# Supplementary material for: Long Noncoding RNAs in Response to Hyperosmolarity Stress, but Not Salt Stress, Were Mainly Enriched in the Rice Roots
Source: Int J Mol Sci. 2024 Jun 5;25(11):6226. doi: 10.3390/ijms25116226 (PMC11172603; doi:10.3390/ijms25116226)
Supplement: Supplementary file 1 [file ijms-25-06226-s001.zip]

Archive with 10 entries (10 files):
- Supplementary Figures and Tables captions.pdf
- Table S1. Transcriptome-wide information for 2937 lncRNA in the rice seedlings.xlsx
- Table S2. Homologous lncRNAs in the rice seedlings with 39 species.xlsx
- Table S3. Expression of 2937 lncRNAs in the rice seedlings.xlsx
- Table S4. PCGs and lncRNAs in 12 samples.xlsx
- Table S5. Trans-regulated lncRNAs and PCGs in the í▌Blueí▌ model and í▌Yellowí▌ model.xlsx
- Table S6. DEPCGs.xlsx
- Table S7. DElncRNAs.xlsx
- Table S8. OsOSCA1.1-related hyperosmolarity stress-responsive lncRNAs and their cis-regulated target PCGs in the roots.xlsx
- Table S9. Summary of TCONS_00017205 conversation in Oryza.xlsx
