# Supplementary material for: Long Noncoding RNAs in Response to Hyperosmolarity Stress, but Not Salt Stress, Were Mainly Enriched in the Rice Roots
Source: Int J Mol Sci. 2024 Jun 5;25(11):6226. doi: 10.3390/ijms25116226 (PMC11172603; doi:10.3390/ijms25116226)
Supplement: Supplementary file 1 [file ijms-25-06226-s001.zip › Table S1. Transcriptome-wide information for 2937 lncRNA in the rice seedlings.xlsx]

## Sheet: Sheet1
Table S1. Transcriptome-wide information for 2937 lncRNA in the rice seedlings
LncRNA	Chromosome	Loci	Start	End	Strand	length	GC_content	Class code	Exon nomber
TCONS_00000124	Chr1	XLOC_000028	224888	229332	+	806	0.5434	u	1
TCONS_00019505	Chr1	XLOC_006715	406378	406924	.	546	0.4103	u	1
TCONS_00019506	Chr1	XLOC_006716	407042	407355	.	313	0.3802	u	1
TCONS_00019508	Chr1	XLOC_006718	559700	559972	.	272	0.3309	u	1
TCONS_00009966	Chr1	XLOC_003471	595275	597867	-	639	0.5462	u	2
TCONS_00009990	Chr1	XLOC_003483	717346	719424	-	1319	0.4435	u	4
TCONS_00009991	Chr1	XLOC_003483	717346	719424	-	542	0.5037	u	2
TCONS_00010122	Chr1	XLOC_003509	957744	966052	-	740	0.573	x	3
TCONS_00000399	Chr1	XLOC_000095	1007432	1012410	+	1178	0.4414	u	2
TCONS_00019514	Chr1	XLOC_006724	1196091	1196407	.	316	0.4937	u	1
TCONS_00019515	Chr1	XLOC_006725	1267577	1268092	.	515	0.7456	u	1
TCONS_00019516	Chr1	XLOC_006726	1333666	1340079	.	424	0.2618	u	1
TCONS_00000520	Chr1	XLOC_000136	1596474	1605879	+	676	0.4024	u	2
TCONS_00019518	Chr1	XLOC_006728	1751854	1752442	.	588	0.4099	u	1
TCONS_00019519	Chr1	XLOC_006729	1792490	1793050	.	560	0.4304	u	1
TCONS_00019520	Chr1	XLOC_006730	1801813	1817618	.	565	0.3681	u	1
TCONS_00019522	Chr1	XLOC_006732	1833615	1833888	.	273	0.6813	u	1
TCONS_00019523	Chr1	XLOC_006733	1945539	1945857	.	318	0.4277	u	1
TCONS_00019525	Chr1	XLOC_006735	2308021	2308559	.	538	0.3829	u	1
TCONS_00019526	Chr1	XLOC_006736	2314144	2314492	.	348	0.4368	u	1
TCONS_00000711	Chr1	XLOC_000207	2459445	2462455	+	797	0.5044	u	1
TCONS_00000712	Chr1	XLOC_000207	2459445	2462455	+	1336	0.3825	u	1
TCONS_00000723	Chr1	XLOC_000214	2501740	2502879	+	1061	0.4496	u	2
TCONS_00019528	Chr1	XLOC_006738	2895094	2895543	.	449	0.5011	u	1
TCONS_00019529	Chr1	XLOC_006739	2895660	2896047	.	387	0.5607	u	1
TCONS_00019531	Chr1	XLOC_006741	3006187	3006692	.	505	0.2693	u	1
TCONS_00019532	Chr1	XLOC_006742	3194588	3194858	.	270	0.3444	u	1
TCONS_00019533	Chr1	XLOC_006743	3195257	3195528	.	271	0.4059	u	1
TCONS_00000915	Chr1	XLOC_000289	3251126	3258893	+	1404	0.4274	u	1
TCONS_00019537	Chr1	XLOC_006747	3368872	3369342	.	470	0.3723	u	1
TCONS_00019538	Chr1	XLOC_006748	3395310	3395555	.	245	0.6735	u	1
TCONS_00019539	Chr1	XLOC_006749	3546385	3546790	.	405	0.3901	u	1
TCONS_00019540	Chr1	XLOC_006750	3607642	3608003	.	361	0.4848	u	1
TCONS_00001062	Chr1	XLOC_000326	3835128	3842547	+	864	0.3993	u	2
TCONS_00019544	Chr1	XLOC_006754	3913603	3914201	.	598	0.4381	u	1
TCONS_00019546	Chr1	XLOC_006756	4155071	4155278	.	207	0.3671	u	1
TCONS_00019547	Chr1	XLOC_006757	4194248	4194545	.	297	0.3535	u	1
TCONS_00010883	Chr1	XLOC_003797	4318960	4321036	-	411	0.4185	u	2
TCONS_00019549	Chr1	XLOC_006759	4443906	4444251	.	345	0.3159	u	1
TCONS_00019551	Chr1	XLOC_006761	4670358	4670671	.	313	0.3514	u	1
TCONS_00001306	Chr1	XLOC_000404	4897014	4897757	+	660	0.5545	u	2
TCONS_00019553	Chr1	XLOC_006763	4967167	4967809	.	642	0.4221	u	1
TCONS_00019554	Chr1	XLOC_006764	5040958	5041181	.	223	0.5874	u	1
TCONS_00001323	Chr1	XLOC_000414	5041298	5042054	+	666	0.512	u	2
TCONS_00019555	Chr1	XLOC_006765	5089254	5089569	.	315	0.6984	u	1
TCONS_00019556	Chr1	XLOC_006766	5325770	5326105	.	335	0.3642	u	1
TCONS_00019558	Chr1	XLOC_006768	5482845	5483077	.	232	0.4353	u	1
TCONS_00019559	Chr1	XLOC_006769	6276700	6277018	.	318	0.566	u	1
TCONS_00001627	Chr1	XLOC_000516	6609816	6610779	+	857	0.5158	u	2
TCONS_00019562	Chr1	XLOC_006772	6676674	6677298	.	624	0.4343	u	1
TCONS_00019563	Chr1	XLOC_006773	6786021	6786448	.	427	0.5902	u	1
TCONS_00019569	Chr1	XLOC_006779	7032863	7033181	.	318	0.4214	u	1
TCONS_00019570	Chr1	XLOC_006780	7230585	7231387	.	802	0.5212	u	1
TCONS_00011610	Chr1	XLOC_004013	7358119	7359824	-	645	0.6233	u	2
TCONS_00019572	Chr1	XLOC_006782	7468660	7468968	.	308	0.4416	u	1
TCONS_00019573	Chr1	XLOC_006783	7513955	7514279	.	324	0.3796	u	1
TCONS_00019574	Chr1	XLOC_006784	7562731	7563059	.	328	0.3628	u	1
TCONS_00019575	Chr1	XLOC_006785	7627634	7628028	.	394	0.5254	u	1
TCONS_00011680	Chr1	XLOC_004037	7632705	7635195	-	2403	0.5343	u	2
TCONS_00011698	Chr1	XLOC_004044	7706050	7707524	-	964	0.4419	u	2
TCONS_00019576	Chr1	XLOC_006786	7707899	7708161	.	262	0.4656	u	1
TCONS_00019577	Chr1	XLOC_006787	7732888	7733161	.	273	0.3736	u	1
TCONS_00019579	Chr1	XLOC_006789	8089929	8091115	.	1186	0.3137	u	1
TCONS_00019580	Chr1	XLOC_006790	8243279	8244550	.	1271	0.6231	u	1
TCONS_00019581	Chr1	XLOC_006791	8440402	8440648	.	246	0.3211	u	1
TCONS_00019582	Chr1	XLOC_006792	8539526	8540559	.	1033	0.4308	u	1
TCONS_00019583	Chr1	XLOC_006793	8655780	8656077	.	297	0.7037	u	1
TCONS_00011938	Chr1	XLOC_004133	8688523	8689785	-	1118	0.3864	u	2
TCONS_00011939	Chr1	XLOC_004133	8688523	8689785	-	1086	0.3895	u	2
TCONS_00011940	Chr1	XLOC_004133	8688523	8689785	-	1080	0.388	u	2
TCONS_00002084	Chr1	XLOC_000673	8722676	8724428	+	1162	0.401	u	2
TCONS_00002085	Chr1	XLOC_000673	8722676	8724428	+	1205	0.3568	u	2
TCONS_00019585	Chr1	XLOC_006795	8728851	8730141	.	1290	0.4295	u	1
TCONS_00019588	Chr1	XLOC_006798	9283765	9284251	.	486	0.6091	u	1
TCONS_00019589	Chr1	XLOC_006799	9383631	9383846	.	215	0.5209	u	1
TCONS_00002307	Chr1	XLOC_000738	9464843	9475190	+	709	0.3935	u	3
TCONS_00002318	Chr1	XLOC_000746	9644083	9653603	+	620	0.4968	u	2
TCONS_00002319	Chr1	XLOC_000746	9644083	9653603	+	1864	0.5156	u	1
TCONS_00002320	Chr1	XLOC_000746	9644083	9653603	+	367	0.3161	u	1
TCONS_00019590	Chr1	XLOC_006800	9654078	9654360	.	282	0.4255	u	1
TCONS_00019591	Chr1	XLOC_006801	9675993	9676627	.	634	0.4085	u	1
TCONS_00019592	Chr1	XLOC_006802	9788807	9789800	.	993	0.3736	u	1
TCONS_00019593	Chr1	XLOC_006803	10162863	10163224	.	361	0.4404	u	1
TCONS_00019594	Chr1	XLOC_006804	10191901	10192352	.	451	0.6031	u	1
TCONS_00019595	Chr1	XLOC_006805	10221291	10222017	.	726	0.416	u	1
TCONS_00019597	Chr1	XLOC_006807	10242796	10243191	.	395	0.4759	u	1
TCONS_00002428	Chr1	XLOC_000792	10270773	10277112	+	219	0.5525	u	2
TCONS_00019598	Chr1	XLOC_006808	10290984	10291314	.	330	0.6152	u	1
TCONS_00019605	Chr1	XLOC_006815	10846887	10848535	.	1648	0.361	u	1
TCONS_00012459	Chr1	XLOC_004323	11191674	11198740	-	598	0.6087	u	3
TCONS_00002579	Chr1	XLOC_000852	11191674	11198740	+	687	0.5852	u	2
TCONS_00019609	Chr1	XLOC_006819	11242699	11243018	.	319	0.2602	u	1
TCONS_00019610	Chr1	XLOC_006820	11495921	11496660	.	739	0.6211	u	1
TCONS_00019612	Chr1	XLOC_006822	11498216	11498419	.	203	0.67	u	1
TCONS_00002632	Chr1	XLOC_000882	11587892	11588518	+	539	0.5844	u	2
TCONS_00019615	Chr1	XLOC_006825	11609014	11610549	.	1535	0.3583	u	1
TCONS_00019616	Chr1	XLOC_006826	11670081	11670642	.	561	0.5116	u	1
TCONS_00019618	Chr1	XLOC_006828	11852968	11854483	.	1515	0.4515	u	1
TCONS_00002815	Chr1	XLOC_000927	12150623	12151361	+	611	0.4403	u	2
TCONS_00002822	Chr1	XLOC_000933	12213900	12216309	+	793	0.5359	u	2
TCONS_00002823	Chr1	XLOC_000933	12213900	12216309	+	778	0.5373	u	2
TCONS_00019622	Chr1	XLOC_006832	12282919	12283449	.	530	0.4132	u	1
TCONS_00019623	Chr1	XLOC_006833	12287758	12288389	.	631	0.2964	u	1
TCONS_00012674	Chr1	XLOC_004420	12632196	12635991	-	1497	0.3821	u	4
TCONS_00019626	Chr1	XLOC_006836	12700731	12701092	.	361	0.3684	u	1
TCONS_00012735	Chr1	XLOC_004466	13198294	13200309	-	1305	0.5709	u	2
TCONS_00012736	Chr1	XLOC_004466	13198294	13200309	-	1757	0.5225	u	3
TCONS_00019633	Chr1	XLOC_006843	13207625	13207970	.	345	0.3855	u	1
TCONS_00002964	Chr1	XLOC_001018	13264855	13268488	+	1324	0.3331	u	3
TCONS_00012825	Chr1	XLOC_004519	13902406	13902903	-	435	0.5678	u	2
TCONS_00003128	Chr1	XLOC_001104	14197202	14199672	+	1548	0.5187	u	3
TCONS_00003131	Chr1	XLOC_001104	14197202	14199672	+	1493	0.5204	u	3
TCONS_00003132	Chr1	XLOC_001104	14197202	14199672	+	1709	0.5102	u	3
TCONS_00003133	Chr1	XLOC_001104	14197202	14199672	+	1840	0.4957	u	3
TCONS_00019637	Chr1	XLOC_006847	14271960	14272397	.	437	0.357	u	1
TCONS_00019640	Chr1	XLOC_006850	14790768	14790986	.	218	0.2248	u	1
TCONS_00013023	Chr1	XLOC_004583	14822919	14829215	-	1212	0.5231	x	5
TCONS_00003354	Chr1	XLOC_001174	15161737	15166279	+	1619	0.4929	u	6
TCONS_00003358	Chr1	XLOC_001174	15161737	15166279	+	2150	0.4642	u	5
TCONS_00003360	Chr1	XLOC_001174	15161737	15166279	+	1820	0.4819	u	5
TCONS_00003361	Chr1	XLOC_001174	15161737	15166279	+	1827	0.4828	u	5
TCONS_00003364	Chr1	XLOC_001174	15161737	15166279	+	2037	0.4674	u	5
TCONS_00019644	Chr1	XLOC_006854	15166448	15167777	.	1329	0.4033	u	1
TCONS_00019646	Chr1	XLOC_006856	15277221	15277500	.	279	0.3656	u	1
TCONS_00019648	Chr1	XLOC_006858	15400205	15400845	.	640	0.4313	u	1
TCONS_00019649	Chr1	XLOC_006859	15402839	15403772	.	933	0.4105	u	1
TCONS_00019650	Chr1	XLOC_006860	15812054	15812972	.	918	0.5643	u	1
TCONS_00019651	Chr1	XLOC_006861	16206769	16207356	.	587	0.6712	u	1
TCONS_00019654	Chr1	XLOC_006864	16352305	16352568	.	263	0.4297	u	1
TCONS_00019655	Chr1	XLOC_006865	16397832	16398064	.	232	0.6078	u	1
TCONS_00003782	Chr1	XLOC_001328	17177817	17180774	+	1887	0.4293	u	2
TCONS_00003783	Chr1	XLOC_001328	17177817	17180774	+	1361	0.4629	u	3
TCONS_00003786	Chr1	XLOC_001328	17177817	17180774	+	2038	0.3955	u	1
TCONS_00003802	Chr1	XLOC_001337	17261923	17263633	+	537	0.5084	x	2
TCONS_00013375	Chr1	XLOC_004762	17266158	17278329	-	1937	0.4641	u	2
TCONS_00013376	Chr1	XLOC_004762	17266158	17278329	-	2889	0.4209	u	1
TCONS_00013377	Chr1	XLOC_004763	17293955	17299609	-	877	0.4686	u	4
TCONS_00013378	Chr1	XLOC_004763	17293955	17299609	-	928	0.4795	u	4
TCONS_00013502	Chr1	XLOC_004794	17785851	17794532	-	1711	0.4471	u	1
TCONS_00013582	Chr1	XLOC_004826	18130133	18133009	-	1341	0.4295	u	3
TCONS_00013587	Chr1	XLOC_004826	18130133	18133009	-	1798	0.4155	u	2
TCONS_00013589	Chr1	XLOC_004826	18130133	18133009	-	1482	0.4265	u	4
TCONS_00013625	Chr1	XLOC_004848	18419359	18420417	-	804	0.3507	u	3
TCONS_00019668	Chr1	XLOC_006878	18823216	18823448	.	232	0.4698	u	1
TCONS_00019672	Chr1	XLOC_006882	18862804	18863039	.	235	0.4638	u	1
TCONS_00013679	Chr1	XLOC_004873	18865498	18867074	-	1081	0.6485	u	2
TCONS_00019674	Chr1	XLOC_006884	19001521	19001949	.	428	0.4112	u	1
TCONS_00013704	Chr1	XLOC_004891	19106724	19107637	-	826	0.5799	u	2
TCONS_00019678	Chr1	XLOC_006888	19248627	19248843	.	216	0.6528	u	1
TCONS_00019680	Chr1	XLOC_006890	19578470	19579239	.	769	0.5462	u	1
TCONS_00019682	Chr1	XLOC_006892	19918252	19918558	.	306	0.5294	u	1
TCONS_00019683	Chr1	XLOC_006893	20031884	20032764	.	880	0.3261	u	1
TCONS_00019689	Chr1	XLOC_006899	20484397	20484609	.	212	0.3443	u	1
TCONS_00019690	Chr1	XLOC_006900	20485897	20486104	.	207	0.4348	u	1
TCONS_00019692	Chr1	XLOC_006902	20733520	20733852	.	332	0.7801	u	1
TCONS_00014028	Chr1	XLOC_005016	20746733	20750475	-	281	0.3594	u	2
TCONS_00014029	Chr1	XLOC_005016	20746733	20750475	-	1484	0.5135	u	5
TCONS_00014030	Chr1	XLOC_005016	20746733	20750475	-	1488	0.5134	u	5
TCONS_00019698	Chr1	XLOC_006908	21038429	21038638	.	209	0.4306	u	1
TCONS_00019699	Chr1	XLOC_006909	21082127	21082509	.	382	0.5209	u	1
TCONS_00019700	Chr1	XLOC_006910	21116072	21116428	.	356	0.3708	u	1
TCONS_00019701	Chr1	XLOC_006911	21137932	21138182	.	250	0.556	u	1
TCONS_00019702	Chr1	XLOC_006912	21155828	21156593	.	765	0.4863	u	1
TCONS_00019703	Chr1	XLOC_006913	21244554	21245131	.	577	0.5754	u	1
TCONS_00019705	Chr1	XLOC_006915	21259730	21260469	.	739	0.3437	u	1
TCONS_00019706	Chr1	XLOC_006916	21353074	21353585	.	511	0.4384	u	1
TCONS_00004743	Chr1	XLOC_001688	21973544	21983898	+	647	0.4853	u	2
TCONS_00019713	Chr1	XLOC_006923	21973544	21983898	.	790	0.3861	u	1
TCONS_00004744	Chr1	XLOC_001689	21983983	21984374	+	217	0.3871	u	2
TCONS_00019714	Chr1	XLOC_006924	22000729	22001033	.	304	0.5757	u	1
TCONS_00019715	Chr1	XLOC_006925	22011311	22011525	.	214	0.3411	u	1
TCONS_00004763	Chr1	XLOC_001700	22091410	22093685	+	1224	0.3431	u	1
TCONS_00019717	Chr1	XLOC_006927	22416467	22417196	.	729	0.5871	u	1
TCONS_00019719	Chr1	XLOC_006929	22465499	22465830	.	331	0.3988	u	1
TCONS_00004830	Chr1	XLOC_001732	22480583	22483079	+	618	0.5097	u	2
TCONS_00019720	Chr1	XLOC_006930	22488209	22488515	.	306	0.5196	u	1
TCONS_00004834	Chr1	XLOC_001736	22523548	22524355	+	612	0.5278	u	2
TCONS_00004895	Chr1	XLOC_001759	22775151	22776283	+	272	0.6875	u	2
TCONS_00019723	Chr1	XLOC_006933	22973493	22974906	.	1413	0.4636	u	1
TCONS_00019724	Chr1	XLOC_006934	23073002	23073206	.	204	0.3824	u	1
TCONS_00019725	Chr1	XLOC_006935	23111498	23112135	.	637	0.4521	u	1
TCONS_00019726	Chr1	XLOC_006936	23112527	23112834	.	307	0.3844	u	1
TCONS_00019727	Chr1	XLOC_006937	23303301	23303547	.	246	0.5447	u	1
TCONS_00014459	Chr1	XLOC_005210	23541682	23544359	-	980	0.4694	u	5
TCONS_00014460	Chr1	XLOC_005210	23541682	23544359	-	969	0.4696	u	5
TCONS_00014461	Chr1	XLOC_005210	23541682	23544359	-	973	0.4697	u	5
TCONS_00014462	Chr1	XLOC_005210	23541682	23544359	-	2232	0.4064	u	4
TCONS_00014463	Chr1	XLOC_005210	23541682	23544359	-	1796	0.4237	u	4
TCONS_00014465	Chr1	XLOC_005210	23541682	23544359	-	1130	0.4673	u	5
TCONS_00014468	Chr1	XLOC_005210	23541682	23544359	-	1156	0.468	u	5
TCONS_00014469	Chr1	XLOC_005210	23541682	23544359	-	2509	0.3978	u	3
TCONS_00014470	Chr1	XLOC_005210	23541682	23544359	-	1707	0.4271	u	4
TCONS_00014471	Chr1	XLOC_005210	23541682	23544359	-	1558	0.4275	u	4
TCONS_00014472	Chr1	XLOC_005210	23541682	23544359	-	1963	0.4162	u	4
TCONS_00019730	Chr1	XLOC_006940	23812057	23812316	.	259	0.3205	u	1
TCONS_00014585	Chr1	XLOC_005260	24124742	24125772	-	908	0.4482	u	2
TCONS_00014634	Chr1	XLOC_005272	24281276	24282281	-	510	0.4549	u	4
TCONS_00019736	Chr1	XLOC_006946	24320190	24320502	.	312	0.4006	u	1
TCONS_00019737	Chr1	XLOC_006947	24375187	24375505	.	318	0.3774	u	1
TCONS_00005209	Chr1	XLOC_001889	24380081	24391960	+	1973	0.4166	u	1
TCONS_00014700	Chr1	XLOC_005287	24484495	24488607	-	814	0.5553	x	2
TCONS_00019738	Chr1	XLOC_006948	24667140	24667914	.	774	0.5853	u	1
TCONS_00019739	Chr1	XLOC_006949	24690277	24690848	.	571	0.5884	u	1
TCONS_00019740	Chr1	XLOC_006950	24768352	24769164	.	812	0.4261	u	1
TCONS_00019744	Chr1	XLOC_006954	24984023	24984909	.	886	0.5463	u	1
TCONS_00019745	Chr1	XLOC_006955	25005601	25005883	.	282	0.6738	u	1
TCONS_00019747	Chr1	XLOC_006957	25015398	25015751	.	353	0.4221	u	1
TCONS_00014804	Chr1	XLOC_005320	25019128	25021630	-	722	0.5125	u	3
TCONS_00014805	Chr1	XLOC_005320	25019128	25021630	-	1853	0.436	u	3
TCONS_00014807	Chr1	XLOC_005320	25019128	25021630	-	770	0.5169	u	3
TCONS_00014808	Chr1	XLOC_005320	25019128	25021630	-	2125	0.424	u	4
TCONS_00014809	Chr1	XLOC_005320	25019128	25021630	-	1671	0.4315	u	3
TCONS_00019748	Chr1	XLOC_006958	25052247	25052695	.	448	0.3996	u	1
TCONS_00005383	Chr1	XLOC_001937	25122269	25127539	+	632	0.4415	u	2
TCONS_00005384	Chr1	XLOC_001937	25122269	25127539	+	731	0.3529	u	2
TCONS_00019750	Chr1	XLOC_006960	25163172	25163457	.	285	0.4947	u	1
TCONS_00019751	Chr1	XLOC_006961	25164978	25165460	.	482	0.4627	u	1
TCONS_00019752	Chr1	XLOC_006962	25247954	25248347	.	393	0.514	u	1
TCONS_00005445	Chr1	XLOC_001958	25330846	25346419	+	267	0.3558	u	2
TCONS_00019753	Chr1	XLOC_006963	25378115	25378644	.	529	0.5577	u	1
TCONS_00019755	Chr1	XLOC_006965	25577378	25577685	.	307	0.6678	u	1
TCONS_00019756	Chr1	XLOC_006966	25674139	25675092	.	953	0.4418	u	1
TCONS_00019757	Chr1	XLOC_006967	25685331	25685637	.	306	0.5196	u	1
TCONS_00019758	Chr1	XLOC_006968	25685797	25686241	.	444	0.4459	u	1
TCONS_00019759	Chr1	XLOC_006969	25718659	25719093	.	434	0.4677	u	1
TCONS_00019760	Chr1	XLOC_006970	25757242	25757669	.	427	0.4239	u	1
TCONS_00019761	Chr1	XLOC_006971	25784549	25784943	.	394	0.5305	u	1
TCONS_00019767	Chr1	XLOC_006977	26041709	26042040	.	331	0.7221	u	1
TCONS_00019768	Chr1	XLOC_006978	26047215	26047491	.	276	0.337	u	1
TCONS_00005580	Chr1	XLOC_002018	26051674	26053859	+	873	0.5384	u	3
TCONS_00005582	Chr1	XLOC_002018	26051674	26053859	+	638	0.547	u	3
TCONS_00019770	Chr1	XLOC_006980	26073566	26074160	.	594	0.4057	u	1
TCONS_00019771	Chr1	XLOC_006981	26241194	26242700	.	1506	0.3858	u	1
TCONS_00019772	Chr1	XLOC_006982	26243957	26245300	.	1343	0.5101	u	1
TCONS_00019773	Chr1	XLOC_006983	26306124	26313293	.	255	0.5725	u	1
TCONS_00005676	Chr1	XLOC_002044	26397146	26397922	+	577	0.4575	u	2
TCONS_00019774	Chr1	XLOC_006984	26652341	26652668	.	327	0.4771	u	1
TCONS_00019778	Chr1	XLOC_006988	26819924	26820125	.	201	0.393	u	1
TCONS_00019779	Chr1	XLOC_006989	26878646	26880263	.	1617	0.5479	u	1
TCONS_00019780	Chr1	XLOC_006990	26904997	26905433	.	436	0.4495	u	1
TCONS_00019781	Chr1	XLOC_006991	26905496	26905898	.	402	0.3284	u	1
TCONS_00019784	Chr1	XLOC_006994	27029908	27030171	.	263	0.4373	u	1
TCONS_00019785	Chr1	XLOC_006995	27076214	27076823	.	609	0.647	u	1
TCONS_00019786	Chr1	XLOC_006996	27135895	27136209	.	314	0.3694	u	1
TCONS_00019787	Chr1	XLOC_006997	27151267	27151607	.	340	0.5441	u	1
TCONS_00019789	Chr1	XLOC_006999	27234736	27235268	.	532	0.5132	u	1
TCONS_00019791	Chr1	XLOC_007001	27327232	27328180	.	948	0.4989	u	1
TCONS_00019793	Chr1	XLOC_007003	27354004	27354611	.	607	0.7298	u	1
TCONS_00019794	Chr1	XLOC_007004	27428912	27429145	.	233	0.5021	u	1
TCONS_00019795	Chr1	XLOC_007005	27622349	27622713	.	364	0.5055	u	1
TCONS_00019796	Chr1	XLOC_007006	27623487	27623801	.	314	0.3439	u	1
TCONS_00019799	Chr1	XLOC_007009	27950400	27951106	.	706	0.6445	u	1
TCONS_00019803	Chr1	XLOC_007013	28153644	28154653	.	1009	0.4222	u	1
TCONS_00019805	Chr1	XLOC_007015	28407061	28407288	.	227	0.4273	u	1
TCONS_00006148	Chr1	XLOC_002212	28603684	28604832	+	513	0.4561	u	4
TCONS_00019807	Chr1	XLOC_007017	28623307	28623709	.	402	0.6866	u	1
TCONS_00019808	Chr1	XLOC_007018	28680744	28681066	.	322	0.3665	u	1
TCONS_00019810	Chr1	XLOC_007020	28739692	28739915	.	223	0.4664	u	1
TCONS_00015661	Chr1	XLOC_005598	28900166	28905242	-	1784	0.5678	u	2
TCONS_00019813	Chr1	XLOC_007023	28920366	28920643	.	277	0.4765	u	1
TCONS_00019815	Chr1	XLOC_007025	28941773	28941976	.	203	0.5911	u	1
TCONS_00006223	Chr1	XLOC_002238	28962648	28964458	+	673	0.4458	u	2
TCONS_00019816	Chr1	XLOC_007026	28962648	28964458	.	395	0.362	u	1
TCONS_00019817	Chr1	XLOC_007027	28964731	28965237	.	506	0.4644	u	1
TCONS_00019821	Chr1	XLOC_007031	29550957	29551500	.	543	0.4807	u	1
TCONS_00019822	Chr1	XLOC_007032	29706380	29706796	.	416	0.6947	u	1
TCONS_00019823	Chr1	XLOC_007033	29706995	29707219	.	224	0.3438	u	1
TCONS_00019824	Chr1	XLOC_007034	29824146	29824797	.	651	0.4363	u	1
TCONS_00019825	Chr1	XLOC_007035	29846890	29847179	.	289	0.3875	u	1
TCONS_00006454	Chr1	XLOC_002325	29911309	29912029	+	242	0.5992	u	2
TCONS_00019827	Chr1	XLOC_007037	29917234	29917496	.	262	0.4198	u	1
TCONS_00019828	Chr1	XLOC_007038	30026548	30026876	.	328	0.6372	u	1
TCONS_00019829	Chr1	XLOC_007039	30230863	30231210	.	347	0.8156	u	1
TCONS_00019832	Chr1	XLOC_007042	30318569	30319584	.	1015	0.5409	u	1
TCONS_00019834	Chr1	XLOC_007044	30497540	30498344	.	804	0.602	u	1
TCONS_00019838	Chr1	XLOC_007048	30646132	30647440	.	1308	0.5711	u	1
TCONS_00019843	Chr1	XLOC_007053	30875558	30875844	.	286	0.4056	u	1
TCONS_00019845	Chr1	XLOC_007055	31004680	31004917	.	237	0.4557	u	1
TCONS_00006838	Chr1	XLOC_002433	31089416	31095203	+	1923	0.3957	u	1
TCONS_00019847	Chr1	XLOC_007057	31270902	31271387	.	485	0.3691	u	1
TCONS_00019848	Chr1	XLOC_007058	31413538	31417313	.	3775	0.507	u	1
TCONS_00006921	Chr1	XLOC_002468	31491834	31493639	+	1735	0.4876	u	1
TCONS_00006922	Chr1	XLOC_002468	31491834	31493639	+	1315	0.5072	u	2
TCONS_00006949	Chr1	XLOC_002482	31627795	31628593	+	555	0.573	u	3
TCONS_00019855	Chr1	XLOC_007065	31733604	31733849	.	245	0.4571	u	1
TCONS_00019856	Chr1	XLOC_007066	31735574	31735802	.	228	0.6447	u	1
TCONS_00019857	Chr1	XLOC_007067	31787383	31788092	.	709	0.4683	u	1
TCONS_00019858	Chr1	XLOC_007068	31852593	31852829	.	236	0.3814	u	1
TCONS_00019859	Chr1	XLOC_007069	31855075	31855335	.	260	0.3846	u	1
TCONS_00019860	Chr1	XLOC_007070	31898184	31898857	.	673	0.4368	u	1
TCONS_00016288	Chr1	XLOC_005819	31990413	31991067	-	415	0.3928	u	2
TCONS_00019861	Chr1	XLOC_007071	32279462	32279768	.	306	0.2908	u	1
TCONS_00019866	Chr1	XLOC_007076	32460608	32460973	.	365	0.6712	u	1
TCONS_00016439	Chr1	XLOC_005862	32465457	32465872	-	352	0.4148	u	2
TCONS_00019868	Chr1	XLOC_007078	32536425	32536668	.	243	0.3992	u	1
TCONS_00019869	Chr1	XLOC_007079	32548004	32548499	.	495	0.3414	u	1
TCONS_00019870	Chr1	XLOC_007080	32548798	32549282	.	484	0.3492	u	1
TCONS_00016546	Chr1	XLOC_005884	32692272	32698268	-	1323	0.514	x	4
TCONS_00007204	Chr1	XLOC_002563	32834507	32838290	+	495	0.7172	u	2
TCONS_00019874	Chr1	XLOC_007084	33080977	33081209	.	232	0.3319	u	1
TCONS_00019875	Chr1	XLOC_007085	33081751	33082025	.	274	0.6058	u	1
TCONS_00007273	Chr1	XLOC_002584	33090547	33090934	+	292	0.3596	u	2
TCONS_00019876	Chr1	XLOC_007086	33388199	33389098	.	899	0.6407	u	1
TCONS_00019884	Chr1	XLOC_007094	33640711	33641059	.	348	0.6322	u	1
TCONS_00016780	Chr1	XLOC_005956	33658316	33679717	-	551	0.4247	u	3
TCONS_00016783	Chr1	XLOC_005957	33684033	33688577	-	571	0.5236	x	2
TCONS_00019885	Chr1	XLOC_007095	33707052	33708313	.	1261	0.5448	u	1
TCONS_00019886	Chr1	XLOC_007096	33764707	33766118	.	1411	0.5719	u	1
TCONS_00019888	Chr1	XLOC_007098	34000607	34000867	.	260	0.3269	u	1
TCONS_00007561	Chr1	XLOC_002673	34035562	34037672	+	2037	0.4782	u	2
TCONS_00019890	Chr1	XLOC_007100	34037781	34038163	.	382	0.4398	u	1
TCONS_00019891	Chr1	XLOC_007101	34129524	34129777	.	253	0.5692	u	1
TCONS_00019892	Chr1	XLOC_007102	34255648	34256008	.	360	0.6278	u	1
TCONS_00016880	Chr1	XLOC_005996	34256218	34266238	-	1673	0.4877	u	2
TCONS_00019893	Chr1	XLOC_007103	34256218	34266238	.	697	0.3156	u	1
TCONS_00019894	Chr1	XLOC_007104	34313505	34313715	.	210	0.3714	u	1
TCONS_00007610	Chr1	XLOC_002706	34384682	34385195	+	296	0.5473	u	3
TCONS_00019896	Chr1	XLOC_007106	34553483	34559951	.	431	0.3271	u	1
TCONS_00019899	Chr1	XLOC_007109	34694974	34695333	.	359	0.4847	u	1
TCONS_00019900	Chr1	XLOC_007110	34701731	34701951	.	220	0.5182	u	1
TCONS_00019901	Chr1	XLOC_007111	34702064	34702624	.	560	0.6321	u	1
TCONS_00019903	Chr1	XLOC_007113	34846693	34846922	.	229	0.6114	u	1
TCONS_00017145	Chr1	XLOC_006044	34882665	34884513	-	1145	0.4838	u	4
TCONS_00007729	Chr1	XLOC_002755	34896751	34901890	+	728	0.5591	u	1
TCONS_00017205	Chr1	XLOC_006065	35109378	35111306	-	1837	0.4986	u	2
TCONS_00019905	Chr1	XLOC_007115	35164427	35164902	.	475	0.4653	u	1
TCONS_00017237	Chr1	XLOC_006076	35201879	35205662	-	2852	0.4278	u	1
TCONS_00019908	Chr1	XLOC_007118	35471217	35471472	.	255	0.5451	u	1
TCONS_00019910	Chr1	XLOC_007120	35550942	35551637	.	695	0.4547	u	1
TCONS_00019911	Chr1	XLOC_007121	35556257	35556681	.	424	0.4222	u	1
TCONS_00019913	Chr1	XLOC_007123	35731047	35732085	.	1038	0.6378	u	1
TCONS_00019915	Chr1	XLOC_007125	35779075	35779834	.	759	0.4084	u	1
TCONS_00017394	Chr1	XLOC_006126	35876783	35878029	-	465	0.4581	u	2
TCONS_00008015	Chr1	XLOC_002842	35956587	35959700	+	886	0.5011	u	2
TCONS_00017429	Chr1	XLOC_006134	35956587	35959700	-	878	0.5342	u	2
TCONS_00017430	Chr1	XLOC_006134	35956587	35959700	-	1127	0.5191	u	2
TCONS_00008016	Chr1	XLOC_002842	35956587	35959700	+	1480	0.5081	u	4
TCONS_00008018	Chr1	XLOC_002842	35956587	35959700	+	1277	0.4143	u	2
TCONS_00008019	Chr1	XLOC_002842	35956587	35959700	+	1239	0.4189	u	2
TCONS_00019921	Chr1	XLOC_007131	36050912	36051275	.	363	0.4793	u	1
TCONS_00019922	Chr1	XLOC_007132	36051325	36051720	.	395	0.3696	u	1
TCONS_00019923	Chr1	XLOC_007133	36053413	36053706	.	293	0.4744	u	1
TCONS_00019924	Chr1	XLOC_007134	36054475	36054981	.	506	0.413	u	1
TCONS_00008051	Chr1	XLOC_002860	36151363	36152267	+	707	0.4328	u	3
TCONS_00008086	Chr1	XLOC_002873	36307135	36311490	+	3554	0.4384	x	1
TCONS_00019925	Chr1	XLOC_007135	36342629	36343426	.	797	0.6123	u	1
TCONS_00019926	Chr1	XLOC_007136	36376350	36376718	.	368	0.5897	u	1
TCONS_00019929	Chr1	XLOC_007139	36533655	36534673	.	1018	0.4764	u	1
TCONS_00019930	Chr1	XLOC_007140	36536598	36537195	.	597	0.4104	u	1
TCONS_00019931	Chr1	XLOC_007141	36603972	36604178	.	206	0.4272	u	1
TCONS_00019932	Chr1	XLOC_007142	36765319	36765976	.	657	0.4338	u	1
TCONS_00019934	Chr1	XLOC_007144	36884838	36897429	.	408	0.277	u	1
TCONS_00008218	Chr1	XLOC_002918	36940316	36941930	+	1440	0.5076	u	2
TCONS_00008219	Chr1	XLOC_002918	36940316	36941930	+	1292	0.5163	u	2
TCONS_00019935	Chr1	XLOC_007145	37092226	37092600	.	374	0.3449	u	1
TCONS_00019936	Chr1	XLOC_007146	37143529	37143906	.	377	0.4695	u	1
TCONS_00019939	Chr1	XLOC_007149	37407820	37408493	.	673	0.6048	u	1
TCONS_00019940	Chr1	XLOC_007150	37509088	37509289	.	201	0.2438	u	1
TCONS_00019941	Chr1	XLOC_007151	37752625	37752831	.	206	0.6602	u	1
TCONS_00019942	Chr1	XLOC_007152	37938505	37938865	.	360	0.3639	u	1
TCONS_00017908	Chr1	XLOC_006287	38036712	38038416	-	1400	0.4879	u	4
TCONS_00017909	Chr1	XLOC_006287	38036712	38038416	-	1419	0.4898	u	4
TCONS_00019946	Chr1	XLOC_007156	38101150	38105525	.	1363	0.3808	u	1
TCONS_00019947	Chr1	XLOC_007157	38110958	38111261	.	303	0.5149	u	1
TCONS_00019950	Chr1	XLOC_007160	38392048	38392610	.	562	0.5427	u	1
TCONS_00018022	Chr1	XLOC_006328	38515030	38516837	-	818	0.3619	u	2
TCONS_00019952	Chr1	XLOC_007162	38596878	38598136	.	1258	0.6057	u	1
TCONS_00019953	Chr1	XLOC_007163	38598267	38598572	.	305	0.3443	u	1
TCONS_00019955	Chr1	XLOC_007165	39114247	39114469	.	222	0.3243	u	1
TCONS_00019958	Chr1	XLOC_007168	39344812	39345043	.	231	0.7229	u	1
TCONS_00019959	Chr1	XLOC_007169	39393759	39394082	.	323	0.3684	u	1
TCONS_00019960	Chr1	XLOC_007170	39394383	39394608	.	225	0.7422	u	1
TCONS_00019961	Chr1	XLOC_007171	39397496	39398111	.	615	0.4276	u	1
TCONS_00019964	Chr1	XLOC_007174	39475230	39475624	.	394	0.6421	u	1
TCONS_00019966	Chr1	XLOC_007176	39559532	39560060	.	528	0.3977	u	1
TCONS_00019969	Chr1	XLOC_007179	39761906	39762153	.	247	0.6599	u	1
TCONS_00019970	Chr1	XLOC_007180	39851478	39852086	.	608	0.352	u	1
TCONS_00019972	Chr1	XLOC_007182	40039642	40040112	.	470	0.4383	u	1
TCONS_00019974	Chr1	XLOC_007184	40452750	40453683	.	933	0.4373	u	1
TCONS_00019975	Chr1	XLOC_007185	40633017	40637497	.	524	0.3912	u	1
TCONS_00019977	Chr1	XLOC_007187	40737342	40737886	.	544	0.4467	u	1
TCONS_00019978	Chr1	XLOC_007188	40801879	40802123	.	244	0.291	u	1
TCONS_00018740	Chr1	XLOC_006516	40825603	40830900	-	348	0.5891	u	2
TCONS_00009194	Chr1	XLOC_003230	40926053	40936124	+	1467	0.4158	u	4
TCONS_00018843	Chr1	XLOC_006541	41082119	41082586	-	294	0.5238	u	2
TCONS_00019982	Chr1	XLOC_007192	41105149	41105471	.	322	0.3975	u	1
TCONS_00018852	Chr1	XLOC_006544	41108015	41111229	-	889	0.5062	u	2
TCONS_00019983	Chr1	XLOC_007193	41297686	41298169	.	483	0.4803	u	1
TCONS_00018888	Chr1	XLOC_006558	41303214	41305139	-	629	0.4452	u	3
TCONS_00019984	Chr1	XLOC_007194	41401859	41402351	.	492	0.3293	u	1
TCONS_00019986	Chr1	XLOC_007196	42017129	42017740	.	611	0.5155	u	1
TCONS_00019987	Chr1	XLOC_007197	42030388	42030694	.	306	0.2974	u	1
TCONS_00019988	Chr1	XLOC_007198	42039729	42040050	.	321	0.5327	u	1
TCONS_00019990	Chr1	XLOC_007200	42125841	42126043	.	202	0.5396	u	1
TCONS_00019991	Chr1	XLOC_007201	42854238	42854525	.	287	0.4042	u	1
TCONS_00009785	Chr1	XLOC_003407	43044092	43046279	+	604	0.4404	u	2
TCONS_00009786	Chr1	XLOC_003407	43044092	43046279	+	525	0.4476	u	3
TCONS_00009787	Chr1	XLOC_003407	43044092	43046279	+	579	0.4542	u	3
TCONS_00019994	Chr1	XLOC_007204	43117288	43117512	.	224	0.3616	u	1
TCONS_00019995	Chr1	XLOC_007205	43222055	43222889	.	834	0.3909	u	1
TCONS_00019996	Chr1	XLOC_007206	43222986	43223366	.	380	0.4263	u	1
TCONS_00024230	Chr10	XLOC_008986	87593	88673	-	973	0.5334	u	2
TCONS_00024248	Chr10	XLOC_008991	123345	126236	-	756	0.4802	u	2
TCONS_00024249	Chr10	XLOC_008991	123345	126236	-	2198	0.4058	u	1
TCONS_00024251	Chr10	XLOC_008993	156225	157490	-	1180	0.3975	u	2
TCONS_00028427	Chr10	XLOC_010810	1029115	1037739	.	558	0.4498	u	1
TCONS_00028429	Chr10	XLOC_010812	1418084	1418577	.	493	0.5538	u	1
TCONS_00028430	Chr10	XLOC_010813	1419124	1419493	.	369	0.4499	u	1
TCONS_00028431	Chr10	XLOC_010814	1419647	1420191	.	544	0.4596	u	1
TCONS_00028433	Chr10	XLOC_010816	1599359	1599882	.	523	0.3155	u	1
TCONS_00028434	Chr10	XLOC_010817	1649638	1649886	.	248	0.3952	u	1
TCONS_00028435	Chr10	XLOC_010818	2168475	2168963	.	488	0.3566	u	1
TCONS_00024622	Chr10	XLOC_009176	2337428	2339057	-	344	0.3837	u	2
TCONS_00028439	Chr10	XLOC_010822	2837373	2837610	.	237	0.6878	u	1
TCONS_00020379	Chr10	XLOC_007422	3068405	3071149	+	1034	0.5174	u	3
TCONS_00020380	Chr10	XLOC_007422	3068405	3071149	+	919	0.5147	u	3
TCONS_00020381	Chr10	XLOC_007422	3068405	3071149	+	2604	0.4017	u	2
TCONS_00028445	Chr10	XLOC_010828	3541223	3541932	.	709	0.5063	u	1
TCONS_00028447	Chr10	XLOC_010830	3633057	3634123	.	1066	0.5478	u	1
TCONS_00028448	Chr10	XLOC_010831	3827969	3828314	.	345	0.3536	u	1
TCONS_00028449	Chr10	XLOC_010832	3852884	3853448	.	564	0.4131	u	1
TCONS_00028451	Chr10	XLOC_010834	3858021	3858375	.	354	0.6073	u	1
TCONS_00024777	Chr10	XLOC_009286	3896826	3900226	-	897	0.602	u	4
TCONS_00024778	Chr10	XLOC_009286	3896826	3900226	-	944	0.5964	u	4
TCONS_00024779	Chr10	XLOC_009286	3896826	3900226	-	1041	0.5773	u	5
TCONS_00028452	Chr10	XLOC_010835	4336453	4336781	.	328	0.4512	u	1
TCONS_00024863	Chr10	XLOC_009326	4407621	4408467	-	747	0.4672	u	2
TCONS_00020669	Chr10	XLOC_007572	4944317	4945721	+	743	0.5572	u	2
TCONS_00028453	Chr10	XLOC_010836	4990572	4991238	.	666	0.548	u	1
TCONS_00028454	Chr10	XLOC_010837	4991356	4991827	.	471	0.518	u	1
TCONS_00028455	Chr10	XLOC_010838	4991991	4992312	.	321	0.3302	u	1
TCONS_00020722	Chr10	XLOC_007601	5252497	5255095	+	866	0.4007	u	3
TCONS_00024983	Chr10	XLOC_009399	5372321	5376623	-	2853	0.346	u	2
TCONS_00024987	Chr10	XLOC_009399	5372321	5376623	-	1565	0.4045	u	3
TCONS_00024988	Chr10	XLOC_009399	5372321	5376623	-	2129	0.3574	u	3
TCONS_00024989	Chr10	XLOC_009399	5372321	5376623	-	1489	0.3747	u	4
TCONS_00024990	Chr10	XLOC_009399	5372321	5376623	-	1609	0.4058	u	3
TCONS_00028461	Chr10	XLOC_010844	5526203	5526992	.	789	0.5944	u	1
TCONS_00028463	Chr10	XLOC_010846	5755723	5756012	.	289	0.2907	u	1
TCONS_00028464	Chr10	XLOC_010847	5777911	5779137	.	1226	0.4951	u	1
TCONS_00028465	Chr10	XLOC_010848	6035050	6035545	.	495	0.6121	u	1
TCONS_00028467	Chr10	XLOC_010850	6549224	6549483	.	259	0.4788	u	1
TCONS_00020918	Chr10	XLOC_007713	6744783	6747090	+	788	0.5317	u	2
TCONS_00028470	Chr10	XLOC_010853	6926910	6941754	.	778	0.365	u	1
TCONS_00028471	Chr10	XLOC_010854	6942432	6942876	.	444	0.4144	u	1
TCONS_00028472	Chr10	XLOC_010855	7346935	7347317	.	382	0.3194	u	1
TCONS_00028473	Chr10	XLOC_010856	7406790	7407077	.	287	0.4251	u	1
TCONS_00028475	Chr10	XLOC_010858	7422178	7422682	.	504	0.4921	u	1
TCONS_00028477	Chr10	XLOC_010860	7620783	7621369	.	586	0.5683	u	1
TCONS_00028484	Chr10	XLOC_010867	8640608	8641266	.	658	0.6383	u	1
TCONS_00021318	Chr10	XLOC_007899	9266961	9273016	+	5976	0.4029	u	1
TCONS_00021319	Chr10	XLOC_007899	9266961	9273016	+	5739	0.4048	u	3
TCONS_00028490	Chr10	XLOC_010873	9314043	9314382	.	339	0.4248	u	1
TCONS_00021450	Chr10	XLOC_007957	10118369	10124113	+	1044	0.4789	u	2
TCONS_00021452	Chr10	XLOC_007957	10118369	10124113	+	990	0.4859	u	2
TCONS_00021607	Chr10	XLOC_008050	11289095	11294216	+	593	0.4013	u	2
TCONS_00028495	Chr10	XLOC_010878	11413406	11413907	.	501	0.6607	u	1
TCONS_00028496	Chr10	XLOC_010879	11562135	11562632	.	497	0.3722	u	1
TCONS_00028497	Chr10	XLOC_010880	11562764	11563008	.	244	0.3361	u	1
TCONS_00021649	Chr10	XLOC_008074	11579406	11580848	+	1323	0.421	u	2
TCONS_00025932	Chr10	XLOC_009912	11807220	11817832	-	595	0.5748	u	3
TCONS_00028501	Chr10	XLOC_010884	11955023	11956111	.	1088	0.4752	u	1
TCONS_00025978	Chr10	XLOC_009933	12121691	12125225	-	1348	0.4206	o	2
TCONS_00028505	Chr10	XLOC_010888	12188114	12188369	.	255	0.651	u	1
TCONS_00028506	Chr10	XLOC_010889	12219151	12219631	.	480	0.4167	u	1
TCONS_00028507	Chr10	XLOC_010890	12299982	12300615	.	633	0.5719	u	1
TCONS_00028509	Chr10	XLOC_010892	12686361	12686566	.	205	0.361	u	1
TCONS_00026075	Chr10	XLOC_009993	12798907	12803989	-	935	0.4866	u	3
TCONS_00028512	Chr10	XLOC_010895	12864067	12864517	.	450	0.5556	u	1
TCONS_00028513	Chr10	XLOC_010896	12864788	12865019	.	231	0.3853	u	1
TCONS_00021836	Chr10	XLOC_008174	12882033	12894600	+	879	0.4039	u	3
TCONS_00021839	Chr10	XLOC_008174	12882033	12894600	+	837	0.3978	u	3
TCONS_00021840	Chr10	XLOC_008174	12882033	12894600	+	757	0.3871	u	2
TCONS_00028514	Chr10	XLOC_010897	13028337	13028960	.	623	0.3884	u	1
TCONS_00028520	Chr10	XLOC_010903	13137205	13137751	.	546	0.4524	u	1
TCONS_00021870	Chr10	XLOC_008188	13147332	13154099	+	546	0.4011	u	2
TCONS_00021871	Chr10	XLOC_008188	13147332	13154099	+	899	0.3582	u	1
TCONS_00026224	Chr10	XLOC_010023	13185603	13187291	-	1237	0.439	u	2
TCONS_00026225	Chr10	XLOC_010023	13185603	13187291	-	1597	0.4245	u	2
TCONS_00028521	Chr10	XLOC_010904	13303569	13303975	.	406	0.7143	u	1
TCONS_00026252	Chr10	XLOC_010038	13337439	13338507	-	711	0.429	u	3
TCONS_00026253	Chr10	XLOC_010038	13337439	13338507	-	764	0.428	u	2
TCONS_00026257	Chr10	XLOC_010042	13349692	13350481	-	516	0.4012	u	2
TCONS_00028522	Chr10	XLOC_010905	13383662	13383930	.	268	0.6791	u	1
TCONS_00028524	Chr10	XLOC_010907	14109494	14109956	.	462	0.658	u	1
TCONS_00028525	Chr10	XLOC_010908	14254617	14254880	.	263	0.6312	u	1
TCONS_00028526	Chr10	XLOC_010909	14316696	14317311	.	615	0.4098	u	1
TCONS_00028527	Chr10	XLOC_010910	14317391	14318154	.	763	0.5583	u	1
TCONS_00028529	Chr10	XLOC_010912	14401784	14402247	.	463	0.3715	u	1
TCONS_00028531	Chr10	XLOC_010914	14482051	14482319	.	268	0.5149	u	1
TCONS_00028534	Chr10	XLOC_010917	14597569	14603702	.	897	0.544	u	1
TCONS_00028536	Chr10	XLOC_010919	14720567	14721123	.	556	0.3633	u	1
TCONS_00028537	Chr10	XLOC_010920	14722585	14723039	.	454	0.3656	u	1
TCONS_00026511	Chr10	XLOC_010149	14822364	14825053	-	299	0.3946	u	1
TCONS_00028539	Chr10	XLOC_010922	14826117	14826586	.	469	0.3987	u	1
TCONS_00028540	Chr10	XLOC_010923	14826844	14827549	.	705	0.3929	u	1
TCONS_00028541	Chr10	XLOC_010924	14828375	14828880	.	505	0.3089	u	1
TCONS_00028542	Chr10	XLOC_010925	14892821	14893063	.	242	0.5248	u	1
TCONS_00028545	Chr10	XLOC_010928	15299239	15299627	.	388	0.5722	u	1
TCONS_00028546	Chr10	XLOC_010929	15374258	15374558	.	300	0.6933	u	1
TCONS_00022339	Chr10	XLOC_008380	15574392	15579729	+	1045	0.5043	o	2
TCONS_00022413	Chr10	XLOC_008408	15925448	15926084	+	558	0.3925	u	2
TCONS_00028552	Chr10	XLOC_010935	16078906	16079919	.	1013	0.7305	u	1
TCONS_00028557	Chr10	XLOC_010940	16266646	16267003	.	357	0.4762	u	1
TCONS_00022508	Chr10	XLOC_008445	16524812	16530252	+	1156	0.513	u	1
TCONS_00028560	Chr10	XLOC_010943	16764219	16765400	.	1181	0.5673	u	1
TCONS_00022553	Chr10	XLOC_008461	16812349	16814632	+	693	0.4517	u	3
TCONS_00028569	Chr10	XLOC_010952	18123325	18123647	.	322	0.7298	u	1
TCONS_00028571	Chr10	XLOC_010954	18530417	18530976	.	559	0.6208	u	1
TCONS_00022933	Chr10	XLOC_008594	18642065	18646624	+	988	0.5	u	4
TCONS_00028576	Chr10	XLOC_010959	19038158	19038788	.	630	0.5048	u	1
TCONS_00027440	Chr10	XLOC_010485	19171287	19171686	-	321	0.4174	u	2
TCONS_00028579	Chr10	XLOC_010962	19345058	19345375	.	317	0.5016	u	1
TCONS_00028580	Chr10	XLOC_010963	19354837	19355195	.	358	0.4665	u	1
TCONS_00028581	Chr10	XLOC_010964	19685125	19685560	.	435	0.5172	u	1
TCONS_00028582	Chr10	XLOC_010965	19696351	19696680	.	329	0.6018	u	1
TCONS_00028583	Chr10	XLOC_010966	19871980	19872420	.	440	0.5568	u	1
TCONS_00028585	Chr10	XLOC_010968	19874988	19875236	.	248	0.5605	u	1
TCONS_00028586	Chr10	XLOC_010969	19877164	19878174	.	1010	0.701	u	1
TCONS_00023349	Chr10	XLOC_008694	19918218	19927334	+	702	0.5541	u	2
TCONS_00023350	Chr10	XLOC_008694	19918218	19927334	+	1908	0.4251	u	3
TCONS_00023353	Chr10	XLOC_008694	19918218	19927334	+	471	0.4904	u	2
TCONS_00023354	Chr10	XLOC_008694	19918218	19927334	+	677	0.551	u	2
TCONS_00028587	Chr10	XLOC_010970	19918218	19927334	.	548	0.2847	u	1
TCONS_00028588	Chr10	XLOC_010971	19918218	19927334	.	393	0.4402	u	1
TCONS_00028589	Chr10	XLOC_010972	19974768	19975728	.	960	0.6552	u	1
TCONS_00028590	Chr10	XLOC_010973	19987011	19989120	.	2109	0.3751	u	1
TCONS_00028591	Chr10	XLOC_010974	20024571	20024847	.	276	0.4384	u	1
TCONS_00028592	Chr10	XLOC_010975	20074830	20075121	.	291	0.4845	u	1
TCONS_00028594	Chr10	XLOC_010977	20249990	20250233	.	243	0.3992	u	1
TCONS_00027664	Chr10	XLOC_010585	20405361	20406156	-	510	0.5157	u	2
TCONS_00028598	Chr10	XLOC_010981	20839849	20840258	.	409	0.5306	u	1
TCONS_00028599	Chr10	XLOC_010982	20881083	20881398	.	315	0.6381	u	1
TCONS_00028600	Chr10	XLOC_010983	20882229	20882533	.	304	0.5493	u	1
TCONS_00028601	Chr10	XLOC_010984	20883889	20884178	.	289	0.301	u	1
TCONS_00023597	Chr10	XLOC_008811	21096766	21099533	+	2582	0.4229	u	3
TCONS_00023640	Chr10	XLOC_008825	21237077	21238398	+	625	0.4608	u	2
TCONS_00023641	Chr10	XLOC_008825	21237077	21238398	+	1321	0.3959	u	1
TCONS_00028606	Chr10	XLOC_010989	21364943	21365231	.	288	0.5278	u	1
TCONS_00023725	Chr10	XLOC_008851	21542714	21543693	+	450	0.48	u	2
TCONS_00028607	Chr10	XLOC_010990	21616021	21616561	.	540	0.3926	u	1
TCONS_00028608	Chr10	XLOC_010991	21683907	21684124	.	217	0.3641	u	1
TCONS_00023787	Chr10	XLOC_008872	21798838	21806924	+	1728	0.4323	u	1
TCONS_00028610	Chr10	XLOC_010993	21905531	21905847	.	316	0.5222	u	1
TCONS_00028613	Chr10	XLOC_010996	22006041	22006399	.	358	0.3687	u	1
TCONS_00028614	Chr10	XLOC_010997	22053372	22053670	.	298	0.4564	u	1
TCONS_00028618	Chr10	XLOC_011001	22283638	22284311	.	673	0.6538	u	1
TCONS_00028619	Chr10	XLOC_011002	22332745	22365094	.	1015	0.4197	u	1
TCONS_00028621	Chr10	XLOC_011004	22585589	22585879	.	290	0.6241	u	1
TCONS_00028622	Chr10	XLOC_011005	22603528	22603867	.	339	0.3687	u	1
TCONS_00028623	Chr10	XLOC_011006	22679518	22680004	.	486	0.5288	u	1
TCONS_00028624	Chr10	XLOC_011007	22825710	22825962	.	252	0.4881	u	1
TCONS_00028625	Chr10	XLOC_011008	22850118	22850414	.	296	0.375	u	1
TCONS_00028626	Chr10	XLOC_011009	22854596	22855124	.	528	0.3087	u	1
TCONS_00028627	Chr10	XLOC_011010	22856174	22856734	.	560	0.3571	u	1
TCONS_00028314	Chr10	XLOC_010777	22936443	22941077	-	1693	0.4613	u	4
TCONS_00028628	Chr10	XLOC_011011	22954064	22955390	.	1326	0.5799	u	1
TCONS_00028631	Chr10	XLOC_011014	23104094	23104498	.	404	0.3936	u	1
TCONS_00033807	Chr11	XLOC_013187	165805	169393	-	1697	0.4484	u	2
TCONS_00033808	Chr11	XLOC_013187	165805	169393	-	1172	0.4974	u	3
TCONS_00033809	Chr11	XLOC_013187	165805	169393	-	1609	0.4525	u	2
TCONS_00033811	Chr11	XLOC_013187	165805	169393	-	1238	0.4903	u	3
TCONS_00038747	Chr11	XLOC_015327	528213	528547	.	334	0.3623	u	1
TCONS_00038749	Chr11	XLOC_015329	709825	710063	.	238	0.6387	u	1
TCONS_00028882	Chr11	XLOC_011092	784971	789030	+	254	0.4409	u	3
TCONS_00038753	Chr11	XLOC_015333	835383	835730	.	347	0.5533	u	1
TCONS_00038755	Chr11	XLOC_015335	1068478	1068715	.	237	0.4557	u	1
TCONS_00028993	Chr11	XLOC_011147	1407514	1410358	+	352	0.5511	u	2
TCONS_00038758	Chr11	XLOC_015338	1421376	1421648	.	272	0.5478	u	1
TCONS_00038759	Chr11	XLOC_015339	1422653	1422931	.	278	0.4604	u	1
TCONS_00038761	Chr11	XLOC_015341	1872439	1872686	.	247	0.583	u	1
TCONS_00038764	Chr11	XLOC_015344	2012317	2012720	.	403	0.4913	u	1
TCONS_00034402	Chr11	XLOC_013380	2120066	2131694	-	977	0.4585	u	2
TCONS_00038767	Chr11	XLOC_015347	2142789	2143614	.	825	0.3467	u	1
TCONS_00038768	Chr11	XLOC_015348	2270264	2270856	.	592	0.3074	u	1
TCONS_00034492	Chr11	XLOC_013407	2457727	2471370	-	961	0.4631	u	6
TCONS_00034493	Chr11	XLOC_013407	2457727	2471370	-	886	0.4628	u	5
TCONS_00034494	Chr11	XLOC_013407	2457727	2471370	-	1335	0.4345	u	5
TCONS_00038769	Chr11	XLOC_015349	2486382	2486955	.	573	0.3194	u	1
TCONS_00029359	Chr11	XLOC_011247	2627454	2629703	+	519	0.58	u	3
TCONS_00038771	Chr11	XLOC_015351	2904257	2904522	.	265	0.3321	u	1
TCONS_00038774	Chr11	XLOC_015354	3502302	3502855	.	553	0.4014	u	1
TCONS_00029615	Chr11	XLOC_011313	3522511	3523177	+	543	0.5617	u	2
TCONS_00038776	Chr11	XLOC_015356	3834941	3835169	.	228	0.2807	u	1
TCONS_00038778	Chr11	XLOC_015358	3850712	3851216	.	504	0.3869	u	1
TCONS_00038780	Chr11	XLOC_015360	3994597	4012434	.	443	0.4876	u	1
TCONS_00038781	Chr11	XLOC_015361	4192969	4193339	.	370	0.5	u	1
TCONS_00034867	Chr11	XLOC_013540	4203253	4204852	-	634	0.4858	u	1
TCONS_00034897	Chr11	XLOC_013560	4504891	4505844	-	461	0.462	u	2
TCONS_00038783	Chr11	XLOC_015363	4521762	4522251	.	489	0.6605	u	1
TCONS_00038784	Chr11	XLOC_015364	4784143	4784416	.	273	0.359	u	1
TCONS_00029938	Chr11	XLOC_011429	5024668	5025158	+	416	0.4111	u	2
TCONS_00035043	Chr11	XLOC_013624	5236191	5240686	-	909	0.5259	u	2
TCONS_00035044	Chr11	XLOC_013624	5236191	5240686	-	813	0.5363	u	2
TCONS_00035045	Chr11	XLOC_013624	5236191	5240686	-	807	0.539	u	2
TCONS_00035046	Chr11	XLOC_013624	5236191	5240686	-	530	0.5528	u	2
TCONS_00038789	Chr11	XLOC_015369	5272611	5273050	.	439	0.3713	u	1
TCONS_00038795	Chr11	XLOC_015375	5672758	5673607	.	849	0.6148	u	1
TCONS_00038797	Chr11	XLOC_015377	5674744	5675030	.	286	0.3531	u	1
TCONS_00035145	Chr11	XLOC_013665	5675806	5676609	-	704	0.75	u	2
TCONS_00035232	Chr11	XLOC_013699	6080363	6085528	-	574	0.5017	u	2
TCONS_00038802	Chr11	XLOC_015382	6326545	6327200	.	655	0.4092	u	1
TCONS_00038803	Chr11	XLOC_015383	6327782	6328109	.	327	0.5291	u	1
TCONS_00038806	Chr11	XLOC_015386	7062437	7062688	.	251	0.494	u	1
TCONS_00030281	Chr11	XLOC_011570	7121735	7128957	+	339	0.6283	u	3
TCONS_00038807	Chr11	XLOC_015387	7129209	7129463	.	254	0.3976	u	1
TCONS_00038808	Chr11	XLOC_015388	7200063	7200721	.	658	0.3571	u	1
TCONS_00038809	Chr11	XLOC_015389	7203210	7203432	.	222	0.4369	u	1
TCONS_00038810	Chr11	XLOC_015390	7203492	7203727	.	235	0.3404	u	1
TCONS_00035375	Chr11	XLOC_013787	7204790	7214563	-	607	0.5222	u	5
TCONS_00038811	Chr11	XLOC_015391	7317314	7317572	.	258	0.5659	u	1
TCONS_00038812	Chr11	XLOC_015392	7321865	7322488	.	623	0.3274	u	1
TCONS_00038814	Chr11	XLOC_015394	7326816	7327565	.	749	0.4513	u	1
TCONS_00038820	Chr11	XLOC_015400	7654573	7655171	.	598	0.505	u	1
TCONS_00038821	Chr11	XLOC_015401	7806361	7807121	.	760	0.4737	u	1
TCONS_00038822	Chr11	XLOC_015402	7810152	7810413	.	261	0.4253	u	1
TCONS_00030355	Chr11	XLOC_011605	7811302	7813474	+	1565	0.4	u	3
TCONS_00038824	Chr11	XLOC_015404	7874176	7874837	.	661	0.3707	u	1
TCONS_00038825	Chr11	XLOC_015405	7889113	7889560	.	447	0.4653	u	1
TCONS_00038826	Chr11	XLOC_015406	7891031	7891245	.	214	0.4299	u	1
TCONS_00038830	Chr11	XLOC_015410	8273375	8273589	.	214	0.6402	u	1
TCONS_00035602	Chr11	XLOC_013870	8362261	8363847	-	350	0.7	u	2
TCONS_00030484	Chr11	XLOC_011667	8567057	8576032	+	493	0.5294	u	2
TCONS_00038833	Chr11	XLOC_015413	8674400	8674688	.	288	0.3507	u	1
TCONS_00038835	Chr11	XLOC_015415	8830379	8830820	.	441	0.3787	u	1
TCONS_00038836	Chr11	XLOC_015416	8900856	8901196	.	340	0.4824	u	1
TCONS_00030680	Chr11	XLOC_011759	10001198	10002461	+	421	0.4394	u	3
TCONS_00030681	Chr11	XLOC_011759	10001198	10002461	+	358	0.3911	u	3
TCONS_00038840	Chr11	XLOC_015420	10091038	10091608	.	570	0.3947	u	1
TCONS_00038841	Chr11	XLOC_015421	10150767	10151837	.	1070	0.4841	u	1
TCONS_00038844	Chr11	XLOC_015424	10173074	10173654	.	580	0.6052	u	1
TCONS_00030739	Chr11	XLOC_011804	10769330	10783051	+	1736	0.4551	u	3
TCONS_00036110	Chr11	XLOC_014105	11712614	11716369	-	1021	0.3653	u	5
TCONS_00038849	Chr11	XLOC_015429	11765065	11765925	.	860	0.6093	u	1
TCONS_00030993	Chr11	XLOC_011905	12009306	12013510	+	2084	0.369	u	1
TCONS_00038854	Chr11	XLOC_015434	12295164	12295451	.	287	0.2962	u	1
TCONS_00038860	Chr11	XLOC_015440	13503188	13503565	.	377	0.3316	u	1
TCONS_00036394	Chr11	XLOC_014228	13505706	13507332	-	1384	0.453	u	3
TCONS_00036395	Chr11	XLOC_014228	13505706	13507332	-	266	0.7143	u	3
TCONS_00038862	Chr11	XLOC_015442	13672056	13672344	.	288	0.6493	u	1
TCONS_00036412	Chr11	XLOC_014237	13672914	13675434	-	1517	0.4377	u	2
TCONS_00031150	Chr11	XLOC_012004	13707089	13716237	+	1205	0.4141	u	2
TCONS_00038866	Chr11	XLOC_015446	13760508	13760957	.	449	0.3831	u	1
TCONS_00036448	Chr11	XLOC_014244	13761083	13764606	-	1219	0.4299	u	2
TCONS_00036449	Chr11	XLOC_014244	13761083	13764606	-	396	0.6061	u	2
TCONS_00036451	Chr11	XLOC_014244	13761083	13764606	-	947	0.4794	u	2
TCONS_00031219	Chr11	XLOC_012035	14127377	14137037	+	1332	0.4414	u	3
TCONS_00031221	Chr11	XLOC_012035	14127377	14137037	+	1075	0.4623	u	4
TCONS_00031222	Chr11	XLOC_012035	14127377	14137037	+	1062	0.4633	u	4
TCONS_00031223	Chr11	XLOC_012035	14127377	14137037	+	924	0.4502	u	3
TCONS_00031224	Chr11	XLOC_012035	14127377	14137037	+	1208	0.457	u	4
TCONS_00031225	Chr11	XLOC_012035	14127377	14137037	+	1081	0.4533	u	4
TCONS_00031228	Chr11	XLOC_012035	14127377	14137037	+	1079	0.4504	u	4
TCONS_00031230	Chr11	XLOC_012035	14127377	14137037	+	1140	0.4474	u	4
TCONS_00031231	Chr11	XLOC_012035	14127377	14137037	+	936	0.4348	u	4
TCONS_00031232	Chr11	XLOC_012035	14127377	14137037	+	1313	0.4082	u	3
TCONS_00031233	Chr11	XLOC_012035	14127377	14137037	+	1324	0.4079	u	3
TCONS_00038876	Chr11	XLOC_015456	14853377	14853984	.	607	0.5288	u	1
TCONS_00038877	Chr11	XLOC_015457	15234794	15235658	.	864	0.4873	u	1
TCONS_00031436	Chr11	XLOC_012130	15329390	15330567	+	835	0.5892	u	2
TCONS_00038878	Chr11	XLOC_015458	15339181	15339540	.	359	0.3454	u	1
TCONS_00038879	Chr11	XLOC_015459	15466200	15466613	.	413	0.5811	u	1
TCONS_00031445	Chr11	XLOC_012138	15512106	15515545	+	1855	0.5057	u	5
TCONS_00031446	Chr11	XLOC_012138	15512106	15515545	+	1904	0.5042	u	5
TCONS_00038884	Chr11	XLOC_015464	15627015	15628117	.	1102	0.431	u	1
TCONS_00031467	Chr11	XLOC_012156	15636003	15658435	+	487	0.5647	u	2
TCONS_00036659	Chr11	XLOC_014383	15793128	15805151	-	545	0.5083	u	2
TCONS_00038887	Chr11	XLOC_015467	15909349	15909819	.	470	0.5234	u	1
TCONS_00038890	Chr11	XLOC_015470	16107170	16107789	.	619	0.5137	u	1
TCONS_00031590	Chr11	XLOC_012203	16195438	16198360	+	1642	0.4172	u	2
TCONS_00038892	Chr11	XLOC_015472	16203664	16215956	.	342	0.3567	u	1
TCONS_00038896	Chr11	XLOC_015476	16230050	16230269	.	219	0.3151	u	1
TCONS_00038897	Chr11	XLOC_015477	16281566	16291941	.	1241	0.3344	u	1
TCONS_00038898	Chr11	XLOC_015478	16365416	16367654	.	2238	0.4821	u	1
TCONS_00038900	Chr11	XLOC_015480	16603953	16604218	.	265	0.3434	u	1
TCONS_00031661	Chr11	XLOC_012235	16708715	16709752	+	539	0.5455	u	3
TCONS_00031662	Chr11	XLOC_012235	16708715	16709752	+	527	0.5465	u	3
TCONS_00038902	Chr11	XLOC_015482	16714583	16715260	.	677	0.421	u	1
TCONS_00038904	Chr11	XLOC_015484	16888689	16888918	.	229	0.3712	u	1
TCONS_00038905	Chr11	XLOC_015485	16983614	16983870	.	256	0.207	u	1
TCONS_00038906	Chr11	XLOC_015486	16992998	16993343	.	345	0.371	u	1
TCONS_00038907	Chr11	XLOC_015487	16994710	16994977	.	267	0.3596	u	1
TCONS_00036866	Chr11	XLOC_014499	17289214	17296487	-	803	0.3736	x	3
TCONS_00038914	Chr11	XLOC_015494	17739021	17740103	.	1082	0.5619	u	1
TCONS_00038915	Chr11	XLOC_015495	17857426	17857723	.	297	0.6667	u	1
TCONS_00038917	Chr11	XLOC_015497	17981786	17982586	.	800	0.4425	u	1
TCONS_00038918	Chr11	XLOC_015498	17983558	17984423	.	865	0.504	u	1
TCONS_00036952	Chr11	XLOC_014561	18156198	18157593	-	908	0.5044	u	2
TCONS_00036953	Chr11	XLOC_014561	18156198	18157593	-	916	0.5022	u	2
TCONS_00038921	Chr11	XLOC_015501	18736543	18736942	.	399	0.3609	u	1
TCONS_00032105	Chr11	XLOC_012419	19480065	19481349	+	1198	0.3756	u	2
TCONS_00038923	Chr11	XLOC_015503	19577340	19577578	.	238	0.4118	u	1
TCONS_00038924	Chr11	XLOC_015504	19579821	19580104	.	283	0.5866	u	1
TCONS_00038925	Chr11	XLOC_015505	19841736	19841977	.	241	0.2531	u	1
TCONS_00038927	Chr11	XLOC_015507	19948245	19948533	.	288	0.4167	u	1
TCONS_00037552	Chr11	XLOC_014737	20490705	20492865	-	931	0.3899	u	3
TCONS_00037553	Chr11	XLOC_014737	20490705	20492865	-	1003	0.4068	u	3
TCONS_00038935	Chr11	XLOC_015515	20512094	20512346	.	252	0.7103	u	1
TCONS_00038937	Chr11	XLOC_015517	21114517	21115236	.	719	0.6356	u	1
TCONS_00037664	Chr11	XLOC_014794	21250756	21255650	-	299	0.6722	o	2
TCONS_00038939	Chr11	XLOC_015519	21610037	21610552	.	515	0.433	u	1
TCONS_00037778	Chr11	XLOC_014849	22030015	22031953	-	565	0.5681	u	2
TCONS_00032588	Chr11	XLOC_012623	22126085	22127634	+	1008	0.6022	u	3
TCONS_00038943	Chr11	XLOC_015523	22336896	22337196	.	300	0.4833	u	1
TCONS_00038948	Chr11	XLOC_015528	22347535	22348560	.	1025	0.6654	u	1
TCONS_00038950	Chr11	XLOC_015530	22475885	22476909	.	1024	0.5029	u	1
TCONS_00038952	Chr11	XLOC_015532	22482046	22482773	.	727	0.3466	u	1
TCONS_00038953	Chr11	XLOC_015533	22518348	22518751	.	403	0.4194	u	1
TCONS_00037907	Chr11	XLOC_014905	22791451	22792275	-	378	0.3704	u	3
TCONS_00038960	Chr11	XLOC_015540	23197465	23197864	.	399	0.3383	u	1
TCONS_00032906	Chr11	XLOC_012738	23661481	23664580	+	916	0.4509	u	5
TCONS_00038963	Chr11	XLOC_015543	23665922	23666503	.	581	0.401	u	1
TCONS_00038964	Chr11	XLOC_015544	23834436	23834696	.	260	0.4615	u	1
TCONS_00038967	Chr11	XLOC_015547	23892100	23892324	.	224	0.3661	u	1
TCONS_00038968	Chr11	XLOC_015548	23999810	24000140	.	330	0.6	u	1
TCONS_00038970	Chr11	XLOC_015550	24040761	24052654	.	521	0.4607	u	1
TCONS_00032994	Chr11	XLOC_012771	24113428	24116481	+	2928	0.3962	u	2
TCONS_00038973	Chr11	XLOC_015553	24294673	24295128	.	455	0.5407	u	1
TCONS_00033028	Chr11	XLOC_012785	24339040	24340345	+	386	0.4974	u	3
TCONS_00033085	Chr11	XLOC_012812	24723136	24724004	+	707	0.5771	u	3
TCONS_00033086	Chr11	XLOC_012812	24723136	24724004	+	285	0.5544	u	2
TCONS_00033176	Chr11	XLOC_012844	25134239	25137522	+	1244	0.4301	u	1
TCONS_00038230	Chr11	XLOC_015069	25234723	25241628	-	231	0.3983	u	2
TCONS_00038981	Chr11	XLOC_015561	25500946	25501167	.	221	0.3032	u	1
TCONS_00033258	Chr11	XLOC_012874	25604213	25604777	+	485	0.4289	u	2
TCONS_00038982	Chr11	XLOC_015562	25605239	25605575	.	336	0.3899	u	1
TCONS_00038310	Chr11	XLOC_015122	25966594	25968180	-	582	0.4003	u	3
TCONS_00038312	Chr11	XLOC_015122	25966594	25968180	-	450	0.4178	u	2
TCONS_00038987	Chr11	XLOC_015567	26455694	26463949	.	657	0.2953	u	1
TCONS_00033390	Chr11	XLOC_012949	26464316	26468083	+	789	0.365	u	3
TCONS_00038990	Chr11	XLOC_015570	26827294	26827627	.	333	0.5105	u	1
TCONS_00038994	Chr11	XLOC_015574	27203544	27213301	.	437	0.3684	u	1
TCONS_00033527	Chr11	XLOC_013017	27232825	27233260	+	317	0.4227	u	2
TCONS_00038996	Chr11	XLOC_015576	27252009	27252248	.	239	0.5649	u	1
TCONS_00038997	Chr11	XLOC_015577	27340549	27341057	.	508	0.3996	u	1
TCONS_00038998	Chr11	XLOC_015578	27677802	27678376	.	574	0.4286	u	1
TCONS_00033721	Chr11	XLOC_013149	28790046	28791828	+	891	0.4557	u	4
TCONS_00033741	Chr11	XLOC_013157	28828671	28835665	+	1308	0.4748	u	7
TCONS_00033742	Chr11	XLOC_013157	28828671	28835665	+	1511	0.4705	u	9
TCONS_00033744	Chr11	XLOC_013157	28828671	28835665	+	1908	0.4497	u	8
TCONS_00033745	Chr11	XLOC_013157	28828671	28835665	+	1361	0.4842	u	8
TCONS_00033753	Chr11	XLOC_013157	28828671	28835665	+	1805	0.4161	u	7
TCONS_00033754	Chr11	XLOC_013158	28828671	28835665	+	945	0.3704	u	2
TCONS_00038999	Chr11	XLOC_015579	28887306	28887575	.	269	0.4201	u	1
TCONS_00039000	Chr11	XLOC_015580	28909288	28909493	.	205	0.7707	u	1
TCONS_00043927	Chr12	XLOC_017715	612923	614209	-	486	0.4239	u	2
TCONS_00048474	Chr12	XLOC_019701	751944	756598	.	361	0.3767	u	1
TCONS_00048476	Chr12	XLOC_019703	871599	872676	.	1077	0.4485	u	1
TCONS_00048483	Chr12	XLOC_019710	1166892	1167126	.	234	0.3846	u	1
TCONS_00044162	Chr12	XLOC_017786	1351066	1352581	-	640	0.3922	u	1
TCONS_00039376	Chr12	XLOC_015708	1409560	1410167	+	441	0.4875	u	2
TCONS_00048484	Chr12	XLOC_019711	1554586	1554790	.	204	0.4902	u	1
TCONS_00048486	Chr12	XLOC_019713	1750413	1751330	.	917	0.5692	u	1
TCONS_00048487	Chr12	XLOC_019714	1915255	1915538	.	283	0.4064	u	1
TCONS_00048489	Chr12	XLOC_019716	2242247	2242614	.	367	0.4578	u	1
TCONS_00048490	Chr12	XLOC_019717	2256962	2257189	.	227	0.6564	u	1
TCONS_00048491	Chr12	XLOC_019718	2343481	2344123	.	642	0.6386	u	1
TCONS_00048493	Chr12	XLOC_019720	2386322	2387638	.	1316	0.4316	u	1
TCONS_00044471	Chr12	XLOC_017885	2441034	2449098	-	2044	0.567	u	2
TCONS_00048495	Chr12	XLOC_019722	2463018	2463527	.	509	0.3713	u	1
TCONS_00048496	Chr12	XLOC_019723	2463953	2464275	.	322	0.4193	u	1
TCONS_00048497	Chr12	XLOC_019724	2464811	2465182	.	371	0.4124	u	1
TCONS_00048498	Chr12	XLOC_019725	2619686	2620010	.	324	0.4506	u	1
TCONS_00048499	Chr12	XLOC_019726	2756080	2756345	.	265	0.4	u	1
TCONS_00039699	Chr12	XLOC_015852	3156936	3157502	+	474	0.4325	u	2
TCONS_00039700	Chr12	XLOC_015852	3156936	3157502	+	322	0.4255	u	2
TCONS_00048501	Chr12	XLOC_019728	3440382	3441123	.	741	0.3522	u	1
TCONS_00048502	Chr12	XLOC_019729	3483545	3483769	.	224	0.4598	u	1
TCONS_00048503	Chr12	XLOC_019730	3495077	3495386	.	309	0.3883	u	1
TCONS_00048504	Chr12	XLOC_019731	3537117	3538050	.	933	0.4544	u	1
TCONS_00048508	Chr12	XLOC_019735	3995726	3996007	.	281	0.4769	u	1
TCONS_00048515	Chr12	XLOC_019742	4487525	4487840	.	315	0.4413	u	1
TCONS_00048520	Chr12	XLOC_019747	4658078	4658678	.	600	0.4967	u	1
TCONS_00045048	Chr12	XLOC_018092	5061008	5070238	-	715	0.3902	u	2
TCONS_00048522	Chr12	XLOC_019749	5087581	5087918	.	337	0.3591	u	1
TCONS_00048523	Chr12	XLOC_019750	5088888	5089171	.	283	0.311	u	1
TCONS_00048524	Chr12	XLOC_019751	5162724	5162964	.	240	0.3375	u	1
TCONS_00045100	Chr12	XLOC_018101	5165279	5168678	-	1864	0.4624	u	4
TCONS_00045102	Chr12	XLOC_018101	5165279	5168678	-	2034	0.4513	u	5
TCONS_00045103	Chr12	XLOC_018101	5165279	5168678	-	2914	0.3981	u	3
TCONS_00045104	Chr12	XLOC_018101	5165279	5168678	-	3080	0.3942	u	4
TCONS_00048525	Chr12	XLOC_019752	5473645	5473880	.	235	0.4979	u	1
TCONS_00040186	Chr12	XLOC_016041	5541775	5542065	+	205	0.6585	u	2
TCONS_00048529	Chr12	XLOC_019756	6211207	6211433	.	226	0.6195	u	1
TCONS_00048532	Chr12	XLOC_019759	6573047	6574263	.	1216	0.5321	u	1
TCONS_00048533	Chr12	XLOC_019760	6574492	6574895	.	403	0.3797	u	1
TCONS_00045270	Chr12	XLOC_018210	6635468	6644039	-	1004	0.6504	u	2
TCONS_00048535	Chr12	XLOC_019762	6645381	6646984	.	1603	0.4479	u	1
TCONS_00045307	Chr12	XLOC_018226	6823381	6825202	-	854	0.4157	u	2
TCONS_00045308	Chr12	XLOC_018226	6823381	6825202	-	1810	0.3939	u	1
TCONS_00048537	Chr12	XLOC_019764	6859723	6860149	.	426	0.3427	u	1
TCONS_00048538	Chr12	XLOC_019765	6860225	6861372	.	1147	0.476	u	1
TCONS_00048539	Chr12	XLOC_019766	6907712	6908094	.	382	0.4058	u	1
TCONS_00048541	Chr12	XLOC_019768	6988382	6988627	.	245	0.3347	u	1
TCONS_00048543	Chr12	XLOC_019770	7242227	7242569	.	342	0.655	u	1
TCONS_00048544	Chr12	XLOC_019771	7243588	7244224	.	636	0.8066	u	1
TCONS_00045356	Chr12	XLOC_018257	7315597	7329625	-	467	0.3812	u	2
TCONS_00048546	Chr12	XLOC_019773	7509305	7509930	.	625	0.5344	u	1
TCONS_00040532	Chr12	XLOC_016201	7556742	7557902	+	1082	0.5203	u	2
TCONS_00040533	Chr12	XLOC_016201	7556742	7557902	+	765	0.5503	u	2
TCONS_00048550	Chr12	XLOC_019777	7891565	7891908	.	343	0.5423	u	1
TCONS_00048552	Chr12	XLOC_019779	8237460	8237932	.	472	0.4915	u	1
TCONS_00048557	Chr12	XLOC_019784	8661802	8664372	.	713	0.6129	u	1
TCONS_00040644	Chr12	XLOC_016290	8695285	8699378	+	981	0.5036	u	4
TCONS_00040645	Chr12	XLOC_016290	8695285	8699378	+	973	0.5057	u	4
TCONS_00040646	Chr12	XLOC_016290	8695285	8699378	+	1932	0.4161	u	4
TCONS_00040648	Chr12	XLOC_016290	8695285	8699378	+	1022	0.5029	u	5
TCONS_00040649	Chr12	XLOC_016290	8695285	8699378	+	919	0.5114	u	3
TCONS_00048558	Chr12	XLOC_019785	8707514	8708016	.	502	0.6335	u	1
TCONS_00040704	Chr12	XLOC_016332	9165551	9167582	+	1065	0.477	u	5
TCONS_00040705	Chr12	XLOC_016332	9165551	9167582	+	1371	0.4406	u	4
TCONS_00045806	Chr12	XLOC_018443	9936863	9939526	-	410	0.3268	u	1
TCONS_00048562	Chr12	XLOC_019789	9939649	9939912	.	263	0.7338	u	1
TCONS_00040854	Chr12	XLOC_016412	10057629	10067621	+	557	0.5476	u	1
TCONS_00048563	Chr12	XLOC_019790	10129037	10139524	.	329	0.3617	u	1
TCONS_00040939	Chr12	XLOC_016461	10804246	10805755	+	1362	0.4736	u	3
TCONS_00048566	Chr12	XLOC_019793	10811452	10811775	.	323	0.4892	u	1
TCONS_00045941	Chr12	XLOC_018521	10859359	10860040	-	431	0.4153	u	2
TCONS_00048568	Chr12	XLOC_019795	10995844	10996595	.	751	0.5126	u	1
TCONS_00048569	Chr12	XLOC_019796	11040026	11040376	.	350	0.3571	u	1
TCONS_00048574	Chr12	XLOC_019801	11396725	11397076	.	351	0.5271	u	1
TCONS_00048576	Chr12	XLOC_019803	11746813	11747264	.	451	0.4701	u	1
TCONS_00048580	Chr12	XLOC_019806	12191618	12191866	.	248	0.375	u	1
TCONS_00041283	Chr12	XLOC_016561	12223903	12229230	+	977	0.3531	u	4
TCONS_00046261	Chr12	XLOC_018634	12460356	12465252	-	1885	0.3523	u	1
TCONS_00041466	Chr12	XLOC_016610	12868218	12877213	+	591	0.5939	u	5
TCONS_00048583	Chr12	XLOC_019809	12963373	12963661	.	288	0.4271	u	1
TCONS_00046319	Chr12	XLOC_018681	13055890	13059301	-	604	0.4123	u	4
TCONS_00046320	Chr12	XLOC_018681	13055890	13059301	-	693	0.4214	u	4
TCONS_00048586	Chr12	XLOC_019812	13391298	13391821	.	523	0.3423	u	1
TCONS_00048587	Chr12	XLOC_019813	13394293	13394504	.	211	0.4171	u	1
TCONS_00048592	Chr12	XLOC_019818	13686956	13702792	.	280	0.4643	u	1
TCONS_00048593	Chr12	XLOC_019819	13847746	13848065	.	319	0.6614	u	1
TCONS_00048594	Chr12	XLOC_019820	14061958	14062191	.	233	0.3991	u	1
TCONS_00048595	Chr12	XLOC_019821	14068768	14068998	.	230	0.6087	u	1
TCONS_00041616	Chr12	XLOC_016706	14156819	14161190	+	908	0.5077	u	2
TCONS_00041618	Chr12	XLOC_016706	14156819	14161190	+	1036	0.5463	u	1
TCONS_00041622	Chr12	XLOC_016706	14156819	14161190	+	765	0.4078	u	1
TCONS_00048596	Chr12	XLOC_019822	14290370	14290648	.	278	0.4496	u	1
TCONS_00046467	Chr12	XLOC_018773	14446273	14448773	-	2038	0.4652	j	5
TCONS_00046468	Chr12	XLOC_018773	14446273	14448773	-	2033	0.4648	j	5
TCONS_00048597	Chr12	XLOC_019823	14491681	14491965	.	284	0.3592	u	1
TCONS_00041652	Chr12	XLOC_016733	14540710	14541916	+	274	0.3613	u	1
TCONS_00041677	Chr12	XLOC_016748	14746764	14749098	+	621	0.6184	u	2
TCONS_00041679	Chr12	XLOC_016748	14746764	14749098	+	479	0.5031	u	1
TCONS_00046520	Chr12	XLOC_018804	14907800	14916625	-	416	0.3918	u	2
TCONS_00041790	Chr12	XLOC_016816	15869358	15871654	+	1236	0.4086	u	3
TCONS_00048605	Chr12	XLOC_019831	16523123	16523519	.	396	0.4949	u	1
TCONS_00046817	Chr12	XLOC_018980	17351009	17358720	-	352	0.5739	x	3
TCONS_00046818	Chr12	XLOC_018980	17351009	17358720	-	549	0.4863	x	2
TCONS_00046819	Chr12	XLOC_018980	17351009	17358720	-	215	0.6698	x	2
TCONS_00041926	Chr12	XLOC_016918	17391252	17394608	+	1482	0.3961	u	2
TCONS_00048610	Chr12	XLOC_019836	17400676	17401245	.	569	0.4833	u	1
TCONS_00046843	Chr12	XLOC_018992	17521124	17523711	-	1000	0.414	u	2
TCONS_00046844	Chr12	XLOC_018992	17521124	17523711	-	885	0.4056	u	1
TCONS_00048613	Chr12	XLOC_019839	17565404	17566129	.	725	0.4979	u	1
TCONS_00041978	Chr12	XLOC_016952	17950495	17951635	+	1060	0.5698	u	2
TCONS_00042009	Chr12	XLOC_016966	18195173	18201567	+	900	0.4478	u	6
TCONS_00042010	Chr12	XLOC_016966	18195173	18201567	+	818	0.4315	u	7
TCONS_00042011	Chr12	XLOC_016966	18195173	18201567	+	829	0.4282	u	7
TCONS_00042012	Chr12	XLOC_016966	18195173	18201567	+	885	0.4463	u	6
TCONS_00042013	Chr12	XLOC_016966	18195173	18201567	+	868	0.4459	u	6
TCONS_00042014	Chr12	XLOC_016966	18195173	18201567	+	858	0.4277	u	7
TCONS_00048616	Chr12	XLOC_019842	18329289	18330436	.	1147	0.4063	u	1
TCONS_00048617	Chr12	XLOC_019843	18333595	18333840	.	245	0.298	u	1
TCONS_00048618	Chr12	XLOC_019844	18334213	18334487	.	274	0.2409	u	1
TCONS_00042036	Chr12	XLOC_016983	18367416	18373818	+	1050	0.4952	u	2
TCONS_00042062	Chr12	XLOC_016995	18565122	18566488	+	1366	0.5439	u	1
TCONS_00042063	Chr12	XLOC_016995	18565122	18566488	+	641	0.7067	u	2
TCONS_00042073	Chr12	XLOC_017005	18721537	18724657	+	740	0.5351	u	2
TCONS_00042076	Chr12	XLOC_017005	18721537	18724657	+	1097	0.454	u	1
TCONS_00048621	Chr12	XLOC_019847	19171765	19172154	.	389	0.3368	u	1
TCONS_00047091	Chr12	XLOC_019114	19323352	19326034	-	739	0.3654	u	1
TCONS_00048623	Chr12	XLOC_019849	19482514	19482876	.	362	0.4227	u	1
TCONS_00048630	Chr12	XLOC_019856	20050537	20051065	.	528	0.3125	u	1
TCONS_00047236	Chr12	XLOC_019181	20193111	20194749	-	1232	0.4472	u	3
TCONS_00047237	Chr12	XLOC_019181	20193111	20194749	-	1006	0.4732	u	4
TCONS_00047239	Chr12	XLOC_019181	20193111	20194749	-	1020	0.4725	u	4
TCONS_00047240	Chr12	XLOC_019181	20193111	20194749	-	935	0.4706	u	4
TCONS_00048632	Chr12	XLOC_019858	20511704	20511908	.	204	0.451	u	1
TCONS_00048634	Chr12	XLOC_019860	20526005	20526733	.	728	0.456	u	1
TCONS_00048639	Chr12	XLOC_019865	20558698	20559432	.	734	0.4387	u	1
TCONS_00048640	Chr12	XLOC_019866	20613583	20613879	.	296	0.4392	u	1
TCONS_00048647	Chr12	XLOC_019873	20646267	20646570	.	303	0.4488	u	1
TCONS_00048650	Chr12	XLOC_019876	20664491	20664736	.	245	0.4694	u	1
TCONS_00048651	Chr12	XLOC_019877	20665796	20666038	.	242	0.4959	u	1
TCONS_00048653	Chr12	XLOC_019879	20781264	20782878	.	1614	0.4368	u	1
TCONS_00048654	Chr12	XLOC_019880	20902892	20904283	.	1391	0.5011	u	1
TCONS_00048656	Chr12	XLOC_019882	21453563	21453768	.	205	0.3951	u	1
TCONS_00042516	Chr12	XLOC_017203	21461308	21463754	+	1163	0.4411	u	2
TCONS_00047374	Chr12	XLOC_019277	21461308	21463754	-	1215	0.4313	u	2
TCONS_00048661	Chr12	XLOC_019887	22671786	22672143	.	357	0.5406	u	1
TCONS_00048663	Chr12	XLOC_019889	22965019	22965286	.	267	0.3034	u	1
TCONS_00042790	Chr12	XLOC_017315	23056537	23056907	+	250	0.456	u	2
TCONS_00048664	Chr12	XLOC_019890	23264165	23279334	.	1334	0.3966	u	1
TCONS_00048666	Chr12	XLOC_019892	23330521	23330878	.	357	0.4034	u	1
TCONS_00048672	Chr12	XLOC_019898	23787310	23787665	.	355	0.569	u	1
TCONS_00048673	Chr12	XLOC_019899	23971730	23972106	.	376	0.7606	u	1
TCONS_00048674	Chr12	XLOC_019900	24234805	24235087	.	282	0.3688	u	1
TCONS_00048675	Chr12	XLOC_019901	24327645	24328041	.	396	0.4823	u	1
TCONS_00048677	Chr12	XLOC_019903	24452288	24453099	.	811	0.3859	u	1
TCONS_00048678	Chr12	XLOC_019904	24454019	24454480	.	461	0.3341	u	1
TCONS_00048679	Chr12	XLOC_019905	24462203	24463017	.	814	0.4595	u	1
TCONS_00048680	Chr12	XLOC_019906	24467401	24467961	.	560	0.4179	u	1
TCONS_00043154	Chr12	XLOC_017428	24507244	24509298	+	1663	0.4251	u	4
TCONS_00043155	Chr12	XLOC_017428	24507244	24509298	+	1858	0.3907	u	2
TCONS_00048683	Chr12	XLOC_019909	24831377	24831992	.	615	0.465	u	1
TCONS_00048684	Chr12	XLOC_019910	24877412	24877725	.	313	0.4249	u	1
TCONS_00048685	Chr12	XLOC_019911	25104449	25104738	.	289	0.3218	u	1
TCONS_00048686	Chr12	XLOC_019912	25425259	25425925	.	666	0.4625	u	1
TCONS_00048690	Chr12	XLOC_019916	25855909	25857536	.	1627	0.3374	u	1
TCONS_00048112	Chr12	XLOC_019588	26098653	26100723	-	452	0.3982	u	2
TCONS_00048113	Chr12	XLOC_019588	26098653	26100723	-	1978	0.3726	u	2
TCONS_00048691	Chr12	XLOC_019917	26116708	26116913	.	205	0.3024	u	1
TCONS_00048692	Chr12	XLOC_019918	26568704	26569597	.	893	0.7424	u	1
TCONS_00048238	Chr12	XLOC_019624	26581897	26583601	-	618	0.3479	u	2
TCONS_00048330	Chr12	XLOC_019655	27003054	27004610	-	588	0.4099	u	3
TCONS_00048331	Chr12	XLOC_019655	27003054	27004610	-	432	0.4421	u	4
TCONS_00048703	Chr12	XLOC_019929	27192379	27192605	.	226	0.3938	u	1
TCONS_00048704	Chr12	XLOC_019930	27198135	27198340	.	205	0.3756	u	1
TCONS_00048706	Chr12	XLOC_019932	27251420	27251984	.	564	0.5567	u	1
TCONS_00043767	Chr12	XLOC_017660	27512302	27529934	+	1204	0.3945	u	1
TCONS_00065413	Chr2	XLOC_025479	170665	171122	.	457	0.5514	u	1
TCONS_00048775	Chr2	XLOC_019948	171510	173870	+	864	0.5139	u	4
TCONS_00048829	Chr2	XLOC_019961	333436	335098	+	851	0.4653	u	2
TCONS_00048830	Chr2	XLOC_019961	333436	335098	+	934	0.4914	u	1
TCONS_00057328	Chr2	XLOC_022776	761078	761993	-	764	0.4359	u	2
TCONS_00065421	Chr2	XLOC_025487	918450	918730	.	280	0.3643	u	1
TCONS_00065422	Chr2	XLOC_025488	1024803	1025090	.	287	0.4042	u	1
TCONS_00065423	Chr2	XLOC_025489	1029009	1029262	.	253	0.3162	u	1
TCONS_00065426	Chr2	XLOC_025492	1301667	1302212	.	545	0.4881	u	1
TCONS_00049114	Chr2	XLOC_020047	1339356	1344348	+	1176	0.4456	u	2
TCONS_00065428	Chr2	XLOC_025494	1614777	1615158	.	381	0.3806	u	1
TCONS_00057583	Chr2	XLOC_022845	1615549	1630282	-	1022	0.4315	u	4
TCONS_00065429	Chr2	XLOC_025495	1730602	1730809	.	207	0.7101	u	1
TCONS_00049265	Chr2	XLOC_020099	1875386	1876472	+	990	0.4162	u	2
TCONS_00065432	Chr2	XLOC_025498	2070149	2070422	.	273	0.3736	u	1
TCONS_00065433	Chr2	XLOC_025499	2138663	2139084	.	421	0.3254	u	1
TCONS_00049390	Chr2	XLOC_020137	2280880	2281222	+	264	0.7159	u	2
TCONS_00049413	Chr2	XLOC_020144	2371884	2375094	+	1732	0.4232	u	5
TCONS_00057904	Chr2	XLOC_022922	2606545	2606860	-	315	0.5714	u	1
TCONS_00065436	Chr2	XLOC_025502	2763389	2763660	.	271	0.3063	u	1
TCONS_00065437	Chr2	XLOC_025503	2763945	2764185	.	240	0.3833	u	1
TCONS_00058002	Chr2	XLOC_022939	2869669	2882215	-	365	0.4164	x	2
TCONS_00049653	Chr2	XLOC_020205	2978187	2985293	+	1623	0.5009	x	7
TCONS_00065438	Chr2	XLOC_025504	3031174	3031687	.	513	0.3957	u	1
TCONS_00049708	Chr2	XLOC_020217	3091723	3095670	+	321	0.3801	u	2
TCONS_00049714	Chr2	XLOC_020222	3124024	3130394	+	782	0.4258	x	2
TCONS_00065440	Chr2	XLOC_025506	3254924	3268922	.	571	0.352	u	1
TCONS_00065441	Chr2	XLOC_025507	3254924	3268922	.	468	0.3953	u	1
TCONS_00065442	Chr2	XLOC_025508	3277553	3278154	.	601	0.2962	u	1
TCONS_00065444	Chr2	XLOC_025510	3331894	3332182	.	288	0.5868	u	1
TCONS_00065445	Chr2	XLOC_025511	3545616	3545853	.	237	0.7468	u	1
TCONS_00049834	Chr2	XLOC_020262	3546737	3551499	+	2499	0.3818	o	3
TCONS_00049835	Chr2	XLOC_020262	3546737	3551499	+	1361	0.4166	o	4
TCONS_00065447	Chr2	XLOC_025513	3555773	3556259	.	486	0.5576	u	1
TCONS_00065449	Chr2	XLOC_025515	3606613	3606918	.	305	0.3311	u	1
TCONS_00058249	Chr2	XLOC_023016	3739586	3742581	-	1022	0.4129	u	3
TCONS_00065452	Chr2	XLOC_025518	4154434	4154655	.	221	0.4525	u	1
TCONS_00065453	Chr2	XLOC_025519	4187120	4187389	.	269	0.3494	u	1
TCONS_00065454	Chr2	XLOC_025520	4191986	4192321	.	335	0.3284	u	1
TCONS_00050135	Chr2	XLOC_020351	4502466	4514543	+	273	0.4579	u	3
TCONS_00065455	Chr2	XLOC_025521	4502466	4514543	.	442	0.3439	u	1
TCONS_00058427	Chr2	XLOC_023070	4502466	4514543	-	1653	0.4168	u	6
TCONS_00058431	Chr2	XLOC_023070	4502466	4514543	-	2040	0.4196	u	7
TCONS_00058432	Chr2	XLOC_023070	4502466	4514543	-	1064	0.4577	u	7
TCONS_00058433	Chr2	XLOC_023070	4502466	4514543	-	1149	0.443	u	9
TCONS_00058434	Chr2	XLOC_023070	4502466	4514543	-	655	0.4626	u	6
TCONS_00058435	Chr2	XLOC_023070	4502466	4514543	-	600	0.4617	u	6
TCONS_00058436	Chr2	XLOC_023070	4502466	4514543	-	1207	0.4449	u	6
TCONS_00058437	Chr2	XLOC_023070	4502466	4514543	-	690	0.4507	u	6
TCONS_00065456	Chr2	XLOC_025522	4590840	4591534	.	694	0.4683	u	1
TCONS_00065458	Chr2	XLOC_025524	4881978	4882334	.	356	0.5197	u	1
TCONS_00065459	Chr2	XLOC_025525	4883411	4883675	.	264	0.3561	u	1
TCONS_00050264	Chr2	XLOC_020397	5068045	5068418	+	300	0.4067	u	2
TCONS_00065462	Chr2	XLOC_025528	5135531	5135908	.	377	0.5385	u	1
TCONS_00065464	Chr2	XLOC_025530	5313713	5328301	.	579	0.3299	u	1
TCONS_00065465	Chr2	XLOC_025531	5453466	5453798	.	332	0.2982	u	1
TCONS_00065466	Chr2	XLOC_025532	5457315	5457554	.	239	0.364	u	1
TCONS_00065472	Chr2	XLOC_025538	6129320	6129651	.	331	0.4713	u	1
TCONS_00050506	Chr2	XLOC_020472	6212708	6214138	+	1299	0.3818	u	2
TCONS_00065473	Chr2	XLOC_025539	6233163	6233467	.	304	0.4638	u	1
TCONS_00058917	Chr2	XLOC_023211	6241696	6242933	-	826	0.4068	u	2
TCONS_00065474	Chr2	XLOC_025540	6481175	6481523	.	348	0.4138	u	1
TCONS_00050616	Chr2	XLOC_020498	6515713	6517290	+	325	0.6123	u	2
TCONS_00059028	Chr2	XLOC_023239	6520357	6524851	-	1018	0.5413	u	2
TCONS_00050618	Chr2	XLOC_020499	6520357	6524851	+	969	0.5015	u	2
TCONS_00059045	Chr2	XLOC_023240	6529521	6538438	-	3700	0.4324	u	3
TCONS_00059046	Chr2	XLOC_023240	6529521	6538438	-	3057	0.4511	u	5
TCONS_00059047	Chr2	XLOC_023240	6529521	6538438	-	2942	0.4592	u	6
TCONS_00059048	Chr2	XLOC_023240	6529521	6538438	-	2797	0.4648	u	6
TCONS_00059049	Chr2	XLOC_023240	6529521	6538438	-	2685	0.4711	u	6
TCONS_00059050	Chr2	XLOC_023240	6529521	6538438	-	2015	0.5127	u	4
TCONS_00059052	Chr2	XLOC_023240	6529521	6538438	-	2477	0.4832	u	6
TCONS_00059053	Chr2	XLOC_023240	6529521	6538438	-	3214	0.4499	u	6
TCONS_00059055	Chr2	XLOC_023241	6539742	6540095	-	231	0.5541	u	2
TCONS_00065479	Chr2	XLOC_025545	6549448	6550108	.	660	0.5955	u	1
TCONS_00065480	Chr2	XLOC_025546	6567119	6567357	.	238	0.3529	u	1
TCONS_00065482	Chr2	XLOC_025548	6705603	6716663	.	421	0.5202	u	1
TCONS_00065483	Chr2	XLOC_025549	6739779	6740121	.	342	0.7105	u	1
TCONS_00065485	Chr2	XLOC_025551	6995663	6995910	.	247	0.417	u	1
TCONS_00065487	Chr2	XLOC_025553	7005176	7005389	.	213	0.5352	u	1
TCONS_00065488	Chr2	XLOC_025554	7231422	7231780	.	358	0.4274	u	1
TCONS_00059168	Chr2	XLOC_023292	7233394	7238342	-	456	0.6075	u	2
TCONS_00059170	Chr2	XLOC_023292	7233394	7238342	-	1019	0.4907	u	2
TCONS_00059171	Chr2	XLOC_023292	7233394	7238342	-	1655	0.429	u	1
TCONS_00050827	Chr2	XLOC_020563	7337440	7338326	+	727	0.784	u	2
TCONS_00065492	Chr2	XLOC_025558	7447493	7447835	.	342	0.3392	u	1
TCONS_00065493	Chr2	XLOC_025559	7834593	7835289	.	696	0.5862	u	1
TCONS_00065497	Chr2	XLOC_025563	7980652	7980866	.	214	0.3131	u	1
TCONS_00065505	Chr2	XLOC_025571	8683038	8683380	.	342	0.4094	u	1
TCONS_00059408	Chr2	XLOC_023394	8722676	8724478	-	958	0.4812	u	3
TCONS_00059409	Chr2	XLOC_023394	8722676	8724478	-	1651	0.4531	u	2
TCONS_00065506	Chr2	XLOC_025572	8950871	8951561	.	690	0.6246	u	1
TCONS_00065507	Chr2	XLOC_025573	9026073	9026514	.	441	0.3447	u	1
TCONS_00065508	Chr2	XLOC_025574	9105669	9106352	.	683	0.3221	u	1
TCONS_00065515	Chr2	XLOC_025581	11233344	11233698	.	354	0.5763	u	1
TCONS_00065516	Chr2	XLOC_025582	11236493	11237245	.	752	0.4588	u	1
TCONS_00065518	Chr2	XLOC_025584	11462683	11462913	.	230	0.4	u	1
TCONS_00065519	Chr2	XLOC_025585	11467475	11468223	.	748	0.4599	u	1
TCONS_00065520	Chr2	XLOC_025586	11502171	11507195	.	275	0.3745	u	1
TCONS_00065523	Chr2	XLOC_025589	11742138	11742428	.	290	0.4966	u	1
TCONS_00059953	Chr2	XLOC_023615	11905444	11906136	-	552	0.4529	u	2
TCONS_00051756	Chr2	XLOC_020915	12184901	12188005	+	595	0.5882	u	2
TCONS_00065526	Chr2	XLOC_025592	12222917	12223611	.	694	0.6037	u	1
TCONS_00051883	Chr2	XLOC_020957	12858442	12858756	+	229	0.5939	u	2
TCONS_00065531	Chr2	XLOC_025597	12859003	12859288	.	285	0.5053	u	1
TCONS_00065535	Chr2	XLOC_025601	12923701	12931824	.	658	0.3663	u	1
TCONS_00065536	Chr2	XLOC_025602	12991314	12991646	.	332	0.6145	u	1
TCONS_00065541	Chr2	XLOC_025607	13045767	13046390	.	623	0.3114	u	1
TCONS_00065543	Chr2	XLOC_025609	13200173	13200471	.	298	0.4128	u	1
TCONS_00065547	Chr2	XLOC_025613	13272294	13272673	.	379	0.467	u	1
TCONS_00052099	Chr2	XLOC_021031	13878363	13880503	+	1306	0.5199	u	5
TCONS_00052104	Chr2	XLOC_021031	13878363	13880503	+	857	0.4037	u	4
TCONS_00065552	Chr2	XLOC_025618	13924497	13925149	.	652	0.5721	u	1
TCONS_00060422	Chr2	XLOC_023767	13962211	13971736	-	1162	0.5396	x	5
TCONS_00065555	Chr2	XLOC_025621	14095475	14095723	.	248	0.5605	u	1
TCONS_00052197	Chr2	XLOC_021099	14685100	14686884	+	814	0.4668	x	3
TCONS_00052258	Chr2	XLOC_021119	14973770	14977901	+	389	0.509	u	2
TCONS_00060649	Chr2	XLOC_023853	15167278	15172477	-	328	0.6159	u	3
TCONS_00052301	Chr2	XLOC_021153	15422583	15428958	+	1163	0.4437	x	2
TCONS_00052312	Chr2	XLOC_021157	15489300	15499054	+	457	0.5383	u	2
TCONS_00065560	Chr2	XLOC_025626	15521088	15521296	.	208	0.5962	u	1
TCONS_00060742	Chr2	XLOC_023892	15603125	15606081	-	1131	0.4271	u	2
TCONS_00060743	Chr2	XLOC_023892	15603125	15606081	-	818	0.4841	u	2
TCONS_00060744	Chr2	XLOC_023892	15603125	15606081	-	905	0.4862	u	3
TCONS_00060745	Chr2	XLOC_023892	15603125	15606081	-	2134	0.3927	u	1
TCONS_00065562	Chr2	XLOC_025628	15739679	15739925	.	246	0.4756	u	1
TCONS_00052521	Chr2	XLOC_021211	16104236	16110798	+	383	0.3159	u	1
TCONS_00065566	Chr2	XLOC_025632	16227908	16229151	.	1243	0.3081	u	1
TCONS_00065567	Chr2	XLOC_025633	16297640	16298138	.	498	0.7189	u	1
TCONS_00065568	Chr2	XLOC_025634	16598799	16599093	.	294	0.7347	u	1
TCONS_00065572	Chr2	XLOC_025638	16795799	16796067	.	268	0.6716	u	1
TCONS_00065576	Chr2	XLOC_025642	17324376	17324917	.	541	0.5028	u	1
TCONS_00052748	Chr2	XLOC_021318	17455574	17456280	+	619	0.4604	u	2
TCONS_00061146	Chr2	XLOC_024025	17544546	17548739	-	1039	0.4572	u	2
TCONS_00061148	Chr2	XLOC_024026	17549935	17555020	-	695	0.564	u	5
TCONS_00065580	Chr2	XLOC_025646	17995892	17996179	.	287	0.7038	u	1
TCONS_00052835	Chr2	XLOC_021364	17997981	17998853	+	782	0.6368	u	2
TCONS_00065581	Chr2	XLOC_025647	18062354	18062770	.	416	0.3846	u	1
TCONS_00061236	Chr2	XLOC_024075	18179740	18181680	-	1217	0.4289	u	4
TCONS_00061237	Chr2	XLOC_024075	18179740	18181680	-	723	0.4495	u	3
TCONS_00065582	Chr2	XLOC_025648	18226441	18226718	.	277	0.3899	u	1
TCONS_00065583	Chr2	XLOC_025649	18531110	18531663	.	553	0.5877	u	1
TCONS_00065584	Chr2	XLOC_025650	18587991	18588292	.	301	0.5648	u	1
TCONS_00065585	Chr2	XLOC_025651	18630174	18631433	.	1259	0.5774	u	1
TCONS_00065587	Chr2	XLOC_025653	18738478	18738712	.	234	0.4402	u	1
TCONS_00065588	Chr2	XLOC_025654	18924559	18924765	.	206	0.3835	u	1
TCONS_00053017	Chr2	XLOC_021426	18948981	18949420	+	307	0.3974	u	2
TCONS_00065592	Chr2	XLOC_025658	19208478	19209542	.	1064	0.5348	u	1
TCONS_00065593	Chr2	XLOC_025659	19250334	19250844	.	510	0.6039	u	1
TCONS_00065594	Chr2	XLOC_025660	19266025	19266287	.	262	0.3588	u	1
TCONS_00065596	Chr2	XLOC_025662	19268356	19268775	.	419	0.5847	u	1
TCONS_00065597	Chr2	XLOC_025663	19273342	19273584	.	242	0.5207	u	1
TCONS_00065598	Chr2	XLOC_025664	19284612	19284872	.	260	0.3346	u	1
TCONS_00065600	Chr2	XLOC_025666	19287619	19288259	.	640	0.4	u	1
TCONS_00053125	Chr2	XLOC_021460	19376527	19377743	+	532	0.5094	u	5
TCONS_00065603	Chr2	XLOC_025669	19387925	19388516	.	591	0.5888	u	1
TCONS_00065604	Chr2	XLOC_025670	19436705	19436938	.	233	0.5622	u	1
TCONS_00065606	Chr2	XLOC_025672	19599319	19599765	.	446	0.4664	u	1
TCONS_00065611	Chr2	XLOC_025677	20145355	20145681	.	326	0.6104	u	1
TCONS_00065612	Chr2	XLOC_025678	20275560	20276163	.	603	0.4959	u	1
TCONS_00061635	Chr2	XLOC_024248	20580668	20581397	-	358	0.4609	u	2
TCONS_00065614	Chr2	XLOC_025680	20596046	20596386	.	340	0.5029	u	1
TCONS_00061642	Chr2	XLOC_024252	20631269	20634126	-	1615	0.4421	u	3
TCONS_00061644	Chr2	XLOC_024252	20631269	20634126	-	843	0.484	u	3
TCONS_00061646	Chr2	XLOC_024252	20631269	20634126	-	1582	0.4475	u	4
TCONS_00061728	Chr2	XLOC_024277	20969585	20972148	-	1755	0.5185	u	3
TCONS_00065619	Chr2	XLOC_025685	21020096	21020324	.	228	0.4123	u	1
TCONS_00065622	Chr2	XLOC_025688	21073262	21073463	.	201	0.7015	u	1
TCONS_00061761	Chr2	XLOC_024289	21139239	21139922	-	281	0.4769	u	2
TCONS_00065624	Chr2	XLOC_025690	21162589	21162813	.	224	0.4018	u	1
TCONS_00065625	Chr2	XLOC_025691	21164347	21164790	.	443	0.3093	u	1
TCONS_00053485	Chr2	XLOC_021586	21388085	21389292	+	868	0.538	u	3
TCONS_00053486	Chr2	XLOC_021586	21388085	21389292	+	819	0.5397	u	3
TCONS_00053487	Chr2	XLOC_021586	21388085	21389292	+	829	0.5404	u	3
TCONS_00053488	Chr2	XLOC_021586	21388085	21389292	+	818	0.5403	u	3
TCONS_00061857	Chr2	XLOC_024320	21487474	21501674	-	1020	0.5451	u	1
TCONS_00065627	Chr2	XLOC_025693	21514515	21514814	.	299	0.3579	u	1
TCONS_00065630	Chr2	XLOC_025696	21634965	21649027	.	662	0.6843	u	1
TCONS_00065631	Chr2	XLOC_025697	21655826	21656321	.	495	0.5313	u	1
TCONS_00065635	Chr2	XLOC_025701	21864300	21865663	.	1363	0.4806	u	1
TCONS_00061973	Chr2	XLOC_024370	22202697	22207154	-	832	0.5409	x	2
TCONS_00065637	Chr2	XLOC_025703	22255966	22256198	.	232	0.3836	u	1
TCONS_00065638	Chr2	XLOC_025704	22368834	22369088	.	254	0.3307	u	1
TCONS_00065639	Chr2	XLOC_025705	22377676	22377981	.	305	0.3934	u	1
TCONS_00065640	Chr2	XLOC_025706	22378783	22379025	.	242	0.405	u	1
TCONS_00065643	Chr2	XLOC_025709	22524501	22525118	.	617	0.5705	u	1
TCONS_00065644	Chr2	XLOC_025710	22526037	22526908	.	871	0.5809	u	1
TCONS_00065646	Chr2	XLOC_025712	22794804	22795345	.	541	0.5139	u	1
TCONS_00062103	Chr2	XLOC_024425	22830531	22833786	-	2526	0.5368	u	2
TCONS_00062106	Chr2	XLOC_024425	22830531	22833786	-	2312	0.542	u	3
TCONS_00065649	Chr2	XLOC_025715	22862957	22863233	.	276	0.7754	u	1
TCONS_00065650	Chr2	XLOC_025716	22863331	22863839	.	508	0.6535	u	1
TCONS_00062152	Chr2	XLOC_024437	22969459	22976636	-	736	0.3981	u	2
TCONS_00065652	Chr2	XLOC_025718	23050446	23050667	.	221	0.552	u	1
TCONS_00065653	Chr2	XLOC_025719	23095602	23095819	.	217	0.3871	u	1
TCONS_00065654	Chr2	XLOC_025720	23176811	23177060	.	249	0.3012	u	1
TCONS_00054048	Chr2	XLOC_021743	23511926	23512518	+	483	0.5694	u	2
TCONS_00065655	Chr2	XLOC_025721	23525036	23525270	.	234	0.5171	u	1
TCONS_00065656	Chr2	XLOC_025722	23525435	23525954	.	519	0.5222	u	1
TCONS_00065658	Chr2	XLOC_025724	23558400	23559109	.	709	0.5233	u	1
TCONS_00065659	Chr2	XLOC_025725	23581779	23595787	.	280	0.35	u	1
TCONS_00065660	Chr2	XLOC_025726	23738573	23738902	.	329	0.4164	u	1
TCONS_00065663	Chr2	XLOC_025729	23744262	23744592	.	330	0.6	u	1
TCONS_00065665	Chr2	XLOC_025731	23885197	23885501	.	304	0.5658	u	1
TCONS_00065666	Chr2	XLOC_025732	23898906	23899308	.	402	0.4129	u	1
TCONS_00062357	Chr2	XLOC_024514	23900184	23901562	-	1378	0.4485	u	1
TCONS_00062358	Chr2	XLOC_024514	23900184	23901562	-	678	0.444	u	2
TCONS_00065669	Chr2	XLOC_025735	24021670	24022414	.	744	0.4772	u	1
TCONS_00065670	Chr2	XLOC_025736	24053830	24054634	.	804	0.3209	u	1
TCONS_00062421	Chr2	XLOC_024530	24117334	24120404	-	3070	0.4345	u	1
TCONS_00065673	Chr2	XLOC_025739	24231175	24231775	.	600	0.415	u	1
TCONS_00065676	Chr2	XLOC_025742	24679937	24680541	.	604	0.5199	u	1
TCONS_00065678	Chr2	XLOC_025744	24706509	24706957	.	448	0.6451	u	1
TCONS_00065679	Chr2	XLOC_025745	24707144	24707460	.	316	0.4051	u	1
TCONS_00065680	Chr2	XLOC_025746	24823279	24825050	.	1771	0.3992	u	1
TCONS_00065681	Chr2	XLOC_025747	24825159	24826596	.	1437	0.357	u	1
TCONS_00065683	Chr2	XLOC_025749	24874464	24874701	.	237	0.346	u	1
TCONS_00065684	Chr2	XLOC_025750	24970248	24970598	.	350	0.4143	u	1
TCONS_00065688	Chr2	XLOC_025754	25228602	25229119	.	517	0.5996	u	1
TCONS_00054383	Chr2	XLOC_021871	25288498	25289340	+	390	0.6538	u	2
TCONS_00054401	Chr2	XLOC_021876	25343942	25351819	+	1321	0.5625	u	3
TCONS_00054403	Chr2	XLOC_021876	25343942	25351819	+	1549	0.5494	u	4
TCONS_00054404	Chr2	XLOC_021876	25343942	25351819	+	1449	0.5335	u	2
TCONS_00065689	Chr2	XLOC_025755	25396964	25397221	.	257	0.4163	u	1
TCONS_00065691	Chr2	XLOC_025757	25430973	25431175	.	202	0.4109	u	1
TCONS_00065693	Chr2	XLOC_025759	25536728	25538008	.	1280	0.5938	u	1
TCONS_00065694	Chr2	XLOC_025760	25618117	25618416	.	299	0.3846	u	1
TCONS_00065695	Chr2	XLOC_025761	25650178	25651051	.	873	0.52	u	1
TCONS_00062765	Chr2	XLOC_024657	25776625	25780795	-	1102	0.4437	u	1
TCONS_00065698	Chr2	XLOC_025764	25834943	25835199	.	256	0.6211	u	1
TCONS_00065699	Chr2	XLOC_025765	25878282	25878546	.	264	0.4091	u	1
TCONS_00065700	Chr2	XLOC_025766	26027137	26027637	.	500	0.576	u	1
TCONS_00065701	Chr2	XLOC_025767	26152585	26152791	.	206	0.4272	u	1
TCONS_00065702	Chr2	XLOC_025768	26154145	26155052	.	907	0.5976	u	1
TCONS_00065703	Chr2	XLOC_025769	26165301	26166408	.	1107	0.3875	u	1
TCONS_00065705	Chr2	XLOC_025771	26301594	26301900	.	306	0.3399	u	1
TCONS_00054748	Chr2	XLOC_021988	26861230	26861746	+	432	0.6343	u	2
TCONS_00065711	Chr2	XLOC_025777	26863613	26863909	.	296	0.4595	u	1
TCONS_00054794	Chr2	XLOC_022010	27147696	27150148	+	2350	0.4051	u	2
TCONS_00063168	Chr2	XLOC_024776	27273348	27279643	-	1326	0.4917	u	6
TCONS_00063169	Chr2	XLOC_024776	27273348	27279643	-	1389	0.4874	u	6
TCONS_00063172	Chr2	XLOC_024776	27273348	27279643	-	2180	0.444	u	6
TCONS_00063174	Chr2	XLOC_024776	27273348	27279643	-	1398	0.4943	u	6
TCONS_00063177	Chr2	XLOC_024776	27273348	27279643	-	1426	0.4951	u	6
TCONS_00063178	Chr2	XLOC_024776	27273348	27279643	-	2244	0.4488	u	6
TCONS_00063179	Chr2	XLOC_024776	27273348	27279643	-	2011	0.462	u	6
TCONS_00065715	Chr2	XLOC_025781	27467671	27467913	.	242	0.4298	u	1
TCONS_00065716	Chr2	XLOC_025782	27546032	27546429	.	397	0.5063	u	1
TCONS_00065717	Chr2	XLOC_025783	27547338	27547564	.	226	0.3363	u	1
TCONS_00063260	Chr2	XLOC_024801	27593987	27601300	-	492	0.4207	u	3
TCONS_00063261	Chr2	XLOC_024801	27593987	27601300	-	641	0.4633	u	4
TCONS_00065720	Chr2	XLOC_025786	27620213	27620589	.	376	0.4468	u	1
TCONS_00065722	Chr2	XLOC_025788	27930097	27930477	.	380	0.3184	u	1
TCONS_00065726	Chr2	XLOC_025792	28169975	28170193	.	218	0.5734	u	1
TCONS_00063407	Chr2	XLOC_024846	28175132	28180820	-	1862	0.4844	u	3
TCONS_00063410	Chr2	XLOC_024846	28175132	28180820	-	1422	0.4817	u	2
TCONS_00063411	Chr2	XLOC_024846	28175132	28180820	-	1631	0.4911	u	3
TCONS_00065727	Chr2	XLOC_025793	28192974	28193467	.	493	0.5436	u	1
TCONS_00065729	Chr2	XLOC_025795	28280760	28281227	.	467	0.5246	u	1
TCONS_00054962	Chr2	XLOC_022084	28339192	28344045	+	659	0.4325	u	6
TCONS_00054978	Chr2	XLOC_022094	28415109	28418372	+	2182	0.4001	u	6
TCONS_00054979	Chr2	XLOC_022094	28415109	28418372	+	2162	0.4038	u	5
TCONS_00054980	Chr2	XLOC_022094	28415109	28418372	+	2118	0.4032	u	5
TCONS_00054982	Chr2	XLOC_022094	28415109	28418372	+	2141	0.4101	u	4
TCONS_00065732	Chr2	XLOC_025798	28418426	28418729	.	303	0.297	u	1
TCONS_00055113	Chr2	XLOC_022112	28652638	28658398	+	838	0.4761	u	2
TCONS_00065735	Chr2	XLOC_025801	28820480	28820735	.	255	0.4784	u	1
TCONS_00065736	Chr2	XLOC_025802	28893637	28893900	.	263	0.3308	u	1
TCONS_00065737	Chr2	XLOC_025803	28993433	28993745	.	312	0.625	u	1
TCONS_00065740	Chr2	XLOC_025806	29068352	29068620	.	268	0.3097	u	1
TCONS_00065741	Chr2	XLOC_025807	29121186	29121721	.	535	0.5084	u	1
TCONS_00065745	Chr2	XLOC_025811	29125702	29127018	.	1316	0.4271	u	1
TCONS_00065747	Chr2	XLOC_025813	29129109	29129513	.	404	0.4455	u	1
TCONS_00065748	Chr2	XLOC_025814	29142709	29142929	.	220	0.6909	u	1
TCONS_00065749	Chr2	XLOC_025815	29247364	29247575	.	211	0.6919	u	1
TCONS_00065751	Chr2	XLOC_025817	29428885	29429119	.	234	0.5085	u	1
TCONS_00065752	Chr2	XLOC_025818	29478326	29479291	.	965	0.4829	u	1
TCONS_00063724	Chr2	XLOC_024941	29479780	29480632	-	779	0.5109	u	2
TCONS_00065753	Chr2	XLOC_025819	29498221	29498893	.	672	0.6235	u	1
TCONS_00065754	Chr2	XLOC_025820	29730672	29731151	.	479	0.4823	u	1
TCONS_00065755	Chr2	XLOC_025821	29782198	29782522	.	324	0.4136	u	1
TCONS_00065758	Chr2	XLOC_025824	29821452	29821669	.	217	0.6682	u	1
TCONS_00065759	Chr2	XLOC_025825	29842011	29842344	.	333	0.6577	u	1
TCONS_00065760	Chr2	XLOC_025826	29960192	29960487	.	295	0.3593	u	1
TCONS_00065761	Chr2	XLOC_025827	30281797	30282034	.	237	0.3165	u	1
TCONS_00065762	Chr2	XLOC_025828	30372084	30372359	.	275	0.7636	u	1
TCONS_00065765	Chr2	XLOC_025831	30380191	30380743	.	552	0.4656	u	1
TCONS_00065766	Chr2	XLOC_025832	30386677	30387238	.	561	0.3939	u	1
TCONS_00065767	Chr2	XLOC_025833	30388722	30389474	.	752	0.5439	u	1
TCONS_00065768	Chr2	XLOC_025834	30426399	30426713	.	314	0.4777	u	1
TCONS_00065769	Chr2	XLOC_025835	30427019	30427277	.	258	0.4031	u	1
TCONS_00065770	Chr2	XLOC_025836	30564701	30565694	.	993	0.5398	u	1
TCONS_00055593	Chr2	XLOC_022262	30567156	30570794	+	995	0.5889	u	4
TCONS_00065773	Chr2	XLOC_025839	30602516	30602773	.	257	0.7704	u	1
TCONS_00055612	Chr2	XLOC_022270	30634177	30634865	+	596	0.5201	u	2
TCONS_00055622	Chr2	XLOC_022274	30660144	30664513	+	257	0.393	u	2
TCONS_00055634	Chr2	XLOC_022279	30712776	30714186	+	920	0.4696	u	3
TCONS_00065774	Chr2	XLOC_025840	30817323	30818373	.	1050	0.459	u	1
TCONS_00065775	Chr2	XLOC_025841	30818470	30818795	.	325	0.4246	u	1
TCONS_00065776	Chr2	XLOC_025842	30821333	30821594	.	261	0.4406	u	1
TCONS_00065777	Chr2	XLOC_025843	30915891	30916488	.	597	0.5159	u	1
TCONS_00065778	Chr2	XLOC_025844	30937934	30938336	.	402	0.6642	u	1
TCONS_00065779	Chr2	XLOC_025845	30970386	30970647	.	261	0.6437	u	1
TCONS_00065780	Chr2	XLOC_025846	30984824	30985043	.	219	0.3836	u	1
TCONS_00055704	Chr2	XLOC_022301	30985895	30988472	+	879	0.4482	u	1
TCONS_00065781	Chr2	XLOC_025847	31063718	31064011	.	293	0.6792	u	1
TCONS_00065782	Chr2	XLOC_025848	31134839	31135338	.	499	0.4429	u	1
TCONS_00065783	Chr2	XLOC_025849	31140364	31140613	.	249	0.5422	u	1
TCONS_00064107	Chr2	XLOC_025083	31140669	31145179	-	236	0.589	u	1
TCONS_00065785	Chr2	XLOC_025851	31314130	31315018	.	888	0.5417	u	1
TCONS_00065788	Chr2	XLOC_025854	31441297	31441768	.	471	0.603	u	1
TCONS_00065789	Chr2	XLOC_025855	31447904	31448423	.	519	0.4701	u	1
TCONS_00065790	Chr2	XLOC_025856	31457024	31457373	.	349	0.4355	u	1
TCONS_00064248	Chr2	XLOC_025116	31642506	31644666	-	709	0.5106	u	2
TCONS_00065795	Chr2	XLOC_025861	31645983	31646248	.	265	0.6528	u	1
TCONS_00065796	Chr2	XLOC_025862	31646392	31646813	.	421	0.3824	u	1
TCONS_00065797	Chr2	XLOC_025863	31647940	31648286	.	346	0.4913	u	1
TCONS_00065799	Chr2	XLOC_025865	31653904	31654297	.	393	0.5751	u	1
TCONS_00065802	Chr2	XLOC_025868	31804332	31804629	.	297	0.3434	u	1
TCONS_00065807	Chr2	XLOC_025873	32196207	32196591	.	384	0.5104	u	1
TCONS_00064377	Chr2	XLOC_025179	32338937	32356503	-	1026	0.5263	u	4
TCONS_00056059	Chr2	XLOC_022408	32400776	32403605	+	908	0.4681	u	1
TCONS_00065811	Chr2	XLOC_025877	32520432	32520816	.	384	0.4661	u	1
TCONS_00065814	Chr2	XLOC_025880	32635574	32636038	.	464	0.4375	u	1
TCONS_00064489	Chr2	XLOC_025222	32821220	32821701	-	375	0.6507	u	2
TCONS_00064494	Chr2	XLOC_025226	32853037	32856526	-	456	0.4539	u	2
TCONS_00064495	Chr2	XLOC_025226	32853037	32856526	-	591	0.4264	u	2
TCONS_00064516	Chr2	XLOC_025234	32994079	32996313	-	653	0.4426	x	2
TCONS_00064517	Chr2	XLOC_025234	32994079	32996313	-	686	0.4475	x	2
TCONS_00065817	Chr2	XLOC_025883	33095524	33099091	.	334	0.3443	u	1
TCONS_00056248	Chr2	XLOC_022458	33099152	33101475	+	827	0.4002	u	3
TCONS_00065820	Chr2	XLOC_025886	33183349	33183812	.	463	0.5918	u	1
TCONS_00065822	Chr2	XLOC_025888	33189564	33190058	.	494	0.334	u	1
TCONS_00065823	Chr2	XLOC_025889	33190427	33198800	.	234	0.3932	u	1
TCONS_00065825	Chr2	XLOC_025891	33249237	33249689	.	452	0.5664	u	1
TCONS_00065827	Chr2	XLOC_025893	33468246	33468572	.	326	0.4509	u	1
TCONS_00056379	Chr2	XLOC_022506	33680056	33681582	+	1326	0.4985	u	2
TCONS_00056380	Chr2	XLOC_022506	33680056	33681582	+	1322	0.4985	u	2
TCONS_00065836	Chr2	XLOC_025902	34025432	34025645	.	213	0.4178	u	1
TCONS_00065840	Chr2	XLOC_025906	34347073	34347377	.	304	0.3618	u	1
TCONS_00056723	Chr2	XLOC_022581	34579395	34580956	+	561	0.6043	u	2
TCONS_00064908	Chr2	XLOC_025362	34579395	34580956	-	1561	0.4676	u	1
TCONS_00056724	Chr2	XLOC_022582	34585493	34585871	+	260	0.4769	u	2
TCONS_00064923	Chr2	XLOC_025370	34755381	34756211	-	701	0.5521	u	2
TCONS_00056798	Chr2	XLOC_022610	34844106	34844780	+	581	0.4234	u	2
TCONS_00065843	Chr2	XLOC_025909	34845960	34846586	.	626	0.345	u	1
TCONS_00056847	Chr2	XLOC_022624	34966805	34972088	+	1658	0.4017	x	6
TCONS_00056848	Chr2	XLOC_022624	34966805	34972088	+	2500	0.396	u	1
TCONS_00064991	Chr2	XLOC_025389	34999429	35002112	-	837	0.4827	u	4
TCONS_00065846	Chr2	XLOC_025912	35203128	35203538	.	410	0.4293	u	1
TCONS_00065847	Chr2	XLOC_025913	35204030	35204620	.	590	0.3051	u	1
TCONS_00065109	Chr2	XLOC_025422	35388945	35391545	-	432	0.3634	u	1
TCONS_00065112	Chr2	XLOC_025423	35392120	35403133	-	747	0.4511	u	4
TCONS_00065848	Chr2	XLOC_025914	35607282	35607489	.	207	0.4396	u	1
TCONS_00065382	Chr2	XLOC_025467	35831765	35838370	-	2016	0.3998	u	3
TCONS_00065403	Chr2	XLOC_025473	35877177	35879146	-	811	0.4698	u	2
TCONS_00065404	Chr2	XLOC_025473	35877177	35879146	-	258	0.376	u	1
TCONS_00065850	Chr2	XLOC_025916	35932465	35932996	.	531	0.4708	u	1
TCONS_00082520	Chr3	XLOC_031598	61893	62172	.	279	0.4946	u	1
TCONS_00065947	Chr3	XLOC_025939	235112	237695	+	407	0.602	x	2
TCONS_00082522	Chr3	XLOC_031600	237747	238003	.	256	0.3594	u	1
TCONS_00082523	Chr3	XLOC_031601	250338	250730	.	392	0.4898	u	1
TCONS_00074293	Chr3	XLOC_028811	389336	390216	-	639	0.6056	o	2
TCONS_00082526	Chr3	XLOC_031604	502168	503046	.	878	0.4408	u	1
TCONS_00082527	Chr3	XLOC_031605	505130	505332	.	202	0.4455	u	1
TCONS_00082530	Chr3	XLOC_031608	571235	571497	.	262	0.4427	u	1
TCONS_00074387	Chr3	XLOC_028844	837276	842145	-	1808	0.4806	u	4
TCONS_00074388	Chr3	XLOC_028844	837276	842145	-	897	0.4671	u	2
TCONS_00082531	Chr3	XLOC_031609	922298	922614	.	316	0.5854	u	1
TCONS_00082532	Chr3	XLOC_031610	930964	931199	.	235	0.6298	u	1
TCONS_00066293	Chr3	XLOC_026030	1250057	1252755	+	703	0.5164	u	2
TCONS_00082535	Chr3	XLOC_031613	1252919	1253135	.	216	0.3194	u	1
TCONS_00082540	Chr3	XLOC_031618	1547485	1548097	.	612	0.6013	u	1
TCONS_00082542	Chr3	XLOC_031620	1640550	1641239	.	689	0.3208	u	1
TCONS_00082543	Chr3	XLOC_031621	1681974	1682267	.	293	0.4198	u	1
TCONS_00082545	Chr3	XLOC_031623	1737297	1748484	.	603	0.3864	u	1
TCONS_00082547	Chr3	XLOC_031625	1922474	1922751	.	277	0.4332	u	1
TCONS_00082548	Chr3	XLOC_031626	1980133	1980664	.	531	0.4049	u	1
TCONS_00074701	Chr3	XLOC_028937	2043235	2043688	-	256	0.4766	u	2
TCONS_00082549	Chr3	XLOC_031627	2063414	2063880	.	466	0.3498	u	1
TCONS_00082550	Chr3	XLOC_031628	2152861	2153154	.	293	0.3959	u	1
TCONS_00066516	Chr3	XLOC_026124	2400958	2413548	+	325	0.4677	u	1
TCONS_00082558	Chr3	XLOC_031636	3065436	3066339	.	903	0.5504	u	1
TCONS_00075005	Chr3	XLOC_029023	3285104	3285965	-	760	0.4211	u	2
TCONS_00066928	Chr3	XLOC_026228	3500488	3504901	+	789	0.4183	u	2
TCONS_00066931	Chr3	XLOC_026230	3519959	3524455	+	1100	0.5073	u	2
TCONS_00082561	Chr3	XLOC_031639	3685369	3685712	.	343	0.4111	u	1
TCONS_00082562	Chr3	XLOC_031640	3736120	3736451	.	331	0.3444	u	1
TCONS_00082564	Chr3	XLOC_031642	3826273	3826707	.	434	0.2719	u	1
TCONS_00082565	Chr3	XLOC_031643	3839466	3839904	.	438	0.3927	u	1
TCONS_00082567	Chr3	XLOC_031645	4008357	4008562	.	205	0.3756	u	1
TCONS_00082569	Chr3	XLOC_031647	4065674	4065988	.	314	0.4331	u	1
TCONS_00082573	Chr3	XLOC_031651	4236157	4236672	.	515	0.5592	u	1
TCONS_00082574	Chr3	XLOC_031652	4241404	4241672	.	268	0.4216	u	1
TCONS_00082575	Chr3	XLOC_031653	4248284	4248810	.	526	0.5608	u	1
TCONS_00082577	Chr3	XLOC_031655	4253679	4254916	.	1237	0.3719	u	1
TCONS_00067151	Chr3	XLOC_026297	4347070	4348255	+	829	0.4017	u	4
TCONS_00067152	Chr3	XLOC_026297	4347070	4348255	+	801	0.4007	u	4
TCONS_00067153	Chr3	XLOC_026297	4347070	4348255	+	721	0.4022	u	3
TCONS_00082578	Chr3	XLOC_031656	4375081	4375456	.	375	0.3467	u	1
TCONS_00082579	Chr3	XLOC_031657	4618703	4618920	.	217	0.3456	u	1
TCONS_00075358	Chr3	XLOC_029144	4631737	4633092	-	1237	0.4293	u	2
TCONS_00082580	Chr3	XLOC_031658	4633354	4633653	.	299	0.4548	u	1
TCONS_00082582	Chr3	XLOC_031660	4658117	4658446	.	329	0.5897	u	1
TCONS_00082584	Chr3	XLOC_031662	4658939	4659395	.	456	0.6425	u	1
TCONS_00082586	Chr3	XLOC_031664	4672991	4673397	.	406	0.3374	u	1
TCONS_00082587	Chr3	XLOC_031665	4675228	4685376	.	618	0.3544	u	1
TCONS_00082588	Chr3	XLOC_031666	4734604	4734831	.	227	0.3172	u	1
TCONS_00082589	Chr3	XLOC_031667	4802817	4803683	.	866	0.5624	u	1
TCONS_00082590	Chr3	XLOC_031668	4811144	4811513	.	369	0.6098	u	1
TCONS_00075430	Chr3	XLOC_029159	4812132	4812512	-	279	0.4194	u	2
TCONS_00082591	Chr3	XLOC_031669	4871151	4872174	.	1023	0.4321	u	1
TCONS_00082592	Chr3	XLOC_031670	4976023	4976275	.	252	0.4286	u	1
TCONS_00082595	Chr3	XLOC_031673	4979447	4979709	.	262	0.3359	u	1
TCONS_00082596	Chr3	XLOC_031674	4979814	4980053	.	239	0.3473	u	1
TCONS_00082597	Chr3	XLOC_031675	4980222	4980685	.	463	0.3434	u	1
TCONS_00082598	Chr3	XLOC_031676	4981187	4982006	.	819	0.4225	u	1
TCONS_00082601	Chr3	XLOC_031679	5091128	5091824	.	696	0.3894	u	1
TCONS_00082602	Chr3	XLOC_031680	5107657	5108520	.	863	0.3905	u	1
TCONS_00082604	Chr3	XLOC_031682	5133064	5133346	.	282	0.383	u	1
TCONS_00082606	Chr3	XLOC_031684	5133837	5134200	.	363	0.4683	u	1
TCONS_00082608	Chr3	XLOC_031686	5154249	5154952	.	703	0.5946	u	1
TCONS_00082610	Chr3	XLOC_031688	5213568	5213999	.	431	0.413	u	1
TCONS_00082613	Chr3	XLOC_031691	5564956	5565285	.	329	0.3982	u	1
TCONS_00082615	Chr3	XLOC_031693	5606288	5606597	.	309	0.3463	u	1
TCONS_00082616	Chr3	XLOC_031694	5630195	5630689	.	494	0.4049	u	1
TCONS_00082619	Chr3	XLOC_031697	5769222	5769456	.	234	0.6709	u	1
TCONS_00082620	Chr3	XLOC_031698	5998745	5999424	.	679	0.3814	u	1
TCONS_00082621	Chr3	XLOC_031699	6017384	6018151	.	767	0.5293	u	1
TCONS_00067649	Chr3	XLOC_026431	6091961	6095478	+	306	0.549	u	3
TCONS_00082622	Chr3	XLOC_031700	6095733	6096061	.	328	0.4512	u	1
TCONS_00075849	Chr3	XLOC_029258	6184437	6187897	-	1396	0.3574	u	3
TCONS_00075850	Chr3	XLOC_029258	6184437	6187897	-	1230	0.3496	u	3
TCONS_00075851	Chr3	XLOC_029258	6184437	6187897	-	1287	0.3559	u	3
TCONS_00075852	Chr3	XLOC_029258	6184437	6187897	-	1636	0.3551	u	2
TCONS_00075853	Chr3	XLOC_029258	6184437	6187897	-	1547	0.5443	u	4
TCONS_00075854	Chr3	XLOC_029258	6184437	6187897	-	1438	0.557	u	4
TCONS_00075855	Chr3	XLOC_029258	6184437	6187897	-	1384	0.5592	u	4
TCONS_00075856	Chr3	XLOC_029258	6184437	6187897	-	1441	0.5566	u	4
TCONS_00075857	Chr3	XLOC_029258	6184437	6187897	-	1550	0.5439	u	4
TCONS_00075858	Chr3	XLOC_029258	6184437	6187897	-	1381	0.5597	u	4
TCONS_00075861	Chr3	XLOC_029258	6184437	6187897	-	1269	0.5729	u	3
TCONS_00075864	Chr3	XLOC_029258	6184437	6187897	-	1702	0.5282	u	4
TCONS_00067677	Chr3	XLOC_026442	6184437	6187897	+	369	0.6802	u	2
TCONS_00082624	Chr3	XLOC_031702	6225607	6226195	.	588	0.5884	u	1
TCONS_00082626	Chr3	XLOC_031704	6306187	6306748	.	561	0.4171	u	1
TCONS_00067816	Chr3	XLOC_026466	6465882	6467753	+	1159	0.5755	u	2
TCONS_00082629	Chr3	XLOC_031707	6524132	6524623	.	491	0.5764	u	1
TCONS_00067839	Chr3	XLOC_026471	6533752	6536724	+	905	0.4906	u	3
TCONS_00067840	Chr3	XLOC_026471	6533752	6536724	+	1128	0.4096	u	3
TCONS_00067885	Chr3	XLOC_026488	6723026	6725492	+	331	0.4502	u	3
TCONS_00075994	Chr3	XLOC_029303	6857971	6871293	-	2235	0.4179	u	3
TCONS_00067910	Chr3	XLOC_026497	6880182	6883797	+	450	0.5467	u	2
TCONS_00067911	Chr3	XLOC_026497	6880182	6883797	+	642	0.4642	u	1
TCONS_00082631	Chr3	XLOC_031709	7015289	7016036	.	747	0.498	u	1
TCONS_00082633	Chr3	XLOC_031711	7335233	7335786	.	553	0.6546	u	1
TCONS_00082634	Chr3	XLOC_031712	7336102	7337039	.	937	0.4536	u	1
TCONS_00082636	Chr3	XLOC_031714	7489567	7490141	.	574	0.5854	u	1
TCONS_00082637	Chr3	XLOC_031715	7491575	7492258	.	683	0.4934	u	1
TCONS_00082638	Chr3	XLOC_031716	7523269	7523671	.	402	0.5896	u	1
TCONS_00082639	Chr3	XLOC_031717	7562408	7562889	.	481	0.4948	u	1
TCONS_00068064	Chr3	XLOC_026552	7609529	7610039	+	317	0.4606	u	2
TCONS_00082643	Chr3	XLOC_031721	7909394	7909733	.	339	0.6401	u	1
TCONS_00082646	Chr3	XLOC_031724	8136670	8137127	.	457	0.4158	u	1
TCONS_00082652	Chr3	XLOC_031730	8335088	8335374	.	286	0.486	u	1
TCONS_00082653	Chr3	XLOC_031731	8356356	8357176	.	820	0.4415	u	1
TCONS_00076433	Chr3	XLOC_029429	8386466	8389377	-	900	0.3844	u	1
TCONS_00082655	Chr3	XLOC_031733	8446072	8446382	.	310	0.7	u	1
TCONS_00076496	Chr3	XLOC_029447	8678061	8683533	-	645	0.5411	u	2
TCONS_00082659	Chr3	XLOC_031737	8774054	8774287	.	233	0.3133	u	1
TCONS_00082660	Chr3	XLOC_031738	8843508	8843971	.	463	0.568	u	1
TCONS_00082665	Chr3	XLOC_031743	9019548	9020521	.	973	0.5118	u	1
TCONS_00082666	Chr3	XLOC_031744	9021043	9021303	.	260	0.4692	u	1
TCONS_00068351	Chr3	XLOC_026673	9086078	9093571	+	2830	0.4035	x	4
TCONS_00082668	Chr3	XLOC_031746	9201515	9204744	.	349	0.4756	u	1
TCONS_00082669	Chr3	XLOC_031747	9206758	9207064	.	306	0.3431	u	1
TCONS_00068377	Chr3	XLOC_026684	9225472	9227317	+	710	0.4042	u	3
TCONS_00082670	Chr3	XLOC_031748	9229282	9229731	.	449	0.4922	u	1
TCONS_00082671	Chr3	XLOC_031749	9230449	9231097	.	648	0.5185	u	1
TCONS_00082672	Chr3	XLOC_031750	9231629	9231892	.	263	0.4183	u	1
TCONS_00082673	Chr3	XLOC_031751	9255207	9255865	.	658	0.4073	u	1
TCONS_00082674	Chr3	XLOC_031752	9344180	9344510	.	330	0.6545	u	1
TCONS_00068410	Chr3	XLOC_026696	9417523	9419832	+	1263	0.6017	x	2
TCONS_00076693	Chr3	XLOC_029507	9442619	9445197	-	792	0.4545	u	2
TCONS_00076736	Chr3	XLOC_029524	9677269	9678052	-	457	0.3807	u	2
TCONS_00082678	Chr3	XLOC_031756	9742612	9742935	.	323	0.7183	u	1
TCONS_00082680	Chr3	XLOC_031758	9839513	9840003	.	490	0.651	u	1
TCONS_00082681	Chr3	XLOC_031759	9842076	9842352	.	276	0.4638	u	1
TCONS_00082683	Chr3	XLOC_031761	9910116	9910579	.	463	0.6609	u	1
TCONS_00082688	Chr3	XLOC_031766	10167594	10168024	.	430	0.3744	u	1
TCONS_00082690	Chr3	XLOC_031768	10567204	10568010	.	806	0.5211	u	1
TCONS_00068729	Chr3	XLOC_026803	10672582	10676489	+	1889	0.4404	u	2
TCONS_00082691	Chr3	XLOC_031769	10691217	10691738	.	521	0.453	u	1
TCONS_00082692	Chr3	XLOC_031770	10835853	10836782	.	929	0.5899	u	1
TCONS_00082693	Chr3	XLOC_031771	10857079	10857958	.	879	0.3493	u	1
TCONS_00077137	Chr3	XLOC_029628	11084929	11087581	-	815	0.5583	u	2
TCONS_00068908	Chr3	XLOC_026856	11275589	11276582	+	751	0.4421	u	3
TCONS_00077160	Chr3	XLOC_029640	11278373	11282388	-	515	0.4078	u	2
TCONS_00082694	Chr3	XLOC_031772	11278373	11282388	.	276	0.3514	u	1
TCONS_00082695	Chr3	XLOC_031773	11290122	11290510	.	388	0.3763	u	1
TCONS_00082699	Chr3	XLOC_031777	11484803	11485366	.	563	0.3837	u	1
TCONS_00082701	Chr3	XLOC_031779	11532047	11532517	.	470	0.4809	u	1
TCONS_00082702	Chr3	XLOC_031780	11617615	11617867	.	252	0.381	u	1
TCONS_00077229	Chr3	XLOC_029659	11638072	11638608	-	387	0.5271	u	2
TCONS_00068973	Chr3	XLOC_026885	11638858	11643172	+	762	0.4908	o	2
TCONS_00082703	Chr3	XLOC_031781	11684432	11684847	.	415	0.5783	u	1
TCONS_00082704	Chr3	XLOC_031782	11710350	11712095	.	1745	0.4917	u	1
TCONS_00069011	Chr3	XLOC_026897	11735676	11736555	+	744	0.5309	u	2
TCONS_00069044	Chr3	XLOC_026906	11819961	11826469	+	813	0.4047	u	2
TCONS_00077254	Chr3	XLOC_029678	11836572	11838856	-	465	0.4473	u	2
TCONS_00082705	Chr3	XLOC_031783	11836572	11838856	.	608	0.3569	u	1
TCONS_00082706	Chr3	XLOC_031784	11836572	11838856	.	242	0.3678	u	1
TCONS_00082711	Chr3	XLOC_031789	11942392	11942765	.	373	0.6729	u	1
TCONS_00082713	Chr3	XLOC_031791	11971147	11971465	.	318	0.4025	u	1
TCONS_00082715	Chr3	XLOC_031793	11977070	11977512	.	442	0.3281	u	1
TCONS_00082718	Chr3	XLOC_031796	11984544	11984894	.	350	0.4943	u	1
TCONS_00082719	Chr3	XLOC_031797	12054088	12054317	.	229	0.345	u	1
TCONS_00082720	Chr3	XLOC_031798	12227514	12227814	.	300	0.6167	u	1
TCONS_00082722	Chr3	XLOC_031800	12230575	12230817	.	242	0.3388	u	1
TCONS_00082723	Chr3	XLOC_031801	12284668	12285449	.	781	0.4353	u	1
TCONS_00077391	Chr3	XLOC_029718	12361544	12365962	-	307	0.4788	x	2
TCONS_00077398	Chr3	XLOC_029722	12420602	12421059	-	376	0.492	u	2
TCONS_00082727	Chr3	XLOC_031805	12522049	12528888	.	544	0.4338	u	1
TCONS_00082729	Chr3	XLOC_031807	12561890	12562180	.	290	0.4414	u	1
TCONS_00082730	Chr3	XLOC_031808	12596040	12596651	.	611	0.6678	u	1
TCONS_00082733	Chr3	XLOC_031811	12694233	12694655	.	422	0.4265	u	1
TCONS_00082735	Chr3	XLOC_031813	12874231	12874676	.	445	0.2921	u	1
TCONS_00082737	Chr3	XLOC_031815	13047794	13048358	.	564	0.3936	u	1
TCONS_00082738	Chr3	XLOC_031816	13051115	13051363	.	248	0.379	u	1
TCONS_00082739	Chr3	XLOC_031817	13052823	13053649	.	826	0.563	u	1
TCONS_00069284	Chr3	XLOC_026990	13080729	13086627	+	3615	0.4429	u	2
TCONS_00077613	Chr3	XLOC_029771	13080729	13086627	-	1720	0.5006	u	2
TCONS_00082740	Chr3	XLOC_031818	13157777	13158481	.	704	0.3722	u	1
TCONS_00082741	Chr3	XLOC_031819	13161322	13161751	.	429	0.6876	u	1
TCONS_00082742	Chr3	XLOC_031820	13188569	13188776	.	207	0.3527	u	1
TCONS_00082743	Chr3	XLOC_031821	13194503	13195135	.	632	0.394	u	1
TCONS_00082747	Chr3	XLOC_031825	13504520	13505359	.	839	0.565	u	1
TCONS_00077722	Chr3	XLOC_029820	13706119	13709137	-	1291	0.6112	u	3
TCONS_00077723	Chr3	XLOC_029820	13706119	13709137	-	1925	0.5309	u	2
TCONS_00082750	Chr3	XLOC_031828	14067475	14074063	.	298	0.7517	u	1
TCONS_00082755	Chr3	XLOC_031833	14351199	14359180	.	797	0.3864	u	1
TCONS_00082756	Chr3	XLOC_031834	14375396	14375627	.	231	0.5281	u	1
TCONS_00082757	Chr3	XLOC_031835	14509077	14509747	.	670	0.6701	u	1
TCONS_00077878	Chr3	XLOC_029886	14683154	14683931	-	573	0.5759	u	2
TCONS_00077879	Chr3	XLOC_029886	14683154	14683931	-	624	0.5657	u	2
TCONS_00069726	Chr3	XLOC_027171	15311003	15315533	+	426	0.4836	x	2
TCONS_00082760	Chr3	XLOC_031838	15328165	15329059	.	894	0.3501	u	1
TCONS_00082761	Chr3	XLOC_031839	15337746	15338138	.	392	0.5204	u	1
TCONS_00082763	Chr3	XLOC_031841	15575794	15576043	.	249	0.6827	u	1
TCONS_00082765	Chr3	XLOC_031843	15845034	15845236	.	202	0.4158	u	1
TCONS_00082766	Chr3	XLOC_031844	15980766	15981119	.	353	0.7705	u	1
TCONS_00082768	Chr3	XLOC_031846	16242019	16242397	.	378	0.6587	u	1
TCONS_00082769	Chr3	XLOC_031847	16242888	16243636	.	748	0.7219	u	1
TCONS_00082770	Chr3	XLOC_031848	16245319	16245728	.	409	0.7408	u	1
TCONS_00078132	Chr3	XLOC_030005	16321528	16322559	-	501	0.6367	u	3
TCONS_00082771	Chr3	XLOC_031849	16322829	16323873	.	1044	0.3966	u	1
TCONS_00082772	Chr3	XLOC_031850	16529145	16529461	.	316	0.4778	u	1
TCONS_00082773	Chr3	XLOC_031851	16564237	16565439	.	1202	0.3744	u	1
TCONS_00082774	Chr3	XLOC_031852	16714796	16715003	.	207	0.4879	u	1
TCONS_00082775	Chr3	XLOC_031853	16729476	16729838	.	362	0.5304	u	1
TCONS_00082776	Chr3	XLOC_031854	16729967	16730199	.	232	0.5603	u	1
TCONS_00082777	Chr3	XLOC_031855	17174286	17174858	.	572	0.6486	u	1
TCONS_00082778	Chr3	XLOC_031856	17229977	17230280	.	303	0.6667	u	1
TCONS_00082779	Chr3	XLOC_031857	17414327	17414655	.	328	0.4207	u	1
TCONS_00078281	Chr3	XLOC_030086	17420524	17427753	-	525	0.4381	u	2
TCONS_00082780	Chr3	XLOC_031858	17442526	17443525	.	999	0.5215	u	1
TCONS_00082781	Chr3	XLOC_031859	17543944	17544196	.	252	0.4365	u	1
TCONS_00082785	Chr3	XLOC_031863	17814471	17814979	.	508	0.6732	u	1
TCONS_00082787	Chr3	XLOC_031865	17860998	17861306	.	308	0.3506	u	1
TCONS_00082788	Chr3	XLOC_031866	17861515	17861860	.	345	0.3913	u	1
TCONS_00082789	Chr3	XLOC_031867	17862126	17863270	.	1144	0.3986	u	1
TCONS_00082790	Chr3	XLOC_031868	18022749	18023274	.	525	0.3524	u	1
TCONS_00082792	Chr3	XLOC_031870	18160463	18161112	.	649	0.4114	u	1
TCONS_00082795	Chr3	XLOC_031873	18488761	18489175	.	414	0.3816	u	1
TCONS_00078676	Chr3	XLOC_030260	19715660	19717679	-	985	0.4802	u	3
TCONS_00078677	Chr3	XLOC_030260	19715660	19717679	-	1041	0.4755	u	4
TCONS_00078678	Chr3	XLOC_030260	19715660	19717679	-	1032	0.4797	u	4
TCONS_00078679	Chr3	XLOC_030260	19715660	19717679	-	1044	0.4799	u	4
TCONS_00078681	Chr3	XLOC_030260	19715660	19717679	-	1621	0.4312	u	3
TCONS_00082810	Chr3	XLOC_031888	20191394	20191781	.	387	0.6202	u	1
TCONS_00082812	Chr3	XLOC_031890	20250962	20251272	.	310	0.4516	u	1
TCONS_00082814	Chr3	XLOC_031892	20389303	20389527	.	224	0.4152	u	1
TCONS_00082815	Chr3	XLOC_031893	20400323	20400755	.	432	0.5995	u	1
TCONS_00082816	Chr3	XLOC_031894	20400830	20401347	.	517	0.4449	u	1
TCONS_00082820	Chr3	XLOC_031898	20702001	20703549	.	1548	0.3837	u	1
TCONS_00082821	Chr3	XLOC_031899	20704296	20704807	.	511	0.6419	u	1
TCONS_00082822	Chr3	XLOC_031900	20706418	20706939	.	521	0.4012	u	1
TCONS_00082823	Chr3	XLOC_031901	20816687	20816898	.	211	0.6588	u	1
TCONS_00070780	Chr3	XLOC_027595	21055755	21056689	+	553	0.434	u	2
TCONS_00082827	Chr3	XLOC_031905	21185838	21186698	.	860	0.4802	u	1
TCONS_00082828	Chr3	XLOC_031906	21293030	21293310	.	280	0.5429	u	1
TCONS_00070895	Chr3	XLOC_027629	21457188	21462724	+	930	0.5204	x	3
TCONS_00082834	Chr3	XLOC_031912	22107347	22107870	.	523	0.457	u	1
TCONS_00082835	Chr3	XLOC_031913	22161850	22162528	.	678	0.6062	u	1
TCONS_00079230	Chr3	XLOC_030507	22542750	22547327	-	456	0.3596	u	1
TCONS_00079231	Chr3	XLOC_030507	22542750	22547327	-	2633	0.4166	u	3
TCONS_00082838	Chr3	XLOC_031916	22567669	22574160	.	287	0.4495	u	1
TCONS_00071055	Chr3	XLOC_027703	22612486	22615405	+	428	0.521	u	3
TCONS_00071056	Chr3	XLOC_027703	22612486	22615405	+	803	0.4521	u	3
TCONS_00082840	Chr3	XLOC_031918	22749246	22749452	.	206	0.5971	u	1
TCONS_00071088	Chr3	XLOC_027720	22799601	22804227	+	464	0.3901	u	1
TCONS_00082842	Chr3	XLOC_031920	22853664	22853993	.	329	0.386	u	1
TCONS_00082843	Chr3	XLOC_031921	22854050	22854675	.	625	0.4496	u	1
TCONS_00079294	Chr3	XLOC_030532	22873831	22877040	-	2458	0.4247	u	2
TCONS_00079296	Chr3	XLOC_030532	22873831	22877040	-	1113	0.4519	u	2
TCONS_00079297	Chr3	XLOC_030532	22873831	22877040	-	874	0.4805	u	2
TCONS_00079298	Chr3	XLOC_030532	22873831	22877040	-	3209	0.4182	u	1
TCONS_00082844	Chr3	XLOC_031922	23039338	23039611	.	273	0.5568	u	1
TCONS_00071193	Chr3	XLOC_027755	23397535	23398050	+	422	0.3365	u	2
TCONS_00082847	Chr3	XLOC_031925	23435007	23435545	.	538	0.3996	u	1
TCONS_00082850	Chr3	XLOC_031928	23847448	23847722	.	274	0.7153	u	1
TCONS_00082853	Chr3	XLOC_031931	24554622	24554892	.	270	0.3667	u	1
TCONS_00082854	Chr3	XLOC_031932	24571628	24572149	.	521	0.382	u	1
TCONS_00082856	Chr3	XLOC_031934	24954961	24955282	.	321	0.4424	u	1
TCONS_00082859	Chr3	XLOC_031937	25248140	25248408	.	268	0.2612	u	1
TCONS_00079715	Chr3	XLOC_030709	25319017	25319639	-	533	0.4578	u	2
TCONS_00082861	Chr3	XLOC_031939	25642524	25643014	.	490	0.498	u	1
TCONS_00082864	Chr3	XLOC_031942	25904144	25904413	.	269	0.6506	u	1
TCONS_00082865	Chr3	XLOC_031943	25965223	25965744	.	521	0.3858	u	1
TCONS_00082866	Chr3	XLOC_031944	25968099	25968320	.	221	0.4208	u	1
TCONS_00071591	Chr3	XLOC_027922	25969207	25970346	+	777	0.6976	u	2
TCONS_00071592	Chr3	XLOC_027922	25969207	25970346	+	772	0.6995	u	2
TCONS_00082869	Chr3	XLOC_031947	26244563	26244828	.	265	0.3849	u	1
TCONS_00071682	Chr3	XLOC_027956	26343497	26351661	+	883	0.4337	u	4
TCONS_00082872	Chr3	XLOC_031950	26905705	26906425	.	720	0.3042	u	1
TCONS_00082874	Chr3	XLOC_031952	26975001	26975355	.	354	0.6045	u	1
TCONS_00071811	Chr3	XLOC_028017	27190854	27193851	+	572	0.6591	u	2
TCONS_00082877	Chr3	XLOC_031955	27319443	27320083	.	640	0.3672	u	1
TCONS_00082880	Chr3	XLOC_031958	27509656	27509882	.	226	0.4159	u	1
TCONS_00082881	Chr3	XLOC_031959	27544467	27557065	.	329	0.4681	u	1
TCONS_00082882	Chr3	XLOC_031960	27634920	27635252	.	332	0.3855	u	1
TCONS_00082883	Chr3	XLOC_031961	27637175	27637782	.	607	0.3888	u	1
TCONS_00082884	Chr3	XLOC_031962	27639631	27640409	.	778	0.3933	u	1
TCONS_00082885	Chr3	XLOC_031963	27696715	27697597	.	882	0.4898	u	1
TCONS_00082886	Chr3	XLOC_031964	27697763	27698274	.	511	0.409	u	1
TCONS_00082889	Chr3	XLOC_031967	27805661	27805966	.	305	0.6623	u	1
TCONS_00082890	Chr3	XLOC_031968	27806257	27806521	.	264	0.4848	u	1
TCONS_00082891	Chr3	XLOC_031969	27811557	27811832	.	275	0.4691	u	1
TCONS_00082893	Chr3	XLOC_031971	28005559	28005862	.	303	0.5842	u	1
TCONS_00082895	Chr3	XLOC_031973	28100395	28100680	.	285	0.3439	u	1
TCONS_00080366	Chr3	XLOC_030927	28148467	28151098	-	1232	0.3856	u	2
TCONS_00082898	Chr3	XLOC_031976	28608555	28609754	.	1199	0.5354	u	1
TCONS_00082899	Chr3	XLOC_031977	29002636	29003504	.	868	0.5818	u	1
TCONS_00082900	Chr3	XLOC_031978	29004370	29004578	.	208	0.2788	u	1
TCONS_00082901	Chr3	XLOC_031979	29064515	29064728	.	213	0.3521	u	1
TCONS_00082906	Chr3	XLOC_031984	29095826	29096239	.	413	0.6538	u	1
TCONS_00082908	Chr3	XLOC_031986	29146924	29147185	.	261	0.2759	u	1
TCONS_00072201	Chr3	XLOC_028165	29167200	29168046	+	744	0.4879	u	2
TCONS_00072205	Chr3	XLOC_028168	29214570	29215225	+	277	0.426	u	3
TCONS_00082910	Chr3	XLOC_031988	29395917	29396151	.	234	0.5684	u	1
TCONS_00082911	Chr3	XLOC_031989	29408506	29408744	.	238	0.6218	u	1
TCONS_00082912	Chr3	XLOC_031990	29408831	29409252	.	421	0.5344	u	1
TCONS_00082914	Chr3	XLOC_031992	29555168	29556344	.	1176	0.3588	u	1
TCONS_00082921	Chr3	XLOC_031999	30104797	30105182	.	385	0.4442	u	1
TCONS_00072393	Chr3	XLOC_028239	30181510	30186227	+	989	0.4075	u	1
TCONS_00082923	Chr3	XLOC_032001	30417395	30417990	.	595	0.4034	u	1
TCONS_00072500	Chr3	XLOC_028270	30516875	30517400	+	410	0.4268	u	2
TCONS_00082925	Chr3	XLOC_032003	30591531	30591954	.	423	0.2837	u	1
TCONS_00082926	Chr3	XLOC_032004	30722865	30723241	.	376	0.4947	u	1
TCONS_00082928	Chr3	XLOC_032006	30951888	30963774	.	374	0.3797	u	1
TCONS_00082929	Chr3	XLOC_032007	30986820	30987074	.	254	0.6024	u	1
TCONS_00082930	Chr3	XLOC_032008	30987167	30987652	.	485	0.5691	u	1
TCONS_00082931	Chr3	XLOC_032009	31002626	31003066	.	440	0.3841	u	1
TCONS_00072715	Chr3	XLOC_028316	31103951	31107235	+	1088	0.3741	u	4
TCONS_00072722	Chr3	XLOC_028316	31103951	31107235	+	1351	0.4301	u	4
TCONS_00082934	Chr3	XLOC_032012	31287840	31288137	.	297	0.4242	u	1
TCONS_00082936	Chr3	XLOC_032014	31466880	31467708	.	828	0.5266	u	1
TCONS_00082937	Chr3	XLOC_032015	31573731	31574042	.	311	0.7042	u	1
TCONS_00082939	Chr3	XLOC_032017	31607725	31608430	.	705	0.573	u	1
TCONS_00082941	Chr3	XLOC_032019	31648948	31650059	.	1111	0.4275	u	1
TCONS_00082942	Chr3	XLOC_032020	31767641	31767928	.	287	0.5017	u	1
TCONS_00082943	Chr3	XLOC_032021	31768920	31769175	.	255	0.349	u	1
TCONS_00082944	Chr3	XLOC_032022	31837676	31837945	.	269	0.7844	u	1
TCONS_00072929	Chr3	XLOC_028388	31946533	31954791	+	651	0.5223	o	4
TCONS_00081312	Chr3	XLOC_031201	31998151	32000666	-	990	0.3394	u	2
TCONS_00081313	Chr3	XLOC_031201	31998151	32000666	-	2149	0.4416	u	3
TCONS_00081314	Chr3	XLOC_031201	31998151	32000666	-	1345	0.5086	u	4
TCONS_00081315	Chr3	XLOC_031201	31998151	32000666	-	1948	0.4579	u	3
TCONS_00081316	Chr3	XLOC_031201	31998151	32000666	-	1302	0.5108	u	5
TCONS_00081319	Chr3	XLOC_031201	31998151	32000666	-	1431	0.501	u	4
TCONS_00081320	Chr3	XLOC_031201	31998151	32000666	-	2392	0.4302	u	2
TCONS_00081321	Chr3	XLOC_031201	31998151	32000666	-	2175	0.4405	u	3
TCONS_00081322	Chr3	XLOC_031201	31998151	32000666	-	1467	0.4833	u	3
TCONS_00081325	Chr3	XLOC_031201	31998151	32000666	-	1152	0.5269	u	4
TCONS_00082947	Chr3	XLOC_032025	32030067	32030283	.	216	0.5694	u	1
TCONS_00082951	Chr3	XLOC_032029	32213288	32214019	.	731	0.3871	u	1
TCONS_00082952	Chr3	XLOC_032030	32355855	32356106	.	251	0.4263	u	1
TCONS_00082955	Chr3	XLOC_032033	32578037	32578664	.	627	0.4785	u	1
TCONS_00073134	Chr3	XLOC_028451	32711513	32712380	+	424	0.5448	u	2
TCONS_00082960	Chr3	XLOC_032038	32923410	32923630	.	220	0.3909	u	1
TCONS_00081597	Chr3	XLOC_031303	33028008	33035629	-	388	0.3402	u	1
TCONS_00082961	Chr3	XLOC_032039	33085741	33086056	.	315	0.4286	u	1
TCONS_00073280	Chr3	XLOC_028495	33274626	33275364	+	329	0.4316	u	2
TCONS_00073325	Chr3	XLOC_028507	33354903	33356436	+	830	0.5398	u	2
TCONS_00082969	Chr3	XLOC_032047	33793989	33794706	.	717	0.4672	u	1
TCONS_00081826	Chr3	XLOC_031378	34006896	34024836	-	1145	0.4559	u	4
TCONS_00082973	Chr3	XLOC_032051	34185029	34185307	.	278	0.3777	u	1
TCONS_00073520	Chr3	XLOC_028591	34215423	34225565	+	812	0.4692	u	3
TCONS_00073548	Chr3	XLOC_028599	34304928	34310021	+	1388	0.5411	u	6
TCONS_00073550	Chr3	XLOC_028599	34304928	34310021	+	1608	0.5037	u	4
TCONS_00073553	Chr3	XLOC_028599	34304928	34310021	+	1516	0.5092	u	5
TCONS_00073555	Chr3	XLOC_028599	34304928	34310021	+	1768	0.5006	u	6
TCONS_00073565	Chr3	XLOC_028599	34304928	34310021	+	690	0.3594	u	1
TCONS_00081914	Chr3	XLOC_031418	34469168	34473223	-	696	0.4397	u	4
TCONS_00081915	Chr3	XLOC_031418	34469168	34473223	-	864	0.4514	u	5
TCONS_00081918	Chr3	XLOC_031418	34469168	34473223	-	948	0.4631	u	5
TCONS_00081919	Chr3	XLOC_031418	34469168	34473223	-	919	0.4657	u	5
TCONS_00081920	Chr3	XLOC_031418	34469168	34473223	-	926	0.4665	u	5
TCONS_00081922	Chr3	XLOC_031418	34469168	34473223	-	914	0.4661	u	5
TCONS_00081923	Chr3	XLOC_031418	34469168	34473223	-	959	0.463	u	5
TCONS_00081925	Chr3	XLOC_031418	34469168	34473223	-	2015	0.4114	u	4
TCONS_00081928	Chr3	XLOC_031418	34469168	34473223	-	966	0.4638	u	5
TCONS_00081929	Chr3	XLOC_031418	34469168	34473223	-	961	0.4641	u	5
TCONS_00082976	Chr3	XLOC_032054	34711150	34711478	.	328	0.5701	u	1
TCONS_00082977	Chr3	XLOC_032055	34777497	34777705	.	208	0.3942	u	1
TCONS_00082980	Chr3	XLOC_032058	35223111	35223659	.	548	0.4252	u	1
TCONS_00082282	Chr3	XLOC_031533	35565279	35568328	-	871	0.5155	u	5
TCONS_00082283	Chr3	XLOC_031533	35565279	35568328	-	867	0.5144	u	5
TCONS_00082284	Chr3	XLOC_031533	35565279	35568328	-	931	0.4683	u	4
TCONS_00082285	Chr3	XLOC_031533	35565279	35568328	-	1137	0.4609	u	4
TCONS_00082286	Chr3	XLOC_031533	35565279	35568328	-	1639	0.4405	u	4
TCONS_00082287	Chr3	XLOC_031533	35565279	35568328	-	1671	0.4381	u	4
TCONS_00082288	Chr3	XLOC_031533	35565279	35568328	-	1082	0.4658	u	5
TCONS_00082290	Chr3	XLOC_031533	35565279	35568328	-	1564	0.438	u	5
TCONS_00082293	Chr3	XLOC_031536	35599028	35601447	-	412	0.5825	x	2
TCONS_00082983	Chr3	XLOC_032061	35633158	35633365	.	207	0.401	u	1
TCONS_00082984	Chr3	XLOC_032062	36290065	36290557	.	492	0.5915	u	1
TCONS_00096673	Chr4	XLOC_037478	255230	255531	.	301	0.3688	u	1
TCONS_00096674	Chr4	XLOC_037479	377052	377359	.	307	0.4463	u	1
TCONS_00096675	Chr4	XLOC_037480	412591	412888	.	297	0.4579	u	1
TCONS_00096677	Chr4	XLOC_037482	450859	451111	.	252	0.25	u	1
TCONS_00096679	Chr4	XLOC_037484	558996	559241	.	245	0.4857	u	1
TCONS_00096681	Chr4	XLOC_037486	655187	655881	.	694	0.5115	u	1
TCONS_00096684	Chr4	XLOC_037489	1152446	1152751	.	305	0.4689	u	1
TCONS_00089816	Chr4	XLOC_034896	2488135	2489333	-	1009	0.6036	u	2
TCONS_00096689	Chr4	XLOC_037494	3134639	3134911	.	272	0.4559	u	1
TCONS_00096691	Chr4	XLOC_037496	3282221	3282536	.	315	0.5111	u	1
TCONS_00090002	Chr4	XLOC_035052	4314633	4316321	-	884	0.5057	u	3
TCONS_00090003	Chr4	XLOC_035052	4314633	4316321	-	1583	0.4567	u	2
TCONS_00090005	Chr4	XLOC_035052	4314633	4316321	-	1089	0.4968	u	3
TCONS_00083541	Chr4	XLOC_032369	4382050	4385606	+	2223	0.4827	u	5
TCONS_00083542	Chr4	XLOC_032369	4382050	4385606	+	1684	0.5255	u	6
TCONS_00083543	Chr4	XLOC_032369	4382050	4385606	+	1672	0.5269	u	6
TCONS_00083544	Chr4	XLOC_032369	4382050	4385606	+	2558	0.4511	u	5
TCONS_00083545	Chr4	XLOC_032369	4382050	4385606	+	1744	0.5224	u	6
TCONS_00083547	Chr4	XLOC_032369	4382050	4385606	+	2638	0.4526	u	4
TCONS_00083548	Chr4	XLOC_032369	4382050	4385606	+	1592	0.5283	u	7
TCONS_00083549	Chr4	XLOC_032369	4382050	4385606	+	2332	0.4768	u	5
TCONS_00083550	Chr4	XLOC_032369	4382050	4385606	+	2762	0.4526	u	4
TCONS_00083552	Chr4	XLOC_032369	4382050	4385606	+	1795	0.5214	u	6
TCONS_00083554	Chr4	XLOC_032369	4382050	4385606	+	2328	0.4764	u	5
TCONS_00083555	Chr4	XLOC_032369	4382050	4385606	+	2758	0.4521	u	4
TCONS_00083556	Chr4	XLOC_032369	4382050	4385606	+	1659	0.5341	u	6
TCONS_00083557	Chr4	XLOC_032369	4382050	4385606	+	1792	0.5212	u	6
TCONS_00083558	Chr4	XLOC_032369	4382050	4385606	+	1648	0.5243	u	7
TCONS_00083561	Chr4	XLOC_032369	4382050	4385606	+	2188	0.4817	u	5
TCONS_00083562	Chr4	XLOC_032369	4382050	4385606	+	1630	0.5294	u	7
TCONS_00083566	Chr4	XLOC_032369	4382050	4385606	+	1021	0.3937	u	6
TCONS_00096692	Chr4	XLOC_037497	4451487	4451696	.	209	0.3254	u	1
TCONS_00096697	Chr4	XLOC_037502	4644185	4645012	.	827	0.4414	u	1
TCONS_00083650	Chr4	XLOC_032401	4912149	4913063	+	781	0.4059	u	2
TCONS_00096702	Chr4	XLOC_037507	5727326	5727603	.	277	0.6245	u	1
TCONS_00096703	Chr4	XLOC_037508	5775212	5775512	.	300	0.41	u	1
TCONS_00090249	Chr4	XLOC_035167	5802054	5816471	-	1014	0.2929	u	1
TCONS_00096705	Chr4	XLOC_037510	6246425	6258353	.	768	0.3724	u	1
TCONS_00090335	Chr4	XLOC_035231	6569302	6570902	-	806	0.4876	u	2
TCONS_00096707	Chr4	XLOC_037512	6867408	6867803	.	395	0.4051	u	1
TCONS_00096708	Chr4	XLOC_037513	6881243	6881766	.	523	0.7878	u	1
TCONS_00096709	Chr4	XLOC_037514	6952636	6953073	.	437	0.4439	u	1
TCONS_00083944	Chr4	XLOC_032548	7050236	7055676	+	1248	0.4872	u	5
TCONS_00083946	Chr4	XLOC_032548	7050236	7055676	+	1694	0.4498	u	3
TCONS_00090503	Chr4	XLOC_035317	7569174	7574823	-	467	0.4582	u	3
TCONS_00096718	Chr4	XLOC_037523	7671686	7671887	.	201	0.4876	u	1
TCONS_00090528	Chr4	XLOC_035342	7873451	7876287	-	1447	0.4354	u	3
TCONS_00090529	Chr4	XLOC_035342	7873451	7876287	-	1287	0.4522	u	5
TCONS_00090530	Chr4	XLOC_035342	7873451	7876287	-	952	0.4821	u	5
TCONS_00090531	Chr4	XLOC_035342	7873451	7876287	-	2199	0.4047	u	4
TCONS_00090532	Chr4	XLOC_035342	7873451	7876287	-	944	0.4767	u	4
TCONS_00090533	Chr4	XLOC_035342	7873451	7876287	-	1406	0.4417	u	3
TCONS_00090535	Chr4	XLOC_035342	7873451	7876287	-	1252	0.4601	u	6
TCONS_00090536	Chr4	XLOC_035342	7873451	7876287	-	900	0.4867	u	4
TCONS_00090537	Chr4	XLOC_035342	7873451	7876287	-	1017	0.4739	u	5
TCONS_00090539	Chr4	XLOC_035342	7873451	7876287	-	1950	0.4087	u	4
TCONS_00090560	Chr4	XLOC_035345	7939562	7943940	-	990	0.3707	u	5
TCONS_00090561	Chr4	XLOC_035345	7939562	7943940	-	1547	0.3607	u	5
TCONS_00090562	Chr4	XLOC_035345	7939562	7943940	-	2197	0.3491	u	4
TCONS_00090568	Chr4	XLOC_035345	7939562	7943940	-	1958	0.4168	u	7
TCONS_00090570	Chr4	XLOC_035345	7939562	7943940	-	2020	0.4238	u	7
TCONS_00090571	Chr4	XLOC_035345	7939562	7943940	-	1266	0.4684	u	8
TCONS_00090578	Chr4	XLOC_035345	7939562	7943940	-	1338	0.4798	u	8
TCONS_00090579	Chr4	XLOC_035345	7939562	7943940	-	1383	0.4765	u	8
TCONS_00090583	Chr4	XLOC_035345	7939562	7943940	-	2035	0.4275	u	7
TCONS_00090588	Chr4	XLOC_035345	7939562	7943940	-	1357	0.4805	u	8
TCONS_00090593	Chr4	XLOC_035345	7939562	7943940	-	1409	0.4904	u	8
TCONS_00090594	Chr4	XLOC_035346	7955431	7960481	-	1432	0.382	u	3
TCONS_00096724	Chr4	XLOC_037529	8001871	8002707	.	836	0.6089	u	1
TCONS_00096726	Chr4	XLOC_037531	8211952	8212856	.	904	0.5299	u	1
TCONS_00096731	Chr4	XLOC_037536	8348816	8349042	.	226	0.5885	u	1
TCONS_00096733	Chr4	XLOC_037538	8477783	8478100	.	317	0.5079	u	1
TCONS_00084244	Chr4	XLOC_032675	8764574	8767248	+	964	0.5093	u	2
TCONS_00084245	Chr4	XLOC_032675	8764574	8767248	+	975	0.5159	u	3
TCONS_00096736	Chr4	XLOC_037541	8837691	8837973	.	282	0.3688	u	1
TCONS_00096740	Chr4	XLOC_037545	9332875	9333377	.	502	0.3785	u	1
TCONS_00090885	Chr4	XLOC_035512	9676351	9678697	-	2170	0.4682	u	2
TCONS_00091023	Chr4	XLOC_035563	10470316	10472578	-	911	0.4621	u	2
TCONS_00091024	Chr4	XLOC_035563	10470316	10472578	-	940	0.466	u	2
TCONS_00091025	Chr4	XLOC_035563	10470316	10472578	-	1006	0.3648	u	1
TCONS_00091026	Chr4	XLOC_035563	10470316	10472578	-	537	0.5009	u	1
TCONS_00084484	Chr4	XLOC_032872	11091065	11094081	+	322	0.4348	u	3
TCONS_00096748	Chr4	XLOC_037553	11334637	11335239	.	602	0.5748	u	1
TCONS_00096749	Chr4	XLOC_037554	11352270	11353136	.	866	0.3337	u	1
TCONS_00096752	Chr4	XLOC_037557	11548161	11549269	.	1108	0.3718	u	1
TCONS_00091190	Chr4	XLOC_035642	11549365	11550966	-	419	0.5895	u	2
TCONS_00096753	Chr4	XLOC_037558	11739767	11740206	.	439	0.4966	u	1
TCONS_00096755	Chr4	XLOC_037560	11868640	11868968	.	328	0.4512	u	1
TCONS_00096756	Chr4	XLOC_037561	11892067	11892402	.	335	0.3015	u	1
TCONS_00091239	Chr4	XLOC_035674	12032837	12038021	-	2349	0.4087	u	4
TCONS_00091241	Chr4	XLOC_035674	12032837	12038021	-	2688	0.3958	u	3
TCONS_00091242	Chr4	XLOC_035674	12032837	12038021	-	2268	0.4109	u	4
TCONS_00091243	Chr4	XLOC_035674	12032837	12038021	-	1632	0.4442	u	5
TCONS_00091244	Chr4	XLOC_035674	12032837	12038021	-	2220	0.4117	u	3
TCONS_00091245	Chr4	XLOC_035674	12032837	12038021	-	1668	0.4371	u	5
TCONS_00091247	Chr4	XLOC_035674	12032837	12038021	-	1553	0.4495	u	4
TCONS_00091253	Chr4	XLOC_035674	12032837	12038021	-	2387	0.4152	u	4
TCONS_00091254	Chr4	XLOC_035674	12032837	12038021	-	1698	0.4458	u	4
TCONS_00091257	Chr4	XLOC_035674	12032837	12038021	-	3302	0.3913	u	2
TCONS_00091258	Chr4	XLOC_035674	12032837	12038021	-	2963	0.4009	u	3
TCONS_00091261	Chr4	XLOC_035674	12032837	12038021	-	2730	0.4015	u	3
TCONS_00091264	Chr4	XLOC_035674	12032837	12038021	-	372	0.6532	u	2
TCONS_00084754	Chr4	XLOC_032968	12374663	12379976	+	490	0.6041	u	2
TCONS_00096757	Chr4	XLOC_037562	12403812	12404427	.	615	0.6764	u	1
TCONS_00096759	Chr4	XLOC_037564	12655118	12655374	.	256	0.3906	u	1
TCONS_00096761	Chr4	XLOC_037566	12836599	12837381	.	782	0.5537	u	1
TCONS_00084882	Chr4	XLOC_033016	12869063	12872933	+	501	0.6507	o	2
TCONS_00096762	Chr4	XLOC_037567	12873055	12873278	.	223	0.3094	u	1
TCONS_00096765	Chr4	XLOC_037570	13589461	13589677	.	216	0.3657	u	1
TCONS_00091573	Chr4	XLOC_035822	14154983	14156369	-	740	0.623	u	3
TCONS_00091574	Chr4	XLOC_035822	14154983	14156369	-	797	0.7252	u	2
TCONS_00091575	Chr4	XLOC_035823	14158211	14161371	-	1843	0.5583	u	2
TCONS_00091576	Chr4	XLOC_035823	14158211	14161371	-	2113	0.5414	u	1
TCONS_00096770	Chr4	XLOC_037575	15390377	15390654	.	277	0.6751	u	1
TCONS_00096773	Chr4	XLOC_037578	15883759	15884029	.	270	0.3333	u	1
TCONS_00096774	Chr4	XLOC_037579	15884652	15885490	.	838	0.3389	u	1
TCONS_00096775	Chr4	XLOC_037580	15885711	15887228	.	1517	0.443	u	1
TCONS_00096777	Chr4	XLOC_037582	16020164	16020416	.	252	0.4802	u	1
TCONS_00096780	Chr4	XLOC_037585	16079077	16079376	.	299	0.7358	u	1
TCONS_00085271	Chr4	XLOC_033232	16358616	16362021	+	1092	0.5934	u	2
TCONS_00085272	Chr4	XLOC_033232	16358616	16362021	+	1776	0.5405	u	2
TCONS_00085273	Chr4	XLOC_033232	16358616	16362021	+	3405	0.4376	u	1
TCONS_00096784	Chr4	XLOC_037589	16417397	16418587	.	1190	0.5555	u	1
TCONS_00096785	Chr4	XLOC_037590	16462552	16462968	.	416	0.3942	u	1
TCONS_00096786	Chr4	XLOC_037591	16463836	16464061	.	225	0.3733	u	1
TCONS_00096789	Chr4	XLOC_037594	16799874	16800425	.	551	0.5154	u	1
TCONS_00092015	Chr4	XLOC_036006	16879110	16879997	-	811	0.4908	u	2
TCONS_00096790	Chr4	XLOC_037595	17080815	17081040	.	225	0.2844	u	1
TCONS_00085425	Chr4	XLOC_033299	17087468	17092419	+	962	0.5769	u	4
TCONS_00085426	Chr4	XLOC_033299	17087468	17092419	+	941	0.526	u	5
TCONS_00085427	Chr4	XLOC_033299	17087468	17092419	+	700	0.6514	u	3
TCONS_00085428	Chr4	XLOC_033299	17087468	17092419	+	1220	0.5254	u	4
TCONS_00085429	Chr4	XLOC_033299	17087468	17092419	+	1313	0.5293	u	5
TCONS_00085430	Chr4	XLOC_033299	17087468	17092419	+	1397	0.5075	u	5
TCONS_00085431	Chr4	XLOC_033299	17087468	17092419	+	1238	0.5226	u	4
TCONS_00085432	Chr4	XLOC_033299	17087468	17092419	+	1003	0.5284	u	6
TCONS_00085434	Chr4	XLOC_033299	17087468	17092419	+	953	0.5645	u	3
TCONS_00085435	Chr4	XLOC_033299	17087468	17092419	+	1004	0.5558	u	4
TCONS_00085436	Chr4	XLOC_033299	17087468	17092419	+	902	0.5277	u	5
TCONS_00092044	Chr4	XLOC_036033	17356914	17359946	-	869	0.5293	u	3
TCONS_00096792	Chr4	XLOC_037597	17667813	17675845	.	590	0.4186	u	1
TCONS_00096793	Chr4	XLOC_037598	17667813	17675845	.	656	0.3704	u	1
TCONS_00096794	Chr4	XLOC_037599	18246911	18247239	.	328	0.4787	u	1
TCONS_00096795	Chr4	XLOC_037600	18368541	18368853	.	312	0.3397	u	1
TCONS_00096798	Chr4	XLOC_037603	18822731	18822981	.	250	0.56	u	1
TCONS_00096799	Chr4	XLOC_037604	18881443	18882014	.	571	0.5096	u	1
TCONS_00096800	Chr4	XLOC_037605	18940268	18940526	.	258	0.3876	u	1
TCONS_00096801	Chr4	XLOC_037606	18999183	18999601	.	418	0.5287	u	1
TCONS_00085817	Chr4	XLOC_033486	19577253	19585977	+	1486	0.4172	u	5
TCONS_00096806	Chr4	XLOC_037611	19619152	19619362	.	210	0.3333	u	1
TCONS_00096807	Chr4	XLOC_037612	19624756	19625202	.	446	0.3274	u	1
TCONS_00096813	Chr4	XLOC_037618	20263088	20263477	.	389	0.6941	u	1
TCONS_00096814	Chr4	XLOC_037619	20264014	20264228	.	214	0.3037	u	1
TCONS_00096815	Chr4	XLOC_037620	20335951	20336555	.	604	0.5414	u	1
TCONS_00096816	Chr4	XLOC_037621	20371876	20372839	.	963	0.595	u	1
TCONS_00096817	Chr4	XLOC_037622	20480002	20480632	.	630	0.419	u	1
TCONS_00096818	Chr4	XLOC_037623	20482109	20483106	.	997	0.4413	u	1
TCONS_00092566	Chr4	XLOC_036241	20510034	20511855	-	336	0.4643	u	3
TCONS_00092567	Chr4	XLOC_036241	20510034	20511855	-	229	0.4192	u	3
TCONS_00096821	Chr4	XLOC_037626	20559944	20571227	.	657	0.4125	u	1
TCONS_00096822	Chr4	XLOC_037627	20660968	20661788	.	820	0.4537	u	1
TCONS_00096823	Chr4	XLOC_037628	20669440	20670410	.	970	0.5835	u	1
TCONS_00096826	Chr4	XLOC_037631	21253047	21253340	.	293	0.4983	u	1
TCONS_00096828	Chr4	XLOC_037633	21337160	21337729	.	569	0.4534	u	1
TCONS_00096830	Chr4	XLOC_037635	21426007	21426293	.	286	0.4056	u	1
TCONS_00092764	Chr4	XLOC_036317	21622177	21622847	-	564	0.5762	u	2
TCONS_00086261	Chr4	XLOC_033638	21643976	21658517	+	1182	0.4213	u	5
TCONS_00086274	Chr4	XLOC_033638	21643976	21658517	+	999	0.3564	u	2
TCONS_00092824	Chr4	XLOC_036325	21728364	21738349	-	1285	0.4607	x	7
TCONS_00092826	Chr4	XLOC_036325	21728364	21738349	-	1203	0.4597	x	6
TCONS_00086318	Chr4	XLOC_033660	22012677	22013755	+	960	0.6031	u	2
TCONS_00096836	Chr4	XLOC_037641	22027738	22029281	.	1543	0.3629	u	1
TCONS_00096837	Chr4	XLOC_037642	22047987	22048773	.	786	0.57	u	1
TCONS_00092957	Chr4	XLOC_036365	22254952	22257503	-	862	0.5974	x	2
TCONS_00086380	Chr4	XLOC_033684	22276023	22277095	+	1012	0.42	u	1
TCONS_00086381	Chr4	XLOC_033684	22276023	22277095	+	726	0.4229	u	2
TCONS_00086382	Chr4	XLOC_033684	22276023	22277095	+	532	0.4135	u	2
TCONS_00096843	Chr4	XLOC_037648	22438872	22439389	.	517	0.3424	u	1
TCONS_00092987	Chr4	XLOC_036380	22441953	22450662	-	388	0.6443	u	1
TCONS_00086442	Chr4	XLOC_033704	22441953	22450662	+	431	0.6032	u	3
TCONS_00096844	Chr4	XLOC_037649	22470134	22470393	.	259	0.3668	u	1
TCONS_00096846	Chr4	XLOC_037651	22649658	22649946	.	288	0.2986	u	1
TCONS_00086536	Chr4	XLOC_033745	22928518	22930022	+	1296	0.5432	u	2
TCONS_00086537	Chr4	XLOC_033745	22928518	22930022	+	1254	0.5335	u	2
TCONS_00096848	Chr4	XLOC_037653	22936249	22936695	.	446	0.5202	u	1
TCONS_00096849	Chr4	XLOC_037654	23004416	23005789	.	1373	0.4567	u	1
TCONS_00096850	Chr4	XLOC_037655	23044479	23044921	.	442	0.3891	u	1
TCONS_00096854	Chr4	XLOC_037659	23199369	23200596	.	1227	0.476	u	1
TCONS_00096855	Chr4	XLOC_037660	23301086	23302271	.	1185	0.4785	u	1
TCONS_00096856	Chr4	XLOC_037661	23327744	23328048	.	304	0.5855	u	1
TCONS_00096857	Chr4	XLOC_037662	23425620	23425896	.	276	0.3696	u	1
TCONS_00096859	Chr4	XLOC_037664	23551249	23551517	.	268	0.5896	u	1
TCONS_00096860	Chr4	XLOC_037665	23592285	23593211	.	926	0.6166	u	1
TCONS_00096861	Chr4	XLOC_037666	23798076	23798674	.	598	0.6572	u	1
TCONS_00096863	Chr4	XLOC_037668	23856528	23856838	.	310	0.7161	u	1
TCONS_00093378	Chr4	XLOC_036500	23875711	23879421	-	283	0.4276	u	2
TCONS_00096865	Chr4	XLOC_037670	23899058	23899929	.	871	0.5017	u	1
TCONS_00096870	Chr4	XLOC_037675	24287239	24287733	.	494	0.4089	u	1
TCONS_00086840	Chr4	XLOC_033851	24348021	24355421	+	476	0.5672	u	2
TCONS_00096872	Chr4	XLOC_037677	24365152	24365476	.	324	0.5093	u	1
TCONS_00096873	Chr4	XLOC_037678	24407773	24408023	.	250	0.376	u	1
TCONS_00093570	Chr4	XLOC_036560	24534353	24537900	-	671	0.4993	o	1
TCONS_00096875	Chr4	XLOC_037680	24638586	24638817	.	231	0.3247	u	1
TCONS_00093671	Chr4	XLOC_036590	24911362	24914074	-	1995	0.401	x	2
TCONS_00087047	Chr4	XLOC_033902	24911362	24914074	+	1974	0.4007	o	2
TCONS_00093701	Chr4	XLOC_036599	25020755	25021476	-	481	0.474	u	3
TCONS_00096879	Chr4	XLOC_037684	25023497	25023944	.	447	0.2685	u	1
TCONS_00096881	Chr4	XLOC_037686	25140179	25152895	.	287	0.4948	u	1
TCONS_00096882	Chr4	XLOC_037687	25155616	25155856	.	240	0.1958	u	1
TCONS_00096885	Chr4	XLOC_037690	25496659	25496976	.	317	0.4448	u	1
TCONS_00096886	Chr4	XLOC_037691	25519352	25519643	.	291	0.701	u	1
TCONS_00096889	Chr4	XLOC_037694	25696503	25696856	.	353	0.4589	u	1
TCONS_00087268	Chr4	XLOC_033970	25949625	25950259	+	492	0.5346	u	2
TCONS_00096892	Chr4	XLOC_037697	26241550	26242156	.	606	0.4521	u	1
TCONS_00096895	Chr4	XLOC_037700	26360247	26361190	.	943	0.6129	u	1
TCONS_00096896	Chr4	XLOC_037701	26362457	26363145	.	688	0.4535	u	1
TCONS_00096897	Chr4	XLOC_037702	26474074	26474443	.	369	0.5745	u	1
TCONS_00096898	Chr4	XLOC_037703	26537643	26538095	.	452	0.4469	u	1
TCONS_00096899	Chr4	XLOC_037704	26563707	26564010	.	303	0.5314	u	1
TCONS_00096900	Chr4	XLOC_037705	26575415	26576041	.	626	0.5351	u	1
TCONS_00096904	Chr4	XLOC_037709	26748777	26749031	.	254	0.5709	u	1
TCONS_00096905	Chr4	XLOC_037710	26920908	26922184	.	1276	0.5212	u	1
TCONS_00096906	Chr4	XLOC_037711	26927310	26927559	.	249	0.4297	u	1
TCONS_00096907	Chr4	XLOC_037712	27129600	27129862	.	262	0.374	u	1
TCONS_00096908	Chr4	XLOC_037713	27130648	27131510	.	862	0.529	u	1
TCONS_00096909	Chr4	XLOC_037714	27159655	27159919	.	264	0.4886	u	1
TCONS_00096910	Chr4	XLOC_037715	27363256	27363943	.	687	0.5517	u	1
TCONS_00096911	Chr4	XLOC_037716	27789158	27789492	.	334	0.6886	u	1
TCONS_00096912	Chr4	XLOC_037717	27789731	27789972	.	241	0.4855	u	1
TCONS_00096913	Chr4	XLOC_037718	27790413	27790623	.	210	0.5048	u	1
TCONS_00087753	Chr4	XLOC_034123	27850351	27851245	+	693	0.5599	u	2
TCONS_00096914	Chr4	XLOC_037719	28030781	28031044	.	263	0.3992	u	1
TCONS_00087766	Chr4	XLOC_034129	28038448	28039322	+	782	0.555	u	2
TCONS_00087786	Chr4	XLOC_034134	28082741	28085853	+	774	0.4341	u	2
TCONS_00087824	Chr4	XLOC_034151	28269214	28271773	+	1929	0.5158	u	2
TCONS_00096916	Chr4	XLOC_037721	28538278	28538497	.	219	0.3699	u	1
TCONS_00096917	Chr4	XLOC_037722	28551228	28551538	.	310	0.6935	u	1
TCONS_00096918	Chr4	XLOC_037723	28570545	28570757	.	212	0.4764	u	1
TCONS_00096923	Chr4	XLOC_037728	28861323	28861798	.	475	0.3895	u	1
TCONS_00088048	Chr4	XLOC_034214	29163336	29165162	+	742	0.4299	u	4
TCONS_00088049	Chr4	XLOC_034214	29163336	29165162	+	716	0.4302	u	4
TCONS_00096932	Chr4	XLOC_037737	29298187	29298866	.	679	0.6112	u	1
TCONS_00088067	Chr4	XLOC_034227	29323708	29326953	+	209	0.4354	u	1
TCONS_00096933	Chr4	XLOC_037738	29357119	29357477	.	358	0.5782	u	1
TCONS_00096935	Chr4	XLOC_037740	29504934	29505178	.	244	0.6066	u	1
TCONS_00096936	Chr4	XLOC_037741	29786384	29787545	.	1161	0.6374	u	1
TCONS_00096937	Chr4	XLOC_037742	30031235	30031513	.	278	0.6151	u	1
TCONS_00096938	Chr4	XLOC_037743	30075123	30075404	.	281	0.5338	u	1
TCONS_00096942	Chr4	XLOC_037747	30174279	30174549	.	270	0.4407	u	1
TCONS_00096944	Chr4	XLOC_037749	30281139	30281443	.	304	0.5789	u	1
TCONS_00088301	Chr4	XLOC_034325	30723649	30727998	+	433	0.4988	u	2
TCONS_00088302	Chr4	XLOC_034325	30723649	30727998	+	467	0.5011	u	2
TCONS_00096948	Chr4	XLOC_037753	30730577	30731002	.	425	0.4706	u	1
TCONS_00096951	Chr4	XLOC_037756	30938758	30938998	.	240	0.4167	u	1
TCONS_00095349	Chr4	XLOC_037088	30974111	30984065	-	642	0.4003	u	3
TCONS_00088377	Chr4	XLOC_034354	31078100	31087511	+	1324	0.4781	u	4
TCONS_00096953	Chr4	XLOC_037758	31373697	31374152	.	455	0.4967	u	1
TCONS_00088471	Chr4	XLOC_034379	31429760	31430572	+	661	0.5189	u	2
TCONS_00088555	Chr4	XLOC_034390	31562375	31567979	+	955	0.401	u	4
TCONS_00096956	Chr4	XLOC_037761	31784281	31784662	.	381	0.6798	u	1
TCONS_00096957	Chr4	XLOC_037762	31807434	31807688	.	254	0.4173	u	1
TCONS_00096959	Chr4	XLOC_037764	31852930	31853799	.	869	0.3694	u	1
TCONS_00095657	Chr4	XLOC_037153	31918931	31919769	-	364	0.544	u	3
TCONS_00096960	Chr4	XLOC_037765	31941463	31941801	.	338	0.5473	u	1
TCONS_00088784	Chr4	XLOC_034456	32283896	32285626	+	844	0.5261	u	2
TCONS_00088785	Chr4	XLOC_034456	32283896	32285626	+	1001	0.5005	u	3
TCONS_00096961	Chr4	XLOC_037766	32298339	32298809	.	470	0.483	u	1
TCONS_00096962	Chr4	XLOC_037767	32327206	32327896	.	690	0.6043	u	1
TCONS_00096963	Chr4	XLOC_037768	32459225	32460927	.	209	0.311	u	1
TCONS_00095864	Chr4	XLOC_037221	32597298	32597751	-	321	0.4393	u	2
TCONS_00095902	Chr4	XLOC_037239	32826402	32832410	-	648	0.5247	u	1
TCONS_00096965	Chr4	XLOC_037770	32887445	32887818	.	373	0.437	u	1
TCONS_00096966	Chr4	XLOC_037771	32888824	32889311	.	487	0.3881	u	1
TCONS_00096969	Chr4	XLOC_037774	33031942	33032252	.	310	0.4935	u	1
TCONS_00096971	Chr4	XLOC_037776	33079805	33080076	.	271	0.4539	u	1
TCONS_00096972	Chr4	XLOC_037777	33369410	33369871	.	461	0.4056	u	1
TCONS_00096974	Chr4	XLOC_037779	33424236	33424473	.	237	0.3882	u	1
TCONS_00089031	Chr4	XLOC_034550	33498279	33499203	+	836	0.6842	u	2
TCONS_00089037	Chr4	XLOC_034555	33554714	33555456	+	644	0.5	u	2
TCONS_00096975	Chr4	XLOC_037780	33790803	33791085	.	282	0.3191	u	1
TCONS_00096977	Chr4	XLOC_037782	33977161	33977420	.	259	0.5251	u	1
TCONS_00096978	Chr4	XLOC_037783	33980736	33980975	.	239	0.3933	u	1
TCONS_00096980	Chr4	XLOC_037785	34080171	34080453	.	282	0.6064	u	1
TCONS_00096982	Chr4	XLOC_037787	34118905	34119176	.	271	0.214	u	1
TCONS_00096984	Chr4	XLOC_037789	34402808	34403376	.	568	0.493	u	1
TCONS_00096985	Chr4	XLOC_037790	34405552	34405819	.	267	0.3071	u	1
TCONS_00096986	Chr4	XLOC_037791	34589372	34589697	.	325	0.3385	u	1
TCONS_00096987	Chr4	XLOC_037792	34591521	34591962	.	441	0.5374	u	1
TCONS_00096988	Chr4	XLOC_037793	34649230	34649485	.	255	0.4275	u	1
TCONS_00096989	Chr4	XLOC_037794	34660931	34661155	.	224	0.4241	u	1
TCONS_00096990	Chr4	XLOC_037795	34697566	34698039	.	473	0.3362	u	1
TCONS_00096992	Chr4	XLOC_037797	35012533	35012957	.	424	0.4387	u	1
TCONS_00096993	Chr4	XLOC_037798	35099611	35100174	.	563	0.3694	u	1
TCONS_00096994	Chr4	XLOC_037799	35100339	35101039	.	700	0.3457	u	1
TCONS_00096996	Chr4	XLOC_037801	35397673	35398074	.	401	0.4165	u	1
TCONS_00089484	Chr4	XLOC_034701	35493990	35498721	+	1550	0.5052	u	7
TCONS_00089498	Chr4	XLOC_034702	35499347	35501172	+	289	0.7197	u	2
TCONS_00096997	Chr4	XLOC_037802	35501352	35501557	.	205	0.5317	u	1
TCONS_00108536	Chr5	XLOC_042481	360094	360694	.	600	0.3717	u	1
TCONS_00108540	Chr5	XLOC_042485	815446	815940	.	494	0.3846	u	1
TCONS_00108542	Chr5	XLOC_042487	820350	820629	.	279	0.5412	u	1
TCONS_00108543	Chr5	XLOC_042488	835259	835509	.	250	0.42	u	1
TCONS_00103016	Chr5	XLOC_040221	887668	889375	-	1197	0.4962	u	3
TCONS_00108545	Chr5	XLOC_042490	1148624	1148929	.	305	0.4033	u	1
TCONS_00108546	Chr5	XLOC_042491	1171560	1171779	.	219	0.4292	u	1
TCONS_00103090	Chr5	XLOC_040260	1453351	1454388	-	480	0.55	u	2
TCONS_00108549	Chr5	XLOC_042494	1573753	1574037	.	284	0.4613	u	1
TCONS_00108550	Chr5	XLOC_042495	1574094	1574524	.	430	0.6233	u	1
TCONS_00103117	Chr5	XLOC_040273	1651809	1656575	-	1548	0.3979	u	2
TCONS_00108552	Chr5	XLOC_042497	1659409	1659777	.	368	0.5734	u	1
TCONS_00108553	Chr5	XLOC_042498	1661139	1661583	.	444	0.3694	u	1
TCONS_00108555	Chr5	XLOC_042500	1672082	1672446	.	364	0.4313	u	1
TCONS_00097453	Chr5	XLOC_037971	1873450	1877353	+	1830	0.3962	u	7
TCONS_00097454	Chr5	XLOC_037971	1873450	1877353	+	1160	0.3905	u	6
TCONS_00097461	Chr5	XLOC_037972	1882252	1889433	+	695	0.5612	x	2
TCONS_00097462	Chr5	XLOC_037972	1882252	1889433	+	954	0.4958	u	1
TCONS_00108557	Chr5	XLOC_042502	1913758	1914222	.	464	0.375	u	1
TCONS_00108558	Chr5	XLOC_042503	2059750	2060262	.	512	0.6133	u	1
TCONS_00097495	Chr5	XLOC_037993	2124207	2127964	+	1787	0.4964	u	6
TCONS_00097496	Chr5	XLOC_037993	2124207	2127964	+	1873	0.4912	u	5
TCONS_00097500	Chr5	XLOC_037993	2124207	2127964	+	1769	0.498	u	6
TCONS_00097502	Chr5	XLOC_037993	2124207	2127964	+	1749	0.4986	u	6
TCONS_00097503	Chr5	XLOC_037993	2124207	2127964	+	1794	0.4967	u	6
TCONS_00097505	Chr5	XLOC_037993	2124207	2127964	+	1776	0.4983	u	6
TCONS_00108559	Chr5	XLOC_042504	2161611	2161923	.	312	0.3654	u	1
TCONS_00097571	Chr5	XLOC_038017	2445700	2446194	+	328	0.3445	u	2
TCONS_00108560	Chr5	XLOC_042505	2829998	2830264	.	266	0.3008	u	1
TCONS_00097745	Chr5	XLOC_038071	3086063	3086930	+	295	0.4373	u	2
TCONS_00108561	Chr5	XLOC_042506	3089688	3090278	.	590	0.4898	u	1
TCONS_00108563	Chr5	XLOC_042508	3499096	3505699	.	660	0.3409	u	1
TCONS_00108568	Chr5	XLOC_042513	3606250	3606953	.	703	0.495	u	1
TCONS_00103685	Chr5	XLOC_040463	4112341	4113735	-	1275	0.6361	u	2
TCONS_00097923	Chr5	XLOC_038144	4161051	4176808	+	2364	0.382	u	2
TCONS_00097924	Chr5	XLOC_038144	4161051	4176808	+	323	0.6068	u	3
TCONS_00097971	Chr5	XLOC_038156	4365539	4370533	+	712	0.4803	u	4
TCONS_00108571	Chr5	XLOC_042516	4873883	4875197	.	1314	0.3425	u	1
TCONS_00103806	Chr5	XLOC_040533	4922461	4928175	-	2303	0.3326	x	2
TCONS_00108573	Chr5	XLOC_042518	5230878	5231506	.	628	0.3806	u	1
TCONS_00098170	Chr5	XLOC_038238	5529066	5530080	+	422	0.3886	u	2
TCONS_00103914	Chr5	XLOC_040583	5634544	5635581	-	908	0.5286	u	2
TCONS_00103929	Chr5	XLOC_040596	5742972	5744455	-	1483	0.4869	u	1
TCONS_00103930	Chr5	XLOC_040596	5742972	5744455	-	1156	0.5234	u	2
TCONS_00098198	Chr5	XLOC_038260	5817938	5821359	+	711	0.5232	u	3
TCONS_00108576	Chr5	XLOC_042521	6073009	6073272	.	263	0.749	u	1
TCONS_00108577	Chr5	XLOC_042522	6090227	6090557	.	330	0.6212	u	1
TCONS_00108578	Chr5	XLOC_042523	6584921	6585580	.	659	0.3627	u	1
TCONS_00108579	Chr5	XLOC_042524	6587593	6588247	.	654	0.3593	u	1
TCONS_00108580	Chr5	XLOC_042525	6707919	6708504	.	585	0.5812	u	1
TCONS_00108581	Chr5	XLOC_042526	6709466	6710214	.	748	0.357	u	1
[truncated: 939 more rows]
