# Supplementary material for: Long Noncoding RNAs in Response to Hyperosmolarity Stress, but Not Salt Stress, Were Mainly Enriched in the Rice Roots
Source: Int J Mol Sci. 2024 Jun 5;25(11):6226. doi: 10.3390/ijms25116226 (PMC11172603; doi:10.3390/ijms25116226)
Supplement: Supplementary file 1 [file ijms-25-06226-s001.zip › Table S2. Homologous lncRNAs in the rice seedlings with 39 species.xlsx]

## Sheet: Sheet1
Table S2. Homologous lncRNAs in the rice seedlings with 39 species.
Amborella trichopoda		Oryza_barthii		Oryza_brachyantha		Oryza_nivara		Oryza_punctata		Oryza_rufipogon		Oryza_sativa		Setaria_italica
TCONS_00028590	CNT3057856	TCONS_00010122	CNT30574736	TCONS_00017429	CNT30550519	TCONS_00010122	CNT30115666	TCONS_00019531	CNT30604608	TCONS_00019531	CNT30104251	TCONS_00000124	CNT30690274	TCONS_00015661	CNT30522701
TCONS_00068908	CNT3051996	TCONS_00011680	CNT30578170	TCONS_00017429	CNT30550371	TCONS_00011680	CNT30117719	TCONS_00019622	CNT30604473	TCONS_00019531	CNT30104195	TCONS_00010122	CNT30690223	TCONS_00082588	CNT30524243
		TCONS_00011680	CNT30574668	TCONS_00017430	CNT30550519	TCONS_00011680	CNT30117659	TCONS_00019623	CNT30604880	TCONS_00019551	CNT30100008	TCONS_00010122	CNT30690542	TCONS_00068908	CNT30522252
Ananas_comosus		TCONS_00011680	CNT30574595	TCONS_00017430	CNT30550371	TCONS_00011680	CNT30116168	TCONS_00004743	CNT30603519	TCONS_00019551	CNT3099472	TCONS_00010122	CNT30690231	TCONS_00068908	CNT30522096
TCONS_00028590	CNT30227762	TCONS_00011680	CNT30576326	TCONS_00008016	CNT30550371	TCONS_00011680	CNT30116201	TCONS_00019715	CNT30604875	TCONS_00019562	CNT3099607	TCONS_00010122	CNT30690220	TCONS_00120831	CNT30524458
		TCONS_00011680	CNT30574943	TCONS_00008016	CNT30550519	TCONS_00011698	CNT30115789	TCONS_00019715	CNT30604834	TCONS_00019570	CNT3099635	TCONS_00000711	CNT30690213
Arabidopsis_lyrata		TCONS_00011680	CNT30574811	TCONS_00008018	CNT30550371	TCONS_00011938	CNT30115572	TCONS_00016546	CNT30603426	TCONS_00011680	CNT3099470	TCONS_00000712	CNT30690213	Sorghum_bicolor
TCONS_00113526	CNT3059553	TCONS_00011938	CNT30574577	TCONS_00008018	CNT30550519	TCONS_00011939	CNT30115572	TCONS_00016780	CNT30603561	TCONS_00011938	CNT3099818	TCONS_00000712	CNT30690201	TCONS_00036394	CNT30367729
TCONS_00113526	CNT3059494	TCONS_00011939	CNT30574577	TCONS_00008019	CNT30550371	TCONS_00011940	CNT30115572	TCONS_00019988	CNT30603521	TCONS_00011939	CNT3099818	TCONS_00000723	CNT30690767	TCONS_00036395	CNT30367729
TCONS_00113527	CNT3059553	TCONS_00011940	CNT30574577	TCONS_00008019	CNT30550519	TCONS_00019622	CNT30116201	TCONS_00020722	CNT30603642	TCONS_00011940	CNT3099818	TCONS_00019533	CNT30690620	TCONS_00068908	CNT30361150
TCONS_00113527	CNT3059494	TCONS_00019595	CNT30574801	TCONS_00023349	CNT30551697	TCONS_00013023	CNT30117656	TCONS_00022933	CNT30603590	TCONS_00002084	CNT3099675	TCONS_00011680	CNT30691785	TCONS_00081597	CNT30363148
		TCONS_00019622	CNT30574796	TCONS_00023350	CNT30551697	TCONS_00013023	CNT30117746	TCONS_00022933	CNT30603489	TCONS_00002085	CNT3099675	TCONS_00011680	CNT30691676	TCONS_00138957	CNT30366878
Brachypodium_distachyon		TCONS_00019622	CNT30577469	TCONS_00023353	CNT30551697	TCONS_00003782	CNT30116877	TCONS_00030281	CNT30604763	TCONS_00019622	CNT30101181	TCONS_00011680	CNT30690917
TCONS_00048634	CNT30151341	TCONS_00019622	CNT30576564	TCONS_00023354	CNT30551697	TCONS_00003782	CNT30116940	TCONS_00030281	CNT30604703	TCONS_00019622	CNT30101664	TCONS_00011698	CNT30689907	Zea_mays
TCONS_00068729	CNT30148401	TCONS_00003128	CNT30575490	TCONS_00045307	CNT30551838	TCONS_00003782	CNT30117501	TCONS_00048490	CNT30604898	TCONS_00019637	CNT3099929	TCONS_00019580	CNT30690500	TCONS_00028590	CNT307608
TCONS_00111008	CNT30151509	TCONS_00003131	CNT30575490	TCONS_00045307	CNT30551911	TCONS_00003782	CNT30115801	TCONS_00045307	CNT30604886	TCONS_00013023	CNT3099768	TCONS_00011938	CNT30690462	TCONS_00038822	CNT3017120
		TCONS_00003132	CNT30575490	TCONS_00045308	CNT30551838	TCONS_00003783	CNT30116940	TCONS_00045308	CNT30604886	TCONS_00003354	CNT30104740	TCONS_00011938	CNT30690041	TCONS_00045307	CNT306219
Brassica_napus		TCONS_00003133	CNT30575490	TCONS_00045308	CNT30551911	TCONS_00003783	CNT30117501	TCONS_00046467	CNT30604582	TCONS_00003358	CNT30104740	TCONS_00011938	CNT30690822	TCONS_00045307	CNT305506
TCONS_00113526	CNT30540074	TCONS_00003782	CNT30577505	TCONS_00046467	CNT30551432	TCONS_00003783	CNT30115801	TCONS_00046467	CNT30604576	TCONS_00003360	CNT30104740	TCONS_00011939	CNT30690041	TCONS_00045307	CNT305028
TCONS_00113527	CNT30540074	TCONS_00003782	CNT30574796	TCONS_00046467	CNT30551368	TCONS_00003786	CNT30116877	TCONS_00046467	CNT30604619	TCONS_00003361	CNT30104740	TCONS_00011939	CNT30690822	TCONS_00045307	CNT305007
		TCONS_00003782	CNT30578156	TCONS_00046467	CNT30551802	TCONS_00003786	CNT30116940	TCONS_00046467	CNT30604577	TCONS_00003364	CNT30104740	TCONS_00011939	CNT30690462	TCONS_00045307	CNT304902
Brassica_oleracea		TCONS_00003783	CNT30574796	TCONS_00046468	CNT30551432	TCONS_00003786	CNT30117501	TCONS_00046467	CNT30604561	TCONS_00019650	CNT30101011	TCONS_00011940	CNT30690822	TCONS_00045307	CNT304878
TCONS_00068908	CNT30233506	TCONS_00003786	CNT30577505	TCONS_00046468	CNT30551368	TCONS_00003786	CNT30115801	TCONS_00046467	CNT30604093	TCONS_00003782	CNT30103365	TCONS_00011940	CNT30690041	TCONS_00045307	CNT306279
TCONS_00068908	CNT30233491	TCONS_00003786	CNT30577414	TCONS_00046468	CNT30551802	TCONS_00013376	CNT30115902	TCONS_00046467	CNT30604733	TCONS_00003782	CNT30103282	TCONS_00011940	CNT30690462	TCONS_00045307	CNT304744
TCONS_00068908	CNT30233404	TCONS_00003786	CNT30574796	TCONS_00065516	CNT30551432	TCONS_00013377	CNT30115832	TCONS_00046468	CNT30604582	TCONS_00003782	CNT30101181	TCONS_00002084	CNT30690708	TCONS_00045308	CNT306219
TCONS_00113526	CNT30236393	TCONS_00003786	CNT30578156	TCONS_00065516	CNT30551368	TCONS_00013378	CNT30115832	TCONS_00046468	CNT30604576	TCONS_00003782	CNT30103901	TCONS_00002084	CNT30690216	TCONS_00045308	CNT305506
TCONS_00113526	CNT30236342	TCONS_00013502	CNT30577243	TCONS_00065516	CNT30551802	TCONS_00013582	CNT30115671	TCONS_00046468	CNT30604619	TCONS_00003782	CNT30100448	TCONS_00002084	CNT30690373	TCONS_00045308	CNT305028
TCONS_00113526	CNT30235957	TCONS_00013502	CNT30575105	TCONS_00067151	CNT30550870	TCONS_00013582	CNT30115594	TCONS_00046468	CNT30604577	TCONS_00003782	CNT30104588	TCONS_00002085	CNT30690708	TCONS_00045308	CNT305007
TCONS_00113526	CNT30235951	TCONS_00013502	CNT30576131	TCONS_00067151	CNT30550796	TCONS_00013582	CNT30116461	TCONS_00046468	CNT30604561	TCONS_00003783	CNT30103365	TCONS_00002085	CNT30690373	TCONS_00045308	CNT304902
TCONS_00113527	CNT30236393	TCONS_00013502	CNT30577678	TCONS_00067152	CNT30550870	TCONS_00013582	CNT30115709	TCONS_00046468	CNT30604093	TCONS_00003783	CNT30103282	TCONS_00002085	CNT30690216	TCONS_00045308	CNT304878
TCONS_00113527	CNT30236342	TCONS_00013502	CNT30576202	TCONS_00067152	CNT30550796	TCONS_00013587	CNT30115709	TCONS_00046468	CNT30604733	TCONS_00003783	CNT30101181	TCONS_00019595	CNT30690593	TCONS_00045308	CNT306279
TCONS_00113527	CNT30235957	TCONS_00013502	CNT30577858	TCONS_00067153	CNT30550870	TCONS_00013587	CNT30115671	TCONS_00041790	CNT30604473	TCONS_00003783	CNT30100448	TCONS_00002428	CNT30689934	TCONS_00045308	CNT304744
TCONS_00113527	CNT30235951	TCONS_00013502	CNT30577264	TCONS_00067153	CNT30550796	TCONS_00013587	CNT30116461	TCONS_00049653	CNT30603726	TCONS_00003783	CNT30104588	TCONS_00002428	CNT30690282	TCONS_00058431	CNT309216
		TCONS_00013582	CNT30576127	TCONS_00075994	CNT30550935	TCONS_00013587	CNT30115594	TCONS_00049653	CNT30603763	TCONS_00003786	CNT30103365	TCONS_00002815	CNT30690495	TCONS_00058432	CNT309216
Brassica_rapa		TCONS_00013582	CNT30575023	TCONS_00075994	CNT30550843	TCONS_00013589	CNT30115594	TCONS_00049834	CNT30603675	TCONS_00003786	CNT30103282	TCONS_00019622	CNT30694724	TCONS_00058436	CNT309216
TCONS_00113526	CNT30263905	TCONS_00013582	CNT30575029	TCONS_00082914	CNT30550655	TCONS_00013589	CNT30115671	TCONS_00049834	CNT30603630	TCONS_00003786	CNT30101181	TCONS_00019622	CNT30693263	TCONS_00062421	CNT307077
TCONS_00113526	CNT30263763	TCONS_00013582	CNT30576114	TCONS_00118863	CNT30551318	TCONS_00013589	CNT30116461	TCONS_00049835	CNT30603675	TCONS_00003786	CNT30103901	TCONS_00019622	CNT30697960	TCONS_00062421	CNT303072
TCONS_00113526	CNT30263692	TCONS_00013582	CNT30577253	TCONS_00118863	CNT30551235	TCONS_00013589	CNT30115709	TCONS_00049835	CNT30603630	TCONS_00003786	CNT30100448	TCONS_00019622	CNT30697890	TCONS_00110835	CNT309443
TCONS_00113526	CNT30263541	TCONS_00013582	CNT30577679	TCONS_00131601	CNT30551423	TCONS_00019674	CNT30115528	TCONS_00065516	CNT30604093	TCONS_00003786	CNT30103964	TCONS_00019622	CNT30697813	TCONS_00110835	CNT309424
TCONS_00113526	CNT30264424	TCONS_00013582	CNT30577675	TCONS_00131603	CNT30551423	TCONS_00019674	CNT30117625	TCONS_00065516	CNT30604733	TCONS_00003786	CNT30104588	TCONS_00019622	CNT30697540	TCONS_00110835	CNT308742
TCONS_00113527	CNT30263905	TCONS_00013582	CNT30574672	TCONS_00131604	CNT30551423	TCONS_00014462	CNT30117611	TCONS_00061642	CNT30603536	TCONS_00003802	CNT3099858	TCONS_00019649	CNT30690320	TCONS_00110835	CNT309790
TCONS_00113527	CNT30263763	TCONS_00013582	CNT30575007	TCONS_00131605	CNT30551423	TCONS_00014469	CNT30117611	TCONS_00061644	CNT30603536	TCONS_00003802	CNT3099841	TCONS_00003782	CNT30696057	TCONS_00110835	CNT309471
TCONS_00113527	CNT30263692	TCONS_00013582	CNT30574888	TCONS_00131606	CNT30551423	TCONS_00014472	CNT30117611	TCONS_00061646	CNT30603536	TCONS_00013375	CNT3099808	TCONS_00003782	CNT30697960	TCONS_00110836	CNT309790
TCONS_00113527	CNT30263541	TCONS_00013587	CNT30575029	TCONS_00143197	CNT30551512	TCONS_00005383	CNT30115601	TCONS_00065702	CNT30604453	TCONS_00013376	CNT3099808	TCONS_00003782	CNT30697890	TCONS_00110836	CNT309443
TCONS_00113527	CNT30264424	TCONS_00013587	CNT30576127	TCONS_00151524	CNT30550451	TCONS_00005384	CNT30115601	TCONS_00065702	CNT30604428	TCONS_00013377	CNT3099604	TCONS_00003782	CNT30697813	TCONS_00110836	CNT309424
		TCONS_00013587	CNT30575023	TCONS_00151524	CNT30551654	TCONS_00019780	CNT30115801	TCONS_00063168	CNT30603614	TCONS_00013378	CNT3099604	TCONS_00003782	CNT30697540	TCONS_00110836	CNT308742
Corchorus_capsularis		TCONS_00013587	CNT30576114			TCONS_00019780	CNT30116877	TCONS_00063169	CNT30603614	TCONS_00013502	CNT30101060	TCONS_00003782	CNT30694724	TCONS_00110836	CNT309471
TCONS_00068908	CNT30729425	TCONS_00013587	CNT30577253			TCONS_00019781	CNT30116877	TCONS_00063172	CNT30603614	TCONS_00013502	CNT30103855	TCONS_00003782	CNT30693263	TCONS_00110837	CNT309790
TCONS_00068908	CNT30729424	TCONS_00013587	CNT30577679			TCONS_00017237	CNT30115801	TCONS_00063174	CNT30603614	TCONS_00013502	CNT30104049	TCONS_00003783	CNT30696057	TCONS_00110837	CNT309471
		TCONS_00013587	CNT30577675			TCONS_00017237	CNT30116877	TCONS_00063177	CNT30603614	TCONS_00013502	CNT30101365	TCONS_00003783	CNT30697960	TCONS_00110837	CNT309443
Cucumis_sativus		TCONS_00013587	CNT30574672			TCONS_00017237	CNT30117016	TCONS_00063178	CNT30603614	TCONS_00013582	CNT3099740	TCONS_00003783	CNT30697890	TCONS_00110837	CNT309424
TCONS_00068908	CNT3050764	TCONS_00013587	CNT30575007			TCONS_00017237	CNT30116906	TCONS_00063179	CNT30603614	TCONS_00013582	CNT30101314	TCONS_00003783	CNT30697813	TCONS_00110837	CNT308742
		TCONS_00013587	CNT30574888			TCONS_00008015	CNT30115766	TCONS_00065790	CNT30603720	TCONS_00013582	CNT30100036	TCONS_00003783	CNT30697540	TCONS_00110837	CNT309790
Hordeum_vulgare		TCONS_00013589	CNT30576127			TCONS_00008015	CNT30115488	TCONS_00065790	CNT30603718	TCONS_00013582	CNT3099673	TCONS_00003783	CNT30694724	TCONS_00110837	CNT309471
TCONS_00019955	CNT30224228	TCONS_00013589	CNT30575023			TCONS_00017429	CNT30115766	TCONS_00067151	CNT30603875	TCONS_00013582	CNT3099578	TCONS_00003783	CNT30693263	TCONS_00110837	CNT309443
TCONS_00036394	CNT30220608	TCONS_00013589	CNT30575029			TCONS_00017429	CNT30115488	TCONS_00067151	CNT30603797	TCONS_00013582	CNT30103870	TCONS_00003786	CNT30696057	TCONS_00110837	CNT309424
TCONS_00036395	CNT30220608	TCONS_00013589	CNT30576114			TCONS_00017430	CNT30115488	TCONS_00067151	CNT30603889	TCONS_00013587	CNT3099740	TCONS_00003786	CNT30697960	TCONS_00110837	CNT308742
TCONS_00048634	CNT30222690	TCONS_00013589	CNT30577253			TCONS_00017430	CNT30115766	TCONS_00067151	CNT30603786	TCONS_00013587	CNT30101314	TCONS_00003786	CNT30697890
TCONS_00058427	CNT30226040	TCONS_00013589	CNT30577679			TCONS_00008016	CNT30115766	TCONS_00067152	CNT30603875	TCONS_00013587	CNT30100036	TCONS_00003786	CNT30697813
TCONS_00058431	CNT30226040	TCONS_00013589	CNT30577675			TCONS_00008016	CNT30115488	TCONS_00067152	CNT30603797	TCONS_00013587	CNT3099673	TCONS_00003786	CNT30697540
TCONS_00058432	CNT30226040	TCONS_00013589	CNT30574672			TCONS_00008018	CNT30115488	TCONS_00067152	CNT30603889	TCONS_00013587	CNT3099578	TCONS_00003786	CNT30694724
TCONS_00058433	CNT30226040	TCONS_00013589	CNT30575007			TCONS_00008018	CNT30115766	TCONS_00067152	CNT30603786	TCONS_00013587	CNT30103870	TCONS_00003786	CNT30693263
TCONS_00058434	CNT30226040	TCONS_00013589	CNT30574888			TCONS_00008019	CNT30115766	TCONS_00067153	CNT30603797	TCONS_00013589	CNT3099740	TCONS_00013377	CNT30689930
TCONS_00058435	CNT30226040	TCONS_00013625	CNT30576920			TCONS_00008019	CNT30115488	TCONS_00067153	CNT30603875	TCONS_00013589	CNT30101314	TCONS_00013378	CNT30689930
TCONS_00058436	CNT30226040	TCONS_00019674	CNT30575961			TCONS_00008086	CNT30117736	TCONS_00067153	CNT30603889	TCONS_00013589	CNT30100036	TCONS_00013502	CNT30693279
TCONS_00058437	CNT30226040	TCONS_00019674	CNT30574760			TCONS_00008086	CNT30117672	TCONS_00067153	CNT30603786	TCONS_00013589	CNT3099673	TCONS_00013502	CNT30692230
TCONS_00056379	CNT30225358	TCONS_00014029	CNT30575486			TCONS_00008086	CNT30115795	TCONS_00082743	CNT30603916	TCONS_00013589	CNT3099578	TCONS_00013502	CNT30695942
TCONS_00056380	CNT30225358	TCONS_00014030	CNT30575486			TCONS_00008086	CNT30115711	TCONS_00082792	CNT30603799	TCONS_00013589	CNT30103870	TCONS_00013502	CNT30696941
TCONS_00068908	CNT30223214	TCONS_00019717	CNT30577960			TCONS_00008086	CNT30116995	TCONS_00078676	CNT30604710	TCONS_00013679	CNT30104021	TCONS_00013502	CNT30696610
TCONS_00082859	CNT30220591	TCONS_00019727	CNT30574904			TCONS_00008086	CNT30115703	TCONS_00078676	CNT30604709	TCONS_00019674	CNT30101851	TCONS_00013582	CNT30696049
TCONS_00096854	CNT30221318	TCONS_00005209	CNT30576827			TCONS_00008086	CNT30117188	TCONS_00078677	CNT30604710	TCONS_00014028	CNT3099944	TCONS_00013582	CNT30696008
		TCONS_00014804	CNT30574922			TCONS_00008086	CNT30118092	TCONS_00078677	CNT30604709	TCONS_00014029	CNT3099944	TCONS_00013587	CNT30696049
Leersia_perrieri		TCONS_00014804	CNT30574890			TCONS_00008086	CNT30116420	TCONS_00078678	CNT30604710	TCONS_00014030	CNT3099944	TCONS_00013587	CNT30696008
TCONS_00019562	CNT3066683	TCONS_00014804	CNT30575044			TCONS_00008086	CNT30117150	TCONS_00078678	CNT30604709	TCONS_00004830	CNT3099565	TCONS_00013589	CNT30696049
TCONS_00017430	CNT3066602	TCONS_00014804	CNT30574667			TCONS_00008086	CNT30117112	TCONS_00078679	CNT30604710	TCONS_00019726	CNT30100030	TCONS_00013589	CNT30696008
TCONS_00008016	CNT3066602	TCONS_00014804	CNT30574857			TCONS_00008086	CNT30117686	TCONS_00078679	CNT30604709	TCONS_00014459	CNT3099644	TCONS_00013625	CNT30696160
TCONS_00008018	CNT3066602	TCONS_00014805	CNT30575044			TCONS_00008086	CNT30117458	TCONS_00078681	CNT30604710	TCONS_00014460	CNT3099644	TCONS_00013679	CNT30696864
TCONS_00008019	CNT3066602	TCONS_00014805	CNT30574667			TCONS_00008086	CNT30117332	TCONS_00078681	CNT30604709	TCONS_00014461	CNT3099644	TCONS_00013679	CNT30694591
TCONS_00019975	CNT3066611	TCONS_00014805	CNT30574922			TCONS_00008086	CNT30116502	TCONS_00070780	CNT30603749	TCONS_00014462	CNT3099644	TCONS_00019674	CNT30690780
TCONS_00028626	CNT3068352	TCONS_00014805	CNT30574890			TCONS_00008086	CNT30116408	TCONS_00070780	CNT30603637	TCONS_00014462	CNT30103319	TCONS_00004743	CNT30690014
TCONS_00035232	CNT3068416	TCONS_00014805	CNT30574857			TCONS_00008086	CNT30115456	TCONS_00081914	CNT30603931	TCONS_00014463	CNT3099644	TCONS_00019713	CNT30690014
TCONS_00032105	CNT3068290	TCONS_00014807	CNT30574922			TCONS_00008086	CNT30115503	TCONS_00081915	CNT30603931	TCONS_00014465	CNT3099644	TCONS_00004744	CNT30690014
TCONS_00032105	CNT3068286	TCONS_00014807	CNT30574890			TCONS_00008086	CNT30117760	TCONS_00081918	CNT30603931	TCONS_00014468	CNT3099644	TCONS_00019717	CNT30696359
TCONS_00032105	CNT3068251	TCONS_00014807	CNT30575044			TCONS_00008086	CNT30117664	TCONS_00081919	CNT30603931	TCONS_00014469	CNT3099644	TCONS_00019726	CNT30690334
TCONS_00057328	CNT3066969	TCONS_00014807	CNT30574667			TCONS_00017908	CNT30115796	TCONS_00081920	CNT30603931	TCONS_00014469	CNT30103319	TCONS_00014462	CNT30696265
TCONS_00057328	CNT3066956	TCONS_00014807	CNT30574857			TCONS_00017908	CNT30115721	TCONS_00081922	CNT30603931	TCONS_00014470	CNT3099644	TCONS_00014462	CNT30696125
TCONS_00062357	CNT3066862	TCONS_00014808	CNT30575044			TCONS_00017909	CNT30115796	TCONS_00081923	CNT30603931	TCONS_00014471	CNT3099644	TCONS_00014469	CNT30696265
TCONS_00062358	CNT3066862	TCONS_00014808	CNT30574857			TCONS_00017909	CNT30115721	TCONS_00081925	CNT30603931	TCONS_00014472	CNT3099644	TCONS_00014469	CNT30696125
TCONS_00065790	CNT3066961	TCONS_00014808	CNT30574922			TCONS_00024248	CNT30115456	TCONS_00081928	CNT30603931	TCONS_00014472	CNT30103319	TCONS_00014472	CNT30696265
TCONS_00075994	CNT3067092	TCONS_00014808	CNT30574890			TCONS_00024248	CNT30117736	TCONS_00081929	CNT30603931	TCONS_00005209	CNT30100174	TCONS_00014472	CNT30696125
TCONS_00090503	CNT3067372	TCONS_00014808	CNT30574667			TCONS_00024248	CNT30116993	TCONS_00096705	CNT30604471	TCONS_00019780	CNT30103901	TCONS_00014585	CNT30690079
TCONS_00090503	CNT3067347	TCONS_00014808	CNT30575658			TCONS_00024248	CNT30116995	TCONS_00090560	CNT30604784	TCONS_00019780	CNT30104588	TCONS_00005209	CNT30694952
TCONS_00096854	CNT3067223	TCONS_00014809	CNT30575044			TCONS_00024249	CNT30117736	TCONS_00090561	CNT30604784	TCONS_00019780	CNT30103666	TCONS_00005383	CNT30691464
TCONS_00100025	CNT3067525	TCONS_00014809	CNT30574922			TCONS_00024249	CNT30115795	TCONS_00090562	CNT30604784	TCONS_00019796	CNT3099475	TCONS_00005383	CNT30691535
TCONS_00100026	CNT3067525	TCONS_00014809	CNT30574890			TCONS_00024249	CNT30115711	TCONS_00090568	CNT30604784	TCONS_00006921	CNT3099824	TCONS_00005384	CNT30691464
TCONS_00107846	CNT3067322	TCONS_00014809	CNT30574667			TCONS_00024249	CNT30116995	TCONS_00090570	CNT30604784	TCONS_00006922	CNT3099824	TCONS_00019750	CNT30690714
TCONS_00127194	CNT3067799	TCONS_00014809	CNT30574857			TCONS_00024249	CNT30117672	TCONS_00090571	CNT30604784	TCONS_00019869	CNT30103692	TCONS_00019751	CNT30690714
TCONS_00127194	CNT3067797	TCONS_00005445	CNT30575066			TCONS_00024249	CNT30115703	TCONS_00090578	CNT30604784	TCONS_00016880	CNT3099990	TCONS_00019761	CNT30690388
		TCONS_00005445	CNT30574599			TCONS_00024249	CNT30117188	TCONS_00090579	CNT30604784	TCONS_00016880	CNT3099973	TCONS_00005580	CNT30690116
Medicago_truncatula		TCONS_00005580	CNT30574752			TCONS_00024249	CNT30117150	TCONS_00090583	CNT30604784	TCONS_00016880	CNT30100437	TCONS_00005582	CNT30690116
TCONS_00113526	CNT30145175	TCONS_00005582	CNT30574752			TCONS_00024249	CNT30117112	TCONS_00090588	CNT30604784	TCONS_00019893	CNT30101344	TCONS_00019771	CNT30692496
TCONS_00113526	CNT30145520	TCONS_00019771	CNT30576253			TCONS_00024249	CNT30118092	TCONS_00090593	CNT30604784	TCONS_00019893	CNT30101202	TCONS_00005676	CNT30690788
TCONS_00113527	CNT30145175	TCONS_00019771	CNT30576116			TCONS_00024249	CNT30116502	TCONS_00096777	CNT30604256	TCONS_00017205	CNT3099480	TCONS_00019796	CNT30690191
TCONS_00113527	CNT30145520	TCONS_00019780	CNT30577505			TCONS_00024249	CNT30116408	TCONS_00096777	CNT30604213	TCONS_00017205	CNT30102371	TCONS_00019799	CNT30690187
		TCONS_00019780	CNT30578133			TCONS_00024249	CNT30117686	TCONS_00086261	CNT30604059	TCONS_00017237	CNT30103901	TCONS_00015661	CNT30689950
		TCONS_00019780	CNT30577934			TCONS_00024249	CNT30116420	TCONS_00086261	CNT30604058	TCONS_00017237	CNT30103964	TCONS_00015661	CNT30691297
		TCONS_00019781	CNT30577505			TCONS_00024249	CNT30117458	TCONS_00086261	CNT30604050	TCONS_00017237	CNT30104588	TCONS_00015661	CNT30690993
		TCONS_00019816	CNT30574752			TCONS_00024249	CNT30117332	TCONS_00092824	CNT30603982	TCONS_00017237	CNT30103666	TCONS_00019815	CNT30690029
		TCONS_00019816	CNT30575613			TCONS_00024249	CNT30116277	TCONS_00092826	CNT30603982	TCONS_00017237	CNT30101213	TCONS_00019816	CNT30690372
		TCONS_00019832	CNT30576349			TCONS_00024249	CNT30116229	TCONS_00092957	CNT30604048	TCONS_00008015	CNT3099937	TCONS_00019816	CNT30695970
		TCONS_00006838	CNT30574866			TCONS_00024249	CNT30117760	TCONS_00103016	CNT30604177	TCONS_00008015	CNT3099970	TCONS_00019816	CNT30697391
		TCONS_00019860	CNT30574725			TCONS_00024249	CNT30117664	TCONS_00103806	CNT30604800	TCONS_00008015	CNT3099527	TCONS_00019824	CNT30695814
		TCONS_00019869	CNT30575911			TCONS_00028449	CNT30117287	TCONS_00100025	CNT30604109	TCONS_00008015	CNT3099533	TCONS_00019848	CNT30697875
		TCONS_00016546	CNT30574774			TCONS_00020722	CNT30116834	TCONS_00100026	CNT30604109	TCONS_00017429	CNT3099937	TCONS_00019848	CNT30693965
		TCONS_00007204	CNT30574896			TCONS_00020722	CNT30116863	TCONS_00107846	CNT30604043	TCONS_00017429	CNT3099970	TCONS_00019848	CNT30697844
		TCONS_00016880	CNT30577682			TCONS_00020722	CNT30117877	TCONS_00107846	CNT30604665	TCONS_00017429	CNT3099527	TCONS_00006949	CNT30690276
		TCONS_00016880	CNT30577250			TCONS_00020722	CNT30117590	TCONS_00107846	CNT30603741	TCONS_00017429	CNT3099533	TCONS_00019857	CNT30690098
		TCONS_00016880	CNT30577223			TCONS_00020722	CNT30117940	TCONS_00110869	CNT30604193	TCONS_00017430	CNT3099937	TCONS_00019860	CNT30689866
		TCONS_00016880	CNT30578171			TCONS_00020722	CNT30117916	TCONS_00118265	CNT30603642	TCONS_00017430	CNT3099533	TCONS_00007204	CNT30690726
		TCONS_00016880	CNT30578150			TCONS_00020722	CNT30117912	TCONS_00120822	CNT30604190	TCONS_00017430	CNT3099970	TCONS_00019885	CNT30689938
		TCONS_00017205	CNT30576143			TCONS_00028461	CNT30115891	TCONS_00120328	CNT30604243	TCONS_00017430	CNT3099527	TCONS_00019891	CNT30695722
		TCONS_00017237	CNT30578133			TCONS_00028461	CNT30116679	TCONS_00127447	CNT30604380	TCONS_00008016	CNT3099970	TCONS_00016880	CNT30690656
		TCONS_00017237	CNT30577505			TCONS_00028465	CNT30116679	TCONS_00127448	CNT30604380	TCONS_00008016	CNT3099527	TCONS_00016880	CNT30694625
		TCONS_00017237	CNT30577414			TCONS_00028465	CNT30115891	TCONS_00127936	CNT30604391	TCONS_00008016	CNT3099937	TCONS_00016880	CNT30689863
		TCONS_00017237	CNT30578156			TCONS_00028465	CNT30117593	TCONS_00127937	CNT30604391	TCONS_00008016	CNT3099533	TCONS_00016880	CNT30690341
		TCONS_00017237	CNT30577934			TCONS_00028465	CNT30117427	TCONS_00122138	CNT30604391	TCONS_00008018	CNT3099527	TCONS_00016880	CNT30691216
		TCONS_00008015	CNT30574602			TCONS_00021318	CNT30117686	TCONS_00132502	CNT30604016	TCONS_00008018	CNT3099970	TCONS_00019893	CNT30690656
		TCONS_00008015	CNT30575016			TCONS_00021318	CNT30117711	TCONS_00132597	CNT30604509	TCONS_00008018	CNT3099937	TCONS_00019893	CNT30694144
		TCONS_00008015	CNT30574750			TCONS_00021318	CNT30116995	TCONS_00132597	CNT30604504	TCONS_00008018	CNT3099533	TCONS_00019893	CNT30697383
		TCONS_00008015	CNT30574705			TCONS_00021318	CNT30115703	TCONS_00132597	CNT30604443	TCONS_00008019	CNT3099970	TCONS_00017205	CNT30690260
		TCONS_00017429	CNT30574602			TCONS_00021318	CNT30117736	TCONS_00138955	CNT30604461	TCONS_00008019	CNT3099527	TCONS_00017205	CNT30694504
		TCONS_00017429	CNT30575016			TCONS_00021318	CNT30115711	TCONS_00138956	CNT30604461	TCONS_00008019	CNT3099937	TCONS_00017205	CNT30691106
		TCONS_00017429	CNT30574750			TCONS_00021318	CNT30115795	TCONS_00138957	CNT30604461	TCONS_00008019	CNT3099533	TCONS_00017237	CNT30696891
		TCONS_00017429	CNT30574705			TCONS_00021318	CNT30117672	TCONS_00139303	CNT30603886	TCONS_00008086	CNT30104116	TCONS_00017237	CNT30695146
		TCONS_00017430	CNT30574602			TCONS_00021318	CNT30116420	TCONS_00139303	CNT30603821	TCONS_00008086	CNT30103565	TCONS_00017237	CNT30690521
		TCONS_00017430	CNT30574750			TCONS_00021318	CNT30116502	TCONS_00139303	CNT30603804	TCONS_00008086	CNT30101131	TCONS_00017237	CNT30690511
		TCONS_00017430	CNT30574705			TCONS_00021318	CNT30116408	TCONS_00140408	CNT30604397	TCONS_00008086	CNT30102444	TCONS_00017237	CNT30696008
		TCONS_00017430	CNT30575016			TCONS_00021318	CNT30117760	TCONS_00141691	CNT30604659	TCONS_00008086	CNT30102110	TCONS_00019913	CNT30691555
		TCONS_00008016	CNT30574750			TCONS_00021318	CNT30117664	TCONS_00141694	CNT30604659	TCONS_00008086	CNT30101598	TCONS_00008086	CNT30694361
		TCONS_00008016	CNT30574705			TCONS_00021318	CNT30115753	TCONS_00141695	CNT30604659	TCONS_00008086	CNT3099618	TCONS_00008086	CNT30694650
		TCONS_00008016	CNT30574602			TCONS_00021318	CNT30117188	TCONS_00136578	CNT30604659	TCONS_00008086	CNT30102624	TCONS_00008086	CNT30693123
		TCONS_00008016	CNT30575016			TCONS_00021318	CNT30117458	TCONS_00136824	CNT30603749	TCONS_00008086	CNT30102473	TCONS_00008086	CNT30693191
		TCONS_00008018	CNT30574705			TCONS_00021318	CNT30117332	TCONS_00136824	CNT30603637	TCONS_00008086	CNT3099584	TCONS_00008086	CNT30697623
		TCONS_00008018	CNT30574750			TCONS_00021318	CNT30117150	TCONS_00144748	CNT30604563	TCONS_00008086	CNT30104321	TCONS_00008086	CNT30693164
		TCONS_00008018	CNT30574602			TCONS_00021318	CNT30117112	TCONS_00150005	CNT30604562	TCONS_00008086	CNT30101556	TCONS_00008086	CNT30695384
		TCONS_00008018	CNT30575016			TCONS_00021318	CNT30118092	TCONS_00150006	CNT30604562	TCONS_00008086	CNT30102626	TCONS_00008086	CNT30697246
		TCONS_00008019	CNT30574750			TCONS_00021319	CNT30117686	TCONS_00151680	CNT30604547	TCONS_00008086	CNT30104218	TCONS_00008086	CNT30695946
		TCONS_00008019	CNT30574705			TCONS_00021319	CNT30116995	TCONS_00150539	CNT30604545	TCONS_00008086	CNT30103182	TCONS_00008086	CNT30695835
		TCONS_00008019	CNT30574602			TCONS_00021319	CNT30115703			TCONS_00008086	CNT30101257	TCONS_00008086	CNT30690288
		TCONS_00008019	CNT30575016			TCONS_00021319	CNT30117711			TCONS_00008086	CNT30101187	TCONS_00008086	CNT30697209
		TCONS_00008086	CNT30574616			TCONS_00021319	CNT30117736			TCONS_00008086	CNT30102594	TCONS_00008086	CNT30691733
		TCONS_00008086	CNT30575050			TCONS_00021319	CNT30115711			TCONS_00008086	CNT30102568	TCONS_00008086	CNT30696891
		TCONS_00008086	CNT30576723			TCONS_00021319	CNT30115795			TCONS_00008086	CNT30101259	TCONS_00008086	CNT30690346
		TCONS_00008086	CNT30577878			TCONS_00021319	CNT30117672			TCONS_00019935	CNT30100081	TCONS_00008086	CNT30690339
		TCONS_00008086	CNT30576376			TCONS_00021319	CNT30116420			TCONS_00019935	CNT30104665	TCONS_00008086	CNT30695047
		TCONS_00008086	CNT30577954			TCONS_00021319	CNT30116502			TCONS_00019952	CNT30103149	TCONS_00008086	CNT30695776
		TCONS_00008086	CNT30574591			TCONS_00021319	CNT30116408			TCONS_00019955	CNT3099719	TCONS_00008086	CNT30694608
		TCONS_00008086	CNT30577005			TCONS_00021319	CNT30117760			TCONS_00018852	CNT3099916	TCONS_00008086	CNT30696172
		TCONS_00008086	CNT30574626			TCONS_00021319	CNT30117664			TCONS_00024248	CNT30104278	TCONS_00019930	CNT30690571
		TCONS_00008086	CNT30576695			TCONS_00021319	CNT30115753			TCONS_00024248	CNT30102529	TCONS_00017908	CNT30697675
		TCONS_00008086	CNT30576744			TCONS_00021319	CNT30117188			TCONS_00024248	CNT30102549	TCONS_00017909	CNT30697675
		TCONS_00008086	CNT30578448			TCONS_00021319	CNT30117458			TCONS_00024248	CNT30103565	TCONS_00019952	CNT30690034
		TCONS_00008086	CNT30578583			TCONS_00021319	CNT30117332			TCONS_00024248	CNT30102444	TCONS_00019952	CNT30697692
		TCONS_00008086	CNT30576608			TCONS_00021319	CNT30117150			TCONS_00024248	CNT30102358	TCONS_00019961	CNT30690321
		TCONS_00008086	CNT30578387			TCONS_00021319	CNT30117112			TCONS_00024248	CNT30103747	TCONS_00009194	CNT30690472
		TCONS_00008086	CNT30578530			TCONS_00021319	CNT30118092			TCONS_00024248	CNT30102624	TCONS_00009194	CNT30690729
		TCONS_00008086	CNT30574788			TCONS_00021649	CNT30117666			TCONS_00024248	CNT30102473	TCONS_00009194	CNT30689995
		TCONS_00008086	CNT30576854			TCONS_00025978	CNT30116993			TCONS_00024248	CNT30102626	TCONS_00009194	CNT30690042
		TCONS_00008086	CNT30576029			TCONS_00025978	CNT30116995			TCONS_00024248	CNT30101131	TCONS_00018888	CNT30690134
		TCONS_00019935	CNT30578241			TCONS_00025978	CNT30115711			TCONS_00024248	CNT30101259	TCONS_00024230	CNT30696721
		TCONS_00019935	CNT30578584			TCONS_00025978	CNT30117150			TCONS_00024248	CNT30102110	TCONS_00024230	CNT30696382
		TCONS_00019935	CNT30574703			TCONS_00025978	CNT30117112			TCONS_00024248	CNT30103231	TCONS_00024248	CNT30697206
		TCONS_00024248	CNT30578448			TCONS_00025978	CNT30117736			TCONS_00024248	CNT30104116	TCONS_00024248	CNT30695776
		TCONS_00024248	CNT30576744			TCONS_00025978	CNT30117686			TCONS_00024248	CNT30102692	TCONS_00024248	CNT30691733
		TCONS_00024248	CNT30574626			TCONS_00025978	CNT30117760			TCONS_00024248	CNT3099468	TCONS_00024248	CNT30697209
		TCONS_00024248	CNT30577954			TCONS_00025978	CNT30117711			TCONS_00024248	CNT30102611	TCONS_00024248	CNT30693123
		TCONS_00024248	CNT30577878			TCONS_00025978	CNT30117664			TCONS_00024248	CNT30103737	TCONS_00024248	CNT30696817
		TCONS_00024248	CNT30575050			TCONS_00025978	CNT30117672			TCONS_00024249	CNT30103565	TCONS_00024248	CNT30694361
		TCONS_00024248	CNT30574616			TCONS_00026224	CNT30117777			TCONS_00024249	CNT30104116	TCONS_00024248	CNT30694650
		TCONS_00024248	CNT30577180			TCONS_00026225	CNT30117777			TCONS_00024249	CNT30101131	TCONS_00024248	CNT30697634
		TCONS_00024248	CNT30574788			TCONS_00026252	CNT30117704			TCONS_00024249	CNT30102444	TCONS_00024248	CNT30697623
		TCONS_00024248	CNT30576723			TCONS_00026253	CNT30117704			TCONS_00024249	CNT30102110	TCONS_00024248	CNT30696172
		TCONS_00024248	CNT30576854			TCONS_00028618	CNT30117697			TCONS_00024249	CNT30102626	TCONS_00024248	CNT30694722
		TCONS_00024248	CNT30578530			TCONS_00033807	CNT30117626			TCONS_00024249	CNT30102473	TCONS_00024248	CNT30695064
		TCONS_00024248	CNT30576376			TCONS_00033807	CNT30117634			TCONS_00024249	CNT30101598	TCONS_00024248	CNT30691702
		TCONS_00024249	CNT30574616			TCONS_00033807	CNT30118060			TCONS_00024249	CNT3099618	TCONS_00024248	CNT30694246
		TCONS_00024249	CNT30575050			TCONS_00033808	CNT30117626			TCONS_00024249	CNT30101556	TCONS_00024249	CNT30693123
		TCONS_00024249	CNT30576723			TCONS_00033808	CNT30117634			TCONS_00024249	CNT3099584	TCONS_00024249	CNT30694361
		TCONS_00024249	CNT30577878			TCONS_00033808	CNT30118060			TCONS_00024249	CNT30103182	TCONS_00024249	CNT30694650
		TCONS_00024249	CNT30576376			TCONS_00033809	CNT30117626			TCONS_00024249	CNT30101257	TCONS_00024249	CNT30693191
		TCONS_00024249	CNT30577954			TCONS_00033809	CNT30117634			TCONS_00024249	CNT30101187	TCONS_00024249	CNT30693164
		TCONS_00024249	CNT30574591			TCONS_00033809	CNT30118060			TCONS_00024249	CNT30102624	TCONS_00024249	CNT30697246
		TCONS_00024249	CNT30577005			TCONS_00033811	CNT30117634			TCONS_00024249	CNT30104218	TCONS_00024249	CNT30697623
		TCONS_00024249	CNT30574788			TCONS_00033811	CNT30117626			TCONS_00024249	CNT30104321	TCONS_00024249	CNT30695384
		TCONS_00024249	CNT30574626			TCONS_00033811	CNT30118060			TCONS_00024249	CNT30102594	TCONS_00024249	CNT30695946
		TCONS_00024249	CNT30578437			TCONS_00028882	CNT30117968			TCONS_00024249	CNT30102568	TCONS_00024249	CNT30695835
		TCONS_00024249	CNT30578448			TCONS_00028882	CNT30117818			TCONS_00024249	CNT30104278	TCONS_00024249	CNT30697206
		TCONS_00024249	CNT30577180			TCONS_00038755	CNT30117930			TCONS_00028449	CNT30101625	TCONS_00024249	CNT30697209
		TCONS_00028434	CNT30576091			TCONS_00034402	CNT30117006			TCONS_00028449	CNT30101419	TCONS_00024249	CNT30691733
		TCONS_00028449	CNT30575977			TCONS_00034402	CNT30116920			TCONS_00028449	CNT30102599	TCONS_00024249	CNT30696817
		TCONS_00028449	CNT30575674			TCONS_00034492	CNT30115805			TCONS_00028449	CNT30103209	TCONS_00024249	CNT30697634
		TCONS_00028449	CNT30577949			TCONS_00034492	CNT30115550			TCONS_00028449	CNT30103165	TCONS_00024249	CNT30695064
		TCONS_00020722	CNT30574860			TCONS_00034493	CNT30115805			TCONS_00028449	CNT30104601	TCONS_00024249	CNT30691702
		TCONS_00020722	CNT30574808			TCONS_00034493	CNT30115550			TCONS_00028451	CNT30102545	TCONS_00024249	CNT30694246
		TCONS_00020722	CNT30574764			TCONS_00034494	CNT30115805			TCONS_00020722	CNT30100012	TCONS_00024249	CNT30690339
		TCONS_00020722	CNT30578297			TCONS_00034494	CNT30115550			TCONS_00020722	CNT3099989	TCONS_00020379	CNT30696337
		TCONS_00028461	CNT30577685			TCONS_00034867	CNT30117984			TCONS_00020722	CNT3099482	TCONS_00020379	CNT30696546
		TCONS_00028461	CNT30577788			TCONS_00034867	CNT30115795			TCONS_00020722	CNT30103038	TCONS_00020379	CNT30696641
		TCONS_00028461	CNT30578575			TCONS_00034867	CNT30116420			TCONS_00020722	CNT30103010	TCONS_00020380	CNT30696546
		TCONS_00028465	CNT30577685			TCONS_00034867	CNT30115711			TCONS_00020722	CNT30104193	TCONS_00020380	CNT30696337
		TCONS_00028465	CNT30578202			TCONS_00038825	CNT30117652			TCONS_00020722	CNT30104031	TCONS_00020380	CNT30696641
		TCONS_00028465	CNT30576786			TCONS_00036394	CNT30117886			TCONS_00020722	CNT30103842	TCONS_00020381	CNT30696641
		TCONS_00028465	CNT30578575			TCONS_00036395	CNT30117886			TCONS_00024983	CNT30101146	TCONS_00020381	CNT30696337
		TCONS_00028465	CNT30577788			TCONS_00036448	CNT30117269			TCONS_00024983	CNT30103692	TCONS_00020381	CNT30696546
		TCONS_00028465	CNT30577842			TCONS_00036448	CNT30117191			TCONS_00024987	CNT30101146	TCONS_00028449	CNT30697863
		TCONS_00028465	CNT30575869			TCONS_00036448	CNT30116425			TCONS_00024987	CNT30103796	TCONS_00028449	CNT30695938
		TCONS_00028472	CNT30577836			TCONS_00036449	CNT30117191			TCONS_00024987	CNT30103692	TCONS_00024863	CNT30696789
		TCONS_00021318	CNT30577878			TCONS_00036449	CNT30117269			TCONS_00024988	CNT30101146	TCONS_00024863	CNT30696676
		TCONS_00021318	CNT30577954			TCONS_00036451	CNT30117269			TCONS_00024988	CNT30103796	TCONS_00020722	CNT30696308
		TCONS_00021318	CNT30576723			TCONS_00036451	CNT30117191			TCONS_00024988	CNT30103692	TCONS_00020722	CNT30696414
		TCONS_00021318	CNT30574616			TCONS_00031590	CNT30117943			TCONS_00024989	CNT30101146	TCONS_00020722	CNT30696799
		TCONS_00021318	CNT30575050			TCONS_00038898	CNT30117707			TCONS_00024989	CNT30103796	TCONS_00020722	CNT30696615
		TCONS_00021318	CNT30576376			TCONS_00038898	CNT30117692			TCONS_00024989	CNT30103692	TCONS_00020722	CNT30690513
		TCONS_00021318	CNT30574591			TCONS_00037778	CNT30115732			TCONS_00024990	CNT30101146	TCONS_00020722	CNT30690033
		TCONS_00021318	CNT30574620			TCONS_00032906	CNT30117912			TCONS_00024990	CNT30103796	TCONS_00020722	CNT30695728
		TCONS_00021318	CNT30576744			TCONS_00032906	CNT30117916			TCONS_00024990	CNT30103692	TCONS_00020722	CNT30695627
		TCONS_00021318	CNT30574626			TCONS_00032906	CNT30117940			TCONS_00028461	CNT30102828	TCONS_00020722	CNT30695299
		TCONS_00021318	CNT30578448			TCONS_00033028	CNT30115670			TCONS_00028461	CNT30103079	TCONS_00020722	CNT30692082
		TCONS_00021318	CNT30578387			TCONS_00038310	CNT30117857			TCONS_00028461	CNT3099811	TCONS_00028461	CNT30694114
		TCONS_00021318	CNT30577074			TCONS_00038310	CNT30117837			TCONS_00028465	CNT30101186	TCONS_00028461	CNT30694238
		TCONS_00021318	CNT30576854			TCONS_00038312	CNT30117857			TCONS_00028465	CNT30103079	TCONS_00028461	CNT30692293
		TCONS_00021318	CNT30577180			TCONS_00038312	CNT30117837			TCONS_00028465	CNT30102163	TCONS_00028461	CNT30692250
		TCONS_00021318	CNT30577937			TCONS_00048543	CNT30118049			TCONS_00028465	CNT3099811	TCONS_00028461	CNT30694767
		TCONS_00021318	CNT30575718			TCONS_00045806	CNT30115703			TCONS_00028465	CNT30102265	TCONS_00028461	CNT30692643
		TCONS_00021318	CNT30577331			TCONS_00045806	CNT30117736			TCONS_00028465	CNT30102520	TCONS_00028461	CNT30691111
		TCONS_00021318	CNT30574797			TCONS_00045806	CNT30117672			TCONS_00028465	CNT30104087	TCONS_00028461	CNT30695073
		TCONS_00021318	CNT30574617			TCONS_00048574	CNT30116420			TCONS_00021318	CNT30103565	TCONS_00028461	CNT30697065
		TCONS_00021319	CNT30577878			TCONS_00041790	CNT30116201			TCONS_00021318	CNT30102444	TCONS_00028461	CNT30697968
		TCONS_00021319	CNT30577954			TCONS_00041790	CNT30116562			TCONS_00021318	CNT30103737	TCONS_00028461	CNT30695682
		TCONS_00021319	CNT30576723			TCONS_00048605	CNT30117307			TCONS_00021318	CNT30103778	TCONS_00028461	CNT30695539
		TCONS_00021319	CNT30574616			TCONS_00046817	CNT30117979			TCONS_00021318	CNT30101131	TCONS_00028461	CNT30697525
		TCONS_00021319	CNT30575050			TCONS_00046818	CNT30117979			TCONS_00021318	CNT30104116	TCONS_00028461	CNT30696221
		TCONS_00021319	CNT30576376			TCONS_00042073	CNT30117283			TCONS_00021318	CNT30102110	TCONS_00028461	CNT30696011
		TCONS_00021319	CNT30574591			TCONS_00042073	CNT30117880			TCONS_00021318	CNT3099618	TCONS_00028461	CNT30690008
		TCONS_00021319	CNT30574620			TCONS_00042076	CNT30118054			TCONS_00021318	CNT30101556	TCONS_00028461	CNT30696424
		TCONS_00021319	CNT30576744			TCONS_00042076	CNT30117501			TCONS_00021318	CNT3099584	TCONS_00028461	CNT30694724
		TCONS_00021319	CNT30574626			TCONS_00042076	CNT30116682			TCONS_00021318	CNT30102624	TCONS_00028461	CNT30696068
		TCONS_00021319	CNT30578448			TCONS_00042076	CNT30117283			TCONS_00021318	CNT30102473	TCONS_00028461	CNT30692736
		TCONS_00021319	CNT30578387			TCONS_00042076	CNT30117880			TCONS_00021318	CNT30101187	TCONS_00028465	CNT30697525
		TCONS_00021319	CNT30577074			TCONS_00047091	CNT30116995			TCONS_00021318	CNT30101257	TCONS_00028465	CNT30693166
		TCONS_00021319	CNT30576854			TCONS_00047091	CNT30117686			TCONS_00021318	CNT30103182	TCONS_00028465	CNT30694685
		TCONS_00021319	CNT30577180			TCONS_00047091	CNT30115703			TCONS_00021318	CNT30102611	TCONS_00028465	CNT30692643
		TCONS_00021319	CNT30578156			TCONS_00047091	CNT30117150			TCONS_00021318	CNT30102549	TCONS_00028465	CNT30696424
		TCONS_00021319	CNT30575570			TCONS_00047091	CNT30117112			TCONS_00021318	CNT30102529	TCONS_00028465	CNT30697122
		TCONS_00021319	CNT30575552			TCONS_00047091	CNT30116993			TCONS_00021318	CNT30101598	TCONS_00028465	CNT30695574
		TCONS_00025978	CNT30577074			TCONS_00047091	CNT30115751			TCONS_00021318	CNT30102594	TCONS_00028465	CNT30696343
		TCONS_00025978	CNT30576069			TCONS_00047091	CNT30117501			TCONS_00021319	CNT30103565	TCONS_00028465	CNT30692844
		TCONS_00025978	CNT30576723			TCONS_00047091	CNT30116682			TCONS_00021319	CNT30102444	TCONS_00028465	CNT30694724
		TCONS_00025978	CNT30576854			TCONS_00048623	CNT30117999			TCONS_00021319	CNT30103778	TCONS_00028465	CNT30694333
		TCONS_00025978	CNT30577954			TCONS_00048830	CNT30117241			TCONS_00021319	CNT30101131	TCONS_00028465	CNT30696068
		TCONS_00025978	CNT30577878			TCONS_00049114	CNT30116425			TCONS_00021319	CNT30104116	TCONS_00028465	CNT30697212
		TCONS_00025978	CNT30578387			TCONS_00058917	CNT30116014			TCONS_00021319	CNT30102110	TCONS_00028465	CNT30692736
		TCONS_00026224	CNT30577937			TCONS_00065516	CNT30117920			TCONS_00021319	CNT3099618	TCONS_00028465	CNT30692725
		TCONS_00026224	CNT30577875			TCONS_00065516	CNT30117852			TCONS_00021319	CNT30103737	TCONS_00028465	CNT30694114
		TCONS_00026225	CNT30577875			TCONS_00065547	CNT30117149			TCONS_00021319	CNT30101556	TCONS_00028465	CNT30691111
		TCONS_00026225	CNT30577937			TCONS_00065547	CNT30117217			TCONS_00021319	CNT3099584	TCONS_00028465	CNT30693279
		TCONS_00026225	CNT30574797			TCONS_00065547	CNT30117204			TCONS_00021319	CNT30102624	TCONS_00028465	CNT30695079
		TCONS_00026225	CNT30574617			TCONS_00065547	CNT30116840			TCONS_00021319	CNT30102473	TCONS_00028465	CNT30694664
		TCONS_00026252	CNT30577979			TCONS_00065555	CNT30117596			TCONS_00021319	CNT30101187	TCONS_00020918	CNT30696533
		TCONS_00026253	CNT30577979			TCONS_00065555	CNT30117511			TCONS_00021319	CNT30101257	TCONS_00028470	CNT30696442
		TCONS_00026257	CNT30577872			TCONS_00052301	CNT30115711			TCONS_00021319	CNT30103182	TCONS_00028472	CNT30696459
		TCONS_00028546	CNT30575726			TCONS_00052301	CNT30117736			TCONS_00021319	CNT30102611	TCONS_00028472	CNT30696319
		TCONS_00028598	CNT30577846			TCONS_00052301	CNT30116995			TCONS_00021319	CNT30102549	TCONS_00028472	CNT30691818
		TCONS_00028626	CNT30576741			TCONS_00052301	CNT30117672			TCONS_00021319	CNT30102529	TCONS_00028477	CNT30696648
		TCONS_00028882	CNT30578100			TCONS_00052301	CNT30115703			TCONS_00021319	CNT30101598	TCONS_00021318	CNT30693123
		TCONS_00038755	CNT30578174			TCONS_00052301	CNT30117150			TCONS_00021319	CNT30102594	TCONS_00021318	CNT30694650
		TCONS_00034867	CNT30576723			TCONS_00052301	CNT30117112			TCONS_00021649	CNT30103533	TCONS_00021318	CNT30694361
		TCONS_00034867	CNT30578583			TCONS_00052301	CNT30117686			TCONS_00025978	CNT30103747	TCONS_00021318	CNT30693191
		TCONS_00034867	CNT30576376			TCONS_00052301	CNT30115456			TCONS_00025978	CNT30102529	TCONS_00021318	CNT30697623
		TCONS_00038814	CNT30578337			TCONS_00052301	CNT30117188			TCONS_00025978	CNT30102549	TCONS_00021318	CNT30693164
		TCONS_00038821	CNT30578260			TCONS_00052301	CNT30115751			TCONS_00025978	CNT30104278	TCONS_00021318	CNT30695095
		TCONS_00036110	CNT30575165			TCONS_00052301	CNT30116993			TCONS_00025978	CNT30103231	TCONS_00021318	CNT30690346
		TCONS_00036110	CNT30575274			TCONS_00052301	CNT30117760			TCONS_00025978	CNT30104116	TCONS_00021318	CNT30697246
		TCONS_00036110	CNT30575319			TCONS_00052301	CNT30117711			TCONS_00025978	CNT30102444	TCONS_00021318	CNT30691733
		TCONS_00038849	CNT30578308			TCONS_00052301	CNT30117664			TCONS_00025978	CNT30104635	TCONS_00021318	CNT30695776
		TCONS_00031150	CNT30577561			TCONS_00060742	CNT30116906			TCONS_00025978	CNT30103565	TCONS_00021318	CNT30697209
		TCONS_00031150	CNT30576933			TCONS_00060742	CNT30115801			TCONS_00025978	CNT30101131	TCONS_00021318	CNT30694902
		TCONS_00036448	CNT30574988			TCONS_00060742	CNT30117016			TCONS_00025978	CNT30102110	TCONS_00021318	CNT30697206
		TCONS_00036448	CNT30574693			TCONS_00060742	CNT30116877			TCONS_00025978	CNT30101556	TCONS_00021318	CNT30690339
		TCONS_00038890	CNT30576316			TCONS_00060743	CNT30117016			TCONS_00025978	CNT30103737	TCONS_00021318	CNT30696172
		TCONS_00031590	CNT30578305			TCONS_00060743	CNT30115801			TCONS_00025978	CNT3099468	TCONS_00021318	CNT30696817
		TCONS_00031590	CNT30578142			TCONS_00060743	CNT30116906			TCONS_00026224	CNT30103708	TCONS_00021318	CNT30695047
		TCONS_00031590	CNT30578239			TCONS_00060743	CNT30116877			TCONS_00026224	CNT30103650	TCONS_00021318	CNT30695064
		TCONS_00036866	CNT30578169			TCONS_00060744	CNT30116906			TCONS_00026225	CNT30103708	TCONS_00021318	CNT30695946
		TCONS_00038914	CNT30578308			TCONS_00060744	CNT30115801			TCONS_00026225	CNT30103650	TCONS_00021319	CNT30693123
		TCONS_00032105	CNT30578259			TCONS_00060744	CNT30117016			TCONS_00026252	CNT30103734	TCONS_00021319	CNT30694650
		TCONS_00037778	CNT30578218			TCONS_00060744	CNT30116877			TCONS_00026253	CNT30103734	TCONS_00021319	CNT30694361
		TCONS_00032906	CNT30578131			TCONS_00060745	CNT30115801			TCONS_00026257	CNT30103764	TCONS_00021319	CNT30693191
		TCONS_00032906	CNT30578315			TCONS_00060745	CNT30116877			TCONS_00028582	CNT30100600	TCONS_00021319	CNT30697623
		TCONS_00032906	CNT30578194			TCONS_00060745	CNT30117016			TCONS_00023349	CNT30103583	TCONS_00021319	CNT30693164
		TCONS_00032906	CNT30578115			TCONS_00060745	CNT30116906			TCONS_00023350	CNT30103583	TCONS_00021319	CNT30695095
		TCONS_00032906	CNT30578599			TCONS_00061148	CNT30115577			TCONS_00023353	CNT30103583	TCONS_00021319	CNT30690346
		TCONS_00033085	CNT30578063			TCONS_00053485	CNT30115925			TCONS_00023354	CNT30103583	TCONS_00021319	CNT30697246
		TCONS_00033086	CNT30578063			TCONS_00053486	CNT30115925			TCONS_00028590	CNT30103560	TCONS_00021319	CNT30691733
		TCONS_00033741	CNT30578289			TCONS_00053487	CNT30115925			TCONS_00023597	CNT30102640	TCONS_00021319	CNT30695776
		TCONS_00033742	CNT30578289			TCONS_00053488	CNT30115925			TCONS_00023640	CNT30103783	TCONS_00021319	CNT30697209
		TCONS_00033744	CNT30578289			TCONS_00061857	CNT30115879			TCONS_00023641	CNT30103783	TCONS_00021319	CNT30694902
		TCONS_00033745	CNT30578289			TCONS_00065631	CNT30117652			TCONS_00028613	CNT30102478	TCONS_00021319	CNT30697206
		TCONS_00033753	CNT30578289			TCONS_00061973	CNT30116810			TCONS_00028314	CNT30104251	TCONS_00021319	CNT30690339
		TCONS_00039376	CNT30578405			TCONS_00065727	CNT30117760			TCONS_00028314	CNT30104195	TCONS_00021319	CNT30696172
		TCONS_00048525	CNT30578568			TCONS_00065727	CNT30117711			TCONS_00038747	CNT30104287	TCONS_00021319	CNT30696817
		TCONS_00048535	CNT30576920			TCONS_00065727	CNT30117664			TCONS_00034402	CNT30104142	TCONS_00021319	CNT30695047
		TCONS_00048557	CNT30577805			TCONS_00065727	CNT30116420			TCONS_00034402	CNT30104228	TCONS_00021319	CNT30695064
		TCONS_00045806	CNT30577878			TCONS_00065790	CNT30117020			TCONS_00034492	CNT30103903	TCONS_00021319	CNT30695946
		TCONS_00045806	CNT30577954			TCONS_00082577	CNT30115627			TCONS_00034492	CNT30103991	TCONS_00021649	CNT30696791
		TCONS_00045806	CNT30578387			TCONS_00067151	CNT30116356			TCONS_00034493	CNT30103903	TCONS_00028501	CNT30696578
		TCONS_00045806	CNT30576723			TCONS_00067152	CNT30116356			TCONS_00034493	CNT30103991	TCONS_00025978	CNT30696817
		TCONS_00045806	CNT30574591			TCONS_00067153	CNT30116356			TCONS_00034494	CNT30103903	TCONS_00025978	CNT30695095
		TCONS_00040939	CNT30578442			TCONS_00067910	CNT30116064			TCONS_00034494	CNT30103991	TCONS_00025978	CNT30697206
		TCONS_00048566	CNT30577873			TCONS_00068908	CNT30116241			TCONS_00038781	CNT30104116	TCONS_00025978	CNT30690339
		TCONS_00048574	CNT30576376			TCONS_00082730	CNT30117319			TCONS_00034867	CNT30104116	TCONS_00025978	CNT30693191
		TCONS_00048574	CNT30578583			TCONS_00082739	CNT30116170			TCONS_00034867	CNT30100771	TCONS_00025978	CNT30694361
		TCONS_00048574	CNT30576723			TCONS_00082747	CNT30116679			TCONS_00034867	CNT30102545	TCONS_00025978	CNT30691733
		TCONS_00048574	CNT30575945			TCONS_00082747	CNT30115891			TCONS_00038789	CNT30104264	TCONS_00025978	CNT30696172
		TCONS_00041283	CNT30578362			TCONS_00082747	CNT30117149			TCONS_00035232	CNT30104094	TCONS_00025978	CNT30697623
		TCONS_00046467	CNT30575282			TCONS_00082773	CNT30115801			TCONS_00038814	CNT30104124	TCONS_00025978	CNT30691702
		TCONS_00046467	CNT30578248			TCONS_00082773	CNT30116877			TCONS_00038849	CNT30103902	TCONS_00021836	CNT30696829
		TCONS_00046468	CNT30575282			TCONS_00070895	CNT30116298			TCONS_00031150	CNT30103959	TCONS_00021836	CNT30696477
		TCONS_00046468	CNT30578248			TCONS_00079294	CNT30116429			TCONS_00031150	CNT30104211	TCONS_00021836	CNT30696607
		TCONS_00041652	CNT30578356			TCONS_00079296	CNT30116429			TCONS_00031150	CNT30103883	TCONS_00021836	CNT30696803
		TCONS_00041790	CNT30574796			TCONS_00079297	CNT30116429			TCONS_00036448	CNT30104185	TCONS_00021836	CNT30696394
		TCONS_00041790	CNT30576163			TCONS_00079298	CNT30116429			TCONS_00036448	CNT30103938	TCONS_00021839	CNT30696477
		TCONS_00041790	CNT30578417			TCONS_00071193	CNT30116169			TCONS_00036448	CNT30101851	TCONS_00021839	CNT30696829
		TCONS_00046817	CNT30578440			TCONS_00082874	CNT30115640			TCONS_00036448	CNT30101688	TCONS_00021839	CNT30696803
		TCONS_00046818	CNT30578440			TCONS_00082874	CNT30115613			TCONS_00036448	CNT3099963	TCONS_00021839	CNT30696607
		TCONS_00048613	CNT30578462			TCONS_00082874	CNT30115942			TCONS_00036449	CNT30103938	TCONS_00021839	CNT30696394
		TCONS_00041978	CNT30578355			TCONS_00082874	CNT30117877			TCONS_00036449	CNT30104185	TCONS_00021840	CNT30696803
		TCONS_00041978	CNT30577178			TCONS_00071811	CNT30116233			TCONS_00036449	CNT30101851	TCONS_00021840	CNT30696829
		TCONS_00042073	CNT30574732			TCONS_00081312	CNT30116605			TCONS_00036449	CNT30101688	TCONS_00021840	CNT30696607
		TCONS_00042073	CNT30577907			TCONS_00081313	CNT30116605			TCONS_00036451	CNT30104185	TCONS_00021840	CNT30696477
		TCONS_00042076	CNT30574732			TCONS_00081314	CNT30116605			TCONS_00036451	CNT30103938	TCONS_00021840	CNT30696394
		TCONS_00042076	CNT30577907			TCONS_00081315	CNT30116605			TCONS_00036451	CNT30101851	TCONS_00026225	CNT30694928
		TCONS_00047091	CNT30577878			TCONS_00081316	CNT30116605			TCONS_00036451	CNT30101688	TCONS_00026225	CNT30694244
		TCONS_00047091	CNT30577954			TCONS_00081319	CNT30116605			TCONS_00031436	CNT30104264	TCONS_00026252	CNT30696520
		TCONS_00047091	CNT30576723			TCONS_00081320	CNT30116605			TCONS_00031445	CNT30104083	TCONS_00026253	CNT30696520
		TCONS_00047091	CNT30576376			TCONS_00081321	CNT30116605			TCONS_00031445	CNT30104268	TCONS_00026257	CNT30696538
		TCONS_00047091	CNT30574788			TCONS_00081322	CNT30116605			TCONS_00031446	CNT30104268	TCONS_00028546	CNT30696199
		TCONS_00047091	CNT30576744			TCONS_00081325	CNT30116605			TCONS_00031446	CNT30104083	TCONS_00028546	CNT30695939
		TCONS_00047091	CNT30576854			TCONS_00090528	CNT30116704			TCONS_00038884	CNT30103315	TCONS_00022553	CNT30696525
		TCONS_00047091	CNT30574591			TCONS_00090528	CNT30116772			TCONS_00038914	CNT30103902	TCONS_00022933	CNT30697359
		TCONS_00047091	CNT30577922			TCONS_00090528	CNT30116790			TCONS_00032906	CNT30104031	TCONS_00023349	CNT30696628
		TCONS_00048634	CNT30577701			TCONS_00090529	CNT30116704			TCONS_00032906	CNT30103842	TCONS_00023350	CNT30696628
		TCONS_00048678	CNT30578440			TCONS_00090529	CNT30116772			TCONS_00032906	CNT30104193	TCONS_00023353	CNT30696628
		TCONS_00048330	CNT30575490			TCONS_00090529	CNT30116790			TCONS_00032906	CNT30104613	TCONS_00023354	CNT30696628
		TCONS_00048331	CNT30575490			TCONS_00090530	CNT30116790			TCONS_00038310	CNT30104095	TCONS_00028589	CNT30694105
		TCONS_00048703	CNT30577253			TCONS_00090530	CNT30116772			TCONS_00038312	CNT30104095	TCONS_00023787	CNT30696706
		TCONS_00048703	CNT30574907			TCONS_00090530	CNT30116704			TCONS_00033390	CNT30100510	TCONS_00028613	CNT30696825
		TCONS_00048703	CNT30577187			TCONS_00090531	CNT30116790			TCONS_00033390	CNT30100159	TCONS_00028622	CNT30696764
		TCONS_00048703	CNT30574672			TCONS_00090531	CNT30116772			TCONS_00033390	CNT30100395	TCONS_00028623	CNT30690406
		TCONS_00048703	CNT30577679			TCONS_00090531	CNT30116704			TCONS_00033390	CNT30100378	TCONS_00028626	CNT30691176
		TCONS_00048703	CNT30577675			TCONS_00090532	CNT30116772			TCONS_00033390	CNT30100127	TCONS_00033807	CNT30696552
		TCONS_00048703	CNT30575007			TCONS_00090532	CNT30116704			TCONS_00033390	CNT30100537	TCONS_00033807	CNT30696589
		TCONS_00048703	CNT30574888			TCONS_00090532	CNT30116790			TCONS_00033742	CNT30104712	TCONS_00033807	CNT30697156
		TCONS_00048703	CNT30576004			TCONS_00090533	CNT30116704			TCONS_00033744	CNT30104712	TCONS_00033808	CNT30696589
		TCONS_00048703	CNT30574992			TCONS_00090533	CNT30116772			TCONS_00033745	CNT30104712	TCONS_00033808	CNT30696552
		TCONS_00048703	CNT30574967			TCONS_00090533	CNT30116790			TCONS_00043927	CNT30104378	TCONS_00033808	CNT30697156
		TCONS_00048703	CNT30574660			TCONS_00090535	CNT30116790			TCONS_00048474	CNT30101169	TCONS_00033809	CNT30696552
		TCONS_00049114	CNT30577268			TCONS_00090535	CNT30116704			TCONS_00048493	CNT30104672	TCONS_00033809	CNT30696589
		TCONS_00049114	CNT30575694			TCONS_00090535	CNT30116772			TCONS_00048522	CNT30103951	TCONS_00033809	CNT30697156
		TCONS_00065428	CNT30575253			TCONS_00090536	CNT30116772			TCONS_00045100	CNT30104405	TCONS_00033811	CNT30696589
		TCONS_00065428	CNT30575179			TCONS_00090536	CNT30116790			TCONS_00045100	CNT30104401	TCONS_00033811	CNT30696552
		TCONS_00057583	CNT30575253			TCONS_00090536	CNT30116704			TCONS_00045102	CNT30104405	TCONS_00033811	CNT30697156
		TCONS_00057583	CNT30575179			TCONS_00090537	CNT30116790			TCONS_00045102	CNT30104401	TCONS_00038747	CNT30697255
		TCONS_00065466	CNT30575225			TCONS_00090537	CNT30116772			TCONS_00045103	CNT30104405	TCONS_00038747	CNT30697272
		TCONS_00059045	CNT30577791			TCONS_00090537	CNT30116704			TCONS_00045103	CNT30104401	TCONS_00034492	CNT30696925
		TCONS_00059046	CNT30577791			TCONS_00090539	CNT30116772			TCONS_00045104	CNT30104405	TCONS_00034493	CNT30696925
		TCONS_00059047	CNT30577791			TCONS_00090539	CNT30116790			TCONS_00045104	CNT30104401	TCONS_00034494	CNT30696925
		TCONS_00059048	CNT30577791			TCONS_00090539	CNT30116704			TCONS_00048535	CNT30103412	TCONS_00034867	CNT30697205
		TCONS_00059049	CNT30577791			TCONS_00090560	CNT30116385			TCONS_00045356	CNT30104713	TCONS_00034867	CNT30694361
		TCONS_00059050	CNT30577791			TCONS_00090561	CNT30116385			TCONS_00048546	CNT30104471	TCONS_00034867	CNT30694246
		TCONS_00059052	CNT30577791			TCONS_00090562	CNT30116385			TCONS_00045806	CNT30101556	TCONS_00034867	CNT30690339
		TCONS_00059053	CNT30577791			TCONS_00090568	CNT30116385			TCONS_00045806	CNT30103565	TCONS_00034897	CNT30696927
		TCONS_00065516	CNT30578145			TCONS_00090570	CNT30116385			TCONS_00045806	CNT30102444	TCONS_00035043	CNT30697009
		TCONS_00065516	CNT30575282			TCONS_00090571	CNT30116385			TCONS_00045806	CNT30102110	TCONS_00035044	CNT30697009
		TCONS_00065516	CNT30575187			TCONS_00090578	CNT30116385			TCONS_00045806	CNT3099618	TCONS_00035045	CNT30697009
		TCONS_00065516	CNT30575819			TCONS_00090579	CNT30116385			TCONS_00045806	CNT3099584	TCONS_00035046	CNT30697009
		TCONS_00065516	CNT30578616			TCONS_00090583	CNT30116385			TCONS_00045806	CNT30103231	TCONS_00038789	CNT30696923
		TCONS_00065516	CNT30578502			TCONS_00090588	CNT30116385			TCONS_00045806	CNT30101259	TCONS_00035232	CNT30696975
		TCONS_00065536	CNT30575085			TCONS_00090593	CNT30116385			TCONS_00045806	CNT30100771	TCONS_00030281	CNT30697091
		TCONS_00065547	CNT30578376			TCONS_00090885	CNT30116465			TCONS_00048574	CNT30102545	TCONS_00030281	CNT30697385
		TCONS_00065547	CNT30577556			TCONS_00084484	CNT30115989			TCONS_00048574	CNT30100771	TCONS_00030281	CNT30697356
		TCONS_00065547	CNT30576786			TCONS_00084484	CNT30116035			TCONS_00048574	CNT30101546	TCONS_00030281	CNT30697006
		TCONS_00065547	CNT30577685			TCONS_00096752	CNT30116995			TCONS_00041618	CNT30101585	TCONS_00030281	CNT30696963
		TCONS_00065547	CNT30578202			TCONS_00096752	CNT30115711			TCONS_00046467	CNT30104760	TCONS_00038821	CNT30697180
		TCONS_00052301	CNT30574616			TCONS_00096752	CNT30115703			TCONS_00046467	CNT30100442	TCONS_00030355	CNT30697180
		TCONS_00052301	CNT30575050			TCONS_00096752	CNT30117736			TCONS_00046467	CNT30104289	TCONS_00038825	CNT30697391
		TCONS_00052301	CNT30576723			TCONS_00096752	CNT30115795			TCONS_00046468	CNT30104760	TCONS_00030739	CNT30690679
		TCONS_00052301	CNT30577878			TCONS_00096752	CNT30117672			TCONS_00046468	CNT30100442	TCONS_00030993	CNT30697051
		TCONS_00052301	CNT30577954			TCONS_00096752	CNT30117188			TCONS_00046468	CNT30104289	TCONS_00030993	CNT30696935
		TCONS_00052301	CNT30576376			TCONS_00096752	CNT30117150			TCONS_00041790	CNT30101181	TCONS_00030993	CNT30697315
		TCONS_00052301	CNT30578448			TCONS_00096752	CNT30117112			TCONS_00048605	CNT30102714	TCONS_00030993	CNT30690844
		TCONS_00052301	CNT30574591			TCONS_00096752	CNT30117686			TCONS_00048605	CNT30100112	TCONS_00036412	CNT30693130
		TCONS_00052301	CNT30574626			TCONS_00096752	CNT30116502			TCONS_00046817	CNT30104637	TCONS_00036412	CNT30692362
		TCONS_00052301	CNT30577180			TCONS_00096752	CNT30116408			TCONS_00046818	CNT30104637	TCONS_00036448	CNT30692225
		TCONS_00052301	CNT30576744			TCONS_00096752	CNT30117458			TCONS_00041978	CNT30104757	TCONS_00036448	CNT30697672
		TCONS_00052301	CNT30578387			TCONS_00096752	CNT30117332			TCONS_00042073	CNT30104457	TCONS_00036448	CNT30697824
		TCONS_00052301	CNT30575945			TCONS_00096752	CNT30118092			TCONS_00042073	CNT30104499	TCONS_00036448	CNT30697319
		TCONS_00060742	CNT30577414			TCONS_00096752	CNT30117174			TCONS_00042073	CNT30103567	TCONS_00036448	CNT30693070
		TCONS_00060742	CNT30577505			TCONS_00096752	CNT30115751			TCONS_00042073	CNT30102801	TCONS_00031219	CNT30697388
		TCONS_00060742	CNT30578133			TCONS_00096753	CNT30117814			TCONS_00042073	CNT30103364	TCONS_00031219	CNT30697182
		TCONS_00060743	CNT30578133			TCONS_00091239	CNT30116785			TCONS_00042073	CNT30101405	TCONS_00031221	CNT30697182
		TCONS_00060743	CNT30578156			TCONS_00091241	CNT30116785			TCONS_00042073	CNT30100551	TCONS_00031221	CNT30697388
		TCONS_00060744	CNT30578133			TCONS_00091242	CNT30116785			TCONS_00042076	CNT30103378	TCONS_00031222	CNT30697182
		TCONS_00060744	CNT30577414			TCONS_00091243	CNT30116785			TCONS_00042076	CNT30103930	TCONS_00031222	CNT30697388
		TCONS_00060744	CNT30578156			TCONS_00091244	CNT30116785			TCONS_00042076	CNT30100516	TCONS_00031223	CNT30697182
		TCONS_00060744	CNT30577505			TCONS_00091245	CNT30116785			TCONS_00042076	CNT30104499	TCONS_00031223	CNT30697388
		TCONS_00060745	CNT30577505			TCONS_00091247	CNT30116785			TCONS_00042076	CNT30100163	TCONS_00031224	CNT30697182
		TCONS_00060745	CNT30577414			TCONS_00091253	CNT30116785			TCONS_00042076	CNT30104457	TCONS_00031224	CNT30697388
		TCONS_00060745	CNT30578133			TCONS_00091254	CNT30116785			TCONS_00042076	CNT30103567	TCONS_00031225	CNT30697182
		TCONS_00060745	CNT30577934			TCONS_00091257	CNT30116785			TCONS_00042076	CNT30102801	TCONS_00031225	CNT30697388
		TCONS_00060745	CNT30578156			TCONS_00091258	CNT30116785			TCONS_00042076	CNT30103364	TCONS_00031228	CNT30697182
		TCONS_00065576	CNT30575346			TCONS_00091261	CNT30116785			TCONS_00042076	CNT30101405	TCONS_00031228	CNT30697388
		TCONS_00065576	CNT30575085			TCONS_00092044	CNT30117283			TCONS_00042076	CNT30100551	TCONS_00031230	CNT30697182
		TCONS_00061146	CNT30575245			TCONS_00092044	CNT30117620			TCONS_00042076	CNT30102626	TCONS_00031230	CNT30697388
		TCONS_00053017	CNT30576341			TCONS_00092044	CNT30117880			TCONS_00042076	CNT30102624	TCONS_00031231	CNT30697182
		TCONS_00065627	CNT30575386			TCONS_00096860	CNT30115795			TCONS_00042076	CNT30102594	TCONS_00031231	CNT30697388
		TCONS_00065630	CNT30575011			TCONS_00096860	CNT30115711			TCONS_00042076	CNT30102568	TCONS_00031232	CNT30697182
		TCONS_00062103	CNT30578001			TCONS_00096860	CNT30117238			TCONS_00042076	CNT30102473	TCONS_00031232	CNT30697388
		TCONS_00062103	CNT30574991			TCONS_00087268	CNT30117048			TCONS_00042076	CNT3099618	TCONS_00031233	CNT30697182
		TCONS_00062103	CNT30576143			TCONS_00087268	CNT30116959			TCONS_00042076	CNT3099584	TCONS_00031233	CNT30697388
		TCONS_00062103	CNT30575038			TCONS_00088471	CNT30117652			TCONS_00042076	CNT30101131	TCONS_00038876	CNT30697345
		TCONS_00062106	CNT30578001			TCONS_00097923	CNT30116759			TCONS_00048621	CNT3099621	TCONS_00038877	CNT30697987
		TCONS_00062106	CNT30574991			TCONS_00097924	CNT30116759			TCONS_00047091	CNT30102624	TCONS_00031436	CNT30696923
		TCONS_00062106	CNT30576143			TCONS_00108578	CNT30115884			TCONS_00047091	CNT30102473	TCONS_00038890	CNT30696922
		TCONS_00062106	CNT30575038			TCONS_00108580	CNT30116807			TCONS_00047091	CNT30101131	TCONS_00038898	CNT30696738
		TCONS_00062152	CNT30575244			TCONS_00108587	CNT30116810			TCONS_00047091	CNT30102444	TCONS_00032105	CNT30697117
		TCONS_00062357	CNT30575145			TCONS_00105903	CNT30117757			TCONS_00047091	CNT30103565	TCONS_00037552	CNT30697062
		TCONS_00062358	CNT30575145			TCONS_00100025	CNT30116754			TCONS_00047091	CNT3099618	TCONS_00037553	CNT30697062
		TCONS_00065680	CNT30575277			TCONS_00100025	CNT30116844			TCONS_00047091	CNT30102594	TCONS_00032906	CNT30697530
		TCONS_00065680	CNT30575152			TCONS_00100025	CNT30116660			TCONS_00047091	CNT30102110	TCONS_00033028	CNT30697054
		TCONS_00065681	CNT30575277			TCONS_00100026	CNT30116844			TCONS_00047091	CNT30101556	TCONS_00033028	CNT30697074
		TCONS_00054401	CNT30575124			TCONS_00100026	CNT30116754			TCONS_00047091	CNT3099584	TCONS_00033085	CNT30696972
		TCONS_00054403	CNT30575124			TCONS_00100026	CNT30116660			TCONS_00047091	CNT30104116	TCONS_00033086	CNT30696972
		TCONS_00054404	CNT30575124			TCONS_00108655	CNT30116768			TCONS_00047091	CNT30102626	TCONS_00038310	CNT30697271
		TCONS_00065727	CNT30577878			TCONS_00108668	CNT30117004			TCONS_00047091	CNT30102568	TCONS_00038310	CNT30696901
		TCONS_00065727	CNT30577954			TCONS_00108753	CNT30116227			TCONS_00047091	CNT30102358	TCONS_00038312	CNT30696901
		TCONS_00065727	CNT30576723			TCONS_00108753	CNT30116103			TCONS_00047091	CNT30102529	TCONS_00038312	CNT30697271
		TCONS_00065727	CNT30576376			TCONS_00108761	CNT30117674			TCONS_00047091	CNT30102549	TCONS_00043927	CNT30696967
		TCONS_00065727	CNT30578583			TCONS_00120670	CNT30115884			TCONS_00047091	CNT30103747	TCONS_00043927	CNT30697239
		TCONS_00054978	CNT30575293			TCONS_00110869	CNT30117041			TCONS_00047091	CNT30101102	TCONS_00043927	CNT30697169
		TCONS_00054979	CNT30575293			TCONS_00110869	CNT30116896			TCONS_00047091	CNT30100771	TCONS_00048474	CNT30692995
		TCONS_00054980	CNT30575293			TCONS_00111362	CNT30117504			TCONS_00047091	CNT30103231	TCONS_00048491	CNT30695562
		TCONS_00054982	CNT30575293			TCONS_00117404	CNT30116930			TCONS_00048634	CNT30104355	TCONS_00048493	CNT30697838
		TCONS_00055704	CNT30575363			TCONS_00117405	CNT30116930			TCONS_00048639	CNT30104455	TCONS_00044471	CNT30697440
		TCONS_00065797	CNT30575110			TCONS_00117406	CNT30116930			TCONS_00048678	CNT30104637	TCONS_00045100	CNT30697493
		TCONS_00064516	CNT30576798			TCONS_00117864	CNT30116917			TCONS_00048683	CNT30104689	TCONS_00045100	CNT30697864
		TCONS_00064517	CNT30576798			TCONS_00117994	CNT30116079			TCONS_00048703	CNT30104352	TCONS_00045102	CNT30697493
		TCONS_00064908	CNT30577187			TCONS_00120815	CNT30116446			TCONS_00048703	CNT30100036	TCONS_00045102	CNT30697864
		TCONS_00064908	CNT30577253			TCONS_00118265	CNT30117366			TCONS_00048703	CNT3099673	TCONS_00045103	CNT30697864
		TCONS_00064908	CNT30577679			TCONS_00118265	CNT30116863			TCONS_00048703	CNT3099578	TCONS_00045103	CNT30697493
		TCONS_00064908	CNT30577675			TCONS_00118265	CNT30116834			TCONS_00049708	CNT30100205	TCONS_00045104	CNT30697864
		TCONS_00064908	CNT30576004			TCONS_00119201	CNT30116987			TCONS_00049714	CNT30100145	TCONS_00045104	CNT30697493
		TCONS_00064908	CNT30577050			TCONS_00119650	CNT30116288			TCONS_00049714	CNT30100089	TCONS_00048535	CNT30697121
		TCONS_00056798	CNT30578078			TCONS_00119650	CNT30116141			TCONS_00065445	CNT30100209	TCONS_00048535	CNT30691216
		TCONS_00067151	CNT30575926			TCONS_00119651	CNT30116288			TCONS_00050264	CNT30100069	TCONS_00048535	CNT30690341
		TCONS_00067152	CNT30575926			TCONS_00119651	CNT30116141			TCONS_00065516	CNT30100442	TCONS_00048535	CNT30691985
		TCONS_00067153	CNT30575926			TCONS_00113653	CNT30115975			TCONS_00065516	CNT30104760	TCONS_00048535	CNT30694625
		TCONS_00082591	CNT30577253			TCONS_00113654	CNT30115975			TCONS_00065516	CNT30100709	TCONS_00048535	CNT30695911
		TCONS_00082591	CNT30577187			TCONS_00132353	CNT30117144			TCONS_00065547	CNT30103026	TCONS_00045307	CNT30697937
		TCONS_00082591	CNT30574672			TCONS_00132353	CNT30117137			TCONS_00065547	CNT30103227	TCONS_00045308	CNT30697937
		TCONS_00082591	CNT30577679			TCONS_00132353	CNT30116366			TCONS_00065547	CNT30102915	TCONS_00040532	CNT30697514
		TCONS_00082591	CNT30577675			TCONS_00132353	CNT30117119			TCONS_00065547	CNT30104383	TCONS_00040533	CNT30697514
		TCONS_00082591	CNT30575007			TCONS_00132353	CNT30117958			TCONS_00065547	CNT30103210	TCONS_00048557	CNT30691740
		TCONS_00082591	CNT30574888			TCONS_00132355	CNT30117144			TCONS_00065547	CNT30100160	TCONS_00045806	CNT30693191
		TCONS_00082591	CNT30574907			TCONS_00132355	CNT30117137			TCONS_00065547	CNT30104086	TCONS_00045806	CNT30697623
		TCONS_00082591	CNT30574992			TCONS_00122392	CNT30117694			TCONS_00052301	CNT30102110	TCONS_00045806	CNT30694650
		TCONS_00082591	CNT30574967			TCONS_00122393	CNT30117694			TCONS_00052301	CNT3099618	TCONS_00045806	CNT30691733
		TCONS_00082591	CNT30574660			TCONS_00122395	CNT30117694			TCONS_00052301	CNT30104116	TCONS_00045806	CNT30695064
		TCONS_00075849	CNT30575718			TCONS_00122396	CNT30117694			TCONS_00052301	CNT30102444	TCONS_00045806	CNT30695047
		TCONS_00075849	CNT30575687			TCONS_00122397	CNT30117694			TCONS_00052301	CNT30101131	TCONS_00045941	CNT30697888
		TCONS_00075850	CNT30575687			TCONS_00122398	CNT30117694			TCONS_00052301	CNT30103565	TCONS_00048574	CNT30691733
		TCONS_00075850	CNT30575718			TCONS_00122753	CNT30115456			TCONS_00052301	CNT3099584	TCONS_00048574	CNT30695946
		TCONS_00075851	CNT30575718			TCONS_00122753	CNT30117174			TCONS_00052301	CNT30101556	TCONS_00048574	CNT30695835
		TCONS_00075851	CNT30575687			TCONS_00122753	CNT30115711			TCONS_00052301	CNT30102624	TCONS_00041616	CNT30697779
		TCONS_00075852	CNT30575718			TCONS_00128509	CNT30117124			TCONS_00052301	CNT30102473	TCONS_00041622	CNT30697779
		TCONS_00075852	CNT30575687			TCONS_00128509	CNT30117222			TCONS_00052301	CNT30101598	TCONS_00046467	CNT30697511
		TCONS_00075853	CNT30575718			TCONS_00128510	CNT30117124			TCONS_00052301	CNT30101259	TCONS_00046467	CNT30696501
		TCONS_00075853	CNT30575687			TCONS_00128510	CNT30117222			TCONS_00052301	CNT30102358	TCONS_00046467	CNT30695747
		TCONS_00075854	CNT30575718			TCONS_00128511	CNT30117222			TCONS_00052301	CNT30102529	TCONS_00046467	CNT30693979
		TCONS_00075854	CNT30575687			TCONS_00128511	CNT30117124			TCONS_00052301	CNT30102549	TCONS_00046468	CNT30697511
		TCONS_00075855	CNT30575687			TCONS_00123477	CNT30116995			TCONS_00052301	CNT30102626	TCONS_00046468	CNT30696501
		TCONS_00075855	CNT30575718			TCONS_00123477	CNT30115703			TCONS_00052301	CNT30104278	TCONS_00046468	CNT30695747
		TCONS_00075856	CNT30575718			TCONS_00123477	CNT30117736			TCONS_00052301	CNT30101102	TCONS_00046468	CNT30693979
		TCONS_00075856	CNT30575687			TCONS_00123477	CNT30115711			TCONS_00052301	CNT30100771	TCONS_00041677	CNT30697784
		TCONS_00075857	CNT30575718			TCONS_00123477	CNT30115795			TCONS_00052301	CNT30103747	TCONS_00041790	CNT30693263
		TCONS_00075857	CNT30575687			TCONS_00123477	CNT30117672			TCONS_00060742	CNT30103964	TCONS_00041790	CNT30697960
		TCONS_00075858	CNT30575687			TCONS_00123477	CNT30117686			TCONS_00060745	CNT30103901	TCONS_00041790	CNT30697890
		TCONS_00075858	CNT30575718			TCONS_00123477	CNT30116420			TCONS_00060745	CNT30103964	TCONS_00041790	CNT30697813
		TCONS_00075861	CNT30575718			TCONS_00123477	CNT30117188			TCONS_00060745	CNT30104588	TCONS_00041790	CNT30697540
		TCONS_00075861	CNT30575687			TCONS_00123477	CNT30116502			TCONS_00060745	CNT30103666	TCONS_00041790	CNT30694724
		TCONS_00075864	CNT30575718			TCONS_00123477	CNT30116408			TCONS_00061146	CNT30100109	TCONS_00048605	CNT30691633
		TCONS_00075864	CNT30575687			TCONS_00123477	CNT30117458			TCONS_00061148	CNT30100326	TCONS_00048605	CNT30691142
		TCONS_00067839	CNT30575842			TCONS_00123477	CNT30117150			TCONS_00061148	CNT30100150	TCONS_00048605	CNT30691575
		TCONS_00067840	CNT30575842			TCONS_00123477	CNT30117112			TCONS_00061148	CNT30102714	TCONS_00048605	CNT30690897
		TCONS_00067885	CNT30575775			TCONS_00123477	CNT30117332			TCONS_00061148	CNT30100112	TCONS_00048605	CNT30695413
		TCONS_00068908	CNT30575838			TCONS_00123477	CNT30117760			TCONS_00065614	CNT30103045	TCONS_00048605	CNT30695245
		TCONS_00082747	CNT30577685			TCONS_00123477	CNT30117664			TCONS_00065614	CNT30103015	TCONS_00046817	CNT30697886
		TCONS_00082747	CNT30576786			TCONS_00123477	CNT30115456			TCONS_00062103	CNT30100880	TCONS_00046817	CNT30697924
		TCONS_00082747	CNT30578575			TCONS_00123477	CNT30116993			TCONS_00062103	CNT30102371	TCONS_00046817	CNT30697686
		TCONS_00082747	CNT30577788			TCONS_00123477	CNT30115751			TCONS_00062103	CNT30100100	TCONS_00046818	CNT30697886
		TCONS_00082773	CNT30577505			TCONS_00132408	CNT30115891			TCONS_00062103	CNT3099480	TCONS_00046818	CNT30697924
		TCONS_00082773	CNT30578133			TCONS_00132408	CNT30116679			TCONS_00062106	CNT30100880	TCONS_00046818	CNT30697686
		TCONS_00082773	CNT30577934			TCONS_00129715	CNT30116995			TCONS_00062106	CNT30102371	TCONS_00046819	CNT30697886
		TCONS_00082795	CNT30575346			TCONS_00129715	CNT30115703			TCONS_00062106	CNT30100100	TCONS_00046819	CNT30697924
		TCONS_00082795	CNT30575085			TCONS_00129715	CNT30115711			TCONS_00062106	CNT3099480	TCONS_00046819	CNT30697686
		TCONS_00082874	CNT30576806			TCONS_00129715	CNT30117760			TCONS_00062357	CNT30100560	TCONS_00048613	CNT30697496
		TCONS_00082874	CNT30576731			TCONS_00129715	CNT30117736			TCONS_00062358	CNT30100560	TCONS_00048613	CNT30697817
		TCONS_00082874	CNT30574808			TCONS_00129715	CNT30117664			TCONS_00062421	CNT30100105	TCONS_00041978	CNT30697770
		TCONS_00082874	CNT30574764			TCONS_00129715	CNT30117686			TCONS_00065680	CNT30100427	TCONS_00041978	CNT30697905
		TCONS_00082874	CNT30574860			TCONS_00129715	CNT30115795			TCONS_00065681	CNT30100224	TCONS_00042062	CNT30694361
		TCONS_00082921	CNT30574672			TCONS_00129715	CNT30117672			TCONS_00054383	CNT30101802	TCONS_00042073	CNT30696140
		TCONS_00082926	CNT30578001			TCONS_00129715	CNT30116502			TCONS_00065727	CNT30103231	TCONS_00042073	CNT30696688
		TCONS_00073548	CNT30575486			TCONS_00129715	CNT30116408			TCONS_00065727	CNT30102611	TCONS_00042076	CNT30697923
		TCONS_00073550	CNT30575486			TCONS_00129715	CNT30117188			TCONS_00065727	CNT30102549	TCONS_00042076	CNT30697761
		TCONS_00073553	CNT30575486			TCONS_00129715	CNT30117458			TCONS_00065727	CNT30102529	TCONS_00042076	CNT30696140
		TCONS_00073555	CNT30575486			TCONS_00129715	CNT30117332			TCONS_00065727	CNT30102444	TCONS_00042076	CNT30694770
		TCONS_00082282	CNT30575736			TCONS_00129715	CNT30117711			TCONS_00065727	CNT30100771	TCONS_00042076	CNT30696688
		TCONS_00082283	CNT30575736			TCONS_00129715	CNT30117150			TCONS_00065727	CNT30102626	TCONS_00042076	CNT30697623
		TCONS_00082284	CNT30575736			TCONS_00129715	CNT30117112			TCONS_00065727	CNT30102473	TCONS_00047091	CNT30697623
		TCONS_00082285	CNT30575736			TCONS_00129715	CNT30118092			TCONS_00065727	CNT30102545	TCONS_00047091	CNT30693191
		TCONS_00082286	CNT30575736			TCONS_00129715	CNT30116420			TCONS_00054978	CNT30100244	TCONS_00047091	CNT30693123
		TCONS_00082287	CNT30575736			TCONS_00129715	CNT30115456			TCONS_00054978	CNT30100394	TCONS_00047091	CNT30694650
		TCONS_00082288	CNT30575736			TCONS_00129717	CNT30115703			TCONS_00054979	CNT30100244	TCONS_00047091	CNT30694361
		TCONS_00082290	CNT30575736			TCONS_00129717	CNT30116995			TCONS_00054979	CNT30100394	TCONS_00047091	CNT30697209
		TCONS_00083541	CNT30577094			TCONS_00129717	CNT30117736			TCONS_00054980	CNT30100244	TCONS_00047091	CNT30691733
		TCONS_00083541	CNT30577209			TCONS_00129717	CNT30115711			TCONS_00054980	CNT30100394	TCONS_00047091	CNT30696817
		TCONS_00083541	CNT30577186			TCONS_00129717	CNT30117686			TCONS_00054982	CNT30100244	TCONS_00047091	CNT30696172
		TCONS_00083542	CNT30577209			TCONS_00129717	CNT30115795			TCONS_00054982	CNT30100394	TCONS_00047091	CNT30697634
		TCONS_00083542	CNT30577186			TCONS_00129717	CNT30117672			TCONS_00065755	CNT30100569	TCONS_00047091	CNT30694246
		TCONS_00083542	CNT30577094			TCONS_00129717	CNT30116502			TCONS_00055593	CNT30103512	TCONS_00047091	CNT30691702
		TCONS_00083543	CNT30577209			TCONS_00129717	CNT30116408			TCONS_00055593	CNT30103250	TCONS_00047091	CNT30697923
		TCONS_00083543	CNT30577186			TCONS_00129717	CNT30117188			TCONS_00055612	CNT30103313	TCONS_00042516	CNT30697944
		TCONS_00083543	CNT30577094			TCONS_00129717	CNT30117458			TCONS_00064107	CNT30100093	TCONS_00047374	CNT30697944
		TCONS_00083544	CNT30577094			TCONS_00129717	CNT30117332			TCONS_00064516	CNT30100355	TCONS_00048112	CNT30697745
		TCONS_00083544	CNT30577209			TCONS_00129717	CNT30117150			TCONS_00064516	CNT30100318	TCONS_00048113	CNT30697745
		TCONS_00083544	CNT30577186			TCONS_00129717	CNT30117112			TCONS_00064517	CNT30100318	TCONS_00048238	CNT30695305
		TCONS_00083545	CNT30577209			TCONS_00129717	CNT30117760			TCONS_00064517	CNT30100355	TCONS_00048703	CNT30695970
		TCONS_00083545	CNT30577186			TCONS_00129717	CNT30117664			TCONS_00064908	CNT30100036	TCONS_00048703	CNT30694368
		TCONS_00083545	CNT30577094			TCONS_00129717	CNT30118092			TCONS_00064908	CNT3099673	TCONS_00048703	CNT30696008
		TCONS_00083547	CNT30577094			TCONS_00129717	CNT30116420			TCONS_00064908	CNT3099578	TCONS_00048703	CNT30695558
		TCONS_00083547	CNT30577209			TCONS_00129717	CNT30115456			TCONS_00067151	CNT30100664	TCONS_00049413	CNT30691480
		TCONS_00083547	CNT30577186			TCONS_00129717	CNT30115751			TCONS_00067151	CNT30101055	TCONS_00049413	CNT30691251
		TCONS_00083548	CNT30577209			TCONS_00132502	CNT30117788			TCONS_00067152	CNT30101055	TCONS_00058002	CNT30690907
		TCONS_00083548	CNT30577186			TCONS_00132517	CNT30117198			TCONS_00067152	CNT30100664	TCONS_00058002	CNT30690953
		TCONS_00083548	CNT30577094			TCONS_00125544	CNT30116055			TCONS_00067153	CNT30101055	TCONS_00049708	CNT30691046
		TCONS_00083549	CNT30577094			TCONS_00125544	CNT30115957			TCONS_00067153	CNT30100664	TCONS_00049708	CNT30691250
		TCONS_00083549	CNT30577209			TCONS_00125544	CNT30115734			TCONS_00082591	CNT30104352	TCONS_00049714	CNT30691005
		TCONS_00083549	CNT30577186			TCONS_00125550	CNT30116055			TCONS_00082598	CNT30104311	TCONS_00065445	CNT30690645
		TCONS_00083550	CNT30577094			TCONS_00125550	CNT30115957			TCONS_00067910	CNT30101005	TCONS_00065445	CNT30690170
		TCONS_00083550	CNT30577209			TCONS_00125550	CNT30115734			TCONS_00067910	CNT30100647	TCONS_00049834	CNT30691176
		TCONS_00083550	CNT30577186			TCONS_00131601	CNT30116460			TCONS_00068908	CNT30100659	TCONS_00058427	CNT30691306
		TCONS_00083552	CNT30577094			TCONS_00131601	CNT30116539			TCONS_00082730	CNT30103668	TCONS_00058427	CNT30690867
		TCONS_00083552	CNT30577209			TCONS_00131603	CNT30116460			TCONS_00082747	CNT30102828	TCONS_00058427	CNT30690861
		TCONS_00083552	CNT30577186			TCONS_00131603	CNT30116539			TCONS_00082747	CNT30103079	TCONS_00058427	CNT30691538
		TCONS_00083554	CNT30577094			TCONS_00131604	CNT30116460			TCONS_00082747	CNT30101186	TCONS_00058427	CNT30691102
		TCONS_00083554	CNT30577209			TCONS_00131604	CNT30116539			TCONS_00082747	CNT3099811	TCONS_00058427	CNT30691045
		TCONS_00083554	CNT30577186			TCONS_00131605	CNT30116460			TCONS_00082747	CNT30102520	TCONS_00058427	CNT30690913
		TCONS_00083555	CNT30577094			TCONS_00131605	CNT30116539			TCONS_00082747	CNT30104516	TCONS_00058427	CNT30691547
		TCONS_00083555	CNT30577209			TCONS_00131606	CNT30116460			TCONS_00082773	CNT30103901	TCONS_00058427	CNT30691658
		TCONS_00083555	CNT30577186			TCONS_00131606	CNT30116539			TCONS_00082773	CNT30104588	TCONS_00058427	CNT30691282
		TCONS_00083556	CNT30577094			TCONS_00132559	CNT30117182			TCONS_00082773	CNT30103666	TCONS_00058427	CNT30691449
		TCONS_00083556	CNT30577209			TCONS_00132597	CNT30117429			TCONS_00071193	CNT30100598	TCONS_00058427	CNT30691417
		TCONS_00083556	CNT30577186			TCONS_00132597	CNT30117275			TCONS_00082859	CNT30104645	TCONS_00058427	CNT30691319
		TCONS_00083557	CNT30577094			TCONS_00132865	CNT30116775			TCONS_00071591	CNT30100880	TCONS_00058431	CNT30691417
		TCONS_00083557	CNT30577209			TCONS_00132865	CNT30117661			TCONS_00071592	CNT30100880	TCONS_00058431	CNT30691538
		TCONS_00083557	CNT30577186			TCONS_00143025	CNT30117342			TCONS_00082872	CNT30100148	TCONS_00058431	CNT30691306
		TCONS_00083558	CNT30577209			TCONS_00133312	CNT30117478			TCONS_00082872	CNT30100421	TCONS_00058431	CNT30691045
		TCONS_00083558	CNT30577186			TCONS_00133313	CNT30117478			TCONS_00082874	CNT30100941	TCONS_00058431	CNT30690861
		TCONS_00083558	CNT30577094			TCONS_00133314	CNT30117478			TCONS_00082874	CNT30102325	TCONS_00058431	CNT30691102
		TCONS_00083561	CNT30577094			TCONS_00139079	CNT30117834			TCONS_00082874	CNT30102134	TCONS_00058431	CNT30690913
		TCONS_00083561	CNT30577209			TCONS_00139448	CNT30117361			TCONS_00082874	CNT30100547	TCONS_00058431	CNT30691658
		TCONS_00083561	CNT30577186			TCONS_00139449	CNT30117361			TCONS_00082874	CNT30100124	TCONS_00058431	CNT30691547
		TCONS_00083562	CNT30577209			TCONS_00139555	CNT30115606			TCONS_00082874	CNT30100012	TCONS_00058431	CNT30691282
		TCONS_00083562	CNT30577186			TCONS_00139568	CNT30115606			TCONS_00082874	CNT3099989	TCONS_00058431	CNT30691449
		TCONS_00083562	CNT30577094			TCONS_00139596	CNT30117181			TCONS_00082874	CNT3099482	TCONS_00058431	CNT30691319
		TCONS_00083566	CNT30577209			TCONS_00139596	CNT30117099			TCONS_00082883	CNT30100967	TCONS_00058431	CNT30690867
		TCONS_00083566	CNT30577186			TCONS_00139597	CNT30117181			TCONS_00082899	CNT30101480	TCONS_00058432	CNT30691417
		TCONS_00083566	CNT30577094			TCONS_00139597	CNT30117099			TCONS_00082926	CNT30100100	TCONS_00058432	CNT30691538
		TCONS_00084244	CNT30576199			TCONS_00139598	CNT30117181			TCONS_00081312	CNT30102578	TCONS_00058432	CNT30691306
		TCONS_00084244	CNT30576258			TCONS_00139598	CNT30117099			TCONS_00081313	CNT30102578	TCONS_00058432	CNT30691102
		TCONS_00084245	CNT30576199			TCONS_00139600	CNT30117181			TCONS_00081314	CNT30102578	TCONS_00058432	CNT30691045
		TCONS_00084245	CNT30576258			TCONS_00139600	CNT30117099			TCONS_00081315	CNT30102578	TCONS_00058432	CNT30690913
		TCONS_00090885	CNT30576253			TCONS_00139601	CNT30117181			TCONS_00081316	CNT30102578	TCONS_00058432	CNT30690861
		TCONS_00090885	CNT30576116			TCONS_00139601	CNT30117099			TCONS_00081319	CNT30102578	TCONS_00058432	CNT30691547
		TCONS_00091023	CNT30576050			TCONS_00139602	CNT30117181			TCONS_00081320	CNT30102578	TCONS_00058432	CNT30691282
		TCONS_00091023	CNT30576127			TCONS_00139602	CNT30117099			TCONS_00081321	CNT30102578	TCONS_00058432	CNT30691658
		TCONS_00091023	CNT30576240			TCONS_00139603	CNT30117181			TCONS_00081322	CNT30102578	TCONS_00058432	CNT30691449
		TCONS_00091023	CNT30578430			TCONS_00139603	CNT30117099			TCONS_00081325	CNT30102578	TCONS_00058432	CNT30691319
		TCONS_00091024	CNT30576127			TCONS_00139604	CNT30117181			TCONS_00073548	CNT3099944	TCONS_00058432	CNT30690867
		TCONS_00091024	CNT30576050			TCONS_00140442	CNT30117335			TCONS_00073550	CNT3099944	TCONS_00058433	CNT30691417
		TCONS_00091024	CNT30576240			TCONS_00143126	CNT30116679			TCONS_00073553	CNT3099944	TCONS_00058433	CNT30691449
		TCONS_00091024	CNT30578430			TCONS_00143126	CNT30115891			TCONS_00073555	CNT3099944	TCONS_00058433	CNT30691319
		TCONS_00091025	CNT30576050			TCONS_00143126	CNT30117149			TCONS_00073565	CNT3099944	TCONS_00058433	CNT30691658
		TCONS_00091025	CNT30576127			TCONS_00141091	CNT30116679			TCONS_00083541	CNT30104587	TCONS_00058433	CNT30691282
		TCONS_00091026	CNT30576127			TCONS_00141091	CNT30115891			TCONS_00083542	CNT30104587	TCONS_00058433	CNT30691538
		TCONS_00091026	CNT30576050			TCONS_00141091	CNT30117427			TCONS_00083543	CNT30104587	TCONS_00058433	CNT30691306
		TCONS_00091026	CNT30576240			TCONS_00141092	CNT30116679			TCONS_00083544	CNT30104587	TCONS_00058433	CNT30691045
		TCONS_00091026	CNT30578430			TCONS_00141092	CNT30117152			TCONS_00083545	CNT30104587	TCONS_00058433	CNT30690861
		TCONS_00096752	CNT30575050			TCONS_00141092	CNT30115891			TCONS_00083547	CNT30104587	TCONS_00058433	CNT30691102
		TCONS_00096752	CNT30574616			TCONS_00141092	CNT30117149			TCONS_00083548	CNT30104587	TCONS_00058433	CNT30690913
		TCONS_00096752	CNT30577878			TCONS_00141092	CNT30117427			TCONS_00083549	CNT30104587	TCONS_00058433	CNT30691547
		TCONS_00096752	CNT30577954			TCONS_00136161	CNT30116369			TCONS_00083550	CNT30104587	TCONS_00058433	CNT30690867
		TCONS_00096752	CNT30576376			TCONS_00136161	CNT30118101			TCONS_00083552	CNT30104587	TCONS_00058434	CNT30690861
		TCONS_00096752	CNT30576723			TCONS_00136161	CNT30116255			TCONS_00083554	CNT30104587	TCONS_00058434	CNT30691547
		TCONS_00096752	CNT30574591			TCONS_00141759	CNT30117238			TCONS_00083555	CNT30104587	TCONS_00058434	CNT30690867
		TCONS_00096752	CNT30578387			TCONS_00141759	CNT30117016			TCONS_00083556	CNT30104587	TCONS_00058434	CNT30691538
		TCONS_00091190	CNT30574788			TCONS_00141759	CNT30116906			TCONS_00083557	CNT30104587	TCONS_00058434	CNT30691306
		TCONS_00096775	CNT30576009			TCONS_00141759	CNT30116877			TCONS_00083558	CNT30104587	TCONS_00058434	CNT30691102
		TCONS_00096784	CNT30577275			TCONS_00141759	CNT30115795			TCONS_00083561	CNT30104587	TCONS_00058434	CNT30691045
		TCONS_00096784	CNT30576426			TCONS_00141759	CNT30115711			TCONS_00083562	CNT30104587	TCONS_00058434	CNT30690913
		TCONS_00092044	CNT30577907			TCONS_00141759	CNT30116502			TCONS_00083566	CNT30104587	TCONS_00058434	CNT30691282
		TCONS_00092044	CNT30574732			TCONS_00141759	CNT30116408			TCONS_00090503	CNT30101554	TCONS_00058434	CNT30691658
		TCONS_00092044	CNT30576612			TCONS_00141759	CNT30116120			TCONS_00090528	CNT30101587	TCONS_00058434	CNT30691449
		TCONS_00092044	CNT30575985			TCONS_00141760	CNT30116995			TCONS_00090528	CNT30101575	TCONS_00058434	CNT30691417
		TCONS_00096801	CNT30576248			TCONS_00141760	CNT30115703			TCONS_00090529	CNT30101575	TCONS_00058434	CNT30691319
		TCONS_00086261	CNT30576252			TCONS_00141760	CNT30115711			TCONS_00090529	CNT30101587	TCONS_00058435	CNT30690867
		TCONS_00086261	CNT30576095			TCONS_00141760	CNT30117736			TCONS_00090530	CNT30101587	TCONS_00058435	CNT30690861
		TCONS_00086274	CNT30576252			TCONS_00141760	CNT30115795			TCONS_00090530	CNT30101575	TCONS_00058435	CNT30691547
		TCONS_00096854	CNT30576004			TCONS_00141760	CNT30117686			TCONS_00090531	CNT30101587	TCONS_00058435	CNT30691538
		TCONS_00096860	CNT30575945			TCONS_00141760	CNT30117672			TCONS_00090531	CNT30101575	TCONS_00058435	CNT30691306
		TCONS_00096860	CNT30577180			TCONS_00141760	CNT30116502			TCONS_00090532	CNT30101575	TCONS_00058435	CNT30691102
		TCONS_00096865	CNT30576179			TCONS_00141760	CNT30116408			TCONS_00090532	CNT30101587	TCONS_00058435	CNT30691045
		TCONS_00096865	CNT30577282			TCONS_00141760	CNT30117188			TCONS_00090533	CNT30101587	TCONS_00058435	CNT30690913
		TCONS_00096875	CNT30576920			TCONS_00141760	CNT30117458			TCONS_00090533	CNT30101575	TCONS_00058435	CNT30691282
		TCONS_00093671	CNT30576162			TCONS_00141760	CNT30117332			TCONS_00090535	CNT30101575	TCONS_00058435	CNT30691658
		TCONS_00093671	CNT30578234			TCONS_00141760	CNT30117150			TCONS_00090535	CNT30101587	TCONS_00058435	CNT30691449
		TCONS_00087047	CNT30576162			TCONS_00141760	CNT30117112			TCONS_00090536	CNT30101575	TCONS_00058435	CNT30691417
		TCONS_00087047	CNT30578234			TCONS_00141760	CNT30118092			TCONS_00090536	CNT30101587	TCONS_00058435	CNT30691319
		TCONS_00087268	CNT30576128			TCONS_00141760	CNT30117760			TCONS_00090537	CNT30101575	TCONS_00058436	CNT30691538
		TCONS_00096948	CNT30576170			TCONS_00141760	CNT30117664			TCONS_00090537	CNT30101587	TCONS_00058436	CNT30691306
		TCONS_00096948	CNT30576233			TCONS_00141760	CNT30117238			TCONS_00090539	CNT30101575	TCONS_00058436	CNT30691102
		TCONS_00096957	CNT30576011			TCONS_00141760	CNT30115456			TCONS_00090539	CNT30101587	TCONS_00058436	CNT30691045
		TCONS_00096965	CNT30577716			TCONS_00141760	CNT30115751			TCONS_00090560	CNT30101555	TCONS_00058436	CNT30690913
		TCONS_00103016	CNT30576287			TCONS_00141762	CNT30116995			TCONS_00090561	CNT30101555	TCONS_00058436	CNT30690861
		TCONS_00108545	CNT30576798			TCONS_00141762	CNT30115703			TCONS_00090562	CNT30101555	TCONS_00058436	CNT30691417
		TCONS_00108578	CNT30575346			TCONS_00141762	CNT30117736			TCONS_00090568	CNT30101555	TCONS_00058436	CNT30691547
		TCONS_00108578	CNT30575085			TCONS_00141762	CNT30115711			TCONS_00090570	CNT30101555	TCONS_00058436	CNT30690867
		TCONS_00108643	CNT30578241			TCONS_00141762	CNT30115795			TCONS_00090571	CNT30101555	TCONS_00058436	CNT30691658
		TCONS_00108643	CNT30577856			TCONS_00141762	CNT30117672			TCONS_00090578	CNT30101555	TCONS_00058436	CNT30691449
		TCONS_00108643	CNT30577825			TCONS_00141762	CNT30117188			TCONS_00090579	CNT30101555	TCONS_00058436	CNT30691319
		TCONS_00105903	CNT30576482			TCONS_00141762	CNT30117686			TCONS_00090583	CNT30101555	TCONS_00058436	CNT30691282
		TCONS_00100025	CNT30576582			TCONS_00141762	CNT30116502			TCONS_00090588	CNT30101555	TCONS_00058437	CNT30691102
		TCONS_00100025	CNT30576374			TCONS_00141762	CNT30116408			TCONS_00090593	CNT30101555	TCONS_00058437	CNT30691045
		TCONS_00100026	CNT30576374			TCONS_00141762	CNT30117458			TCONS_00090594	CNT30101702	TCONS_00058437	CNT30690913
		TCONS_00100026	CNT30576582			TCONS_00141762	CNT30117332			TCONS_00090594	CNT30101662	TCONS_00058437	CNT30691547
		TCONS_00108656	CNT30577777			TCONS_00141762	CNT30118092			TCONS_00090594	CNT30101454	TCONS_00058437	CNT30691538
		TCONS_00108656	CNT30577719			TCONS_00141762	CNT30116420			TCONS_00084244	CNT30101586	TCONS_00058437	CNT30690867
		TCONS_00108686	CNT30575661			TCONS_00141762	CNT30117150			TCONS_00084244	CNT30101302	TCONS_00058437	CNT30691306
		TCONS_00106950	CNT30576273			TCONS_00141762	CNT30117112			TCONS_00084244	CNT30100781	TCONS_00058437	CNT30690861
		TCONS_00101076	CNT30576279			TCONS_00141762	CNT30117760			TCONS_00084245	CNT30101586	TCONS_00058437	CNT30691449
		TCONS_00101076	CNT30576565			TCONS_00141762	CNT30117664			TCONS_00084245	CNT30101302	TCONS_00058437	CNT30691417
		TCONS_00101076	CNT30576347			TCONS_00141762	CNT30115751			TCONS_00084245	CNT30100781	TCONS_00058437	CNT30691319
		TCONS_00108744	CNT30576345			TCONS_00141762	CNT30116562			TCONS_00096740	CNT30101218	TCONS_00058437	CNT30691658
		TCONS_00107846	CNT30578476			TCONS_00136667	CNT30117649			TCONS_00091023	CNT30101314	TCONS_00058437	CNT30691282
		TCONS_00107846	CNT30574676			TCONS_00136667	CNT30117276			TCONS_00091023	CNT30101395	TCONS_00050506	CNT30691101
		TCONS_00107846	CNT30576209			TCONS_00143184	CNT30116425			TCONS_00091023	CNT30101364	TCONS_00050506	CNT30691278
		TCONS_00107846	CNT30575509			TCONS_00142280	CNT30117409			TCONS_00091023	CNT3099740	TCONS_00058917	CNT30691293
		TCONS_00107846	CNT30574840			TCONS_00142294	CNT30117408			TCONS_00091024	CNT30101314	TCONS_00058917	CNT30690900
		TCONS_00107846	CNT30577249			TCONS_00137580	CNT30117281			TCONS_00091024	CNT30101395	TCONS_00065485	CNT30691628
		TCONS_00107846	CNT30575721			TCONS_00137580	CNT30117493			TCONS_00091024	CNT30101364	TCONS_00065485	CNT30690581
		TCONS_00107846	CNT30576791			TCONS_00137580	CNT30117295			TCONS_00091024	CNT3099740	TCONS_00065485	CNT30690519
		TCONS_00115028	CNT30576798			TCONS_00137580	CNT30117443			TCONS_00091025	CNT30101314	TCONS_00065493	CNT30692664
		TCONS_00115029	CNT30576798			TCONS_00137580	CNT30117349			TCONS_00091025	CNT30101395	TCONS_00065507	CNT30690872
		TCONS_00120684	CNT30577044			TCONS_00137581	CNT30117295			TCONS_00091026	CNT30101314	TCONS_00065516	CNT30690998
		TCONS_00109755	CNT30576668			TCONS_00137581	CNT30117281			TCONS_00091026	CNT30101364	TCONS_00065516	CNT30697511
		TCONS_00120742	CNT30577682			TCONS_00137581	CNT30117493			TCONS_00091026	CNT30101395	TCONS_00065516	CNT30696501
		TCONS_00120751	CNT30576662			TCONS_00137581	CNT30117443			TCONS_00084484	CNT30101345	TCONS_00065516	CNT30692394
		TCONS_00110869	CNT30576775			TCONS_00137581	CNT30117349			TCONS_00084484	CNT30101304	TCONS_00065516	CNT30695835
		TCONS_00110869	CNT30576658			TCONS_00137582	CNT30117493			TCONS_00096752	CNT30102444	TCONS_00065516	CNT30690427
		TCONS_00110869	CNT30576597			TCONS_00137582	CNT30117281			TCONS_00096752	CNT30102110	TCONS_00065516	CNT30695946
		TCONS_00110869	CNT30576815			TCONS_00137582	CNT30117295			TCONS_00096752	CNT30103565	TCONS_00065516	CNT30693252
		TCONS_00117404	CNT30578586			TCONS_00137582	CNT30117443			TCONS_00096752	CNT30104116	TCONS_00065516	CNT30693433
		TCONS_00117405	CNT30578586			TCONS_00137582	CNT30117349			TCONS_00096752	CNT30101131	TCONS_00065516	CNT30695747
		TCONS_00117406	CNT30578586			TCONS_00151523	CNT30116582			TCONS_00096752	CNT30101556	TCONS_00065516	CNT30697275
		TCONS_00120781	CNT30576844			TCONS_00151524	CNT30117673			TCONS_00096752	CNT30101598	TCONS_00065516	CNT30697208
		TCONS_00120795	CNT30576905			TCONS_00151524	CNT30117067			TCONS_00096752	CNT3099618	TCONS_00065516	CNT30697005
		TCONS_00120795	CNT30576699			TCONS_00151524	CNT30115482			TCONS_00096752	CNT3099584	TCONS_00065516	CNT30693979
		TCONS_00117706	CNT30576905			TCONS_00151524	CNT30117758			TCONS_00096752	CNT30103182	TCONS_00059953	CNT30690963
		TCONS_00117706	CNT30576699			TCONS_00143845	CNT30116995			TCONS_00096752	CNT30102626	TCONS_00059953	CNT30691137
		TCONS_00117706	CNT30576762			TCONS_00143845	CNT30115711			TCONS_00096752	CNT30102624	TCONS_00051756	CNT30691050
		TCONS_00117708	CNT30576905			TCONS_00143845	CNT30117736			TCONS_00096752	CNT30102594	TCONS_00051756	CNT30691345
		TCONS_00117708	CNT30576699			TCONS_00143845	CNT30117672			TCONS_00096752	CNT30102568	TCONS_00051756	CNT30693256
		TCONS_00117708	CNT30576762			TCONS_00143845	CNT30115795			TCONS_00096752	CNT30102473	TCONS_00051883	CNT30691511
		TCONS_00117709	CNT30576762			TCONS_00144189	CNT30117707			TCONS_00096752	CNT30101259	TCONS_00065531	CNT30691511
		TCONS_00117709	CNT30576699			TCONS_00144189	CNT30117692			TCONS_00096752	CNT30102593	TCONS_00065547	CNT30691111
		TCONS_00117709	CNT30576905			TCONS_00151635	CNT30117549			TCONS_00096752	CNT30104321	TCONS_00065547	CNT30697065
		TCONS_00117710	CNT30576699							TCONS_00096752	CNT30102529	TCONS_00065547	CNT30697929
		TCONS_00117710	CNT30576905							TCONS_00096752	CNT30102549	TCONS_00065547	CNT30692090
		TCONS_00117710	CNT30576762							TCONS_00091190	CNT30103231	TCONS_00065547	CNT30693173
		TCONS_00117713	CNT30576699							TCONS_00091239	CNT30101910	TCONS_00065547	CNT30693445
		TCONS_00117713	CNT30576905							TCONS_00091239	CNT30102640	TCONS_00065547	CNT30691501
		TCONS_00117713	CNT30576762							TCONS_00091241	CNT30101910	TCONS_00065547	CNT30697841
		TCONS_00117714	CNT30576699							TCONS_00091241	CNT30102640	TCONS_00065547	CNT30695024
		TCONS_00117714	CNT30576905							TCONS_00091242	CNT30101910	TCONS_00065547	CNT30694906
		TCONS_00117714	CNT30576762							TCONS_00091242	CNT30102640	TCONS_00065547	CNT30694711
		TCONS_00117715	CNT30576762							TCONS_00091243	CNT30101910	TCONS_00065547	CNT30696436
		TCONS_00117715	CNT30576699							TCONS_00091243	CNT30102640	TCONS_00065547	CNT30695227
		TCONS_00117715	CNT30576905							TCONS_00091244	CNT30101910	TCONS_00065547	CNT30693737
		TCONS_00117716	CNT30576699							TCONS_00091244	CNT30102640	TCONS_00065547	CNT30692780
		TCONS_00117716	CNT30576905							TCONS_00091245	CNT30102640	TCONS_00065547	CNT30695231
		TCONS_00117716	CNT30576762							TCONS_00091245	CNT30101910	TCONS_00065547	CNT30697196
		TCONS_00117994	CNT30578362							TCONS_00091247	CNT30101910	TCONS_00065547	CNT30694219
		TCONS_00118265	CNT30576694							TCONS_00091247	CNT30102640	TCONS_00065547	CNT30696343
		TCONS_00118265	CNT30577218							TCONS_00091253	CNT30101910	TCONS_00065547	CNT30695539
		TCONS_00120817	CNT30577441							TCONS_00091253	CNT30102640	TCONS_00052099	CNT30690981
		TCONS_00120817	CNT30577385							TCONS_00091254	CNT30102640	TCONS_00052099	CNT30690871
		TCONS_00120817	CNT30574694							TCONS_00091254	CNT30101910	TCONS_00052099	CNT30691091
		TCONS_00119650	CNT30576747							TCONS_00091257	CNT30101910	TCONS_00052099	CNT30695920
		TCONS_00119650	CNT30576646							TCONS_00091257	CNT30102640	TCONS_00052104	CNT30690981
		TCONS_00119651	CNT30576747							TCONS_00091258	CNT30101910	TCONS_00052104	CNT30691091
		TCONS_00119651	CNT30576646							TCONS_00091258	CNT30102640	TCONS_00052104	CNT30690871
		TCONS_00113871	CNT30576855							TCONS_00091261	CNT30101910	TCONS_00052104	CNT30695920
		TCONS_00120328	CNT30577223							TCONS_00091261	CNT30102640	TCONS_00052301	CNT30694650
		TCONS_00120328	CNT30577682							TCONS_00091264	CNT30102640	TCONS_00052301	CNT30694361
		TCONS_00120328	CNT30576920							TCONS_00084754	CNT30104206	TCONS_00052301	CNT30693123
		TCONS_00132323	CNT30577131							TCONS_00096759	CNT30101415	TCONS_00052301	CNT30693191
		TCONS_00132353	CNT30577325							TCONS_00091575	CNT30101332	TCONS_00052301	CNT30697623
		TCONS_00132353	CNT30577391							TCONS_00091575	CNT30101581	TCONS_00052301	CNT30697246
		TCONS_00132353	CNT30574701							TCONS_00091576	CNT30101332	TCONS_00052301	CNT30695047
		TCONS_00132355	CNT30577149							TCONS_00091576	CNT30101581	TCONS_00052301	CNT30691733
		TCONS_00132355	CNT30577066							TCONS_00096784	CNT30101266	TCONS_00052301	CNT30695776
		TCONS_00132355	CNT30577194							TCONS_00096784	CNT30101209	TCONS_00052301	CNT30690339
		TCONS_00132355	CNT30577112							TCONS_00085425	CNT30103436	TCONS_00052301	CNT30697209
		TCONS_00122753	CNT30576744							TCONS_00085426	CNT30103436	TCONS_00052301	CNT30697206
		TCONS_00122753	CNT30574626							TCONS_00085427	CNT30103436	TCONS_00052301	CNT30695064
		TCONS_00122753	CNT30577954							TCONS_00085428	CNT30103436	TCONS_00052301	CNT30696817
		TCONS_00122753	CNT30577878							TCONS_00085429	CNT30103436	TCONS_00052301	CNT30694246
		TCONS_00122753	CNT30575050							TCONS_00085430	CNT30103436	TCONS_00052301	CNT30695946
		TCONS_00122753	CNT30574616							TCONS_00085431	CNT30103436	TCONS_00052301	CNT30695835
		TCONS_00128509	CNT30576943							TCONS_00085432	CNT30103436	TCONS_00060742	CNT30696891
		TCONS_00128509	CNT30577129							TCONS_00085434	CNT30103436	TCONS_00060742	CNT30690521
		TCONS_00128510	CNT30576943							TCONS_00085435	CNT30103436	TCONS_00060742	CNT30690511
		TCONS_00128510	CNT30577129							TCONS_00085436	CNT30103436	TCONS_00060742	CNT30695146
		TCONS_00128511	CNT30577129							TCONS_00092044	CNT30103567	TCONS_00060743	CNT30695146
		TCONS_00128511	CNT30576943							TCONS_00092044	CNT30102801	TCONS_00060743	CNT30696891
		TCONS_00123477	CNT30577878							TCONS_00092044	CNT30104457	TCONS_00060743	CNT30690521
		TCONS_00123477	CNT30577954							TCONS_00092044	CNT30103378	TCONS_00060743	CNT30690511
		TCONS_00123477	CNT30574616							TCONS_00092044	CNT30103332	TCONS_00060743	CNT30695047
		TCONS_00123477	CNT30576723							TCONS_00092044	CNT30104499	TCONS_00060744	CNT30696891
		TCONS_00123477	CNT30575050							TCONS_00092044	CNT30103364	TCONS_00060744	CNT30690521
		TCONS_00123477	CNT30576376							TCONS_00092044	CNT30101405	TCONS_00060744	CNT30690511
		TCONS_00123477	CNT30574591							TCONS_00092044	CNT30100551	TCONS_00060744	CNT30695146
		TCONS_00123477	CNT30578583							TCONS_00096807	CNT3099785	TCONS_00060744	CNT30695047
		TCONS_00123477	CNT30574626							TCONS_00086261	CNT30101114	TCONS_00060745	CNT30696891
		TCONS_00123477	CNT30576744							TCONS_00086261	CNT30101143	TCONS_00060745	CNT30695146
		TCONS_00123477	CNT30578530							TCONS_00086274	CNT30101114	TCONS_00060745	CNT30690521
		TCONS_00123477	CNT30578448							TCONS_00086274	CNT30101143	TCONS_00060745	CNT30690511
		TCONS_00123477	CNT30578387							TCONS_00086536	CNT30101437	TCONS_00061146	CNT30691684
		TCONS_00123477	CNT30577180							TCONS_00086536	CNT30101117	TCONS_00061146	CNT30691688
		TCONS_00123477	CNT30576608							TCONS_00086536	CNT30101199	TCONS_00061148	CNT30691575
		TCONS_00123477	CNT30574788							TCONS_00086537	CNT30101437	TCONS_00061148	CNT30691142
		TCONS_00123477	CNT30576854							TCONS_00086537	CNT30101199	TCONS_00061148	CNT30690897
		TCONS_00123477	CNT30577922							TCONS_00086537	CNT30101117	TCONS_00065606	CNT30691089
		TCONS_00132408	CNT30576786							TCONS_00096849	CNT30101309	TCONS_00053485	CNT30691413
		TCONS_00132408	CNT30577685							TCONS_00096860	CNT30101033	TCONS_00053486	CNT30691413
		TCONS_00132408	CNT30577788							TCONS_00096860	CNT30102758	TCONS_00053487	CNT30691413
		TCONS_00132408	CNT30578575							TCONS_00096860	CNT30102656	TCONS_00053488	CNT30691413
		TCONS_00123538	CNT30574810							TCONS_00096860	CNT30102490	TCONS_00065631	CNT30697391
		TCONS_00123539	CNT30574810							TCONS_00096860	CNT30102481	TCONS_00062103	CNT30691321
		TCONS_00123541	CNT30574810							TCONS_00096860	CNT30102417	TCONS_00062103	CNT30691106
		TCONS_00123543	CNT30574810							TCONS_00096875	CNT30103412	TCONS_00062103	CNT30692535
		TCONS_00123544	CNT30574810							TCONS_00093671	CNT30101146	TCONS_00062103	CNT30696146
		TCONS_00129715	CNT30577954							TCONS_00093671	CNT3099742	TCONS_00062103	CNT30694504
		TCONS_00129715	CNT30577878							TCONS_00093671	CNT30100046	TCONS_00062103	CNT30690260
		TCONS_00129715	CNT30574616							TCONS_00093671	CNT30100035	TCONS_00062103	CNT30693120
		TCONS_00129715	CNT30574591							TCONS_00093671	CNT3099529	TCONS_00062106	CNT30691321
		TCONS_00129715	CNT30575050							TCONS_00087047	CNT30101146	TCONS_00062106	CNT30691106
		TCONS_00129715	CNT30576723							TCONS_00087047	CNT3099742	TCONS_00062106	CNT30692535
		TCONS_00129715	CNT30576376							TCONS_00087047	CNT30100046	TCONS_00062106	CNT30696146
		TCONS_00129715	CNT30576744							TCONS_00087047	CNT30100035	TCONS_00062106	CNT30694504
		TCONS_00129715	CNT30574626							TCONS_00087047	CNT3099529	TCONS_00062106	CNT30690260
		TCONS_00129715	CNT30578448							TCONS_00087268	CNT30101200	TCONS_00054048	CNT30691283
		TCONS_00129715	CNT30577074							TCONS_00087268	CNT30101287	TCONS_00062421	CNT30693153
		TCONS_00129715	CNT30576854							TCONS_00096965	CNT30101349	TCONS_00062765	CNT30690922
		TCONS_00129715	CNT30578387							TCONS_00096966	CNT30101346	TCONS_00063168	CNT30690906
		TCONS_00129715	CNT30577180							TCONS_00096972	CNT30100988	TCONS_00063169	CNT30690906
		TCONS_00129715	CNT30578156							TCONS_00096984	CNT30101344	TCONS_00063172	CNT30690906
		TCONS_00129717	CNT30577878							TCONS_00089484	CNT30101563	TCONS_00063174	CNT30690906
		TCONS_00129717	CNT30577954							TCONS_00096997	CNT30101128	TCONS_00063177	CNT30690906
		TCONS_00129717	CNT30576723							TCONS_00097745	CNT30101840	TCONS_00063178	CNT30690906
		TCONS_00129717	CNT30574616							TCONS_00108568	CNT30101836	TCONS_00063179	CNT30690906
		TCONS_00129717	CNT30575050							TCONS_00097923	CNT30101807	TCONS_00063260	CNT30691272
		TCONS_00129717	CNT30574591							TCONS_00097924	CNT30101807	TCONS_00063261	CNT30691272
		TCONS_00129717	CNT30576376							TCONS_00097971	CNT3099767	TCONS_00065727	CNT30695095
		TCONS_00129717	CNT30576744							TCONS_00098198	CNT30101926	TCONS_00054962	CNT30691674
		TCONS_00129717	CNT30574626							TCONS_00108608	CNT30101146	TCONS_00054962	CNT30690951
		TCONS_00129717	CNT30578448							TCONS_00108612	CNT3099507	TCONS_00054978	CNT30693220
		TCONS_00129717	CNT30577074							TCONS_00108612	CNT3099686	TCONS_00054978	CNT30692590
		TCONS_00129717	CNT30576854							TCONS_00105314	CNT30100590	TCONS_00054978	CNT30692972
		TCONS_00129717	CNT30578387							TCONS_00105314	CNT30103058	TCONS_00054978	CNT30693070
		TCONS_00129717	CNT30577180							TCONS_00100025	CNT30101746	TCONS_00054979	CNT30693220
		TCONS_00130114	CNT30577106							TCONS_00100026	CNT30101746	TCONS_00054979	CNT30692590
		TCONS_00130115	CNT30577106							TCONS_00108656	CNT30103356	TCONS_00054979	CNT30692972
		TCONS_00132459	CNT30577070							TCONS_00108656	CNT30103317	TCONS_00054979	CNT30693070
		TCONS_00125544	CNT30577130							TCONS_00108668	CNT30102466	TCONS_00054980	CNT30693220
		TCONS_00125544	CNT30576936							TCONS_00100742	CNT30101861	TCONS_00054980	CNT30692590
		TCONS_00126200	CNT30577040							TCONS_00108711	CNT30101732	TCONS_00054980	CNT30692972
		TCONS_00131601	CNT30576979							TCONS_00108746	CNT30103223	TCONS_00054980	CNT30693070
		TCONS_00131601	CNT30577202							TCONS_00108757	CNT30104077	TCONS_00054982	CNT30693220
		TCONS_00131601	CNT30577162							TCONS_00107804	CNT30101781	TCONS_00054982	CNT30692590
		TCONS_00131601	CNT30577196							TCONS_00107846	CNT30104024	TCONS_00054982	CNT30692972
		TCONS_00131603	CNT30577202							TCONS_00107846	CNT30104758	TCONS_00054982	CNT30693070
		TCONS_00131603	CNT30576979							TCONS_00107846	CNT30103674	TCONS_00065736	CNT30690974
		TCONS_00131603	CNT30577196							TCONS_00107846	CNT30104254	TCONS_00065755	CNT30694468
		TCONS_00131603	CNT30577162							TCONS_00107846	CNT30100733	TCONS_00055593	CNT30692612
		TCONS_00131604	CNT30577162							TCONS_00108795	CNT3099502	TCONS_00055704	CNT30695712
		TCONS_00131604	CNT30576979							TCONS_00120670	CNT30103870	TCONS_00065785	CNT30690886
		TCONS_00131604	CNT30577202							TCONS_00109127	CNT30102342	TCONS_00064248	CNT30691675
		TCONS_00131604	CNT30577196							TCONS_00115028	CNT30100318	TCONS_00064377	CNT30691711
		TCONS_00131605	CNT30577202							TCONS_00115029	CNT30100318	TCONS_00064495	CNT30691237
		TCONS_00131605	CNT30576979							TCONS_00110869	CNT30102154	TCONS_00056379	CNT30691655
		TCONS_00131605	CNT30577162							TCONS_00116782	CNT30102279	TCONS_00056380	CNT30691655
		TCONS_00131605	CNT30577196							TCONS_00120770	CNT30102345	TCONS_00064908	CNT30696008
		TCONS_00131606	CNT30577202							TCONS_00111414	CNT30102126	TCONS_00064908	CNT30697256
		TCONS_00131606	CNT30576979							TCONS_00117404	CNT30101964	TCONS_00064908	CNT30695558
		TCONS_00131606	CNT30577196							TCONS_00117404	CNT30102066	TCONS_00056798	CNT30691348
		TCONS_00131606	CNT30577162							TCONS_00117404	CNT30102040	TCONS_00056798	CNT30691962
		TCONS_00132597	CNT30577449							TCONS_00117404	CNT30102136	TCONS_00056847	CNT30691623
		TCONS_00132597	CNT30577383							TCONS_00117405	CNT30101964	TCONS_00056848	CNT30691623
		TCONS_00132865	CNT30577439							TCONS_00117405	CNT30102040	TCONS_00065112	CNT30690999
		TCONS_00132865	CNT30578066							TCONS_00117405	CNT30102136	TCONS_00074387	CNT30691768
		TCONS_00132865	CNT30577969							TCONS_00117405	CNT30102066	TCONS_00074388	CNT30691768
		TCONS_00132865	CNT30577992							TCONS_00117406	CNT30101964	TCONS_00066293	CNT30692305
		TCONS_00143025	CNT30575738							TCONS_00117406	CNT30102066	TCONS_00074701	CNT30692456
		TCONS_00139303	CNT30577361							TCONS_00117406	CNT30102040	TCONS_00067151	CNT30692489
		TCONS_00139303	CNT30577566							TCONS_00117406	CNT30102136	TCONS_00067152	CNT30692489
		TCONS_00134225	CNT30578606							TCONS_00120789	CNT30100442	TCONS_00067153	CNT30692489
		TCONS_00139448	CNT30577245							TCONS_00117881	CNT30101841	TCONS_00082578	CNT30697391
		TCONS_00139449	CNT30577245							TCONS_00118265	CNT30103186	TCONS_00082588	CNT30691818
		TCONS_00139486	CNT30577373							TCONS_00118265	CNT30103149	TCONS_00082588	CNT30691985
		TCONS_00139487	CNT30577373							TCONS_00118265	CNT30102907	TCONS_00082591	CNT30696008
		TCONS_00139488	CNT30577373							TCONS_00120817	CNT30103420	TCONS_00082591	CNT30695970
		TCONS_00139490	CNT30577373							TCONS_00120817	CNT30103321	TCONS_00082610	CNT30691888
		TCONS_00139491	CNT30577373							TCONS_00120831	CNT30104003	TCONS_00082620	CNT30695465
		TCONS_00139596	CNT30575017							TCONS_00112730	CNT30102053	TCONS_00082620	CNT30697824
		TCONS_00139597	CNT30575017							TCONS_00119168	CNT30103223	TCONS_00067816	CNT30691998
		TCONS_00139598	CNT30575017							TCONS_00119168	CNT30101989	TCONS_00067816	CNT30694021
		TCONS_00139600	CNT30575017							TCONS_00119650	CNT30102362	TCONS_00067816	CNT30695534
		TCONS_00139601	CNT30575017							TCONS_00119650	CNT30102079	TCONS_00067816	CNT30694004
		TCONS_00139602	CNT30575017							TCONS_00119650	CNT30102331	TCONS_00067839	CNT30691962
		TCONS_00139603	CNT30575017							TCONS_00119651	CNT30102079	TCONS_00067840	CNT30691962
		TCONS_00139604	CNT30575017							TCONS_00119651	CNT30102331	TCONS_00067910	CNT30692282
		TCONS_00143081	CNT30577423							TCONS_00119651	CNT30102362	TCONS_00082637	CNT30691239
		TCONS_00134914	CNT30577417							TCONS_00113653	CNT30102299	TCONS_00076433	CNT30689876
		TCONS_00140442	CNT30577266							TCONS_00113654	CNT30102299	TCONS_00068377	CNT30691810
		TCONS_00143126	CNT30576786							TCONS_00120328	CNT30103412	TCONS_00068729	CNT30695534
		TCONS_00143126	CNT30578202							TCONS_00120328	CNT30100437	TCONS_00082695	CNT30691787
		TCONS_00143126	CNT30577685							TCONS_00132353	CNT30103030	TCONS_00082704	CNT30691453
		TCONS_00143126	CNT30577788							TCONS_00132353	CNT30102711	TCONS_00069284	CNT30692408
		TCONS_00143126	CNT30578575							TCONS_00132353	CNT30100613	TCONS_00069284	CNT30692472
		TCONS_00143126	CNT30578376							TCONS_00122392	CNT30102378	TCONS_00069284	CNT30692059
		TCONS_00141091	CNT30578575							TCONS_00122392	CNT30102426	TCONS_00077613	CNT30692408
		TCONS_00141092	CNT30578575							TCONS_00122393	CNT30102378	TCONS_00077613	CNT30692472
		TCONS_00141092	CNT30578376							TCONS_00122393	CNT30102426	TCONS_00077613	CNT30692059
		TCONS_00141092	CNT30575616							TCONS_00122395	CNT30102378	TCONS_00082747	CNT30692643
		TCONS_00141092	CNT30578527							TCONS_00122395	CNT30102426	TCONS_00082747	CNT30691111
		TCONS_00141092	CNT30575087							TCONS_00122396	CNT30102378	TCONS_00082747	CNT30694767
		TCONS_00141092	CNT30577261							TCONS_00122396	CNT30102426	TCONS_00082747	CNT30697420
		TCONS_00141092	CNT30576329							TCONS_00122397	CNT30102378	TCONS_00082747	CNT30697525
		TCONS_00143144	CNT30574988							TCONS_00122397	CNT30102426	TCONS_00082747	CNT30697065
		TCONS_00141170	CNT30577529							TCONS_00122398	CNT30102378	TCONS_00082747	CNT30694685
		TCONS_00141759	CNT30576744							TCONS_00122398	CNT30102426	TCONS_00082747	CNT30696424
		TCONS_00141759	CNT30577180							TCONS_00128113	CNT30102640	TCONS_00082747	CNT30696914
		TCONS_00141759	CNT30578583							TCONS_00128113	CNT30101910	TCONS_00082747	CNT30697212
		TCONS_00141759	CNT30575945							TCONS_00128113	CNT30102974	TCONS_00082747	CNT30693166
		TCONS_00141760	CNT30577954							TCONS_00128115	CNT30102640	TCONS_00082747	CNT30692293
		TCONS_00141760	CNT30577878							TCONS_00128115	CNT30101910	TCONS_00082747	CNT30692250
		TCONS_00141760	CNT30574616							TCONS_00128115	CNT30102974	TCONS_00082747	CNT30697122
		TCONS_00141760	CNT30575050							TCONS_00128119	CNT30102640	TCONS_00082747	CNT30695574
		TCONS_00141760	CNT30574591							TCONS_00128119	CNT30101910	TCONS_00082747	CNT30690008
		TCONS_00141760	CNT30576723							TCONS_00128119	CNT30102974	TCONS_00082747	CNT30692736
		TCONS_00141760	CNT30576376							TCONS_00128120	CNT30102640	TCONS_00082747	CNT30692725
		TCONS_00141760	CNT30576744							TCONS_00128120	CNT30101910	TCONS_00082747	CNT30694333
		TCONS_00141760	CNT30574626							TCONS_00128120	CNT30102974	TCONS_00082747	CNT30692844
		TCONS_00141760	CNT30578448							TCONS_00128123	CNT30102640	TCONS_00082755	CNT30692327
		TCONS_00141760	CNT30577074							TCONS_00128123	CNT30101910	TCONS_00069726	CNT30692555
		TCONS_00141760	CNT30578387							TCONS_00128123	CNT30102974	TCONS_00082760	CNT30690634
		TCONS_00141760	CNT30576069							TCONS_00128125	CNT30102640	TCONS_00070780	CNT30692118
		TCONS_00141760	CNT30577180							TCONS_00128125	CNT30101910	TCONS_00082827	CNT30692170
		TCONS_00141760	CNT30576854							TCONS_00128125	CNT30102974	TCONS_00082827	CNT30691944
		TCONS_00141760	CNT30578583							TCONS_00122716	CNT30102555	TCONS_00070895	CNT30692512
		TCONS_00141760	CNT30576608							TCONS_00122753	CNT30102529	TCONS_00079294	CNT30692108
		TCONS_00141760	CNT30575945							TCONS_00122753	CNT30102549	TCONS_00079294	CNT30692236
		TCONS_00141760	CNT30577922							TCONS_00122753	CNT30102624	TCONS_00079294	CNT30692564
		TCONS_00141762	CNT30577878							TCONS_00122753	CNT30102473	TCONS_00079294	CNT30691716
		TCONS_00141762	CNT30577954							TCONS_00122753	CNT30102626	TCONS_00079294	CNT30691977
		TCONS_00141762	CNT30576376							TCONS_00122753	CNT30102358	TCONS_00079296	CNT30691977
		TCONS_00141762	CNT30574616							TCONS_00122753	CNT30102694	TCONS_00079296	CNT30692236
		TCONS_00141762	CNT30574591							TCONS_00122753	CNT30103565	TCONS_00079296	CNT30692564
		TCONS_00141762	CNT30576723							TCONS_00122753	CNT30102444	TCONS_00079296	CNT30692108
		TCONS_00141762	CNT30575050							TCONS_00122753	CNT30102594	TCONS_00079296	CNT30691716
		TCONS_00141762	CNT30577180							TCONS_00122753	CNT30102568	TCONS_00079297	CNT30692236
		TCONS_00141762	CNT30576608							TCONS_00122753	CNT30103737	TCONS_00079297	CNT30691977
		TCONS_00141762	CNT30576854							TCONS_00122753	CNT30102611	TCONS_00079297	CNT30692564
		TCONS_00141762	CNT30577922							TCONS_00128509	CNT30102477	TCONS_00079297	CNT30692108
		TCONS_00136779	CNT30577226							TCONS_00128509	CNT30102681	TCONS_00079297	CNT30691716
		TCONS_00143184	CNT30574988							TCONS_00128510	CNT30102477	TCONS_00079298	CNT30691716
		TCONS_00142294	CNT30577247							TCONS_00128510	CNT30102681	TCONS_00079298	CNT30692108
		TCONS_00151511	CNT30578349							TCONS_00128511	CNT30102681	TCONS_00079298	CNT30692236
		TCONS_00151524	CNT30575105							TCONS_00128511	CNT30102477	TCONS_00079298	CNT30692564
		TCONS_00151524	CNT30577243							TCONS_00123477	CNT30103565	TCONS_00079298	CNT30691977
		TCONS_00151524	CNT30577536							TCONS_00123477	CNT30102444	TCONS_00071193	CNT30692407
		TCONS_00151524	CNT30577150							TCONS_00123477	CNT30101131	TCONS_00071193	CNT30692122
		TCONS_00151524	CNT30576202							TCONS_00123477	CNT30104116	TCONS_00071193	CNT30694010
		TCONS_00151524	CNT30576894							TCONS_00123477	CNT30102110	TCONS_00071591	CNT30692535
		TCONS_00151524	CNT30575205							TCONS_00123477	CNT30101556	TCONS_00071591	CNT30691321
		TCONS_00151524	CNT30576875							TCONS_00123477	CNT3099618	TCONS_00071592	CNT30692535
		TCONS_00151524	CNT30578105							TCONS_00123477	CNT30102624	TCONS_00071592	CNT30691321
		TCONS_00151524	CNT30577858							TCONS_00123477	CNT30102473	TCONS_00082872	CNT30690618
		TCONS_00151524	CNT30577039							TCONS_00123477	CNT30101598	TCONS_00082872	CNT30690992
		TCONS_00151524	CNT30574814							TCONS_00123477	CNT3099584	TCONS_00082874	CNT30692082
		TCONS_00151524	CNT30577413							TCONS_00123477	CNT30101257	TCONS_00082874	CNT30691682
		TCONS_00151541	CNT30574931							TCONS_00123477	CNT30101187	TCONS_00082874	CNT30691513
		TCONS_00151720	CNT30575613							TCONS_00123477	CNT30103182	TCONS_00082874	CNT30691479
										TCONS_00123477	CNT30102594	TCONS_00082874	CNT30691196
										TCONS_00123477	CNT30102626	TCONS_00082874	CNT30691070
										TCONS_00123477	CNT30102593	TCONS_00082874	CNT30690868
										TCONS_00123477	CNT30102568	TCONS_00082874	CNT30690513
										TCONS_00123477	CNT30104321	TCONS_00082874	CNT30690033
										TCONS_00123477	CNT30100771	TCONS_00082877	CNT30691943
										TCONS_00132408	CNT30103079	TCONS_00082899	CNT30695245
										TCONS_00132408	CNT3099811	TCONS_00082899	CNT30693056
										TCONS_00132408	CNT30101186	TCONS_00072929	CNT30692233
										TCONS_00132408	CNT30102520	TCONS_00082947	CNT30691881
										TCONS_00123537	CNT30102774	TCONS_00073134	CNT30692426
										TCONS_00123538	CNT30102774	TCONS_00073325	CNT30692362
										TCONS_00123538	CNT3099946	TCONS_00073325	CNT30695782
										TCONS_00123539	CNT30102774	TCONS_00073325	CNT30695347
										TCONS_00123539	CNT3099946	TCONS_00081826	CNT30691745
										TCONS_00123541	CNT3099946	TCONS_00081914	CNT30692107
										TCONS_00123541	CNT30102774	TCONS_00081914	CNT30692480
										TCONS_00123543	CNT30102774	TCONS_00081914	CNT30692414
										TCONS_00123543	CNT3099946	TCONS_00081914	CNT30692112
										TCONS_00123544	CNT30102774	TCONS_00081914	CNT30692102
										TCONS_00123544	CNT3099946	TCONS_00081914	CNT30691778
										TCONS_00129715	CNT30102444	TCONS_00081914	CNT30692462
										TCONS_00129715	CNT30103565	TCONS_00081914	CNT30692363
										TCONS_00129715	CNT30101131	TCONS_00081914	CNT30692127
										TCONS_00129715	CNT30104116	TCONS_00081914	CNT30691942
										TCONS_00129715	CNT30102110	TCONS_00081914	CNT30692153
										TCONS_00129715	CNT3099618	TCONS_00081914	CNT30691762
										TCONS_00129715	CNT30101556	TCONS_00081915	CNT30692462
										TCONS_00129715	CNT30102624	TCONS_00081915	CNT30692363
										TCONS_00129715	CNT30102473	TCONS_00081915	CNT30691942
										TCONS_00129715	CNT30101187	TCONS_00081915	CNT30692112
										TCONS_00129715	CNT3099584	TCONS_00081915	CNT30692102
										TCONS_00129715	CNT30101257	TCONS_00081915	CNT30692414
										TCONS_00129715	CNT30102549	TCONS_00081915	CNT30692480
										TCONS_00129715	CNT30102611	TCONS_00081915	CNT30692153
										TCONS_00129715	CNT30102529	TCONS_00081915	CNT30691778
										TCONS_00129715	CNT30103182	TCONS_00081915	CNT30692127
										TCONS_00129715	CNT30101598	TCONS_00081915	CNT30692107
										TCONS_00129715	CNT30102594	TCONS_00081915	CNT30691762
										TCONS_00129715	CNT30102593	TCONS_00081915	CNT30692315
										TCONS_00129715	CNT30102568	TCONS_00081918	CNT30692480
										TCONS_00129717	CNT30103565	TCONS_00081918	CNT30692102
										TCONS_00129717	CNT30102444	TCONS_00081918	CNT30692127
										TCONS_00129717	CNT30101131	TCONS_00081918	CNT30692112
										TCONS_00129717	CNT30104116	TCONS_00081918	CNT30692414
										TCONS_00129717	CNT30102110	TCONS_00081918	CNT30691778
										TCONS_00129717	CNT3099618	TCONS_00081918	CNT30692363
										TCONS_00129717	CNT30101556	TCONS_00081918	CNT30692462
										TCONS_00129717	CNT30102624	TCONS_00081918	CNT30691942
										TCONS_00129717	CNT30102473	TCONS_00081918	CNT30692153
										TCONS_00129717	CNT3099584	TCONS_00081918	CNT30692107
										TCONS_00129717	CNT30101187	TCONS_00081918	CNT30691762
										TCONS_00129717	CNT30101257	TCONS_00081918	CNT30692315
										TCONS_00129717	CNT30103182	TCONS_00081919	CNT30692462
										TCONS_00129717	CNT30101598	TCONS_00081919	CNT30692363
										TCONS_00129717	CNT30102594	TCONS_00081919	CNT30692153
										TCONS_00129717	CNT30102529	TCONS_00081919	CNT30691942
										TCONS_00129717	CNT30102593	TCONS_00081919	CNT30692480
										TCONS_00129717	CNT30102549	TCONS_00081919	CNT30692414
										TCONS_00129717	CNT30102626	TCONS_00081919	CNT30692112
										TCONS_00129717	CNT30104218	TCONS_00081919	CNT30692102
										TCONS_00132457	CNT30102416	TCONS_00081919	CNT30691778
										TCONS_00132560	CNT30102446	TCONS_00081919	CNT30692127
										TCONS_00132228	CNT30102783	TCONS_00081919	CNT30692107
										TCONS_00132865	CNT30103129	TCONS_00081919	CNT30691762
										TCONS_00143025	CNT30100590	TCONS_00081919	CNT30692315
										TCONS_00138955	CNT30103117	TCONS_00081920	CNT30692462
										TCONS_00138956	CNT30103117	TCONS_00081920	CNT30692363
										TCONS_00138957	CNT30103117	TCONS_00081920	CNT30691942
										TCONS_00143055	CNT30103146	TCONS_00081920	CNT30692153
										TCONS_00139079	CNT30102995	TCONS_00081920	CNT30692112
										TCONS_00139303	CNT30103016	TCONS_00081920	CNT30692102
										TCONS_00139303	CNT30102833	TCONS_00081920	CNT30692480
										TCONS_00134225	CNT30104687	TCONS_00081920	CNT30692414
										TCONS_00140408	CNT30103062	TCONS_00081920	CNT30691778
										TCONS_00140408	CNT30103009	TCONS_00081920	CNT30692127
										TCONS_00143126	CNT30103079	TCONS_00081920	CNT30692107
										TCONS_00143126	CNT3099811	TCONS_00081920	CNT30691762
										TCONS_00143126	CNT30101186	TCONS_00081920	CNT30692315
										TCONS_00143126	CNT30104516	TCONS_00081922	CNT30692363
										TCONS_00143126	CNT30101376	TCONS_00081922	CNT30692462
										TCONS_00141028	CNT30103134	TCONS_00081922	CNT30691942
										TCONS_00141091	CNT30103508	TCONS_00081922	CNT30692153
										TCONS_00141091	CNT30102163	TCONS_00081922	CNT30692480
										TCONS_00141091	CNT30101249	TCONS_00081922	CNT30692414
										TCONS_00141091	CNT30102241	TCONS_00081922	CNT30692112
										TCONS_00141091	CNT30102265	TCONS_00081922	CNT30692102
										TCONS_00141091	CNT30101334	TCONS_00081922	CNT30691778
										TCONS_00141092	CNT30103508	TCONS_00081922	CNT30692127
										TCONS_00141092	CNT30102163	TCONS_00081922	CNT30692107
										TCONS_00141092	CNT30102241	TCONS_00081922	CNT30691762
										TCONS_00141092	CNT30101249	TCONS_00081922	CNT30692315
										TCONS_00141092	CNT30102265	TCONS_00081923	CNT30692480
										TCONS_00141092	CNT30101334	TCONS_00081923	CNT30692102
										TCONS_00141092	CNT3099712	TCONS_00081923	CNT30692127
										TCONS_00141170	CNT30103014	TCONS_00081923	CNT30692112
										TCONS_00136161	CNT30100916	TCONS_00081923	CNT30692414
										TCONS_00136161	CNT30100934	TCONS_00081923	CNT30691778
										TCONS_00136161	CNT30103621	TCONS_00081923	CNT30692363
										TCONS_00141759	CNT30102758	TCONS_00081923	CNT30692462
										TCONS_00141759	CNT30102656	TCONS_00081923	CNT30691942
										TCONS_00141759	CNT30102490	TCONS_00081923	CNT30692153
										TCONS_00141759	CNT30102481	TCONS_00081923	CNT30692107
										TCONS_00141759	CNT30102417	TCONS_00081923	CNT30691762
										TCONS_00141759	CNT30100771	TCONS_00081923	CNT30692315
										TCONS_00141759	CNT30101257	TCONS_00081925	CNT30692112
										TCONS_00141759	CNT30101187	TCONS_00081925	CNT30691778
										TCONS_00141759	CNT30101102	TCONS_00081925	CNT30692102
										TCONS_00141759	CNT30101033	TCONS_00081925	CNT30692480
										TCONS_00141760	CNT30102444	TCONS_00081925	CNT30692414
										TCONS_00141760	CNT30103565	TCONS_00081925	CNT30692462
										TCONS_00141760	CNT30101131	TCONS_00081925	CNT30692127
										TCONS_00141760	CNT30104116	TCONS_00081925	CNT30692363
										TCONS_00141760	CNT30102110	TCONS_00081925	CNT30691942
										TCONS_00141760	CNT3099618	TCONS_00081925	CNT30692107
										TCONS_00141760	CNT30101187	TCONS_00081925	CNT30692153
										TCONS_00141760	CNT30101257	TCONS_00081925	CNT30691762
										TCONS_00141760	CNT30102624	TCONS_00081925	CNT30692315
										TCONS_00141760	CNT30102473	TCONS_00081928	CNT30692102
										TCONS_00141760	CNT30101556	TCONS_00081928	CNT30692480
										TCONS_00141760	CNT3099584	TCONS_00081928	CNT30692127
										TCONS_00141760	CNT30101598	TCONS_00081928	CNT30692112
										TCONS_00141760	CNT30103182	TCONS_00081928	CNT30692414
										TCONS_00141760	CNT30102594	TCONS_00081928	CNT30691778
										TCONS_00141760	CNT30102568	TCONS_00081928	CNT30692462
										TCONS_00141760	CNT30104218	TCONS_00081928	CNT30692363
										TCONS_00141760	CNT30102593	TCONS_00081928	CNT30691942
										TCONS_00141760	CNT30102626	TCONS_00081928	CNT30692107
										TCONS_00141760	CNT30102529	TCONS_00081928	CNT30692153
										TCONS_00141762	CNT30103565	TCONS_00081928	CNT30691762
										TCONS_00141762	CNT30102444	TCONS_00081928	CNT30692315
										TCONS_00141762	CNT30101131	TCONS_00081929	CNT30692102
										TCONS_00141762	CNT30104116	TCONS_00081929	CNT30692480
										TCONS_00141762	CNT30102110	TCONS_00081929	CNT30692127
										TCONS_00141762	CNT30101556	TCONS_00081929	CNT30692112
										TCONS_00141762	CNT3099618	TCONS_00081929	CNT30692414
										TCONS_00141762	CNT3099584	TCONS_00081929	CNT30691778
										TCONS_00141762	CNT30101257	TCONS_00081929	CNT30692462
										TCONS_00141762	CNT30101187	TCONS_00081929	CNT30692363
										TCONS_00141762	CNT30102624	TCONS_00081929	CNT30691942
										TCONS_00141762	CNT30102473	TCONS_00081929	CNT30692107
										TCONS_00141762	CNT30101598	TCONS_00081929	CNT30692153
										TCONS_00141762	CNT30103182	TCONS_00081929	CNT30691762
										TCONS_00141762	CNT30102626	TCONS_00081929	CNT30692315
										TCONS_00141762	CNT30102594	TCONS_00082282	CNT30696287
										TCONS_00141762	CNT30102593	TCONS_00082283	CNT30696287
										TCONS_00141762	CNT30102568	TCONS_00082284	CNT30696287
										TCONS_00141762	CNT30104321	TCONS_00082287	CNT30696287
										TCONS_00141762	CNT30104218	TCONS_00082288	CNT30696287
										TCONS_00136667	CNT30104039	TCONS_00082290	CNT30696287
										TCONS_00143184	CNT30104185	TCONS_00082984	CNT30692226
										TCONS_00137580	CNT30104437	TCONS_00089816	CNT30691555
										TCONS_00137581	CNT30104437	TCONS_00083650	CNT30692683
										TCONS_00137582	CNT30104437	TCONS_00083650	CNT30692987
										TCONS_00143239	CNT30102924	TCONS_00096705	CNT30694043
										TCONS_00151507	CNT30103444	TCONS_00096705	CNT30694368
										TCONS_00151524	CNT30101060	TCONS_00090335	CNT30692756
										TCONS_00151524	CNT30104247	TCONS_00096709	CNT30692648
										TCONS_00151524	CNT30104021	TCONS_00090503	CNT30692830
										TCONS_00151524	CNT30102077	TCONS_00096718	CNT30690612
										TCONS_00151524	CNT30102160	TCONS_00090560	CNT30692690
										TCONS_00151524	CNT30104049	TCONS_00090560	CNT30693176
										TCONS_00151524	CNT30102341	TCONS_00090560	CNT30696148
										TCONS_00151524	CNT30103630	TCONS_00090560	CNT30696340
										TCONS_00151524	CNT30103502	TCONS_00090561	CNT30692690
										TCONS_00151524	CNT30101626	TCONS_00090561	CNT30693176
										TCONS_00151524	CNT30102780	TCONS_00090561	CNT30696148
										TCONS_00151524	CNT30101365	TCONS_00090561	CNT30696340
										TCONS_00151524	CNT30103414	TCONS_00090562	CNT30693176
										TCONS_00151524	CNT30102300	TCONS_00090562	CNT30692690
										TCONS_00151534	CNT30103370	TCONS_00090562	CNT30696148
										TCONS_00143839	CNT30103286	TCONS_00090562	CNT30696340
										TCONS_00143841	CNT30103286	TCONS_00090568	CNT30693176
										TCONS_00143842	CNT30103286	TCONS_00090568	CNT30692690
										TCONS_00143843	CNT30103286	TCONS_00090568	CNT30696148
										TCONS_00143844	CNT30103286	TCONS_00090568	CNT30696340
										TCONS_00143845	CNT30104278	TCONS_00090570	CNT30692690
										TCONS_00143845	CNT30104635	TCONS_00090570	CNT30693176
										TCONS_00144748	CNT30103475	TCONS_00090570	CNT30696148
										TCONS_00151592	CNT30103487	TCONS_00090570	CNT30696340
										TCONS_00151592	CNT30103386	TCONS_00090571	CNT30692690
										TCONS_00151635	CNT30103291	TCONS_00090571	CNT30693176
												TCONS_00090571	CNT30696148
												TCONS_00090571	CNT30696340
												TCONS_00090578	CNT30692690
												TCONS_00090578	CNT30693176
												TCONS_00090578	CNT30696148
												TCONS_00090578	CNT30696340
												TCONS_00090579	CNT30692690
												TCONS_00090579	CNT30693176
												TCONS_00090579	CNT30696148
												TCONS_00090579	CNT30696340
												TCONS_00090583	CNT30693176
												TCONS_00090583	CNT30692690
												TCONS_00090583	CNT30696148
												TCONS_00090583	CNT30696340
												TCONS_00090588	CNT30692690
												TCONS_00090588	CNT30693176
												TCONS_00090588	CNT30696148
												TCONS_00090588	CNT30696340
												TCONS_00090593	CNT30692690
												TCONS_00090593	CNT30693176
												TCONS_00090593	CNT30696148
												TCONS_00090593	CNT30696340
												TCONS_00090594	CNT30693736
												TCONS_00096736	CNT30694952
												TCONS_00096740	CNT30695888
												TCONS_00096740	CNT30697585
												TCONS_00090885	CNT30693147
												TCONS_00090885	CNT30692152
												TCONS_00084484	CNT30692603
												TCONS_00084484	CNT30695796
												TCONS_00084484	CNT30691398
												TCONS_00096752	CNT30694650
												TCONS_00096752	CNT30693123
												TCONS_00096752	CNT30694361
												TCONS_00096752	CNT30693191
												TCONS_00096752	CNT30697623
												TCONS_00096752	CNT30697246
												TCONS_00096752	CNT30693164
												TCONS_00096752	CNT30691733
												TCONS_00096752	CNT30695095
												TCONS_00096752	CNT30697206
												TCONS_00091239	CNT30693864
												TCONS_00091239	CNT30696705
												TCONS_00091239	CNT30693917
												TCONS_00091241	CNT30693864
												TCONS_00091241	CNT30696705
												TCONS_00091241	CNT30693917
												TCONS_00091242	CNT30693864
												TCONS_00091242	CNT30696705
												TCONS_00091242	CNT30693917
												TCONS_00091243	CNT30696705
												TCONS_00091243	CNT30693864
												TCONS_00091243	CNT30693917
												TCONS_00091244	CNT30693864
												TCONS_00091244	CNT30696705
												TCONS_00091244	CNT30693917
												TCONS_00091245	CNT30696705
												TCONS_00091245	CNT30693917
												TCONS_00091247	CNT30696705
												TCONS_00091247	CNT30693864
												TCONS_00091247	CNT30693917
												TCONS_00091253	CNT30693864
												TCONS_00091253	CNT30696705
												TCONS_00091253	CNT30693917
												TCONS_00091254	CNT30696705
												TCONS_00091254	CNT30693917
												TCONS_00091257	CNT30693864
												TCONS_00091257	CNT30696705
												TCONS_00091257	CNT30693917
												TCONS_00091258	CNT30693864
												TCONS_00091258	CNT30696705
												TCONS_00091258	CNT30693917
												TCONS_00091261	CNT30693864
												TCONS_00091261	CNT30696705
												TCONS_00091261	CNT30693917
												TCONS_00084754	CNT30693330
												TCONS_00084754	CNT30697118
												TCONS_00096784	CNT30693233
												TCONS_00085425	CNT30693211
												TCONS_00085425	CNT30693006
												TCONS_00085426	CNT30693006
												TCONS_00085426	CNT30693211
												TCONS_00085427	CNT30693211
												TCONS_00085427	CNT30693006
												TCONS_00085428	CNT30693211
												TCONS_00085428	CNT30693006
												TCONS_00085429	CNT30693211
												TCONS_00085429	CNT30693006
												TCONS_00085430	CNT30693211
												TCONS_00085430	CNT30693006
												TCONS_00085431	CNT30693211
												TCONS_00085431	CNT30693006
												TCONS_00085432	CNT30693006
												TCONS_00085432	CNT30693211
												TCONS_00085434	CNT30693211
												TCONS_00085434	CNT30693006
												TCONS_00085435	CNT30693211
												TCONS_00085435	CNT30693006
												TCONS_00085436	CNT30693006
												TCONS_00085436	CNT30693211
												TCONS_00092044	CNT30696140
												TCONS_00092044	CNT30696275
												TCONS_00092044	CNT30696688
												TCONS_00092044	CNT30696297
												TCONS_00092566	CNT30693108
												TCONS_00092567	CNT30693108
												TCONS_00086261	CNT30697180
												TCONS_00086380	CNT30692847
												TCONS_00086381	CNT30692847
												TCONS_00086382	CNT30692847
												TCONS_00096849	CNT30692901
												TCONS_00096849	CNT30692611
												TCONS_00096849	CNT30692825
												TCONS_00096849	CNT30692944
												TCONS_00096854	CNT30692924
												TCONS_00096860	CNT30691733
												TCONS_00096860	CNT30695047
												TCONS_00096860	CNT30690339
												TCONS_00096860	CNT30695776
												TCONS_00096860	CNT30690312
												TCONS_00096875	CNT30691985
												TCONS_00096875	CNT30691216
												TCONS_00096875	CNT30694625
												TCONS_00096875	CNT30690341
												TCONS_00093671	CNT30692482
												TCONS_00093671	CNT30692560
												TCONS_00093671	CNT30693767
												TCONS_00087047	CNT30692482
												TCONS_00087047	CNT30692560
												TCONS_00087047	CNT30693767
												TCONS_00093701	CNT30693153
												TCONS_00096879	CNT30693153
												TCONS_00087268	CNT30693281
												TCONS_00087268	CNT30692988
												TCONS_00096895	CNT30693291
												TCONS_00087753	CNT30693321
												TCONS_00087824	CNT30692620
												TCONS_00087824	CNT30693165
												TCONS_00087824	CNT30692889
												TCONS_00087824	CNT30692714
												TCONS_00095349	CNT30693061
												TCONS_00088471	CNT30697391
												TCONS_00088555	CNT30692902
												TCONS_00088555	CNT30692939
												TCONS_00088555	CNT30693089
												TCONS_00088555	CNT30693177
												TCONS_00096957	CNT30693121
												TCONS_00096957	CNT30693010
												TCONS_00088784	CNT30693995
												TCONS_00088785	CNT30693995
												TCONS_00108536	CNT30693827
												TCONS_00108545	CNT30691555
												TCONS_00097453	CNT30693828
												TCONS_00097453	CNT30693487
												TCONS_00097453	CNT30693342
												TCONS_00097453	CNT30693875
												TCONS_00097454	CNT30693875
												TCONS_00097454	CNT30693487
												TCONS_00097454	CNT30693828
												TCONS_00097454	CNT30693342
												TCONS_00097495	CNT30697882
												TCONS_00097495	CNT30696215
												TCONS_00097496	CNT30697882
												TCONS_00097496	CNT30696215
												TCONS_00097500	CNT30697882
												TCONS_00097500	CNT30696215
												TCONS_00097502	CNT30697882
												TCONS_00097502	CNT30696215
												TCONS_00097503	CNT30697882
												TCONS_00097503	CNT30696215
												TCONS_00097505	CNT30697882
												TCONS_00097505	CNT30696215
												TCONS_00097745	CNT30693732
												TCONS_00097745	CNT30693785
												TCONS_00108568	CNT30693772
												TCONS_00103685	CNT30694327
												TCONS_00103685	CNT30697303
												TCONS_00103685	CNT30696587
												TCONS_00097971	CNT30693290
												TCONS_00097971	CNT30690246
												TCONS_00097971	CNT30692886
												TCONS_00097971	CNT30692738
												TCONS_00097971	CNT30690947
												TCONS_00097971	CNT30690165
												TCONS_00108571	CNT30691453
												TCONS_00108573	CNT30693594
												TCONS_00098198	CNT30693702
												TCONS_00098198	CNT30693534
												TCONS_00108584	CNT30697440
												TCONS_00108589	CNT30691325
												TCONS_00108612	CNT30690010
												TCONS_00099391	CNT30693376
												TCONS_00105314	CNT30697300
												TCONS_00108637	CNT30697643
												TCONS_00105903	CNT30693530
												TCONS_00108655	CNT30693738
												TCONS_00108655	CNT30693774
												TCONS_00108656	CNT30696295
												TCONS_00106052	CNT30696318
												TCONS_00108668	CNT30693920
												TCONS_00108686	CNT30694021
												TCONS_00108705	CNT30694021
												TCONS_00101076	CNT30693457
												TCONS_00108761	CNT30693591
												TCONS_00107846	CNT30691212
												TCONS_00107846	CNT30695834
												TCONS_00107846	CNT30694301
												TCONS_00107846	CNT30697941
												TCONS_00107846	CNT30692828
												TCONS_00120670	CNT30694368
												TCONS_00109127	CNT30693983
												TCONS_00109755	CNT30694262
												TCONS_00109755	CNT30694332
												TCONS_00115623	CNT30690459
												TCONS_00115623	CNT30690668
												TCONS_00115623	CNT30689933
												TCONS_00115652	CNT30694135
												TCONS_00115652	CNT30694577
												TCONS_00115652	CNT30694399
												TCONS_00115652	CNT30694326
												TCONS_00115652	CNT30694267
												TCONS_00115652	CNT30694170
												TCONS_00115652	CNT30694024
												TCONS_00115652	CNT30694016
												TCONS_00115652	CNT30694473
												TCONS_00115652	CNT30694309
												TCONS_00120706	CNT30694584
												TCONS_00110422	CNT30694293
												TCONS_00120742	CNT30691818
												TCONS_00120742	CNT30691216
												TCONS_00110790	CNT30694382
												TCONS_00120751	CNT30694218
												TCONS_00120752	CNT30694218
												TCONS_00110835	CNT30694186
												TCONS_00110835	CNT30694556
												TCONS_00110836	CNT30694556
												TCONS_00110836	CNT30694186
												TCONS_00110837	CNT30694186
												TCONS_00110837	CNT30694556
												TCONS_00111006	CNT30694056
												TCONS_00111006	CNT30694420
												TCONS_00111006	CNT30694155
												TCONS_00120764	CNT30694073
												TCONS_00111243	CNT30694514
												TCONS_00111414	CNT30694079
												TCONS_00120787	CNT30694265
												TCONS_00117706	CNT30694594
												TCONS_00117706	CNT30694371
												TCONS_00117706	CNT30694031
												TCONS_00117706	CNT30694140
												TCONS_00117706	CNT30694210
												TCONS_00117706	CNT30694367
												TCONS_00117706	CNT30694588
												TCONS_00117706	CNT30694369
												TCONS_00117708	CNT30694594
												TCONS_00117708	CNT30694371
												TCONS_00117708	CNT30694210
												TCONS_00117708	CNT30694140
												TCONS_00117708	CNT30694367
												TCONS_00117708	CNT30694369
												TCONS_00117708	CNT30694031
												TCONS_00117708	CNT30694588
												TCONS_00117709	CNT30694369
												TCONS_00117709	CNT30694140
												TCONS_00117709	CNT30694031
												TCONS_00117709	CNT30694210
												TCONS_00117709	CNT30694594
												TCONS_00117709	CNT30694588
												TCONS_00117709	CNT30694367
												TCONS_00117709	CNT30694371
												TCONS_00117710	CNT30694367
												TCONS_00117710	CNT30694594
												TCONS_00117710	CNT30694210
												TCONS_00117710	CNT30694371
												TCONS_00117710	CNT30694140
												TCONS_00117710	CNT30694369
												TCONS_00117710	CNT30694031
												TCONS_00117710	CNT30694588
												TCONS_00117713	CNT30694594
												TCONS_00117713	CNT30694371
												TCONS_00117713	CNT30694031
												TCONS_00117713	CNT30694369
												TCONS_00117713	CNT30694140
												TCONS_00117713	CNT30694210
												TCONS_00117713	CNT30694588
												TCONS_00117713	CNT30694367
												TCONS_00117714	CNT30694594
												TCONS_00117714	CNT30694371
												TCONS_00117714	CNT30694031
												TCONS_00117714	CNT30694210
												TCONS_00117714	CNT30694367
												TCONS_00117714	CNT30694140
												TCONS_00117714	CNT30694369
												TCONS_00117714	CNT30694588
												TCONS_00117715	CNT30694031
												TCONS_00117715	CNT30694594
												TCONS_00117715	CNT30694140
												TCONS_00117715	CNT30694369
												TCONS_00117715	CNT30694210
												TCONS_00117715	CNT30694367
												TCONS_00117715	CNT30694371
												TCONS_00117715	CNT30694588
												TCONS_00117716	CNT30694588
												TCONS_00117716	CNT30694369
												TCONS_00117716	CNT30694140
												TCONS_00117716	CNT30694031
												TCONS_00117716	CNT30694367
												TCONS_00117716	CNT30694594
												TCONS_00117716	CNT30694210
												TCONS_00117716	CNT30694371
												TCONS_00111788	CNT30694338
												TCONS_00111788	CNT30694065
												TCONS_00111789	CNT30694065
												TCONS_00111789	CNT30694338
												TCONS_00111790	CNT30694065
												TCONS_00111790	CNT30694338
												TCONS_00120799	CNT30693001
												TCONS_00117881	CNT30694285
												TCONS_00118265	CNT30696799
												TCONS_00118265	CNT30696615
												TCONS_00118265	CNT30696414
												TCONS_00118265	CNT30696308
												TCONS_00118265	CNT30692082
												TCONS_00120831	CNT30694251
												TCONS_00120831	CNT30693320
												TCONS_00120831	CNT30691887
												TCONS_00120839	CNT30693977
												TCONS_00120859	CNT30694375
												TCONS_00119121	CNT30694134
												TCONS_00119122	CNT30694134
												TCONS_00119201	CNT30694089
												TCONS_00120901	CNT30693999
												TCONS_00113653	CNT30694048
												TCONS_00113654	CNT30694048
												TCONS_00120328	CNT30691818
												TCONS_00120328	CNT30691216
												TCONS_00120328	CNT30690341
												TCONS_00120328	CNT30694625
												TCONS_00120328	CNT30691985
												TCONS_00120928	CNT30692225
												TCONS_00132316	CNT30693717
												TCONS_00121734	CNT30694774
												TCONS_00121735	CNT30694774
												TCONS_00132340	CNT30695043
												TCONS_00132346	CNT30695019
												TCONS_00127936	CNT30694827
												TCONS_00127936	CNT30694632
												TCONS_00127937	CNT30694827
												TCONS_00127937	CNT30694632
												TCONS_00122138	CNT30694827
												TCONS_00132353	CNT30694885
												TCONS_00132353	CNT30690627
												TCONS_00132353	CNT30690109
												TCONS_00132353	CNT30695924
												TCONS_00132355	CNT30694885
												TCONS_00128113	CNT30693864
												TCONS_00128115	CNT30693864
												TCONS_00128119	CNT30693864
												TCONS_00128120	CNT30693864
												TCONS_00128123	CNT30693864
												TCONS_00128125	CNT30693864
												TCONS_00122753	CNT30695776
												TCONS_00122753	CNT30693123
												TCONS_00122753	CNT30691733
												TCONS_00122753	CNT30697209
												TCONS_00122753	CNT30694361
												TCONS_00122753	CNT30694246
												TCONS_00122753	CNT30690288
												TCONS_00122753	CNT30696277
												TCONS_00122753	CNT30690339
												TCONS_00128509	CNT30694621
												TCONS_00128509	CNT30694654
												TCONS_00128510	CNT30694621
												TCONS_00128510	CNT30694654
												TCONS_00128511	CNT30694654
												TCONS_00128511	CNT30694621
												TCONS_00123477	CNT30693123
												TCONS_00123477	CNT30694650
												TCONS_00123477	CNT30694361
												TCONS_00123477	CNT30693191
												TCONS_00123477	CNT30697623
												TCONS_00123477	CNT30693164
												TCONS_00123477	CNT30695776
												TCONS_00123477	CNT30690346
												TCONS_00123477	CNT30697246
												TCONS_00123477	CNT30691733
												TCONS_00123477	CNT30697206
												TCONS_00123477	CNT30697209
												TCONS_00123477	CNT30695146
												TCONS_00123477	CNT30690339
												TCONS_00123477	CNT30696817
												TCONS_00123477	CNT30695047
												TCONS_00123477	CNT30695384
												TCONS_00123477	CNT30695095
												TCONS_00123477	CNT30690288
												TCONS_00123477	CNT30696172
												TCONS_00132408	CNT30691111
												TCONS_00132408	CNT30694767
												TCONS_00132408	CNT30697065
												TCONS_00132408	CNT30692643
												TCONS_00132408	CNT30692293
												TCONS_00132408	CNT30692250
												TCONS_00132408	CNT30696011
												TCONS_00132408	CNT30694238
												TCONS_00132408	CNT30690008
												TCONS_00132408	CNT30692632
												TCONS_00132408	CNT30697525
												TCONS_00132408	CNT30697420
												TCONS_00132408	CNT30695539
												TCONS_00132408	CNT30695574
												TCONS_00132408	CNT30696343
												TCONS_00132408	CNT30694724
												TCONS_00132408	CNT30694114
												TCONS_00132408	CNT30696914
												TCONS_00132408	CNT30696068
												TCONS_00132408	CNT30694100
												TCONS_00123537	CNT30695920
												TCONS_00123537	CNT30694382
												TCONS_00123538	CNT30695920
												TCONS_00123538	CNT30694382
												TCONS_00123538	CNT30690981
												TCONS_00123539	CNT30695920
												TCONS_00123539	CNT30694382
												TCONS_00123539	CNT30690981
												TCONS_00123541	CNT30695920
												TCONS_00123541	CNT30694382
												TCONS_00123543	CNT30695920
												TCONS_00123543	CNT30694382
												TCONS_00123544	CNT30695920
												TCONS_00123544	CNT30694382
												TCONS_00123544	CNT30690981
												TCONS_00123739	CNT30694612
												TCONS_00123739	CNT30695003
												TCONS_00123739	CNT30694987
												TCONS_00123740	CNT30694987
												TCONS_00123740	CNT30695003
												TCONS_00123740	CNT30694612
												TCONS_00123741	CNT30694987
												TCONS_00123741	CNT30694612
												TCONS_00123741	CNT30695003
												TCONS_00123742	CNT30695003
												TCONS_00123742	CNT30694612
												TCONS_00123742	CNT30694987
												TCONS_00132431	CNT30693561
												TCONS_00129715	CNT30693123
												TCONS_00129715	CNT30694361
												TCONS_00129715	CNT30694650
												TCONS_00129715	CNT30693191
												TCONS_00129715	CNT30697623
												TCONS_00129715	CNT30695095
												TCONS_00129715	CNT30693164
												TCONS_00129715	CNT30697246
												TCONS_00129715	CNT30691733
												TCONS_00129715	CNT30695776
												TCONS_00129715	CNT30697209
												TCONS_00129715	CNT30697206
												TCONS_00129715	CNT30690339
												TCONS_00129715	CNT30696817
												TCONS_00129715	CNT30696172
												TCONS_00129715	CNT30695384
												TCONS_00129715	CNT30695047
												TCONS_00129715	CNT30690346
												TCONS_00129715	CNT30695946
												TCONS_00129715	CNT30695835
												TCONS_00129717	CNT30693123
												TCONS_00129717	CNT30694361
												TCONS_00129717	CNT30694650
												TCONS_00129717	CNT30693191
												TCONS_00129717	CNT30697623
												TCONS_00129717	CNT30693164
												TCONS_00129717	CNT30690346
												TCONS_00129717	CNT30697246
												TCONS_00129717	CNT30691733
												TCONS_00129717	CNT30695776
												TCONS_00129717	CNT30697209
												TCONS_00129717	CNT30694902
												TCONS_00129717	CNT30697206
												TCONS_00129717	CNT30690339
												TCONS_00129717	CNT30695095
												TCONS_00129717	CNT30696817
												TCONS_00129717	CNT30696172
												TCONS_00129717	CNT30695384
												TCONS_00129717	CNT30695047
												TCONS_00129717	CNT30691702
												TCONS_00130114	CNT30694823
												TCONS_00130115	CNT30694823
												TCONS_00130366	CNT30695020
												TCONS_00130366	CNT30694641
												TCONS_00125095	CNT30694842
												TCONS_00125096	CNT30694842
												TCONS_00125097	CNT30694842
												TCONS_00125299	CNT30694752
												TCONS_00125300	CNT30694752
												TCONS_00125305	CNT30694752
												TCONS_00132502	CNT30695742
												TCONS_00132502	CNT30694499
												TCONS_00130959	CNT30694733
												TCONS_00130960	CNT30694733
												TCONS_00125544	CNT30696370
												TCONS_00125544	CNT30694635
												TCONS_00125544	CNT30696760
												TCONS_00125550	CNT30696370
												TCONS_00125550	CNT30694635
												TCONS_00125550	CNT30696760
												TCONS_00125565	CNT30694699
												TCONS_00131601	CNT30695039
												TCONS_00131601	CNT30694966
												TCONS_00131601	CNT30695136
												TCONS_00131601	CNT30694808
												TCONS_00131601	CNT30694888
												TCONS_00131601	CNT30694786
												TCONS_00131601	CNT30694762
												TCONS_00131601	CNT30694660
												TCONS_00131603	CNT30695039
												TCONS_00131603	CNT30694888
												TCONS_00131603	CNT30694808
												TCONS_00131603	CNT30695136
												TCONS_00131603	CNT30694966
												TCONS_00131603	CNT30694786
												TCONS_00131603	CNT30694762
												TCONS_00131604	CNT30694966
												TCONS_00131604	CNT30694808
												TCONS_00131604	CNT30695136
												TCONS_00131604	CNT30695039
												TCONS_00131604	CNT30694888
												TCONS_00131604	CNT30694786
												TCONS_00131604	CNT30694762
												TCONS_00131605	CNT30695039
												TCONS_00131605	CNT30694888
												TCONS_00131605	CNT30694808
												TCONS_00131605	CNT30695136
												TCONS_00131605	CNT30694966
												TCONS_00131605	CNT30694786
												TCONS_00131605	CNT30694762
												TCONS_00131606	CNT30695039
												TCONS_00131606	CNT30694888
												TCONS_00131606	CNT30694808
												TCONS_00131606	CNT30695136
												TCONS_00131606	CNT30694966
												TCONS_00131606	CNT30694786
												TCONS_00131606	CNT30694762
												TCONS_00131870	CNT30694958
												TCONS_00131870	CNT30694648
												TCONS_00132577	CNT30695090
												TCONS_00132577	CNT30695009
												TCONS_00132597	CNT30695799
												TCONS_00132597	CNT30695552
												TCONS_00132597	CNT30695806
												TCONS_00143017	CNT30691695
												TCONS_00143017	CNT30696166
												TCONS_00143017	CNT30695922
												TCONS_00143021	CNT30695379
												TCONS_00143024	CNT30692568
												TCONS_00138957	CNT30691818
												TCONS_00138957	CNT30691216
												TCONS_00138957	CNT30690341
												TCONS_00139079	CNT30695450
												TCONS_00139079	CNT30691887
												TCONS_00143057	CNT30695499
												TCONS_00133649	CNT30695499
												TCONS_00139121	CNT30695469
												TCONS_00139121	CNT30695546
												TCONS_00139121	CNT30695380
												TCONS_00139303	CNT30695434
												TCONS_00139303	CNT30695371
												TCONS_00139303	CNT30695271
												TCONS_00139303	CNT30695424
												TCONS_00134225	CNT30695321
												TCONS_00134225	CNT30697737
												TCONS_00139448	CNT30695660
												TCONS_00139448	CNT30695325
												TCONS_00139448	CNT30695538
												TCONS_00139449	CNT30695325
												TCONS_00139449	CNT30695538
												TCONS_00139449	CNT30695660
												TCONS_00139486	CNT30695458
												TCONS_00139487	CNT30695458
												TCONS_00139487	CNT30695550
												TCONS_00139488	CNT30695458
												TCONS_00139490	CNT30695458
												TCONS_00139490	CNT30695550
												TCONS_00139491	CNT30695458
												TCONS_00143084	CNT30695459
												TCONS_00143096	CNT30695297
												TCONS_00140408	CNT30695314
												TCONS_00140408	CNT30695456
												TCONS_00140796	CNT30697182
												TCONS_00140796	CNT30697388
												TCONS_00143126	CNT30695539
												TCONS_00143126	CNT30694100
												TCONS_00143126	CNT30691111
												TCONS_00143126	CNT30694767
												TCONS_00143126	CNT30693279
												TCONS_00143126	CNT30692736
												TCONS_00143126	CNT30694333
												TCONS_00143126	CNT30697212
												TCONS_00143126	CNT30697065
												TCONS_00143126	CNT30694724
												TCONS_00143126	CNT30696068
												TCONS_00143126	CNT30696424
												TCONS_00143126	CNT30695067
												TCONS_00143126	CNT30692643
												TCONS_00143126	CNT30697122
												TCONS_00143126	CNT30693830
												TCONS_00143126	CNT30692844
												TCONS_00143126	CNT30694181
												TCONS_00143126	CNT30695079
												TCONS_00143126	CNT30694664
												TCONS_00141028	CNT30695763
												TCONS_00141091	CNT30694685
												TCONS_00141091	CNT30695639
												TCONS_00141091	CNT30692780
												TCONS_00141091	CNT30692900
												TCONS_00141091	CNT30694114
												TCONS_00141091	CNT30697685
												TCONS_00141091	CNT30693128
												TCONS_00141091	CNT30692293
												TCONS_00141091	CNT30692250
												TCONS_00141091	CNT30697968
												TCONS_00141091	CNT30697420
												TCONS_00141091	CNT30693601
												TCONS_00141091	CNT30693750
												TCONS_00141091	CNT30692989
												TCONS_00141091	CNT30695372
												TCONS_00141091	CNT30695073
												TCONS_00141092	CNT30694685
												TCONS_00141092	CNT30692780
												TCONS_00141092	CNT30695639
												TCONS_00141092	CNT30692643
												TCONS_00141092	CNT30692090
												TCONS_00141092	CNT30694767
												TCONS_00141092	CNT30692900
												TCONS_00141092	CNT30694114
												TCONS_00141092	CNT30697685
												TCONS_00141092	CNT30693128
												TCONS_00141092	CNT30697929
												TCONS_00141092	CNT30692293
												TCONS_00141092	CNT30692250
												TCONS_00141092	CNT30697968
												TCONS_00141092	CNT30697420
												TCONS_00141092	CNT30693601
												TCONS_00141092	CNT30692791
												TCONS_00141092	CNT30693750
												TCONS_00141092	CNT30692989
												TCONS_00141092	CNT30695372
												TCONS_00143147	CNT30695562
												TCONS_00136161	CNT30695411
												TCONS_00136161	CNT30695719
												TCONS_00136161	CNT30692766
												TCONS_00136161	CNT30695545
												TCONS_00136161	CNT30693826
												TCONS_00143161	CNT30695710
												TCONS_00141691	CNT30695467
												TCONS_00141691	CNT30695215
												TCONS_00141694	CNT30695467
												TCONS_00141694	CNT30695215
												TCONS_00141695	CNT30695215
												TCONS_00141695	CNT30695467
												TCONS_00136578	CNT30695467
												TCONS_00136578	CNT30695215
												TCONS_00141759	CNT30695776
												TCONS_00141759	CNT30695047
												TCONS_00141759	CNT30690312
												TCONS_00141759	CNT30694650
												TCONS_00141759	CNT30690339
												TCONS_00141759	CNT30691733
												TCONS_00141760	CNT30693123
												TCONS_00141760	CNT30694650
												TCONS_00141760	CNT30694361
												TCONS_00141760	CNT30693191
												TCONS_00141760	CNT30697623
												TCONS_00141760	CNT30695776
												TCONS_00141760	CNT30693164
												TCONS_00141760	CNT30697246
												TCONS_00141760	CNT30697209
												TCONS_00141760	CNT30691733
												TCONS_00141760	CNT30697205
												TCONS_00141760	CNT30695047
												TCONS_00141760	CNT30690339
												TCONS_00141760	CNT30695384
												TCONS_00141760	CNT30696172
												TCONS_00141760	CNT30694246
												TCONS_00141760	CNT30690288
												TCONS_00141760	CNT30695095
												TCONS_00141760	CNT30690312
												TCONS_00141760	CNT30690346
												TCONS_00141762	CNT30693123
												TCONS_00141762	CNT30694650
												TCONS_00141762	CNT30694361
												TCONS_00141762	CNT30693164
												TCONS_00141762	CNT30693191
												TCONS_00141762	CNT30697623
												TCONS_00141762	CNT30697246
												TCONS_00141762	CNT30690346
												TCONS_00141762	CNT30695776
												TCONS_00141762	CNT30695384
												TCONS_00141762	CNT30695095
												TCONS_00141762	CNT30690288
												TCONS_00141762	CNT30696172
												TCONS_00141762	CNT30694246
												TCONS_00141762	CNT30697205
												TCONS_00141762	CNT30697923
												TCONS_00136824	CNT30692118
												TCONS_00136825	CNT30692118
												TCONS_00136870	CNT30695792
												TCONS_00136871	CNT30695792
												TCONS_00143184	CNT30697672
												TCONS_00143184	CNT30697319
												TCONS_00143187	CNT30695645
												TCONS_00143190	CNT30695279
												TCONS_00143197	CNT30695404
												TCONS_00142294	CNT30695338
												TCONS_00143207	CNT30695593
												TCONS_00137580	CNT30690289
												TCONS_00137580	CNT30697772
												TCONS_00137581	CNT30690289
												TCONS_00137581	CNT30697772
												TCONS_00137582	CNT30690289
												TCONS_00137582	CNT30697772
												TCONS_00142826	CNT30695388
												TCONS_00143260	CNT30696019
												TCONS_00151507	CNT30696105
												TCONS_00151511	CNT30696846
												TCONS_00151523	CNT30696096
												TCONS_00151524	CNT30696864
												TCONS_00151524	CNT30693323
												TCONS_00151524	CNT30694591
												TCONS_00151524	CNT30697700
												TCONS_00151524	CNT30697663
												TCONS_00151524	CNT30695682
												TCONS_00151524	CNT30694906
												TCONS_00151524	CNT30694393
												TCONS_00151524	CNT30694192
												TCONS_00151524	CNT30692832
												TCONS_00151524	CNT30696444
												TCONS_00151524	CNT30693468
												TCONS_00151524	CNT30694161
												TCONS_00151524	CNT30697338
												TCONS_00151524	CNT30696941
												TCONS_00151524	CNT30690089
												TCONS_00151524	CNT30697011
												TCONS_00151524	CNT30695203
												TCONS_00151524	CNT30693830
												TCONS_00151524	CNT30689944
												TCONS_00151534	CNT30696127
												TCONS_00143839	CNT30695842
												TCONS_00143839	CNT30696286
												TCONS_00143839	CNT30696071
												TCONS_00143841	CNT30695842
												TCONS_00143841	CNT30696286
												TCONS_00143841	CNT30696071
												TCONS_00143842	CNT30696071
												TCONS_00143842	CNT30696286
												TCONS_00143842	CNT30695842
												TCONS_00143843	CNT30695842
												TCONS_00143843	CNT30696286
												TCONS_00143843	CNT30696071
												TCONS_00143844	CNT30695842
												TCONS_00143844	CNT30696286
												TCONS_00143844	CNT30696071
												TCONS_00143845	CNT30697206
												TCONS_00143845	CNT30690339
												TCONS_00151574	CNT30696118
												TCONS_00144595	CNT30695997
												TCONS_00151646	CNT30690645
												TCONS_00151646	CNT30690170
												TCONS_00151648	CNT30695862
												TCONS_00150005	CNT30696062
												TCONS_00150006	CNT30696062
												TCONS_00146092	CNT30696228
												TCONS_00146092	CNT30696206
												TCONS_00146092	CNT30695982
												TCONS_00146092	CNT30696194
												TCONS_00146093	CNT30695982
												TCONS_00146093	CNT30696206
												TCONS_00146093	CNT30696228
												TCONS_00146093	CNT30696194
												TCONS_00146094	CNT30696206
												TCONS_00146094	CNT30696228
												TCONS_00146094	CNT30695982
												TCONS_00146094	CNT30696194
												TCONS_00146095	CNT30696206
												TCONS_00146095	CNT30695982
												TCONS_00146095	CNT30696228
												TCONS_00146095	CNT30696194
												TCONS_00146097	CNT30696206
												TCONS_00146097	CNT30695982
												TCONS_00146097	CNT30696228
												TCONS_00146097	CNT30696194
												TCONS_00151696	CNT30696175
												TCONS_00151708	CNT30696192
												TCONS_00150929	CNT30694327
												TCONS_00151720	CNT30695970
												TCONS_00151720	CNT30690372
												TCONS_00147005	CNT30695860
