# Supplementary material for: Long Noncoding RNAs in Response to Hyperosmolarity Stress, but Not Salt Stress, Were Mainly Enriched in the Rice Roots
Source: Int J Mol Sci. 2024 Jun 5;25(11):6226. doi: 10.3390/ijms25116226 (PMC11172603; doi:10.3390/ijms25116226)
Supplement: Supplementary file 1 [file ijms-25-06226-s001.zip › Table S3. Expression of 2937 lncRNAs in the rice seedlings.xlsx]

## Sheet: Sheet1
Table S3. Expression of 2937 lncRNAs in the rice seedlings
lncRNA	OS_L_C	OS_L_N	OS_L_S	OS_R_C	OS_R_N	OS_R_S	WT_L_C	WT_L_N	WT_L_S	WT_R_C	WT_R_N	WT_R_S
TCONS_00013587	1.1025	1.3045	1.11019	2.35193	1.84746	1.37555	1.15283	1.07519	1.43866	3.50398	2.50462	1.48414
TCONS_00035375	0.717471	0.435991	1.0569	0.476875	0.412104	0.523074	0.732999	0.664686	1.22461	0.642894	0.85723	0.332132
TCONS_00037552	1.72107	1.92324	3.90848	2.05715	1.05765	1.8391	1.44457	1.801	3.38589	1.6115	2.46713	1.32061
TCONS_00013589	0	8.48e-05	0	0.0521568	5.24e-05	0.636029	0	0	0	0.0227151	0	3.69e-05
TCONS_00117790	0.274281	0.0693547	0.101862	0.469237	0.331389	0	0.0459608	0.355774	0.416804	0.626892	0.310567	0.166453
TCONS_00038884	0.395269	0.123409	0.114954	0	0.07655	0.0362573	0.580152	0.15891	0.0655045	0.056801	0.230064	0.34047
TCONS_00037553	0.876106	1.73997	2.30165	1.11209	1.49993	1.16128	0.856174	1.71403	1.97804	1.07908	0.834191	0.923297
TCONS_00038887	0.151126	0	0	0.596785	0.744792	0.0892304	0.374406	0.191066	0.384069	1.66699	1.13229	0.531933
TCONS_00013582	0.191437	0.571453	0.245693	0.229083	0.89641	0.227756	0.040568	0	0.284372	0.690332	0.086938	0.000186019
TCONS_00096765	0	0	0	0	0	13.045	0	0	0.772021	0	1.3133	0
TCONS_00096762	0	0	0.657349	0	14.3528	0	0	0	0	0	0	0
TCONS_00003786	0.0379302	0.112397	0.0432691	0	0.020086	1.00659	0.0100462	0.29074	0.0857523	0	0.0326028	0.888264
TCONS_00096770	4.01492	2.95197	9.24841	2.86209	7.64324	1.99964	13.6248	5.89191	4.51198	4.76263	3.40715	2.49246
TCONS_00024249	0.166628	0.517543	0.281483	0	0.170768	1.29743	0.130134	1.40792	0.263579	0.0179906	0.266814	2.00021
TCONS_00024248	0.172004	1.69038	1.16363	0	0.570874	5.58735	0.272517	4.32091	0.658539	0	0.684778	4.0862
TCONS_00028601	0	0	0	0	0	5.12061	0	0	0	0	0	0
TCONS_00003782	0.0290444	0.331296	0.038736	0	6.27e-06	9.1e-05	0	0.0433366	0	0.00010804	0.18527	0.518608
TCONS_00003783	0.0297523	0	0.0190326	0	0.00211909	2.6103	0	0	0	0	0	0
TCONS_00028600	0	0	0	0	0	0.910124	0	0	0	0	0.129696	2.90871
TCONS_00048690	0.0588851	0	0.0179905	0	0.0715749	0	0.108313	0.0321777	0.0164426	0.898652	0.165706	0.126464
TCONS_00082598	0.0391271	0.0835654	0.0645348	0.780139	0.0990279	2.04047	0	0.102684	0.0388021	0.281819	0.169574	0
TCONS_00082597	0	0	0	1.66753	0	1.28162	0.0554787	0	0	0	0.0772088	0
TCONS_00048692	0.0875163	0.146168	0.188158	0.223395	0.394183	0.558822	0.364285	0.126765	0.378357	0.555054	0.420189	0.555479
TCONS_00048691	0	0	0	0	0	22.3592	0	0	0	0	0	0
TCONS_00082596	0	0	0	0	0	10.1638	0	0	0	0.534005	0	0
TCONS_00082595	0	0	0	0	0	6.72809	0	0	0	0	0	0
TCONS_00082592	0	0	0	1.27615	0	7.57591	0	0	0	0.697687	0	0
TCONS_00139570	0.0252315	0.938506	0.418082	0.0580826	0.342632	0	0.0449529	0.0116324	0.903287	0.220349	0.201781	0.50288
TCONS_00082591	0.147448	0.135752	0.435685	0.0477387	0.26087	0.428088	0.191982	0.175501	0.0434921	0.606825	0.0359097	0.929523
TCONS_00082590	0.426868	0	0	0.48363	0.980597	0	0.736729	0.165052	0	0.07242	0	0
TCONS_00087824	0.911507	1.27158	1.56093	4.6699	4.47625	3.45798	1.4336	1.28198	1.48683	6.00949	4.92926	6.64862
TCONS_00038879	0	0	0.335978	0.156891	0	0.29336	0	0	0.0638544	0	0	1.61093
TCONS_00038878	0	0	0	0	0	0	0	0	0	0	0	1.21395
TCONS_00038877	1.22331	1.80913	1.2566	2.10028	2.38011	1.26249	1.56267	2.27301	1.908	5.99002	3.16346	4.76327
TCONS_00038876	0.38038	1.23375	0.393773	4.63523	4.01566	4.3366	1.08077	0.557691	0.822571	2.53226	1.47669	1.81495
TCONS_00131603	0.000130382	0	0.654117	0.568612	1.33443	1.40575	0.136744	0.539219	0.441879	0.491211	0.931324	1.48775
TCONS_00131604	1.15021	1.53455	3.15544	3.13883	1.98156	0.852696	1.24131	1.35141	1.22786	0.491881	2.73767	1.05394
TCONS_00096777	0	0	0	0	0	11.697	0	0	0	0	0	0
TCONS_00131605	0.176558	1.09562	0.206198	0	3.79e-05	0	0	0.566053	0.316468	0.000626742	0	0
TCONS_00131606	0.0270624	0.13474	0.307746	0.123872	0	0	0.0394388	0.0671517	0.646249	0.246177	0.0884953	0.129882
TCONS_00096775	0.146435	0.164753	0.181584	0.212596	0.0427933	0	0.216405	0.281265	0.364611	0.269643	0.573712	0.52491
TCONS_00131601	0.463502	0.283624	1.13646	1.97053	1.19119	0.179976	0.615576	1.34967	1.79718	2.62982	0.497925	1.99208
TCONS_00096773	0	0	0	0	0	11.0193	0.527983	0	0.237602	0	1.67429	0.797866
TCONS_00096774	0.018949	0	0	0.624823	0	0	0	0.0559657	0.26229	0.04896	0.499536	0.0833139
TCONS_00130761	0.0367576	0.188312	0.388085	0.535966	0.11255	0.443912	0.091973	0.198481	0.165472	0.200276	0.0793256	0.463522
TCONS_00096780	0	0	0	0	0	0	0	0	0	3.84364	0.497291	1.41975
TCONS_00082589	0.783262	1.14734	2.8522	0.449058	0.663009	0.331439	1.35885	2.31434	2.55148	0.889	0.921487	3.10501
TCONS_00082588	0	0	0	0	0	16.8749	0	0	0	0	0	0
TCONS_00082587	0.241716	0.123411	0.15492	0.300279	0.247038	0.0550486	0.955619	0.237456	0.119167	0.664566	0.204124	0
TCONS_00082586	0.41123	0.203898	0	0.0541748	1.06674	0	0.439114	0.328532	0.130491	0	0.345423	0
TCONS_00024230	0.869997	1.13741	0.971632	0.446849	0.419702	1.02353	0.495151	1.07966	0.557535	1.50355	0.522876	1.14034
TCONS_00082584	0	0	0	0	0	0	0	0	0	0	0	0.837991
TCONS_00047374	0.0281069	0.00512715	0.304622	0.247647	0.0999185	0.631673	0.000289474	0.129436	0.162621	0.111031	0.012957	0.15434
TCONS_00033176	0.471723	0.68593	0.761984	0.540486	0.519857	0.156363	0.673082	0.597297	0.861758	1.93545	0.882244	2.18292
TCONS_00038862	0	0	0	0	0	3.45837	0	0	0	0	0	0
TCONS_00139121	0	0	0	0	1.34972	1.85851	0	0	0	0	0	0
TCONS_00038866	0.0553419	0.0567061	0.331577	0.131304	0.954663	0.979126	0.175403	0.0567061	0.317938	0.403264	0	0
TCONS_00096748	0	0.0955795	0.0323127	0.153346	0.587744	0.0284698	0	0.121735	0	0.107053	0.0804594	0.653402
TCONS_00096749	0.206523	0.28547	1.25464	0.701607	0.47294	0.433698	0.279284	0.761888	0.356564	0.0311944	0.287237	1.08598
TCONS_00151685	0	0	0	0.172633	0.744958	0.0483766	0	0.0521946	0.0516469	0	0.0455716	0.978099
TCONS_00002428	0	0	0.446133	0	3.31621	7.33426	0	0	2.25608	2.12161	6.19003	0.385352
TCONS_00038860	0	0	0	0	0	4.30887	0	0	0	0.13693	0.276167	2.45554
TCONS_00151689	0	0	0	0	0.386566	1.23592	0.0119038	0	0	0	0.00916539	0
TCONS_00075850	0.0370942	0.222904	0.0217824	0.256846	0.335301	0.29982	0.177299	0.323154	0.356428	0.349031	0.37989	0.681045
TCONS_00096740	0	0	0.0932776	0.0701293	0.282461	1.41071	0.186783	0	0.167846	0	0	0
TCONS_00048238	0	0.026971	0.0319335	0	0.0399477	0	0.212011	0.0337415	0	0.767317	0.331943	0.160232
TCONS_00151694	0	0	0	0	0	0	0	0	0	0	0	8.18885
TCONS_00140102	2.84393	3.63282	9.76899	9.75374	5.20436	8.02802	3.32149	5.5983	7.3846	5.27364	5.41587	4.74838
TCONS_00075849	0.543845	0.0732554	0.828203	0.82541	0.780805	0.268136	3.26e-05	1.5663	0.482752	0.738707	0.918814	0
TCONS_00039700	0	0.125258	0.115692	0.0961151	0.353767	1.69815	0	0.937725	0.0403604	0.198671	0.258078	1.66657
TCONS_00034494	0.257543	0.0876191	0.629146	0.340173	0.344461	0.177648	0.482239	0.381854	0.58548	0.651541	0.536907	0.67139
TCONS_00139596	0.000505395	0.000640955	0.0185373	0.669223	0.139379	2.58221	3.76e-05	0.206812	0.019127	0.00443099	0.0952908	0.963777
TCONS_00139597	0.0947685	0.290821	0	0.45824	1.38709	5.00842	0	0.177531	0.000110993	0.700549	0.725452	1.77074
TCONS_00096759	0	0	0	0	0	9.82629	0	0	0	0	0	0
TCONS_00139598	0.51453	0.600744	0.13019	0.000490932	0.659179	0	0.482071	0.113361	0.273557	0.687595	0.106513	0.223907
TCONS_00038854	0	0	0	0	0	8.94797	0.416627	0	0	0	0	0
TCONS_00096757	0.031282	0.0923253	0.131345	0.96532	0.0432288	0	0.0332282	0.0881285	0	0	0	0.573778
TCONS_00151696	0	0	0	0	0	7.16785	0	0	0	0	0	0
TCONS_00096755	0	0.363356	0.368959	1.07432	0.0850656	0.108231	0.517553	0	0	0.297607	0.0909621	0
TCONS_00096756	0	0	0	0	0	0	0	0	0	0	0	1.16653
TCONS_00096753	0.630473	0.461465	0.419506	1.55651	4.59687	1.02733	3.05848	0.118922	1.3855	5.58412	2.49786	1.53257
TCONS_00034493	1.08438	1.62829	1.23012	1.1869	1.54516	0.142137	1.13012	1.10243	1.19599	2.04396	0.952768	1.4164
TCONS_00096752	0.0272586	0.0945825	0.0136392	0	0.0758864	1.27565	0	0.0396516	0	0	0.383378	0.585599
TCONS_00034492	0.0579488	0.0409585	0.105485	0.0869262	0.0663233	0	0.0779081	0.0389494	0.509786	0.276634	0.331717	0.693432
TCONS_00096761	1.9869	1.03838	1.2353	3.76539	7.5112	5.76282	1.54903	1.04934	1.36932	23.9523	8.22399	10.6606
TCONS_00051883	0.623276	0	0	0	17.3305	0	0	0	0	0.542005	0.945405	0
TCONS_00038849	0.355475	0.281196	0.118056	0.0300763	0.299023	0.449065	0.442169	0.36126	0.544929	0.123102	0.141544	0.150292
TCONS_00038841	4.12838	5.12812	4.54229	1.3363	1.87848	2.88923	0	1.12614	0	0	0	0.157082
TCONS_00038840	0	0	0	0	0	0	0	0.067243	0.0680413	0.175831	0.0262005	0.748017
TCONS_00038844	0.272358	0.375502	0.209872	0	0.143822	0.304272	0.0723882	0.266206	0.196178	0.744116	0.0514358	0.14529
TCONS_00063407	0.515253	1.00578	0.720254	0.940716	0.799238	0.268555	0.332464	0.344003	0.321359	1.18661	0.364002	0.0469954
TCONS_00151665	0.419247	0.719707	0.114833	0	0	0	0.198478	0.48403	0	0.105008	0.429274	0
TCONS_00023349	0.133859	0.0245237	0.459629	0.0442694	0.0163073	0.0234745	0	0.245512	0.442636	0.395681	0.653407	0.125678
TCONS_00041618	0.721053	0.170069	0.64997	0.848817	1.68253	0.710678	0.912628	0.686961	0.573173	2.49836	1.47395	2.06542
TCONS_00151668	0	0.205079	0	0.329722	0.25632	6.85347	0.146054	0.131761	0.0665115	0.0574122	1.15814	2.3407
TCONS_00151667	0	0	0	0	0	10.7526	0	0	0	0	0	0
TCONS_00041616	0.151024	0.60162	0.351958	0.504607	0.935447	0.612976	0.341848	0.0421454	0.0409883	1.59682	0.46554	0.900861
TCONS_00075864	0	0.757062	0.00336953	0.819174	0	0.000136662	0	0.0376269	0	0.267046	0.000411831	0
TCONS_00023353	0.149337	0.434953	0.0517669	0.207431	0.448931	1.80651	0.0313314	0.0142658	0.0296441	0.476194	0.358957	0.412018
TCONS_00023354	0.0367787	0.332203	0.238174	0	0.0349214	0	0	0.281928	0.089614	0.358766	0.193925	1.43479
TCONS_00120919	0	0	0	38.259	0	0	0	0	0	0	0	0
TCONS_00120917	0	0	0	0	0	0	0	0	0	0	0	2.56569
TCONS_00151670	0	0	0	0	0	2.82905	0.111276	0	0	0	0.3113	0
TCONS_00120918	0.170881	0	0.175405	0	0.0407701	0	0.0311098	0.304905	0.756154	0.591826	0.174041	0.216587
TCONS_00151673	0	1.09327	0.739649	2.74281	1.68015	6.62041	0	0	0	2.08189	1.14135	0
TCONS_00120915	0	0	0.195743	0	0.0764046	1.28877	0	0.231666	0	0	0.0455716	0.677178
TCONS_00108803	0	0	0.71603	0	0	2.28659	0	0	0.0962219	0.241639	0	2.02822
TCONS_00036659	0.0970593	1.15923	0.067172	1.78735	0	0.624747	0.142441	0.289548	0.0315418	0.431899	0.237311	0.0195413
TCONS_00038836	0.431845	1.20255	0.569696	0.0864865	0.153531	0	0.349559	0.645685	0.845236	3.83744	1.57785	1.86027
TCONS_00142705	0.043356	0.0580468	0	0.056671	0.0205668	0.84618	0.038266	0.0167914	0.0387298	0.0969555	0.0366743	0.128648
TCONS_00052748	0.147637	0.189158	0	0.0224932	0.0426313	0.167007	0.286316	0	0.0309969	1.05582	0.0368897	0.359168
TCONS_00120910	0	0	0	0	0	16.1878	0	0	0	0	0	0.755524
TCONS_00023350	0.228898	0.0988227	0.214454	0.0907235	0.165079	0.0215697	0.156109	0.282326	0.679721	0.343559	0.236597	0.677213
TCONS_00103117	0.696405	0.552959	0.963485	0.569517	0.805408	0.148757	1.05102	0.382714	0.51198	1.37353	1.22088	0.871234
TCONS_00108802	0	0	0	0	0	1.76863	0	0	0	0	0	0
TCONS_00108801	0	0	0	11.6448	0	0	0	0	0	0	0.285768	0
TCONS_00038830	0	0	0	42.0972	0	0	0	0	0	0	0	0
TCONS_00086536	0.667292	1.28262	0.681772	3.60197	3.13938	1.98063	1.57013	0.915284	0.801854	2.46558	3.64426	1.95738
TCONS_00038835	0	0	0	0	0	0.151574	0	0	0	0	0	1.47583
TCONS_00041622	0.386662	0.0357479	0.415094	0.563116	0.267084	0.229479	0.195514	0.0989204	0.251514	1.6016	0.437025	1.23827
TCONS_00086537	13.3085	21.1896	16.4165	31.6221	26.957	25.2391	17.2719	16.4174	12.5275	29.4723	25.9911	26.8185
TCONS_00038833	0	0	0	0	0	5.20047	0	0	0	0	0	1.06031
TCONS_00151675	0	0	0	0	0	7.98582	0	0	0	0	0	0
TCONS_00151674	0.101826	0	0	0.648231	2.41111	0	0.108673	0	0.0982518	1.52675	0.151093	0.215536
TCONS_00151677	0	0	0	0	0	21.7319	0	0	0	0	0	0
TCONS_00151679	0	0	0	0	0	0	0	0	0	0.0811054	0	1.79999
TCONS_00075861	0.272604	0.22427	0.531592	1.70716	0.124414	0.712448	0.490022	0.528401	0.741101	0.776159	0.573423	1.25903
TCONS_00049114	0.384922	0.736699	1.09564	1.24149	1.4288	1.48706	0.976217	0.840464	1.08433	1.10804	1.48172	2.90599
TCONS_00075853	0.509301	1.65143	0.842313	0.497416	1.69929	1.32904	0.00199095	1.92961	0.585113	1.22508	1.19129	0.963379
TCONS_00075854	0.631358	0	0.543205	1.11498	0.000583857	1.06657	0.521715	9.31e-05	0.599796	0.409303	0	2.41821
TCONS_00151680	1.18173	0.398007	0.418845	0.767456	0.0359963	1.24595	1.59707	0.886814	0.922417	0.823603	1.72607	0.365163
TCONS_00075851	0.0156833	0.743776	0.138131	0.249864	0.316298	0.18839	0.736957	7.94e-05	0.27708	1.41e-05	0.330105	0.348809
TCONS_00075852	1.331	0.880843	1.15753	0.712182	1.44508	0.0707972	1.06608	1.58359	1.48418	0.150281	0.764964	1.06384
TCONS_00075857	2.00911	2.9965	4.6966	3.78935	3.83728	1.78026	3.38626	3.60121	5.02131	1.25355	1.85789	5.05692
TCONS_00120928	0.322249	0.676522	9.65754	7.54978	3.33568	9.33598	0.23096	0.847254	3.9272	1.07741	1.35231	7.38228
TCONS_00075858	0.43416	0	0.371666	0.945466	0.307828	0.15119	0.234943	0.0830057	0.366504	0.0553163	0.156266	0.000599494
TCONS_00075855	0.34872	0.884488	2.63636	0.72574	1.07929	0.766727	0.144315	0.160144	1.35442	0.491113	0.206025	1.9239
TCONS_00120926	0	0	0.445833	0	0.40696	8.7118	0	0	0	0	0	2.4656
TCONS_00075856	0.620752	0	3.58466	0.976671	0.864919	0.37497	0.314262	1.45621	0.387059	0.316169	0.69079	1.07302
TCONS_00120927	0	0	0	0.34892	0	4.15527	0	0	0	0	0	0
TCONS_00017909	0.000725287	0.00137918	0.00114792	3.10294	1.37542	0.000529575	0.00135089	0.126944	0.00133239	0.470963	0.718703	1.20086
TCONS_00120925	0	0	0	0	0	16.7381	0	0	0	0	0	0
TCONS_00120922	0.375351	0.321249	0.383754	1.161	1.382	0.122272	0.0368423	0.0827878	0.0221469	0.0190763	0	0
TCONS_00038826	0	0	0	0	0	15.2417	0	0	0	0	0	0
TCONS_00038825	1.04413	3.50321	2.91104	10.7748	5.2018	25.8095	0.234827	1.71492	1.38683	4.77032	5.88364	16.0284
TCONS_00017908	0.479883	0.364053	0.550812	0.155022	0.321277	1.25061	0.998329	0.0875444	0.348081	0.653296	0.866197	0.00273998
TCONS_00120923	0.0973607	1.65144	1.48187	0	0.213322	0.422047	0.0527632	0.802208	0.0948277	0.041487	0.0418364	0
TCONS_00120920	0	0	0	0	0	0	0	0	0	0	0	1.27616
TCONS_00120921	0	0	0	0	0	0	0	0	0	0	0	1.36105
TCONS_00038820	0.0653639	0.193255	0.0687327	0.568432	0.0911509	0	0	0.0614006	0	0	0.109131	0
TCONS_00065603	0	0	0.0355777	0.899209	0.046467	0.177905	0.140326	0	0.0640481	0.0275802	0.130415	1.89853
TCONS_00012674	0.0534999	0.000278786	0.556726	1.1e-05	0.00010364	0.210398	0.0255819	0.0336988	0.201318	0.0377818	0.264266	0.132945
TCONS_00065604	0	0	0	0	0	15.811	0	0	0	0	0	0
TCONS_00151649	0	0	0	0	0	13.2885	0	0	0	0	0	5.18762
TCONS_00065606	0.167971	0.165638	0.112062	0.088582	1.10385	2.75822	0.0599102	0.26453	0	0	0.0458997	0.906983
TCONS_00038824	0	0	0	0	0	0	0	0	0	0	0	0.589436
TCONS_00066931	0	0.16234	0.455532	0.237252	0.177439	1.24581	0	0.184098	0.201825	0	0.179126	2.15e-05
TCONS_00065600	0	0	0	0	0	0	0	0	0	0	0	1.23859
TCONS_00038822	0	0	0.902733	0	0.204274	5.20729	0.61242	0.278083	0	0	0	0
TCONS_00038821	0.741716	1.42187	2.27789	0.915404	1.67129	1.37071	0.887549	1.20978	1.6016	1.46827	1.38049	1.64566
TCONS_00151641	0.0958356	0	0	0	0.200466	0.338125	0.153474	0.045815	0.227494	0	0.356566	1.37152
TCONS_00139568	0.113685	0.000257032	0.0207887	0.401166	0.0010037	0	0.0540524	0.506951	2.59e-05	0.0295525	0.122399	0.220076
TCONS_00096789	0.43854	0	0.349273	0	0.706445	1.379	0.359222	0.424909	0.462416	0	0.167494	1.7371
TCONS_00151643	0.136016	0.0465656	0	0.3317	1.42048	0.119856	0	0.0465656	0	0	0	0
TCONS_00096786	0	0	0	0	0	12.1813	0	0	0	0	0	0
TCONS_00151646	0	0	0	0	0	19.7385	0	0	0	0	0	0
TCONS_00151645	3.63988	3.40298	3.5143	3.64342	6.24365	0.568637	6.73974	5.8493	7.07642	6.82166	5.94205	3.62436
TCONS_00096784	4.5513	5.76267	6.54029	13.0545	9.89245	6.8822	8.84479	2.93421	6.16689	12.6637	7.33606	15.2488
TCONS_00151648	0.0642375	0	0.680971	0.724625	0	0.0595906	0	0.189588	0.19058	0	0.13393	0.907577
TCONS_00096785	0	0	0	0.206204	0.355772	0	0	0	0	0.078066	0	1.25829
TCONS_00096793	1.24932	0.141263	0	0	0.0393248	0	1.52747	0.05789	0.0542022	0.271615	0	0
TCONS_00096794	0	0	0	0	0.0850656	8.00119	0	0	0.234298	0.203472	0	0
TCONS_00096792	0.793941	0	0.0668405	0	0	0	0.993048	0.0944401	0	0	0	0
TCONS_00096790	0	0	0	0	0	25.3778	0	0	0	0	0	0
TCONS_00076736	0.0483274	0	0.675427	0.353615	0.297494	3.28919	0	0	0.0987937	0.647395	0.264905	0.171549
TCONS_00151650	0	0	0.0596856	0	0	0.798852	0	0	0	0	0	0.493613
TCONS_00038814	0.546811	1.92105	1.59239	0.576952	3.11152	10.4925	0.44074	2.37856	1.28152	0.285589	1.98751	7.0285
TCONS_00105314	0.374428	0.174322	0.720294	1.40456	2.39386	1.52519	0.483712	0.583214	0.407554	0.493814	0.225585	2.24938
TCONS_00063411	0.221236	0.000283538	0.223956	0.324152	0.208633	1.68e-06	0.481264	0.202075	0.553072	0.000792001	0.213245	0.0798217
TCONS_00063410	0	0.20434	0.267827	0.0619099	0	0.190875	0	0.278425	0	0.150291	0	0.713821
TCONS_00038812	0	0	0	0	0.14944	1.88276	0	0.0287315	0	0	0	0.112637
TCONS_00138221	0.058723	0	0.256312	0.253699	0.255824	1.59614	0.0443648	0.0526454	0.385277	0.20888	0.498331	1.04696
TCONS_00038811	0	0	0	0	0	7.9827	0	0	0	0	0	0
TCONS_00061236	0.590836	0.27441	0.086142	6.2e-06	0.189912	0.157121	0	4.45e-07	0	0.00515429	0	0
TCONS_00038810	0.488849	0	0.487763	9.42087	0.342734	0	0	0.466572	0	0	0.399808	0
TCONS_00061237	0.183665	0.00643474	2.48e-06	0.870516	0	0.231287	0	0	0	0.0341337	0	0
TCONS_00139555	0.239146	0.166976	0.40847	0	0.0594898	1.08033	1.96e-05	0.220924	0	4.81e-05	0	0.0677039
TCONS_00151652	0.366827	1.36766	1.12943	1.19389	0.497881	4.45551	0.488601	1.01655	0.440691	0.11441	0.722642	1.1861
TCONS_00096799	0.101776	0	0	1.04718	0.566186	0	0	0	0	0	0	0.0645787
TCONS_00025978	0.652757	13.1306	3.70772	0.055925	4.4107	5.35053	1.46365	23.186	3.84502	0.0190764	5.60233	3.19929
TCONS_00151655	0	0	0	0	0	2.90839	0	0	0	0	0	0
TCONS_00151654	0	0	0	0	0	5.03515	0	0	0	0	0	1.09326
TCONS_00151657	0	0	0.0438554	0	1.20847	0	0	0	0	0.108903	0	0
TCONS_00066928	0.0934912	0.495534	2.62719	1.36982	5.5303	4.58714	0	0.0560141	1.50979	0.24876	0.177023	3.57247
TCONS_00151656	0	0	0.120669	0	0	4.90832	0	0	0	0	0	0.509602
TCONS_00096798	0.341787	0	0	0	0	0	0.378367	0	0	8.98326	0.302343	0.748464
TCONS_00096795	0	0	0	0	0	0	0	0	0	0	0	2.3951
TCONS_00102297	1.31646	2.64195	2.59469	8.76359	5.84564	9.70355	1.41502	2.10253	1.18552	7.66833	5.98898	11.1535
TCONS_00151660	0.175498	0.723488	0.43859	0.452253	0.33948	0.991486	0.257145	0.294683	0.408521	0.2748	0	0.671094
TCONS_00102296	0	0	0	0	0.10082	3.21824	0	0.138872	0	0	0	0.870237
TCONS_00151661	0	0.535062	0	0	2.79599	0	0	0	0	0	0.302148	0.333963
TCONS_00038806	0.697592	0	1.10596	16.5689	4.17331	4.00862	0.734441	0.662568	1.33041	6.767	7.88302	0.962689
TCONS_00038803	0.248169	0.621603	0.248055	0	0	2.85887	0.261278	0.840636	0.237967	0	0.554003	0.81848
TCONS_00038809	0	0	0.69959	21.4163	0.47457	0	0.722578	0	0.647918	0	0	0
TCONS_00038808	0.081972	0.36073	0.858306	0.288876	0.195979	0.935411	0.357263	0.452385	0.802721	0.306058	0.469195	0.311263
TCONS_00038807	0	0	0	0	0	7.55514	0	0	0	0	0	8.18033
TCONS_00065625	0	0	0	0.179697	1.13681	0.15013	0	0	0	0	0.379491	0
TCONS_00151628	0	0	0	0	0.170928	0.253672	0	0.0385476	0	0	0	1.05197
TCONS_00151627	0	0	0	0	0	15.5425	0	0	0	0	0	0
TCONS_00065627	0	0	0	0	0.305486	0	0	0	0	0	2.24848	0
TCONS_00151629	0	0	0	0.373497	0.677501	0	0	0	0	0.129521	0.916834	1.44367
TCONS_00013502	0.167892	0.0123049	0	0.0288402	0.126429	0	0.170895	0.0171393	0.0081327	0.422486	0.107272	0.603207
TCONS_00038802	0	0	0	0	0	0.184025	0	0	0	0	0	1.16869
TCONS_00065622	0	0	0	0	0	34.5265	0	0	0	0	0	0
TCONS_00041652	2.43191	2.97458	4.64353	1.11829	3.14	4.96433	2.98201	5.83743	3.15604	18.4479	7.14945	6.51114
TCONS_00065624	0	0	0	0	0	10.4221	0	0	0	0	1.61353	0
TCONS_00151620	0.82522	0.495805	0.0624317	0.577986	0.889656	0.207266	1.73947	0.343751	0.417481	0.242035	0.812762	0.0844897
TCONS_00117710	0	0.335381	0.506012	1.26913	0.111029	0.142089	0	0.504707	0.268225	0.344725	0.248172	0.017629
TCONS_00151622	0	0.165892	0.112776	1.23865	2.28368	4.49722	0.381062	0.0846332	0.446233	2.78739	2.01711	1.76553
TCONS_00151621	0	0	0	0	0	2.57164	0	0.495812	0	0	0	0
TCONS_00117716	0.685603	0.744398	2.5975	7.47636	4.42183	4.88699	0.703983	1.53705	2.61185	3.26337	2.3881	2.08887
TCONS_00117715	0.176397	1.25007	0.120611	0.0423946	0.090714	0.222695	0	0.414723	0.400259	0.228717	0.115654	0.197926
TCONS_00117714	0.418434	0	0.0446242	0.256123	0.633492	0	0.186754	0.987221	0.51394	0.0881542	0.295865	0.195132
TCONS_00117713	0.795348	1.272	0.726287	0.781552	0.801917	0	0.913234	0.383095	0.932591	0.642827	0.329959	0.119158
TCONS_00075430	0	0	0	0	0	3.59534	0	0	0	0	0	0
TCONS_00151625	0	0	0	0	0	21.085	0	0	0	0	0	0
TCONS_00117709	1.03569	0.969619	3.20692	4.27581	2.44503	1.47315	1.55261	1.65125	1.8416	1.20023	1.52723	4.72958
TCONS_00117708	0.255106	0.00327277	0.421735	0.334655	0.686112	0.381377	0.15158	0.15055	0.480952	0.425472	0.226637	1.19971
TCONS_00141816	6.90355	7.17475	5.53375	9.8605	7.77669	5.95432	7.6248	10.0746	8.04686	4.41056	8.47816	4.87908
TCONS_00117706	0.918716	2.38435	1.04833	1.48667	2.82795	1.15193	0.711716	2.15466	1.32461	1.79179	1.6076	2.01366
TCONS_00052301	0.0519718	0.579272	0.155795	0.0747521	0.568693	2.82349	0.113836	0.689142	0.193996	0	0.960756	3.80314
TCONS_00054962	0.241685	0.336055	0.282913	0.320504	0.393292	0.484121	0.0809229	0.547892	0.705402	0.0378192	0.237617	0.0471162
TCONS_00065630	0	0.635938	0.0852704	0	0.290944	1.99793	0.0295864	0.275621	0.342407	0	0.0464221	0.623919
TCONS_00065631	0.586865	0.68438	1.20121	6.93786	0.836128	3.63058	0	0.280461	0.215349	1.01406	0.420285	0.250323
TCONS_00141814	0.0583724	1.51574	1.09891	0.822757	0.650534	2.32137	0.20615	0.340932	0.39479	0.198229	8.34e-05	0.000643447
TCONS_00065614	0	0	0.664742	3.94785	0	2.59751	0	0	0.10557	0	0	0
TCONS_00042516	0.142604	0.652604	0.343807	1.66e-05	0.00163014	0.0926351	0.212845	0.44313	0.341833	0.0379426	0.102832	0.0319127
TCONS_00062103	0.0743633	0.268582	2.08e-05	0.0762997	0.178685	5.79e-05	1.02e-05	0.157352	1.07e-05	1.1085	0.253911	0.319903
TCONS_00065611	0	0	0	0	0	0	0	0	0	0	0	2.30221
TCONS_00065612	0.0309897	0	0	0.0256506	0	0	0	0.182108	0	1.45037	0.288142	0.102587
TCONS_00062106	0.548854	0.0105052	0.176146	0.226186	0.725849	0.618858	0.423547	0.000166038	0.307887	0.00943217	0.136466	0.359327
TCONS_00054980	0.991341	1.6613	1.00165	1.29397	0.749571	0.769562	1.30453	1.11259	1.11783	0.759797	0.559828	1.0907
TCONS_00151630	0.177489	0.70695	1.37692	1.16073	0.369463	0.631102	0.3762	0.687556	1.09947	1.07091	1.75196	0
TCONS_00054982	0.99549	1.04261	1.70312	0.522768	1.01055	0.952893	1.32369	1.36954	1.25423	0.96996	1.16086	0.98353
TCONS_00151632	0	0	0	0	0	0	0	0	0	0	0	1.78979
TCONS_00072393	0	0.0480605	0.388715	1.09788	0.325907	1.22283	0.0935253	0.34662	0.172171	0.128834	0.26018	1.0184
TCONS_00151635	21.6351	15.3632	0.905506	5.72965	1.45731	0	13.3985	7.2176	10.3676	0	4.50947	0
TCONS_00065619	0	0	0	0	0	15.0389	0	0	0	0	0	0
TCONS_00054978	0.707141	0.918102	1.80701	1.04877	0.964209	0.927533	0.34464	0.601274	1.30744	1.08516	0.767497	0.738893
TCONS_00071055	1.86325	3.84319	4.93363	3.38004	3.4664	0.879537	2.42142	3.3697	2.05845	3.8109	1.37687	2.7278
TCONS_00071056	0.676413	0.739782	2.01753	3.14069	3.57382	3.74584	1.18327	0.760778	1.28921	1.79069	2.59447	1.79085
TCONS_00050135	0	0	0	0	0	5.92842	0	0	0.0588574	0	0	0
TCONS_00054979	0.423575	0.0786631	0.371755	0.736478	0.45787	0.20862	0.216889	0.395933	0.277367	0.530067	0.684771	0.490059
TCONS_00052312	1.36121	2.6208	0.813712	0.718671	0.830617	0.938944	1.62027	2.20565	1.291	1.14588	0.786997	1.16232
TCONS_00023787	0.155039	0.0215411	0.222705	0.138744	0.00483471	0.19633	0.202051	0.00667713	0.157967	0	0.0912949	0.78678
TCONS_00065649	0.448188	0.234783	0.228626	1.70591	0.417384	7.85868	0	0.234783	0.648854	0	0	1.08483
TCONS_00041679	0	0.420264	0	0.170974	1.34458	0	0	0	0	0.518431	0.160485	0.160428
TCONS_00065643	0.0298594	0.275533	0.158554	0.731141	1.06118	0.657291	0.39419	0.0584887	0	1.74895	3.09369	0.580657
TCONS_00041677	0.117449	2.49828	0.257713	1.67318	3.2679	0.609162	0.741933	1.00613	0.602696	5.7499	3.11289	2.97674
TCONS_00065644	2.48653	2.68506	2.12337	10.1077	4.46352	6.24857	3.16759	3.88115	2.69003	4.67524	7.46796	4.27869
TCONS_00065646	0.227963	0.458079	0.718556	0.574615	0.135233	0.0954393	0.73773	0.842166	0.482704	2.00748	0.711582	1.17786
TCONS_00151600	0	0	0	0	0	0	0	0	0	0	0	9.17105
TCONS_00151602	0	0	0	0	0	11.2124	0	0	0	0	0	0
TCONS_00002822	2.13526	3.28484	0.312697	0.000707574	1.47926	0.865918	1.29435	0.385887	0.569376	6.08225	1.46015	0.32299
TCONS_00002823	18.6743	20.4575	17.2632	6.74771	9.55438	0.652229	19.0882	21.6783	16.4134	9.73616	7.91831	13.0465
TCONS_00151603	0	0	0	0	0.0406856	0	0	0.327209	0	0	0.173343	0.636857
TCONS_00071088	0.472752	0.525258	0.379942	1.84412	2.71906	1.33875	0.298945	0.64293	0.311509	0.439162	0.910557	3.78164
TCONS_00024622	0	0	0	0	0	4.37446	0	0	0	0	0	0
TCONS_00014809	0	1.00151	0.701475	0	0	0.0586551	0	4.3e-05	0.20658	0.0160976	0.035026	0
TCONS_00065650	0.0867691	0	0	0	0	0.141228	0.0925598	0.081686	0.372996	0.313413	0.556201	0.76877
TCONS_00014805	5.78297	4.32007	4.45549	4.39182	6.08275	4.6379	7.52448	6.52395	6.10515	7.23536	7.24221	6.6967
TCONS_00014808	3.67535	2.99363	2.17312	2.42249	3.87282	1.97418	3.95572	3.73377	3.81151	4.61819	4.98035	4.05828
TCONS_00065652	0	0	0	0	0	17.8442	0	0	0	0	0	0
TCONS_00014807	0	0.218375	0.521915	0.00059105	1.76685	2.45841	0.809837	0.162435	0.295216	1.55332	0.589253	0.399281
TCONS_00065653	0	0	0	0	0	25.9594	0	0	0	0	0	0
TCONS_00014804	1.70677	1.31556	1.75473	6.28213	1.07992	4.66131	1.60461	1.42172	3.09344	4.98645	2.42875	4.24213
TCONS_00065637	0	0	0	0	0	10.648	0	0	0	0	0	0
TCONS_00151619	0.0259397	0.721401	0.164714	0.200171	0.938432	0	0	0.0831007	0	0	0	0.156197
TCONS_00065638	0	0	0	0	0	0	0	0	0	0	0	5.44847
TCONS_00151618	0.0298594	0.307419	0.0321626	0.0488051	0.949062	1.78358	0.13082	0.0611941	0.0294357	0.102876	0.198156	0.352102
TCONS_00065639	0	0	0	0	0.219808	3.94659	0	0	0	0	0	0.164691
TCONS_00067816	0	0.557388	0.000112191	0	0	0	0.269406	0.00243006	0.198184	0	0.000165384	0
TCONS_00034897	58.5386	80.3695	60.7236	78.4932	85.1047	48.3928	68.9604	71.4164	41.327	74.4589	75.7311	68.5573
TCONS_00065635	0.793503	1.35333	0.593895	0.477525	0.476848	0.420502	0.738	0.871494	0.784864	0.716116	0.943023	0.684287
TCONS_00151611	2.24521	3.7191	1.66897	4.17377	13.6263	2.20467	4.60555	4.48544	1.51818	6.54891	10.5473	7.93282
TCONS_00151614	0	0	0	0	0	0.497882	0	0.108069	0	0	0.0569055	1.17491
TCONS_00077613	2.0381	3.85799	2.17651	2.23571	4.05813	1.90428	2.80546	3.28244	1.69917	1.27269	3.08169	3.11346
TCONS_00120907	0	0	0	0.295961	0.222566	0.0649427	0	0	0	0	0.0326902	1.28254
TCONS_00126200	0.0966583	0.0588493	0.184385	0.461541	0.0349722	0.559708	0.0211142	0.0825636	0.0369988	0.157809	0.208364	0.375601
TCONS_00120905	0	0	0	0	0	3.40151	0	0	0	0	0	0
TCONS_00065640	0	4.94469	0.446419	0	1.1368	6.80521	0.447116	0	0	0	0	0
TCONS_00120903	0	0	0	0	0	12.7853	0	0	0	0	0	0
TCONS_00120901	0.812176	0.736844	1.57465	0.696265	0	0.647523	0.803012	1.6513	1.70321	0.542145	1.01613	0.871824
TCONS_00129717	0.195804	0.522498	0.278686	0.00428603	0.189082	1.17219	0.411832	1.09335	0.174537	0.0235257	0.178013	1.67778
TCONS_00129715	0.15944	0.567363	0.181615	0.0176022	0.117765	0.636481	0.0315602	0.251113	0.357341	4.45e-06	0.140622	0.163442
TCONS_00066516	0.119058	0.475705	0.495352	1.80098	2.51614	2.31621	1.15441	0.461439	1.24885	1.86517	2.31379	1.32424
TCONS_00065669	0.87972	0.3	0.408837	0	0	0	1.23585	0.465491	0.26639	0.590003	0.347372	0
TCONS_00065665	0.158022	0	0.158229	0	0	7.08672	0.169285	0.595461	0.150003	0	0.389088	3.63894
TCONS_00065666	0	0	0.732648	0	0	0	0	0.738538	0	0	0	1.17005
TCONS_00034402	4.60211	7.72314	7.31793	3.73533	4.5723	6.96351	4.60645	7.70133	5.99482	2.4589	4.74948	6.60262
TCONS_00022413	0.33013	1.29785	0.654333	0.027808	1.1338	0.913564	1.1115	0.538773	0.622131	0.687574	0.959403	0.512312
TCONS_00025932	0.144797	0.403821	0	1.01952	0.362035	0.011337	0.0977608	0.347117	0.0718966	0.203467	0.311007	0.927499
TCONS_00065673	0.0650075	0	0	0.461891	0.620803	0	0.136883	0	0.0307027	0.442519	0	0.0297367
TCONS_00125300	0	0.163668	0	0	0	0.141321	0.0669222	0.0673261	0.02979	0.0698828	1.37361	0.663183
TCONS_00037907	0	0	0	0	0.132818	1.43265	0	0	0	0	0.0581614	0
TCONS_00065670	1.21868	1.29083	0.443008	0.495194	0.956149	0.398166	1.01926	1.66617	1.17562	1.66064	1.40401	1.22172
TCONS_00125305	0	0	0	0.000273298	0	0.81301	0	0	0	0	0.0798419	0.000329495
TCONS_00104842	0.928989	0.576526	1.03028	0.443796	0.842106	0.174115	0.957029	1.14607	1.29412	0.411444	0.532431	0.581502
TCONS_00065658	0	0	0	0	0	1.33109	0	0	0	0	0.0418364	1.40421
TCONS_00065659	0.414767	0	0	6.57091	0.931509	0.769524	0	0.817936	0	0.178606	0.343209	0.398117
TCONS_00007273	0	0	0.697268	0.341386	1.0687	8.61165	0	0.202296	0	0	0.485476	1.27114
TCONS_00143198	0	0	0	0	0.181668	0	0	0	0	0	0	0.550468
TCONS_00143197	0.887089	6.3534	3.63019	1.60358	0.570736	5.00338	1.31262	4.23827	2.49166	3.45153	5.22255	1.92119
TCONS_00067839	0.797745	0.548175	0.122443	0.047255	0.0507594	0.328905	1.42175	0.228673	0.36744	1.28839	0.560159	0.488616
TCONS_00143196	0	0	0	0	0	2.70188	0	0	0	0	0	1.8238
TCONS_00065654	0	0	0	0	0	11.5047	0	0	0	0	0	0
TCONS_00065655	0	0	0	0	0	8.12873	0	0	0	0	0	0
TCONS_00065656	0	0	0	0	0	1.01845	0	0	0	0.100451	0.279203	0
TCONS_00143191	0	0	0.455576	3.54176	0	0.193917	0	0	0	0.314064	0.266177	1.63437
TCONS_00073280	0	0	0.238226	0	0.200662	3.87342	0.11805	0.197377	0.100404	0	0	0.115988
TCONS_00143190	0	0	0.340982	0.478725	0.447074	0.0103951	0	0	0.858101	0.266814	0.0755373	0.0236892
TCONS_00002815	0.127008	0	0	1.09286	0.414759	0	0.0328174	0	0	0.0903006	0.69662	0.216458
TCONS_00143193	0	0	0	0	0	0	0	0	0	0	0	7.89102
TCONS_00143192	0	0	0	0	0	6.8624	0	0	0	0	0	0
TCONS_00116828	0	0	0	0	0	0	0	0	0	0	0	6.5549
TCONS_00067840	0.855958	0.0998112	0.161567	0	0.510196	7.64e-05	0.132254	0.0403469	0.354287	1.0193	1.17e-05	0.653157
TCONS_00065663	0	0.247542	0.128746	1.05044	1.31434	2.54595	0	0.474575	0.114259	0.199666	1.4055	0.443122
TCONS_00034867	0.166986	5.86e-05	0.215486	1.40381	0	8.8e-05	3.42e-05	0.198593	0.257541	0.0901813	0.150661	0.750579
TCONS_00062152	0.38248	0.612867	0.82194	2.08342	0.439279	0.226732	0.154653	0.0677965	0.131139	0.167318	0.438802	1.16749
TCONS_00065660	0	0	0	3.91268	0	0	0	0	0	0	0	0
TCONS_00065688	0.124397	0.0862406	0.437371	0.378025	1.1714	0.223826	0.0884558	0.642381	0.160893	0.930029	0.24483	0.382275
TCONS_00065689	0	0	0	0	0	14.2217	0	0	0	0	0	0
TCONS_00023725	0.172025	0	0	0.197174	0	1.44531	0	0	0.0544926	0.149587	0.454724	0.573779
TCONS_00114669	0.585654	0.936415	1.09451	0.853273	0.456948	1.2386	0.504474	0.856398	0.729513	0.468548	0.563139	0.452789
TCONS_00075005	0	0	0	0.859001	0.501416	0.579519	0	0	0	0.22585	1.33309	0.386695
TCONS_00056724	0	0	0.487351	0	0	5.48945	0	0	0.237704	0.781019	0.646137	0
TCONS_00056723	0.00037054	0.0874841	0.0137623	0.690927	0.0631906	0.168511	0.0781789	0.0806028	0	2.08399	0.459861	0
TCONS_00065694	0	0	0	0	0	2.977	0	0	0	0	0	0.30734
TCONS_00065695	0	0	0	0	0	0	0	0	0	0	0	0.753306
TCONS_00033527	0.786798	2.26131	3.38598	8.44501	5.37303	4.40614	0.851461	2.66917	3.5597	2.75905	4.81628	5.38117
TCONS_00065691	0	0	0	0	0	25.928	0	0	0	0	0	0
TCONS_00100025	0.161911	0.330502	0.289986	0	0.207153	0.115824	0.16414	0.312943	0.234233	0.436473	0.148806	0.561102
TCONS_00100026	8.45368	5.51262	3.23425	1.70908	6.19038	0.440801	10.6336	5.08002	3.81031	52.3829	21.1792	15.126
TCONS_00065693	0.358293	0.398007	0.44577	0.423981	0.744016	1.51566	0.313682	0.451958	0.294215	0.311832	0.328997	1.02162
TCONS_00065676	0	0	0	0	0	0	0	0	0	0	0	1.06393
TCONS_00065678	2.1536	3.76494	4.31268	4.701	4.59273	4.24604	3.52829	2.97524	2.11927	4.22756	4.33395	3.30293
TCONS_00065679	3.42268	10.6913	6.97906	18.7485	20.4752	15.4474	4.69848	5.05076	6.35277	13.5627	15.8019	15.1321
TCONS_00058917	0.0596157	0	0	0	0.854931	0.554807	0	0.053096	0.0375573	0	0.192622	0.246915
TCONS_00136441	0.118342	0	0.0329295	0.632558	0.060465	0.0589558	0.0986895	0.218622	0.115489	0.222044	0.352085	0.365789
TCONS_00065683	0	0	0	0	0	14.037	0	0	0	0	0	0
TCONS_00085271	2.08e-06	0.174566	0.0905186	0	1.13963	0.0258853	0.342326	0.228075	0.671215	0.247564	0.0286558	0.235409
TCONS_00065684	0	0	0.108018	0	0	2.14061	0	0	0	0.121119	0	0
TCONS_00085272	0.0533537	0.155541	0.266054	0	0.637231	0.11606	0.271949	0.0530938	0.17849	0.000609599	1.34e-05	0.0993736
TCONS_00085273	0.194039	0.113772	0.0656696	0	0.75977	0.042872	0.104921	0.237312	0.312488	0.0131737	0.0327435	0.0120387
TCONS_00088784	0.171464	0.0715637	0.302413	1.53041	0.241458	0.175157	0.0740811	0.0230107	0.0131387	0.209116	0.0403951	0.354054
TCONS_00065680	0.672356	0.311675	0.481529	0.0575105	0.0270697	0	0.468865	0.517794	0.420878	0.019256	0.103849	0.049151
TCONS_00088302	0	0	0	0	0.293601	2.11615	0	0	0	0.0730784	0.0306051	0
TCONS_00065681	0.333277	0.156584	0.506137	0.171422	0.0663047	0	0.715367	0.244833	0.273582	0.0655929	0.0147402	0
TCONS_00088301	0	0	0	0.596982	0.324681	0.185161	0	0	0	0	0	0.613426
TCONS_00088785	2.33e-06	3.56e-06	0.588828	0.639662	0.400238	0.161819	0.000107516	0.0509192	0.279347	0.315367	0.019021	0.0465572
TCONS_00143166	0	0	0	0	0	24.2777	0	0	0	0	0	3.05058
TCONS_00143165	0	0	0	2.10355	0	0	0	0	0	0.704289	3.1654	0
TCONS_00065109	0	0	0	0	0.0659337	3.15054	0	0	0	0	0	0.0998373
TCONS_00143164	2.48484	1.61288	0.786802	1.37021	2.74211	2.80964	1.5682	1.42629	0.815749	2.31222	1.85859	2.95069
TCONS_00065588	0	0	0	0	0	17.9896	0	0	0	0	0	7.1038
TCONS_00143169	0	0	0	0	0	0	0	0	0	0	0.26126	2.58654
TCONS_00143167	0	0	0.0531457	0	0.03524	0.639217	0.159632	0	0.193535	0	0.101287	0.557198
TCONS_00017145	0.110644	0	0.0208649	0	0.0160653	0	0.0126588	0.0119018	0.0585098	0.271175	0.103707	0.71251
TCONS_00021649	5.17843	6.39111	5.7898	12.4367	9.46116	17.3106	6.87549	5.82398	4.86281	16.9632	14.1999	18.1849
TCONS_00143161	0	0	0	1.07947	0.097824	0	0.0595177	0	0	0	0.141576	0.179418
TCONS_00135546	2.79e-05	0.708712	0.132636	0.587143	0.207865	0.798082	0.000997734	0.116178	2.82e-05	0.159763	0.265877	0.731779
TCONS_00082914	0	0	0	0	0.0352709	0	0	0	0	0	0	0.650537
TCONS_00082912	0	0	0	0	0	1.46615	0	0	0	0	0.0939616	0
TCONS_00136872	0.162128	3.54919	0.188037	0.465566	0.959961	1.86202	0.525494	1.02176	0.649099	0.536984	1.04997	1.72421
TCONS_00082911	0	0	0	0	0	0	0	0	0	0	0	10.3095
TCONS_00082910	0	0	0	0	0	8.12873	0	0	0	0	0	0.913811
TCONS_00136871	0.0479872	0.3572	0.301337	0.253251	0.239025	0	0.188813	0.327188	0.879213	0.468557	0.170833	0
TCONS_00136870	0.0988233	1.01e-05	0.0985393	0.125964	0.256306	0.0291693	0.164989	0.361733	0.187008	1.28935	0.927359	0.482382
TCONS_00031445	0.804335	0.219638	0.405189	0.513306	0.310697	0.411533	0.848185	0.62115	0.832932	1.63923	0.460451	1.20403
TCONS_00065112	0.388718	0.555106	0.984226	0.741987	0.145077	1.19816	0	0.387801	0.560414	0.406151	0.62404	1.0844
TCONS_00065596	0.123336	0	0.0685007	0	0.0894668	1.30957	0.547502	0.0613407	0.185116	0	0.584514	1.56786
TCONS_00031446	0.445309	0.554844	0.479793	5.97e-06	0.927118	5.28e-05	0.77933	1.018	0.459493	0.719317	0.412329	0.414448
TCONS_00065597	0	0	0	0	0	8.27807	0	0	0.396188	0	0.698064	7.67282
TCONS_00065598	0	0	0	0	0	6.74331	0	0	0	0	0	0
TCONS_00065592	0.877042	1.08782	1.059	1.14948	1.59137	1.37599	1.13894	1.40822	0.888096	0.752636	1.6372	1.50605
TCONS_00065593	0	0	0.0459878	0	0	0	0.0906926	0	0	0	0	0.791411
TCONS_00065594	0	0	0.59103	0	0	6.9801	0	0	0	0	0.234238	0
TCONS_00143155	0.0898955	0	0	0	0	0.320208	0	0	0	0	0	2.64753
TCONS_00064248	0	0	0	0	0.301903	1.21582	0	0.0526449	0	0.293881	0.351127	0.635234
TCONS_00143153	0.542572	0.81721	3.6884	4.37038	1.96479	0	0	0.52042	0	0	0	0
TCONS_00143157	0.175569	0.219834	0.288859	0.0829909	0.46506	0	0.299689	0.253232	0.480037	1.33821	0.634105	1.19732
TCONS_00000711	1.46092	1.53959	0.185313	0.698603	0.976205	1.85186	0.861778	1.42027	0.771859	0.893911	0.868016	1.25219
TCONS_00082908	0	0	0	0	0	11.8348	0	0	0	0	0	0
TCONS_00000712	0.274428	0.83394	0.14728	0.433356	0.186643	0.347229	0.303916	0.523679	0.288065	0.411926	0.25128	0.532615
TCONS_00082906	0	0	0.132678	0	0	1.40265	0	0.0625432	0	0	0.169098	1.58296
TCONS_00082901	0	0	0	0	0	20.0063	0	0	0	0	0	0
TCONS_00053125	0.531644	0.26216	0.42431	0.158525	0.407087	0.104915	0.979172	0.960901	0.25228	0.681199	1.86302	0.251356
TCONS_00082900	0	0	0	0	0	23.5185	0	0	0	0	0	0
TCONS_00046843	0.431389	0.0211581	1.06997	7.82e-05	0.681265	0.424787	0.644115	0.177883	0.582327	2.60484	1.97448	1.00396
TCONS_00065584	0	0	0	0	0	5.20094	0	0	0	0.135768	0	0
TCONS_00065585	0.689742	1.04664	0.827538	1.50124	1.15217	1.69251	1.33027	1.10888	0.544496	0.642169	0.77802	0.623097
TCONS_00065587	0.980356	2.50186	3.04947	0	1.40306	0	13.7073	3.39385	0.471748	0	0	0
TCONS_00031436	0.48339	0.809807	2.03218	0.146558	0.288713	1.35894	0.907504	0.453396	1.64642	0.559319	0.750123	1.32832
TCONS_00065580	0	0	0.391587	0	0	12.9033	0	0	0	0	0	0
TCONS_00065581	0	0	0	0	0	0.115568	0	0	0	0	0.162291	0.781552
TCONS_00065582	0	0	0	0	0	4.76861	0	0	0	0	0	0
TCONS_00065583	0.847327	0.517425	1.15809	0.117893	1.22004	1.34439	0.474947	0.852565	0.6371	0.970691	0.623824	2.0662
TCONS_00127937	0.000637219	0.0545215	0.0839147	0.391296	0.114961	0.563217	0.0580661	0.069281	0.00104568	0.117356	0.0102701	0.194624
TCONS_00127936	0.290482	0	0.771755	0.0891027	0.257052	0.182766	0.0185766	0.541597	0.97418	0.593526	0.933146	0.151327
TCONS_00143187	0.107207	0	0.164287	0	0.0375816	0	0.338013	0.100968	0	0	0.955611	0
TCONS_00090528	0.971297	0.692568	0.61341	0.0251382	0.841197	0.311535	0.299849	0.543926	0.450137	0.674281	0.703726	0.313087
TCONS_00042009	1.83024	0.817337	0.567687	0.819579	0.159599	0	0.983383	1.35889	1.48899	2.76442	0.635397	0.305994
TCONS_00090529	0.11481	0.382181	0.444444	0.40213	0.155887	0.237359	0.101579	0.447231	0.414425	0.82797	0.623935	0.173192
TCONS_00019789	0	0	0.0839132	0	0	0.459002	0.0426686	0	0	0	0	2.6019
TCONS_00019787	0	0	0	0	0	0	0	0	0	0	0	2.22526
TCONS_00143180	0	0	0	28.071	0	0	0	0.973768	0	0	0	0
TCONS_00046844	1.04298	0.451698	0.770885	0.456739	0.503583	0.189696	1.15117	0.640863	0.862854	5.21731	0.621534	1.38804
TCONS_00019786	0	0	0	0	0	2.53538	0	0	0	0	0	0
TCONS_00019785	0.0316694	0	0	0.200014	0.144344	0	0	0	0.0299674	0.878764	1.35351	0.0667796
TCONS_00019784	0	0	0	0	0	5.03256	0	0.264044	0	0	0	0
TCONS_00143184	0.0110644	0	0.0353152	0	0.309872	0	0.0245581	0.0108602	0	0.254676	0.102786	1.21628
TCONS_00019781	0	0	0	0	0	2.184	0	0	0	0.339957	0	0
TCONS_00019780	0.0586814	0.173804	0	0	0	2.72733	0	0	0	0.283112	0	0
TCONS_00143181	0	0	0	0	0	24.68	0	0	0	0	0	0
TCONS_00082939	0.025315	0	0.31108	0.0399567	0	2.55158	0.268999	0	0.0478158	0	0	0.418093
TCONS_00082937	0	0	0	0	0	3.45351	0	0	0	0	0	0
TCONS_00082936	0	0.0411505	0.0200357	0	0.0559059	0.124895	0	0.135798	0.0379283	0	0.0334667	0.846663
TCONS_00082934	0	0	0	0	0	0	0	0	0	0	0	3.00387
TCONS_00042013	0.247761	0.000452972	0.221059	0.516181	0.0111783	0.000170801	1.17504	0.345085	0.000294323	0.325176	0.267501	0.176377
TCONS_00082931	0.170913	0.170443	0.117309	0	1.12978	0.152942	0.0613431	0	0.110808	0.143174	0.194284	0
TCONS_00082930	0	0	0	0	0	0	0.099696	0	0.0910075	0	0	2.0439
TCONS_00042014	0.171244	0.363125	0	0.185527	0.0011997	0	0.527686	0.54949	0.249624	0	0.0624531	0
TCONS_00042011	0.202415	0	0.040912	0	0.000263822	0.000264417	0.0500677	0.578	0.0614955	0.000133585	0.00114887	7.46e-05
TCONS_00042012	0.446779	0.000212777	0.202466	0.000364405	0.0768669	0	0.000234863	0.921393	0.538466	0.0208854	0.0161329	0.000217797
TCONS_00042010	0.159088	0	0.402809	0	0.0932036	0.769339	3.45e-05	0.080824	0.155173	0.482258	0.98702	0.0523857
TCONS_00090537	0.706484	0.774522	1.20013	0.488779	1.04977	1.96682	1.10169	0.737253	0.79731	1.14988	0.840424	1.90211
TCONS_00009990	0.0114559	0	0.0141536	0.0777473	0.00783653	0	0	0.0718144	0.0769222	0.552836	0.0471351	0.0351932
TCONS_00143176	0	0.845293	0	0	0	6.74958	0	0	0	0	0	0
TCONS_00143175	0	0	0	0	0	0	0	0	0	0.219696	0	1.49889
TCONS_00090539	0.166982	0.104052	0.174873	0.376362	0.0571737	0.311428	0.0305281	0.746988	0.297855	0.170457	0	0
TCONS_00009991	0	0	0.159183	0.201949	0.169883	0.315317	0	0.0429967	0.0367216	1.02442	0	0.0849056
TCONS_00090533	0.287785	0.10174	0.120748	0.0409398	0.599031	0.156402	1.31769	0.657131	0.431779	0.5487	0.345151	0.446783
TCONS_00019799	0.172312	0.149113	0.438228	0	0.24485	0.558805	0.106898	0.334898	0.435764	0.339852	0.755352	0.566441
TCONS_00143179	0	0	0	0	0	25.8949	0	0	0	0	0	0
TCONS_00090535	0	0.0258902	0.286072	0.254683	0.0243499	0.369321	0	0.0636931	0.19513	0	0.537066	0
TCONS_00090536	1.73521	0.894992	5.04758	3.14666	4.1994	2.99714	1.1462	1.98276	1.54675	3.64812	2.94619	4.84668
TCONS_00143178	0	0	0	0	0	23.5723	0	0	0	0	0	0
TCONS_00144024	0	0.569629	0.336214	0.399338	0	0.131805	0	0.359019	0.836757	0.102877	0	0.078135
TCONS_00019796	1.11325	0	1.15282	4.19446	4.87526	0.625119	0	0	0	0.117244	0	0
TCONS_00016288	0.10757	0.676639	0.120607	0.0497945	0.136993	1.70199	0.612604	0.669128	0.29311	0.427307	0.0452581	0.637246
TCONS_00090530	0	0	0	0.000670031	0	0.708292	0	0	0	0	0	0.173556
TCONS_00019795	0	0	0	0.86434	0	4.06142	0	0	0	0	0	0.500797
TCONS_00090531	3.68438	3.69095	2.52707	2.11957	3.72898	1.59974	3.96068	4.52004	3.86474	3.30369	3.59617	3.54604
TCONS_00019794	0	0	0	6.98383	0	0.412236	0	0	0	0	0	0
TCONS_00090532	0.793287	2.57637	1.12253	2.42379	1.1151	2.27758	1.76204	1.30296	2.87385	0.444777	2.11383	4.54899
TCONS_00019793	0.182322	0.0943011	0.23201	0.100863	0.746934	0.650263	0.67853	0.152477	0.305717	0.631294	0.364189	0.427825
TCONS_00019791	0.0324	0.0856062	0.304307	0.131869	0.708969	1.72317	0.0355862	0.259209	0.191367	0.15189	0.355711	0.735437
TCONS_00143171	0.507568	0.631472	0.166621	0	0.956202	0.952318	0.378419	0.538858	0.189185	0.285787	0.268418	0.151414
TCONS_00082929	0	0	0	0	0	5.90155	0	0	0	0	0	0.603125
TCONS_00143170	0	0	0	0	0	44.2274	0	0	1.27129	0	0	2.42587
TCONS_00082928	0.331183	0	0	0	0.409095	2.68043	0.357556	0.161455	0.242299	0	0.069246	0.421729
TCONS_00082926	0.653858	0.25643	0	1.55447	0.232252	0	1.32297	0.25643	0.555411	1.51419	1.03744	0.440258
TCONS_00134225	0	0	0	0	0.0680193	1.25035	0	0	0	0	0	0
TCONS_00082925	0	0	0	0	0	0	0	0	0	0	0	2.13523
TCONS_00082923	0	0	0	0	0	0.116808	0	0	0	0	0.0550177	0.666043
TCONS_00082921	0	0.080488	0.0784707	1.48782	1.04301	3.93118	0.334586	0.375767	0	0.194727	0.997753	0.836584
TCONS_00026075	0.447029	0.362534	1.19708	0.634097	0.99425	1.59066	1.18755	0.55402	1.08311	0.912825	1.03393	0.759865
TCONS_00143122	0.37494	0	0	0.713298	0.581429	0.0666995	0.0400453	0	0	0.934617	0.849982	0
TCONS_00143121	0.220978	0	0	3.92288	0.753717	0.684171	0.408053	0.155911	0.0529733	1.41771	0.461176	0
TCONS_00021607	0.239216	1.15444	1.4617	1.6853	1.60773	2.46622	0.0471228	0.40194	0.88754	0.251571	1.09316	1.46427
TCONS_00090588	0	0	0.383135	0.618476	0.631539	0.658334	0.193615	0.132625	0.000173897	0.946953	0.534031	0.871669
TCONS_00143126	0.816777	1.79988	1.3636	0.272285	1.24215	0.79268	1.31202	1.16045	1.3645	0.727499	0.522462	0.838533
TCONS_00019768	0	0	0	0	0	4.09519	0	0	0	0.830847	0	0
TCONS_00143125	0	0	0	0.642769	0	5.1055	0	0	0.164609	0	0	0
TCONS_00019767	0	0	0	0	0	6.22334	0	0	0.115062	0	0	0
TCONS_00006454	0	0	0	0	0	11.643	0	0	0	0	0	0
TCONS_00022933	5.99895	8.73792	10.1337	9.89618	9.65362	7.4267	4.86519	7.60174	6.5284	6.64289	8.2804	6.75365
TCONS_00009966	0.129717	0	0	0.673885	0.115062	0.285454	0.121644	0	0.0713085	0	0.024594	0.584991
TCONS_00019761	0.289285	0	0.66944	1.37208	0.464451	0.365028	1.24982	0.0708218	0.773076	0.640574	0.121375	0.469571
TCONS_00092764	0	0	0.268245	0.0316898	0.384321	1.91257	0.129312	0	0.151617	0.247269	0.0922512	0.0234494
TCONS_00077137	2.51647	2.93689	3.84228	1.46579	5.31189	2.40353	3.79985	2.96036	4.46391	3.80404	3.83999	6.7539
TCONS_00019760	0	0	0	0	0.167623	0	0	0	0	0	0	1.35727
TCONS_00039376	0.303645	0.746382	1.24794	0.0552198	0	0.634358	0.509293	1.38964	1.34646	0.0536658	0.370946	0.997671
TCONS_00136825	0	0	0.0721942	0	0.0543328	2.23438	0	0	0	0	0.362541	0.342737
TCONS_00090583	0.52008	0.528366	0.209523	0	0.838187	0.7451	1.07233	0.249651	0.205623	0.424132	0.0767221	0.745553
TCONS_00136824	0.356961	0	0	0	0.0841185	0	0.0841532	0	0	0.790699	0.646634	0
TCONS_00132475	0.705819	0.521715	0	0	3.02319	0	2.23912	0.166479	0.843546	0	0.600144	1.1186
TCONS_00132478	0	0	0	0	0	0	0	0.0567649	0	0	0	1.30771
TCONS_00132477	0	0	0	14.4526	0	0	0	0	0.25759	0.325453	0	0
TCONS_00132471	0	0	0	0	0	0	0	0	0	0	0	2.76248
TCONS_00082955	0.270077	0.630302	1.83739	0.772437	0.48137	2.05399	0.319589	0.980406	1.15842	2.38311	0.796755	0.485494
TCONS_00132474	0	0	0	0	0	0	0	0	0	0	0	1.50383
TCONS_00082952	0	0	0	0	0	7.09375	0	0	0	0	0	0
TCONS_00042036	0.269207	0.635131	0.524586	0.362793	0.109193	0.335729	0.270138	0.67513	0.89506	0.288524	0.180647	0.400612
TCONS_00143118	0.0308962	0	0	0	0	0.191656	0.949604	0	0.0585069	0.177868	0.116782	0
TCONS_00082951	0.0478167	0	0	0	0	0	0	0	0	0	0	0.967624
TCONS_00139096	0	0	0	0	0.116034	0.217167	0	0	0	0.478306	0	1.84314
TCONS_00103914	0.106342	0.194888	0.292012	0.0458546	0.587597	0	0.0358085	0.0357839	0	0	0	0
TCONS_00019779	0.192453	0.136217	0.474801	0.136322	0.220294	0.890404	0.127957	0.196546	0.460719	0.0713262	0.322634	0.350541
TCONS_00019778	0	0	0	0	0	43.1781	0	0	0	0	0	0
TCONS_00143112	0	0	0.0806736	0.0606532	0.0269417	1.53171	0	0	0	0	0.0314281	0.281937
TCONS_00019774	0	0	1.36963	2.88794	1.07648	5.16846	0	0	0.946593	0.308145	0.20717	0
TCONS_00019773	0	0	1.64062	0.511739	8.68821	0	0	0.614791	0.922786	23.9902	9.5146	3.08114
TCONS_00019772	0.311561	0.0330828	0.110762	0.711325	0.0449453	0.0476617	0.228609	0.0533108	0.0721308	0.097828	0.0179369	0
TCONS_00132458	0	0	0	0	0	25.1072	0	0	0	0	0	0
TCONS_00019771	0.548732	0.0276961	0	0.325856	0.104505	0.07466	0.507257	0.026594	0.0269882	0.0387743	0.0309896	0
TCONS_00132457	0	0	0	13.977	1.6127	3.22597	0	0	0	0	0	0
TCONS_00019770	0	0	0.138989	0	0.0460807	0	0	0.0622169	0	0	0.0551702	0.789579
TCONS_00090593	1.23531	2.02063	2.06505	1.14252	1.71462	0.463351	0.303266	1.19226	2.33867	0.0857194	1.54752	0.4384
TCONS_00090594	0.00585022	0.256572	0.742365	1.09765	0.104664	0.135678	0	0.503695	0.290665	0.297413	0.000113071	0.0958016
TCONS_00132459	0.142167	0	0	0	0	3.8517	0	0	0	0	0	0
TCONS_00133312	4.90225	7.99915	9.73663	4.38994	5.68763	9.20557	6.05095	9.00892	10.138	5.95728	6.25464	6.19283
TCONS_00132464	0	0	0	0	0	2.54646	0	0	0	0	0	0
TCONS_00133314	1.02855	1.12195	0.554515	0.669819	0.913313	0.906179	1.54086	1.23351	1.0323	0.842969	1.42406	1.28625
TCONS_00082947	0	0	3.37113	11.1755	2.17916	17.8456	0	0	0	2.87862	0.593213	1.47267
TCONS_00133313	0	0	0.908869	1.04797	0.0828717	0.000301261	0.104849	0.118306	0	7.62e-05	5.48e-05	0
TCONS_00132460	0.354792	0.266597	0.286211	0.0617914	0.598116	0.499232	0.486006	0.216902	0.223114	0.129284	0.13968	0.507502
TCONS_00082944	0	0	0	0.202682	0.585092	3.52633	0	0	0	0.210857	0	0
TCONS_00082943	0	0	0	0	0	5.79369	0	0	0	0	0	0
TCONS_00071811	0.0569556	0.128609	0.252885	0.468109	1.3328	0.0432537	0.692371	0.0002239	0.34573	0.13486	0	0.864695
TCONS_00143108	3.30249	0	0	0	1.66521	0	1.51433	0	0	0	0	7.58036
TCONS_00082942	0	0	0	0	0	5.89623	0.20935	0	0.369838	0	0	0
TCONS_00082941	0	0	0	0	0.0568239	0.879571	0	0	0	0	0	0.511787
TCONS_00143144	0	0	0	0	0	3.25037	0	0	0	0	0.190473	0
TCONS_00143143	0	0	0	0	0	0	0	0	0	0	0	1.92067
TCONS_00019748	0	0	0	0	0.240299	1.45211	0.233734	0	0	0	0	0.865773
TCONS_00142294	1.02522	0.574725	0.807032	0.469923	0.815594	0.76497	0.674589	0.866522	1.54674	0.514968	0.44082	0.779332
TCONS_00019747	0	0	0	0.310277	0	2.56261	0	0	0	0	0	0.180677
TCONS_00143148	0	0	0	0	0	36.4962	0	0	0	0	0	0
TCONS_00143147	5.84387	12.4258	9.06287	29.9886	41.5138	20.1089	12.391	8.06263	8.72998	15.1105	20.0546	14.2955
TCONS_00103929	1.20737	3.17448	2.66821	0.44014	1.51007	0.128014	0.816617	3.22521	2.21578	0.936266	1.45709	2.39293
TCONS_00019745	0	0	0	0	0	8.0259	0	0	0	0	0	1.54293
TCONS_00090568	0.270277	0.00082055	0	0.455241	0.100847	0.589166	0	0.000374582	0.0567065	0.133544	0	0.980392
TCONS_00019744	0.197418	0.0727467	0.469796	0.361264	0.101878	0.0323703	0	0.242845	0.190592	1.25356	0.164388	0
TCONS_00143145	0	0	0	0	0	1.66976	0	0	0	0	0	0
TCONS_00090562	0.360705	0.507459	0.554725	1.84906	1.57322	0.412853	0.198698	1.35846	0.914847	2.88676	2.01329	1.89048
TCONS_00019740	0.082396	0	0	0.0509312	0.505694	0.219052	0	0	0	0.0340998	0.0343918	0
TCONS_00143140	0	0	0.543432	8.40344	0.246372	0	0	1.28357	0	0	0.201203	1.78262
TCONS_00090560	0	0	0.0615573	0.255268	0.112543	1.4387	0	0	0	0.390903	0.00690954	0.924277
TCONS_00090561	0.171957	0.129394	0.343025	0.0875964	0.139445	0.00748197	0.814597	0.301481	0.616213	0	0.138681	0
TCONS_00132014	0.0451878	0.266202	0.18438	0.249031	0.727621	0.451156	0.0240526	0.0446749	0	0.172238	0.480786	0.41668
TCONS_00132498	0	0.296687	0.401324	0	0	5.51279	0	0	0.28496	0	0.331967	0.275414
TCONS_00109235	0.365345	0.694863	0.386635	0.403827	0.342537	0.488426	0.353034	0.272893	0.345529	0.414939	0.233275	0.167177
TCONS_00132494	0	0	0	0	0	14.9168	0	0	0	0	0	0
TCONS_00132493	0.139534	0	0.139636	0	0	0.123651	0	0	0.067203	0	0.175804	1.60215
TCONS_00082977	0	0	0	0	0	22.9468	0	0	0	0	0	0
TCONS_00082976	0	0	0	0	0	2.20033	0	0	0	0.101722	0.410372	1.58071
TCONS_00082973	0	0	0	0	0	9.39829	0	0	0	0	0	0
TCONS_00005582	1.62878	1.88244	4.1144	1.08706	0.298869	1.78583	1.54263	1.69017	0.951	0.170736	1.79302	1.68157
TCONS_00005580	8.0906	9.20625	13.3311	12.5018	7.88437	11.7237	7.33311	9.7394	10.5615	17.7745	7.86013	15.3523
TCONS_00103930	0.108677	1.3171	0.996087	0.297583	0.470933	0.958919	0.795188	0.88734	0.858672	0.353725	1.01107	0.826214
TCONS_00143133	0	0	0	0	0	3.6478	0	0	0	0	0	0
TCONS_00143132	0.196313	0.16398	0.0990166	0.764422	1.33846	1.4037	0.12814	0.138413	0.147689	0.856859	0.662855	0.722482
TCONS_00123544	0.282043	0.171779	0	0.166678	0.929623	0.106806	0.460193	0.0295241	0.336524	0.989046	0.74466	0.402824
TCONS_00019759	0.11895	0	0	0	0	0	0.375039	0	0	1.28588	0.35343	0.0624851
TCONS_00123543	0.491459	0.543271	0.431062	0.246221	0.650597	0.378725	0.82647	0.723315	0.417111	0.11063	0.804635	0.65392
TCONS_00019758	0	0	0	0	0	0	0	0	0	0	0	1.8705
TCONS_00019757	0	0	0	0	0	2.51791	0	0	0	0	0	0.141529
TCONS_00090578	0.355583	0.22444	0.958988	1.27891	0.327092	0.996423	1.04745	0.331489	0.867048	0.925452	0.322698	0.977036
TCONS_00099391	2.08351	0.601511	0.797018	1.12294	1.65756	1.26359	0.45291	1.1164	3.13493	4.7288	1.14229	1.60897
TCONS_00019756	0	0	0	0	0.704094	0	0	0	0	0	0	0
TCONS_00143136	0	0	0	0	0	0	0	0	0	0	0	1.05458
TCONS_00123541	0.437425	0	0.0896189	0.00366613	0.165655	0	3.4e-05	0.000670015	0.553363	0	0	0.00823458
TCONS_00019755	0	0	0	0	0	5.22784	0	0	0	0	0	0
TCONS_00090579	0.00979971	0.583829	0.134127	0.0618287	0.499985	0.547225	0.273246	0.617788	0.210665	0.232727	0.234196	0.48338
TCONS_00143134	0	0	0	0	1.32007	0.451275	0	0	0.121322	0	0	0
TCONS_00019753	0.241687	0.206856	0.326626	0	0.194425	0	0.0431013	0.587987	0.459365	0.812836	0.510018	1.78821
TCONS_00019752	0.149063	0.153007	0.470238	0.530686	0.103935	0.397109	0	0.433669	0.213662	2.56268	0.907374	0.80661
TCONS_00020722	0	0	1.26249	0.90688	0.0375188	2.53674	0	2.98e-05	0.0380638	0.011509	0.000130277	0.992501
TCONS_00113741	11.2761	23.3806	18.2612	31.1595	23.0797	44.0999	16.2996	15.3418	14.9848	63.2017	38.3609	35.6893
TCONS_00054048	1.24237	0.0536757	1.90992	0.177973	0.322317	0.330489	1.41533	0.152354	1.16421	0.300517	0.0373092	0.162168
TCONS_00019751	0	0	0	0	0	0	0	0	0	0	0	0.793529
TCONS_00019750	0	0	0	0	0	6.05203	0	0	0	0	1.34337	0
TCONS_00090570	0.906701	0.337878	0.689081	0.604871	0.487802	0	1.10155	0.513108	0.513139	0.65062	0.471565	0.225212
TCONS_00132479	0	0	0	0	0.117578	0	0	0.0795485	0	0	0	0.852084
TCONS_00090571	0.235358	0.100448	0.307775	0.811004	0.0727985	0.360236	0	0.244661	0.234211	0.550715	0.318724	0.107986
TCONS_00142280	0.201733	0.113028	0.0985494	0.70532	0.637665	0.532614	0.324016	0.30921	0.431647	1.06235	0.86218	0.627251
TCONS_00132489	0	0	0	0	0	4.35225	0	0	0	0	0	0
TCONS_00132005	0	0	0	0	0	2.17526	0	0	0	0	0	0.31492
TCONS_00132488	0	0	0	4.79168	0.327234	0	0.429425	0	0.192639	0.99759	0.841756	0.860225
TCONS_00082969	0	0	0.125754	0	0	1.88185	0.105153	0	0.141441	0.040801	0.288377	1.35806
TCONS_00132482	0.108059	0	0	0.143372	0.0657664	0	0	0	0.241619	0	0	0.993069
TCONS_00132485	0	0	0	0	0	2.4388	0	0	0	0	0	0
TCONS_00002084	3.36235	2.15084	3.26587	3.44544	2.81785	5.35135	4.80382	1.28936	2.47761	5.92158	4.04165	3.64471
TCONS_00002085	1.57319	0.855214	1.86406	3.03391	2.21706	6.48038	1.40319	0.809598	1.45817	3.5726	4.19996	3.61726
TCONS_00082961	1.25506	0	1.01999	6.55192	2.00517	1.76016	1.03416	0.394844	0.401465	1.39186	0.338741	0.739599
TCONS_00132480	0	0.110844	0	0	0	0	0	0.110844	0	0	0	1.73639
TCONS_00123539	1.07657	0.697519	0.325387	1.13563	0.936665	0.413793	1.20851	0.648079	0.985384	0.69364	0.483009	0.0479995
TCONS_00082960	0	0	0	0	0	15.1099	0	0	0	0	0.607193	0
TCONS_00123538	0.0031246	0.0176734	0.274616	0.226772	0.42316	0.701712	0.472336	0.58563	0.501392	0.815257	0.944093	0.844712
TCONS_00042062	2.04017	6.12588	4.27596	9.95271	7.15582	6.91574	4.08587	4.35124	3.46649	5.60738	6.77077	3.86418
TCONS_00123537	1.04864	1.2007	1.0704	2.6661	1.79268	2.00572	0.221323	1.73973	1.52677	1.97689	1.84591	0.872332
TCONS_00042063	15.7877	30.5723	19.9854	22.5436	30.4636	22.8947	21.1165	23.6418	20.0056	22.5238	17.3024	15.9961
TCONS_00019727	0.384196	0.790117	0.783184	6.11994	1.32378	0	0.821122	1.15166	1.10884	1.38757	3.46732	0.760331
TCONS_00019726	0	0.156996	0	3.32098	0.417719	2.83876	0.162752	0.303233	0.441986	0.759758	0	0.139929
TCONS_00019725	0	0	0.0295121	0.536729	0	0	0	0	0	0.0977745	0	0.124782
TCONS_00019724	0	0	0	0	0	19.3105	0	0	0	0	0	0
TCONS_00019723	0.0202119	0.101252	0.343575	0.441168	0.258548	1.34225	0.0428403	0.117605	0.0957551	0.317143	0.343018	1.37683
TCONS_00019720	0.154971	0	0	0	0	5.41467	0	0	0	0	0	0
TCONS_00048605	0	0	0	0	0	0	0	0	0.0693347	0	0.0599484	1.27358
TCONS_00014030	5.88035	6.80384	8.8644	8.89505	7.96764	5.90777	6.22506	6.44849	7.1773	5.30721	5.1981	7.42706
TCONS_00132424	0	0	0.328983	0	0	16.8329	0	0	0	0	0	0.586295
TCONS_00132426	0.640021	0.447625	0.460635	0.980922	0.944143	0	0.822096	1.34425	0.803814	1.36399	1.75131	0.886223
TCONS_00135934	0.0759833	0.254979	0.000684717	2.16115	0.00217884	1.72982	3.85e-06	0.000154882	0.374796	0.072682	0.000616189	0.00235739
TCONS_00132432	0	0	0	0	0	15.4446	0	0	0	0	0	0
TCONS_00132431	2.1236	1.14663	1.42391	2.07937	2.37218	3.97837	1.11681	0.917774	1.6511	8.0315	4.06667	4.92944
TCONS_00132434	0	0	0	16.3495	0.923791	0	0	0	0	1.08898	0	0
TCONS_00048610	0	0.529217	0.184824	0.196304	0.27213	4.23029	0.150506	0.276974	0.136488	0	0.105678	0.992665
TCONS_00132433	0	0.0388744	0.040437	3.69954	0	0.232475	0.0402997	0.0750848	0	0.137568	0.118421	0.801293
TCONS_00030993	1.07586	1.37852	1.72602	1.29124	0.920221	1.45184	1.29722	1.65022	1.34676	0.660305	1.15311	2.01434
TCONS_00048613	0.526888	0.0716762	0.643728	0.0383319	0	0	0.257258	0.962518	1.04086	0.175461	0.685503	0
TCONS_00045104	0.188204	0.331398	0.396653	0.11142	0.374503	0.27028	0.428305	0.178141	0.439761	0.292203	0.566164	0.318349
TCONS_00045103	0.272318	0.0242179	0.0518267	0.152324	0.564249	0.553322	0.244852	0.464898	0.226541	0.547394	0.240907	0.795565
TCONS_00072715	0	0.790123	0.0659653	0.00274136	0.000728647	0	0.000768561	0	0.204904	0	0	0
TCONS_00045102	0.290952	1.23208	1.10385	0.464653	0.339733	8.48e-05	1.11297	1.29969	1.24885	1.22471	0.794892	0.477703
TCONS_00045100	0.7576	1.20918	1.65867	0.770643	0.385645	1.03062	0.82652	0.75323	1.26673	1.79645	1.10696	0.745366
TCONS_00042076	0.221261	0.0106744	0.0523151	1.99e-07	0.507911	0.0826055	0.0259372	0.0840882	0.0752868	0.0154501	0.0423431	0.299451
TCONS_00042073	0.574652	0.0775869	0.668363	0.0459746	0.616827	2.96e-06	0.562401	0.717985	0.301017	0.900113	1.00665	0.165968
TCONS_00019719	0	0	0	0	0	3.98658	0	0	0	0	0	0
TCONS_00019739	0	0	0	1.2217	0	0	0	0	0	0	0	0
TCONS_00019738	0.212124	0.195547	0.0927304	0.627905	1.16365	0.0390739	0.0470353	0.125177	0	0.071336	0.721887	0.587031
TCONS_00019737	0	0	0	0	0	4.52922	0	0	0	0	0	1.74633
TCONS_00019736	0	0	0	0	0	0	0	0	0	0	0	1.99684
TCONS_00018888	0	0	0.0655231	0.0463619	0.0412081	0.313257	0.084867	0	0	0.400063	0.569293	0.0350151
TCONS_00077160	0	0	0	0	0.146266	0.956702	0	0.252691	0	0.0602995	0.143191	1.31105
TCONS_00132418	0	0	0.335443	0.39774	0.408826	0.594442	0.268114	0	0.239059	0.339597	0.248911	5.9551
TCONS_00048616	0.194196	0.222872	0.172317	0.28999	0	0.180414	0.0831472	0.848192	0.398141	0.973735	0.580085	0.124124
TCONS_00019730	0	0	0	0.239604	0	5.87131	0	0	0	0	0	0
TCONS_00132417	0.264772	0.954471	0.350333	0.0910799	0.422638	1.39892	0.24524	0.34085	0.733941	0.0926694	0.620387	0.496599
TCONS_00056248	0.315314	0.139055	0.23788	0	0.277228	0.318115	0.516223	0.139218	0.223368	1.09695	0.629683	0.573682
TCONS_00048618	0	0	0	0	0	4.98739	0	0	0	0	0	0
TCONS_00048617	0	0	0	0	0	19.1853	0	0	0	0	0	0
TCONS_00132413	0.138393	0	0	0	1.8825	0	0.591559	0	0	0	0.113586	0.145911
TCONS_00132416	2.60367	5.32724	3.4165	2.63453	5.21552	0.566278	2.78567	3.44444	2.2491	10.1566	3.9189	3.80921
TCONS_00132421	0	0	0	1.67665	0	5.09882	0	0	0	0	0	1.05296
TCONS_00135932	0.0670852	0.227907	0.598879	0.543124	1.31553	0.748395	0.666137	0.470322	0.844142	0.295446	0.820403	0.0497842
TCONS_00048621	0	0	0	0	0	1.92749	0	0	0	0	0	0
TCONS_00135930	0.289343	0.295663	0.315398	0.396713	0.494035	0.579092	0.229028	0.268946	0.352223	0.169449	0.486716	0.581988
TCONS_00048623	4.4656	2.10625	1.48595	0	0.254966	0.326428	7.43093	2.21658	2.71965	2.3479	1.64387	0
TCONS_00082984	0	0	0	0	0.191784	0	0	0	0.0435138	0	0.0344619	1.36281
TCONS_00082983	0	0	0	0	0	28.6675	0	0	0	0	0	0
TCONS_00082980	0	0.223947	0	1.22055	0.551029	0	0.0807998	0.178825	0.0357738	0.153901	0.583677	0.448853
TCONS_00019706	0.165136	0.380657	0.0887187	0.372569	0.509355	0	0	0.32304	0.530524	0.603931	0.177135	0.402341
TCONS_00143100	0	0	0	0	0	0.431693	0	0	0	0	0	0.944488
TCONS_00019705	0	0.512042	0	0	0.34328	0.240431	0.0496339	0.0464348	0.0222656	0	0.266368	0.569919
TCONS_00019703	0	0	0	0	0	0	0	0	0	0.0287032	0	1.17921
TCONS_00019702	0	0	0.160052	0.0354489	0.0625285	2.18783	0	0	0	0	0.187156	0.906282
TCONS_00019701	0	0	0	0	0	11.2883	0	0	0	0	0	0.32805
TCONS_00143103	0	0	0	0	0	8.72992	0	0	0	0	0	1.20824
TCONS_00019700	0	0	0.289382	0	0.200235	1.2556	0.203044	0.0921967	0	0	0.285487	3.10107
TCONS_00018852	29.3855	30.7082	19.2594	22.6565	18.0642	15.3498	46.283	30.5499	23.7383	161.425	100.069	37.8469
TCONS_00058437	0	0.734889	0.828817	3.59145	0.00236186	4.00956	0.452676	0.417635	0	0.747961	1.84845	2.35937
TCONS_00058436	14.1062	26.4293	22.4003	12.0869	11.9392	7.34876	16.1542	23.8589	21.3365	7.46244	8.63343	8.92962
TCONS_00058435	35.9152	70.0397	82.3286	78.4772	52.4666	42.7174	35.7326	67.7223	56.9238	37.0376	42.1757	46.8387
TCONS_00058434	0	0.00577664	0	0	0	0	0.257717	0.264459	0.233313	0	0.636395	0
TCONS_00058433	0.189754	0.0679804	0.487934	0.0625744	0.323931	1.33297	0.109635	0.156553	0.123186	0.0611777	0.175664	1.22002
TCONS_00132447	0	0	0	0.251893	0	3.09187	0	0	0	0	0	0
TCONS_00058432	12.8339	22.5308	17.4672	8.51954	15.1332	0.0117951	11.417	20.515	16.1576	4.52622	8.95671	5.21623
TCONS_00058431	0.417738	0.18431	0.672284	0.866427	0.182219	0.621288	0.639202	0.0398554	0.747161	0.397969	0.454497	0.562494
TCONS_00132449	0	0	0	0	0	4.80089	0	0	0	0	0	0
TCONS_00057583	0.306065	0.102793	0.942344	0.537118	0	0.535314	0.362354	0.681232	1.10053	0.120569	0.239434	0.0670248
TCONS_00048630	0	0	0	0.0639448	0.257552	1.28929	0	0	0	0.0669566	0.132161	0.521864
TCONS_00132454	0	0	0	0	0	5.11874	0	0	0	0	0	0
TCONS_00132453	0	0	0	0	0	2.93595	0	0	0	0	0	0
TCONS_00048632	0	0	0	0	0	20.2671	0	0	0	0	0	0
TCONS_00132450	0.246907	0	0.0862851	0.85517	0.966143	0.258537	0.132225	0.0787136	0.517522	1.61643	1.19797	0.483215
TCONS_00048634	0	0	0	0	0.194909	1.55309	0	0	0	0.039894	0	0.575574
TCONS_00003364	0.525245	0.307933	1.96529	1.96848	0.226098	2.60939	0.538816	0.388311	0.678912	0.397034	1.12882	2.25076
TCONS_00132452	0.0889013	0.87824	0.357995	0.209141	0.432694	0.157287	0.281767	0.0910927	0	1.38917	0.835038	0.187528
TCONS_00058427	0.422393	1.16148	0.603082	0.129773	0.177195	0	0.346005	0.809209	0.235312	0.231534	0	0
TCONS_00082535	0	0	0	0	0	18.9213	0	0	0	0	0	2.93298
TCONS_00003360	0.830992	0.480943	1.19547	1.23434	1.10081	0.495124	0.823048	0.886516	1.16401	0.672673	0.522368	1.50025
TCONS_00082532	0	0	0	0	0	21.8092	0	0	0	0	0	0
TCONS_00003361	0.13882	0.165487	0.386173	0.03151	0.123944	0.0732546	0.190449	0.146941	0.459506	0	0.541488	0.392751
TCONS_00082531	0	0	0	0.326722	0	0	0.295779	0	0.265876	0	0	4.07477
TCONS_00082530	1.98165	6.53908	2.00175	11.9509	2.05352	0	3.04336	3.64458	2.44699	4.02349	3.35021	4.44391
TCONS_00014028	0.361179	0	0	3.69755	0	19.1801	0	0	0	0.7375	0.78281	4.09951
TCONS_00019717	15.7849	14.9991	13.8629	26.7193	21.9639	19.8782	17.0034	14.6062	12.9241	35.4769	20.428	23.0738
TCONS_00019715	0	0	0	25.9356	0	0	0	0	0	0	0	0
TCONS_00014029	0.850133	0.661503	0.980049	1.43362	1.19105	0.439575	0.75878	0.59509	1.7501	0.405047	1.26982	0.436924
TCONS_00019714	0	0	0	0	0	5.15311	0	0	0	0	0	0
TCONS_00060742	0	0	0.0999501	0	0	2.6278	0	0.0256958	0.00357688	0	0.323668	0.504245
TCONS_00019713	0.149861	0.211915	0.524303	0.101579	0.491868	0.0897534	0.20504	0.46709	0.345789	0.370466	0.394577	0.363874
TCONS_00139079	6.82226	13.177	9.43219	16.9963	18.7882	11.6551	6.83775	11.0459	7.89636	10.0814	12.7909	10.1846
TCONS_00060744	0	5.05e-06	2.13e-05	0	0	3.62176	1.25e-05	0.046373	1.05e-05	0	0.143528	1.43454
TCONS_00060743	0.0993662	0.708643	0.159423	0	0.231206	3.57486	0.0435155	0.53198	0.137493	0	0.918827	1.2362
TCONS_00060745	0.0157348	0.669263	0.0462846	0	0.231468	2.67377	0.0147783	0.505295	0.0479231	0.00992821	0.489793	2.19539
TCONS_00132439	0	0	0	0	0	2.80152	0	0.324079	0	0	0	0
TCONS_00048639	0	0	0.0500683	0	0	0.105355	0	0.0223636	0	0	0.0592532	0.984159
TCONS_00132435	0	0	0	12.9608	0	0	0	0	0	0	0	0
TCONS_00132438	0	0	0	0	0.854925	6.52693	0	0	0	0	0	1.12884
TCONS_00132437	0	0	0	0	0	11.2586	0	0	0	0	0	0
TCONS_00048640	0	0	0	0	0.243016	3.97095	0	0	0	0	0	0.960612
TCONS_00132442	0	0	0	0	0	14.6951	0	0	0	0	0	0
TCONS_00007729	0.211316	0	0.0431469	0	0.111147	0.014652	0.174735	0.249933	0.329288	0.148184	0.901858	0
TCONS_00132444	0	0	0	0	0	22.0723	0	0	0	0.982276	0	0
TCONS_00046467	0.0291117	0.0103037	0.134045	1.0466	1.66608	0.00392092	0.996551	0.327084	0.182725	0.85126	1.74156	0.00677009
TCONS_00082527	1.27901	11.3245	0	0	0	70.6547	0	0	0	0	0	0
TCONS_00046468	0.409796	0.987662	0.514625	0.77216	0.218912	1.25876	0.296065	0.900816	0.717405	0.72572	0.183993	1.30555
TCONS_00072722	0.389946	0.424453	0.274722	0.510478	1.92624	0.143643	0.600251	0.573128	0.579761	1.26459	0.51384	1.19886
TCONS_00082526	0.256685	0.703073	1.19423	0	0.889693	0	0.509754	1.12439	1.23474	2.36252	1.00435	0.332195
TCONS_00048647	0	0	0	0	0	0	0	0	0	0	0	3.09057
TCONS_00082523	0	0	0	0	0	1.77948	0.317918	0	0	0.124167	0	0
TCONS_00082522	0	0	0.657965	0.249607	0	0	0	0	0.30109	0	0.235181	5.83599
TCONS_00082520	0	0	0	0	0	3.56256	0	0	0	0	0	0
TCONS_00120883	0	0	0	11.3981	0	0	0	0	0	0	0	0
TCONS_00120884	0	0.171616	0.0300489	0.236082	0.08124	0.0255593	0.12303	0.0277489	0.110701	1.00503	0.502532	0.0575587
TCONS_00096726	0.899611	1.09405	0.640457	0.291781	0.699201	0	0.489902	0.856586	0.644855	0.41731	0.469285	0.169086
TCONS_00014471	0.0851414	0.168886	0.179654	0.908186	0.0638174	0.57751	0.462196	0.116441	0.166706	1.09911	0.000109327	0.453165
TCONS_00096724	0.0380237	0.0203022	0.143235	0.706607	0.412076	0.385825	0.0421978	0.0764536	0.0569836	0	0.0808415	0.805958
TCONS_00014470	0.82464	1.07801	1.75601	3.2714	2.25133	1.84448	1.04348	0.836914	0.657666	0.888583	1.00494	1.60563
TCONS_00014472	0.124511	0	0.000145622	0	0.446664	0	0.50436	2.11e-05	0.0488548	0.298891	0.030832	0.00235231
TCONS_00132865	1.33478	1.43236	0.976632	0.331762	0.388419	0.911947	1.00563	1.20806	0.85657	4.12089	2.73916	0.835167
TCONS_00130203	0	0	0	0	0	13.3518	0.726489	1.23239	0	0	0	0
TCONS_00108763	0.175226	0.0731047	0	0.0283319	0.0993179	0.315569	0.412805	0.107152	0.136896	0.235831	0.269199	0.719752
TCONS_00048651	0	0	0	0	0	13.267	0	0	0	0	0	3.83157
TCONS_00048654	0	0.215657	0.854675	0	0.380505	3.12111	0.108706	0.180062	0.609033	0.869335	1.46541	3.86845
TCONS_00048653	4.56026	3.54674	5.26329	4.57814	6.6521	1.0941	4.24701	3.2884	4.0817	10.8818	5.20174	10.8437
TCONS_00130212	0	0.41129	1.28362	0	1.14263	8.81988	0.255997	0.389578	1.27686	0.432988	1.83973	3.07694
TCONS_00048656	0	0	0	0	0	9.23028	0	0	0	0	0	0
TCONS_00108761	0	0	0	0	0	6.0584	0	0	0	0	0	0
TCONS_00108760	0	0	0	0	0	13.4866	0	0	0	0	0	0
TCONS_00082558	0.0698213	0.633733	0.380555	0.0702744	0.155458	0	0.170448	0.105349	0.322792	0.259866	0.759861	0.319797
TCONS_00120878	0	0	0	0	0	12.1931	0	0	0	0	0	0
TCONS_00120879	0	0	0	0	0	0	0	0	0	0	0	9.64559
TCONS_00108767	0	0	0	0	0	0	0	0	0	0	0	0.687745
TCONS_00120877	1.72346	2.59583	3.60265	1.39706	5.02563	7.78043	2.81204	0	0	4.63107	1.29967	16.4842
TCONS_00108766	0	0	0	0	0	3.77898	0	0	0	0	0	0.637235
TCONS_00048650	0	0	0	0	0	7.67177	0	0	0	0	0	0
TCONS_00108768	0	0	0	0	0	2.0087	0	0	0	0	0	0
TCONS_00082550	0	0	0	0	0	0	0	0	0	0	0	3.49224
TCONS_00120895	0	0.107003	0.279731	0.148536	0	0	0.113135	0.0275754	0.20655	0.0889564	0.133726	0.607161
TCONS_00120892	0	0	0	0	0	2.72421	0	0	0	0	0	0
TCONS_00120893	0	0	0	0	0	0	0	0	0	0	0	6.28803
TCONS_00018843	0	0	0	0	0	0	0	0	0	0	0	3.20682
TCONS_00096736	0	0	0	0	0.38267	5.11989	0	0	0	0	0	0
TCONS_00096733	0.274868	0	0	0	0	4.46595	0	0	0.25959	0	0.317665	0
TCONS_00096731	0	0.623752	0.607396	0	0	14.8269	0	0.623752	0	0	0	0
TCONS_00028628	0.183362	0.716372	0.288198	0.347444	0.518466	1.54405	0.335669	0.611783	0.386157	0.628112	0.476619	1.2417
TCONS_00048663	0	0	0	0	0	5.99457	0	0	0	0	0	0
TCONS_00108773	0	0	0	0	0	3.67439	0	0	0	0	0	0
TCONS_00048664	0.697813	0.421624	0.373635	0.563304	1.22104	0.377021	1.11574	0.594928	0.568173	1.42985	0.939321	1.2083
TCONS_00003358	0.0919801	0.656396	0.440263	0.0934178	0.0625079	0.0171694	0.124411	0.187368	0.181323	0.0400001	0.0579658	0.133846
TCONS_00028631	0	0	0	0.386447	1.96693	1.1918	0	0	0	0	0	0
TCONS_00082549	0.100526	0.203975	0.1077	0.0629628	0.0931371	0.818026	0	0.101529	0	0.381534	0.0419569	2.35283
TCONS_00048666	0	0	0	0.151284	0	0	0	0	0.0917453	0.158409	0	1.76826
TCONS_00082548	0.666607	0.23673	0.0800792	0.474956	0.139367	0	0.341647	0.19021	0.152702	2.15385	0.186001	0.253791
TCONS_00003354	0.0365208	0	0.28218	0.131099	0.23182	1.47419	0.2439	0	0	0.247417	0	0.0270878
TCONS_00082547	0	0	0	0	0	4.76861	0	0	0	0	0	0
TCONS_00108771	0	0	0	0	0	4.60813	0	0.166618	0	0	0	0.639064
TCONS_00082545	0.128961	0	0.131248	0.789983	0.247768	0.542668	0.274067	0.212394	0.306595	0.514148	0.203369	0.559822
TCONS_00080366	0.872128	0.688976	0.774463	0.9217	0.961927	0.368917	0.54485	0.768987	0.475266	1.49875	1.01669	0.567258
TCONS_00082543	0	0	0	0	0	3.38603	0	0	0	0	0	0
TCONS_00106599	0.92971	0.382113	0.782028	6.733	10.611	12.5864	0.263145	0.618962	0.680954	2.19414	1.04496	2.81156
TCONS_00108778	0.504033	0.507998	1.54817	1.20703	0.381954	4.95655	0.54282	0.895931	0.948906	3.17781	2.88795	2.98205
TCONS_00121734	0.335015	1.08603	1.12991	0.746668	0.282459	1.65245	0.41445	0.462823	0.880789	0.848349	0.551582	2.19094
TCONS_00082542	0	0	0	0	0	0.023036	0	0	0	0	0	0.721147
TCONS_00120887	0	0	0	0	0	0	0	0	0	0	0	7.84793
TCONS_00121735	0.389323	1.94615	2.2937	0.755694	1.16258	1.28115	0.463466	2.43619	2.03664	0.851861	1.30243	1.18519
TCONS_00108777	0	0	0	0	0	12.0703	0	0	0	0	0	0
TCONS_00048661	3.38894	2.75412	6.37431	5.22238	7.35512	2.12023	6.17975	4.37887	4.2016	7.39719	5.52722	8.73348
TCONS_00139490	0.123639	0.766102	0.686212	0.388505	0.453302	0.197067	0.041221	0.285336	0.421002	0.384971	0.215771	0.349264
TCONS_00082540	0	0	0	0	0.0221056	0.111566	0	0	0.0892844	0.0521099	0	1.35918
TCONS_00139491	0.687705	1.68515	1.47429	1.20964	0.87185	1.31295	0.653051	1.25583	1.02921	1.65779	0.791272	1.11566
TCONS_00108779	0	0	0	0	0	0	0	0.0674511	0.0339462	0.145091	0	1.12863
TCONS_00082582	0	0	0.256005	3.44751	0	0.214405	0.389235	0	0.229967	0	0.299196	0.386339
TCONS_00142692	0.180393	0.757971	2.09574	0.260819	6.06e-05	3.39007	0.665967	1.32383	0.734283	0.478477	1.30179	3.61045
TCONS_00061642	0.317105	0.0307413	0.149801	5.79e-05	0.290702	0.000189261	0.263322	0.10954	0.410624	0.65399	0.07694	0.662371
TCONS_00014459	0.118267	0.000806926	0.271578	1.09408	0.00038087	0.605561	0	0.0637439	0.0943282	0.172869	0	0.38109
TCONS_00082580	0	0	0	0	0	5.48822	0	0	0	0	0	1.08087
TCONS_00096708	0	0	0	0	0.0748199	1.13083	0	0	0	0.0492526	0.549469	0.264411
TCONS_00096709	1.43056	1.34511	3.7515	9.17558	5.58995	6.72187	1.86194	2.08954	3.06658	8.80694	8.44498	5.4947
TCONS_00096707	0	0	0	0.349211	0.25703	1.43526	0	0.138914	0.141505	0.365658	1.54722	0.388611
TCONS_00061646	0.13141	5.96e-06	0.0930172	0.103982	0.0601346	0.0502769	0.347881	0.0262597	0.0936445	0.357339	0.242268	0.602248
TCONS_00061644	0.922384	0.699977	0.205757	0.198344	0.509293	0.344691	0.437066	0.563916	0.673644	1.84383	0.570145	2.01608
TCONS_00096705	0.108953	0.154712	0.116089	0.10575	0	0	0	0.192103	0	0.0922796	0.083037	0.589143
TCONS_00096702	0	0	0	0	0	11.3713	0.241005	0	0	0	0	0
TCONS_00132407	0	0	0	0	0	8.55954	0	0	0	0	0	0
TCONS_00096703	0.325769	0	0.33176	0.262404	1.2073	7.42441	0.349445	0	0.159857	0	0.413045	4.11472
TCONS_00132406	0	0	0	0	0	0	0	0	0	0	0	2.92897
TCONS_00132408	0.0492033	0.0515502	0.182659	0.20143	0.30009	0.911939	0.026853	0.0752415	0.120502	0.0304042	0	0.544161
TCONS_00040704	0.110717	0.445981	0.151196	0.307144	0.691874	0.266077	0.296071	0.369927	0.204571	0.409616	0.211539	0.724719
TCONS_00028618	0.215868	0.240451	0.085957	0.0673943	0.435434	1.63482	0.0579797	0	0.0521072	0.222378	0.56421	0.829688
TCONS_00132403	0	0	0	0	0	4.18461	0	0	0	0	0	0
TCONS_00093671	2.13227	0.988966	0.518366	0.646575	3.59883	1.92256	1.4634	1.97933	0.884106	1.69827	1.60074	3.95534
TCONS_00132402	0	0	0.0587134	1.80678	0	0	0	0	0	0	0	0.174074
TCONS_00103090	0.419075	0.143133	0	0.31262	0.316137	1.32947	0.10793	0	0.0945473	0.188237	0.348604	0.65724
TCONS_00132405	0	0	0	0	0	3.61473	0	0	0	0	0	0
TCONS_00040705	1.03414	0.934559	0.698863	0.170598	1.12516	0.0860933	0.957482	1.5729	1.23678	0.319643	0.347746	0.968603
TCONS_00028619	0.0451803	0.137143	0.138818	0	0.229711	2.85306	0.0642244	0.0902664	0.101912	0.0367279	0.253683	2.52175
TCONS_00132404	0.0177524	0.05457	0.0531812	0.30671	0.0124463	3.63856	0.0379014	0.05457	0.0841326	0	0.013257	0.0648501
TCONS_00132410	0.32088	0	0.336824	2.26929	3.27645	2.27437	0.170422	0	0.917621	1.04088	2.64877	1.35241
TCONS_00028625	0	0	0	0	0	3.97095	0	0	0	0	0	0
TCONS_00048674	0	0	0	0	0	5.46122	0	0	0	0	0	0
TCONS_00048673	0	0.492413	0	3.39669	0.0576397	1.1083	0.0890513	0	0	0.0689451	0	0
TCONS_00028624	0	0	0	0	0	0	0	0.327197	0	0	0.256007	4.09646
TCONS_00028627	0	0.107862	0.0767242	0.483663	0.0330639	0.0646586	0	0	0.0690297	0.735746	0.121819	0.905376
TCONS_00048675	0	0	0.0732239	0	0	2.91836	0.154071	0	0	0.45201	0.0541572	0
TCONS_00108786	0	0	0.379656	0	0	6.36623	0	0.334017	0	0	0	0
TCONS_00028626	0	0	0	0	0	0.358383	0	0	0	0	0	1.52319
TCONS_00028621	0	0	0	0	3.42145	0.333425	0	0	0	0.450456	0	0
TCONS_00108781	0	0	0	0	0	2.53571	0	0	0	0	0	0.263502
TCONS_00048678	0	0	0	0	0	0.185511	0	0	0	0.0866473	0	0.960817
TCONS_00048677	0	0	0	0	0	0.141766	0	0	0	0	0	1.00435
TCONS_00108783	0	0	0	0	0	2.39262	0	0	0	0	0	0
TCONS_00028623	0.0943194	0.236247	0.0943322	0.224176	0.171539	0	0	0.0968149	0	0.58205	1.15717	0.0500202
TCONS_00048679	0	0	0.0863443	0.0324583	0.0572534	0.563823	0	0.0196272	0.0388425	0.0339871	0	0.810887
TCONS_00108782	0.147642	0	0.148011	0	0	4.09243	0	0	0.142468	0	0	0
TCONS_00028622	0	0	0	0	0	0	0	0	0	0	0	1.01614
TCONS_00082579	0	0	0	0	0	40.5311	0	0	0	0	0	2.15382
TCONS_00050506	0.309876	0.431533	0.693019	0.318063	0.45144	0.842656	0.196531	0.330771	0.75843	1.06363	0.464662	0.896199
TCONS_00082578	0	0.495818	0	0	0	0	0	0	0	0	0	1.23449
TCONS_00082577	0	0	0	0	0	0.258153	0	0	0	0	0	1.37479
TCONS_00084754	0.0534233	0.18963	1.26511	3.74359	0.322817	0	1.11891	0.189077	1.32351	1.80273	2.48448	1.95661
TCONS_00082575	0	0	0	0	0	0	0	0	0	0	0	0.93474
TCONS_00108789	0	0	0	0	0	0	0	0	0	0	0	2.65823
TCONS_00082574	0	0	0	0	0	0	0	0	0	0	0	4.0499
TCONS_00048672	0	0.287349	0	0	0	1.80812	0.204646	0	0	0	0.143869	0.74041
TCONS_00082573	0.0406662	0.125085	0.17355	0	0.117995	1.60787	0.358689	0.161801	0.120014	0	0.14127	1.47733
TCONS_00014468	0.429322	0.842212	0.436316	1.3808	1.58592	0.00698679	0.956056	0.890204	0.682736	0.18194	1.49091	0.185559
TCONS_00038897	0.070988	0.187036	0.0236657	0.284231	0.2034	0.199002	0.452086	0.101943	0.113347	0.0979341	0.488771	0.585169
TCONS_00038896	3.64169	2.17178	2.20265	16.9953	5.54359	3.91375	5.44609	6.9923	9.85829	13.1458	6.42676	19.237
TCONS_00014469	1.79063	1.23566	0.407403	5.22435	3.67977	0.219091	1.72325	2.01127	1.44522	3.24118	4.09446	1.15026
TCONS_00096718	0	0	2.78826	50.8187	0	0	0	0	0	1.60528	1.12731	0
TCONS_00014463	0.0695927	0	0.0640764	0.116469	0.366291	0.208054	0.0020186	0.0198221	0.00641889	0.595298	0.33981	0.18771
TCONS_00061635	0	0	0	0	0	0	0	0	0	0	1.49841	0
TCONS_00038898	36.7535	62.5689	56.7437	37.3793	56.5323	36.4525	45.4895	53.9967	43.8586	20.4154	28.4325	41.3626
TCONS_00014465	0.462572	0.571221	0.342873	0.075699	0.0104031	1.37786	0.104999	0.132654	0.351179	0.44215	0.721755	0.442892
TCONS_00014460	0.265516	0.130889	0.106362	4.25248	0.69098	0.187219	0	0.219549	0.0555851	0.610365	0.0458182	0.519559
TCONS_00091024	1.17453	1.17955	2.44659	1.58865	1.94751	2.12102	1.05058	1.29742	2.13606	4.67723	2.31795	3.63469
TCONS_00091025	0.85765	1.18463	1.29988	1.54463	2.61774	3.25462	1.39652	1.42154	2.41292	2.04778	2.66483	3.37222
TCONS_00014462	0.258357	0.00591239	0.356109	0.804246	0.111493	0.464347	0	0.0487315	0.761474	0.144094	0.68575	1.15667
TCONS_00091026	1.12524	2.96621	1.40353	5.97511	6.26262	3.67315	1.75905	3.58136	3.7657	8.30306	8.38144	4.56803
TCONS_00095864	0	0	0	0	0	2.94337	0	0	0.127941	0	0	0
TCONS_00014461	0.0848077	0	0.465855	0.327367	0	0.573468	0	0	0	0	0	0
TCONS_00029938	0	0	0	0	0.678727	0	0	0	0	0	0	0
TCONS_00028607	0	0	0.0817254	0	0.135279	1.60888	0.0829065	0	0	0.0470517	0	0
TCONS_00038892	0	0	0	3.74524	0	0	0	0	0	0	0	0
TCONS_00028606	0	0	0	0	0	8.33008	0	0	0	0	0	0.709856
TCONS_00058002	0.555278	2.23512	1.90216	4.99033	3.72491	2.63771	1.12461	0.549178	1.08742	1.07399	3.19211	3.14347
TCONS_00112810	0	0.0605233	0.0962992	0.760307	0	0.178505	0.0875708	0	1.23e-06	0.0210612	0.261778	0.214019
TCONS_00038890	0.947428	2.0532	2.5332	1.81449	1.56646	3.12386	1.27353	1.13492	3.00844	0.969969	1.62493	4.58337
TCONS_00091023	0.149027	0.533366	1.49179	1.6295	1.22816	1.0134	0.348067	1.13225	0.941997	0.947533	0.889859	1.64397
TCONS_00028608	0	0	0	0	0	18.9989	0	0	0	0	0	0
TCONS_00108796	0.0314186	0.186113	0.195342	1.63421	0.473302	0.028065	0.335746	0.0300929	0.42146	0.244178	0.124927	0.431082
TCONS_00028614	0	0	0	0	0	5.95111	0.716022	0.320826	0	0	0	0
TCONS_00048685	0	0	0	0	0.133878	3.41278	0	0.179059	0	0	0	0
TCONS_00006838	2.06456	1.32187	0.760972	2.28973	3.07263	1.07972	3.49358	1.77852	1.4734	2.58485	3.39588	1.72441
TCONS_00028613	0.565455	1.3177	1.65966	8.75664	7.33713	2.42522	0.807565	1.36659	1.26645	5.20131	4.33038	2.34422
TCONS_00108795	0.0651852	0.0963633	0.201116	0.0515343	0.711513	1.06097	0.0686285	0	0.154225	0	0.316997	0.488083
TCONS_00048684	0	0	0	0	0	0	0	0	0.137255	0	0	3.15614
TCONS_00108798	0	0	0	0	0	0	0	0	0	0	15.8908	0
TCONS_00108797	0	0	0	0	0	8.42597	0	0	0	0	0	0
TCONS_00109643	0.0251453	0	0.0532411	0.400208	0.0620224	0	4.31e-06	0.0331056	0	1.7085	6.73e-05	0
TCONS_00048686	0.376	0	0.228905	0	0	0	0.727053	0.519134	0.679349	0.299068	0.819944	0
TCONS_00028610	0	0	0	0	0	3.38475	0	0	0	0	0	0.507341
TCONS_00108791	0	0	0	0	0	0	0.183447	0	0	0	0.900823	0
TCONS_00108794	0	0	0	0	0	5.30558	0	0	0	0	0	0
TCONS_00151144	0	0	0	0.275598	0.760308	1.55586	0.221162	0	0	0	2.27289	0
TCONS_00108793	0	0	0	0	0	4.42455	0	0	0	0	0	0
TCONS_00082569	0	0	0	0	0	0	0	0	0	0	0	2.60202
TCONS_00082567	0	0	0	0	0	22.3592	0	0	0	0	0	0
TCONS_00082565	0	0	0	0	0	0	0	0	0	0	0	0.639966
TCONS_00082564	0	0	0	0	0	0.21045	0	0	0	0	0	1.25477
TCONS_00024251	0.436357	0.157366	0.0812283	0.700332	0.429515	0.74866	0.0996014	0.217329	0.0963104	0.150116	0.468871	0.0174188
TCONS_00048680	0	0	0	0.0576839	0.809543	0	0	0	0	0.0436768	0	0
TCONS_00082562	0	0	0	0	0	4.86058	0	0	0	0	0	0
TCONS_00048683	0.154923	0.0961591	0.883091	0	0	0	0.199865	0.272544	0.386916	0	0	0
TCONS_00082561	0	0	0	0	0	2.35973	0	0	0	0	0	1.28075
TCONS_00096889	0	0	0	0	0.0693525	4.58083	0	0	0	0	0	1.08635
TCONS_00093378	0	0	0	0	0	2.2313	0	0	0	0	0	0
TCONS_00092044	1.7721	1.70293	2.42725	0.746521	5.7009	0.0475952	1.94797	3.22574	1.38503	4.0422	4.68015	2.16169
TCONS_00096885	0	0	0	0	0	1.56927	0	0	0	0	0	0.251025
TCONS_00071591	0.0409002	5.94e-05	0.00119182	0.420245	0.117002	0.382261	2.56e-05	0.444308	0.387372	0.340442	0.33062	0.687892
TCONS_00096886	0	0	0.192255	0	0	0	0	0	0	0	0	3.2435
TCONS_00071592	0.139813	0.0460455	0.0506343	0.587894	0.21455	0.367615	0.0492737	0.113007	0.514201	0.761673	0.203315	1.46e-05
TCONS_00000399	0.851999	0.836157	0.815252	0.927715	0.727015	0.387794	1.25065	1.05999	1.1929	0.355079	0.346839	0.135433
TCONS_00105451	0.717444	1.33032	0.814759	2.51284	2.90237	0.833149	0.677694	0.402545	0.532062	6.97311	1.81714	3.9451
TCONS_00096892	0.0945888	0.094554	0.164412	0.101134	0.0224614	0.170043	0.610679	0.240857	0.121984	0.978176	0.404938	0.189505
TCONS_00002579	8.30497	4.74649	6.09594	0.295337	0.615572	0.192344	4.14854	3.88567	5.03695	1.08876	0.00010599	0.0477571
TCONS_00105450	0.102966	0.356226	0.0683816	2.09989	0.0748876	0.470026	0.118476	0.22761	0.111384	1.24461	0.659255	0.224132
TCONS_00083566	0	0	0	0	0.443453	0.776027	0	0.18361	0	0	0	0.124067
TCONS_00137041	0.151369	0	0	0	0	0	0	0.194027	0.289157	0.241255	0.690565	0
TCONS_00048331	1.27649	4.42503	3.47278	5.01073	3.29025	4.7134	0.995586	3.24998	1.9459	2.96986	3.47046	3.56906
TCONS_00048330	0.466614	0.890933	1.32802	0.843293	0.63726	2.81766	0.101461	0.861605	0.408989	0.719993	0.78079	0.794231
TCONS_00083562	0	0	0.0472214	0.532671	0	0	0	0	0	0.141807	0	0.0602699
TCONS_00037664	2.64978	5.47068	0.778246	0.717877	4.56357	0	4.43113	2.46649	3.07066	7.77217	4.11344	0.53737
TCONS_00040854	0	0	0.3289	0.639976	0	1.47839	0.000808194	0.118075	0.146281	0	0.172677	0.084041
TCONS_00038996	0	0	0	0	0	10.5234	0	0	0	0	0	0
TCONS_00083561	0.207816	0.73783	0.265784	0.00774512	0.20717	0.474412	0.447934	0.293586	0.260187	0.0937172	0.0533695	0.0266594
TCONS_00038994	0.809881	0.0600445	0	1.60775	0.294946	0	2.47487	0.887194	0.27838	0.774811	0	0
TCONS_00142861	0	0	0	2.66288	1.15801	12.5336	0	3.22812	1.22321	0	1.16382	0
TCONS_00038999	0	0	0	0	0	6.44008	0	0	0	0.421715	0.381151	0.93225
TCONS_00038998	0	0	0	0	0	0.510355	0	0	0.0667425	0	0	1.15704
TCONS_00038997	0.338893	0.607474	0.743781	1.00661	0.507025	1.70734	0.323845	0.79611	0.494406	1.46408	1.21724	1.10875
TCONS_00096898	0	0	0	0	0	0.143955	0	0	0	0	0	0.74983
TCONS_00097745	0.157155	0.151434	0	3.28532	0.54436	0.550963	0.338358	0.462263	0	0	0.647748	0
TCONS_00096899	0.153946	0	0	0	0	0	0	0	0	0	0.39365	2.49954
TCONS_00096896	0	0	0	0	0	0.810695	0	0.0493584	0	0	0.166377	0.650783
TCONS_00096897	0.0840783	0	0	0	0	2.34713	0	0	0	0.07242	0.363744	0.242097
TCONS_00038990	0	0	0	0.0932863	0	0	0	0	0	0	0	2.2617
TCONS_00096895	0.0671897	0.0841469	0.173178	0	0	2.38868	0	0.447182	0.0484671	0	0.168268	0.248838
TCONS_00052835	0.456492	0.223563	0.0243619	1.40482	0.193276	1.43365	1.39325	0.194907	0.341763	0.0953343	1.18455	0.227693
TCONS_00004763	0.334193	0.196419	0.221224	0.0810517	0.271099	0.362985	0.198056	0.288116	0.302881	0.98022	0.503284	0.856684
TCONS_00083558	0	0	0	0.5552	0	0	0	0	0	0.000330006	0	0.0344412
TCONS_00083557	1.65828	2.47638	4.52287	4.9445	4.32388	3.66135	2.58928	1.09626	4.45641	5.0543	3.98716	5.27892
TCONS_00083556	0.0474024	0	0.568047	0.317191	0.54682	0.0275736	0.0519035	0.208606	0.30021	0.240651	0.201727	0.410427
TCONS_00083555	0.938257	0.401539	0.295012	0.852089	0.180154	0.671348	1.21182	0.438478	0.233513	0.566115	1.02306	0.458457
TCONS_00083554	0.053724	0.000291487	0.0599391	0.0367806	0.291264	0.802615	0.317644	0.0320939	0.00366796	0.142706	0.000344129	0.0882596
TCONS_00083552	1.36375	2.41007	2.5482	1.79522	3.40061	0.635602	0.492627	2.41764	2.56858	1.08027	2.13247	2.33461
TCONS_00084882	0.0420833	0.133174	0	0.817893	1.28559	1.64357	0.198378	0.0470672	0	0.202944	0.945832	0.872819
TCONS_00038982	0	0	0	0	0.318183	0	0	0	0	0	0	1.56998
TCONS_00038987	0.0270413	0	0	0.378258	0.0392357	0.199136	0.0600262	0.132364	0.0269758	0.275261	0.523246	0.059453
TCONS_00139248	3.35778	18.1901	16.9139	86.7405	56.8622	107.388	1.57537	9.25503	30.7199	17.2445	86.1387	99.907
TCONS_00096865	0.331376	1.29956	0.445396	1.08687	0.711145	0.955866	0.316457	0.603613	0.161733	0.123804	0.159867	0.563817
TCONS_00096863	0	0	0	0	2.16641	0.915032	0	0	0	0	1.94032	5.29884
TCONS_00038981	0	0	0	0	0	0	0	0	0	0	8.79925	0
TCONS_00125080	5.90096	10.7597	6.78369	26.1445	17.5283	21.0667	8.96895	8.44284	4.37595	39.0389	25.9458	12.1535
TCONS_00096861	0	0	0	0	0.297194	0.0575639	0	0	0	0.0541095	0.107105	0.720366
TCONS_00096870	0	0	0	0	0	0	0	0	0	0	0	0.797785
TCONS_00148190	0.382159	0.587964	0.374225	0.414282	0.327173	0.0583111	0.718676	0.720306	0.693022	0.411833	0.172526	0.297462
TCONS_00145918	0	0	0	0	0	0	0	0	0	0	0	2.85805
TCONS_00128113	0.048366	0.0957217	0.139464	0.278216	0.246213	0.836416	0.389649	0.258773	0.500835	0.513625	0.773514	1.08693
TCONS_00128115	0	0.00364698	0.143817	0.214228	0.0804845	0.527567	0.00644115	0.0459132	0.246044	0.0474405	0.51049	0.303585
TCONS_00013679	0.805313	0.926328	1.09717	0.868638	1.71747	4.90859	0.845836	1.72438	1.10956	0.844768	1.27109	2.51197
TCONS_00128119	0	0.0530374	0.0076513	0.341467	0.700221	0.097792	0.0610576	0.119872	0.128545	0.0525602	0.088346	0.0746941
TCONS_00038973	0	0	0.166766	0	0.0487145	1.9834	0.113179	0.100982	0	0	0	0
TCONS_00096879	0.109261	0	0	0.55148	0.0391634	0	0	0.318246	0.212059	0.181198	1.1245	0.118287
TCONS_00148189	0.338153	0.640961	0.736016	1.87819	0.356661	0.679007	0.0146663	0.838176	0.128906	0.268182	0.628194	0.271607
TCONS_00150005	0.200483	1.07915	0.812828	5.82387	5.58732	4.03204	0.302851	0.972831	1.67003	2.43576	4.70312	2.32673
TCONS_00006921	3.09301	7.209	8.07818	5.77347	6.81955	9.29453	4.03181	6.03167	4.86326	5.93462	4.93474	9.7511
TCONS_00038970	0	0	0	3.35352	0.446498	2.73004	0.0872266	0	0	1.60316	1.22663	3.24634
TCONS_00150006	0	0.0272165	0.0736834	0	0.171379	0	0	0.0735168	0.0352371	0	0.947802	0.92771
TCONS_00006922	0.539002	1.59729	0.468226	0.0541773	0.400443	2.30275	0.855013	1.17717	0.711521	0.104989	0.232502	1.44372
TCONS_00096875	0	0	0	0	0	0	0	0	0	0	0	10.3531
TCONS_00096872	0	0	0	0	0.534553	2.37856	0	0	0	0.923057	0	0
TCONS_00096873	0	0	0	0	0.973276	5.01033	0	0	0	0	0	0
TCONS_00110830	0.226005	0.0685269	0.674378	0.250517	0.433548	0.635762	0.326767	0.213089	0.373549	0.178344	0.206003	0.40785
TCONS_00096881	0.392254	0	0	0	0.849596	0	0.824433	0.37108	0.933093	0.324127	0.892542	2.38374
TCONS_00069284	0.444415	0.575104	0.348946	0.231173	0.433269	0.238111	0.0692095	0.227738	0.0301222	0.0203168	0.0125745	0.0374697
TCONS_00096882	0	0	0	0	0	8.6598	0	0	0	0	0	0
TCONS_00004744	1.0273	0	8.64819	1.57438	0	17.2876	3.3828	1.95768	3.04703	0	5.87795	1.2447
TCONS_00004743	1.91242	1.72213	2.56868	4.98449	2.84992	5.17673	2.6245	2.82196	4.25214	4.18306	3.54444	3.17465
TCONS_00091190	0	0.933371	0	0	0.200911	1.77809	0.0769798	0.497134	0	0	0.34444	3.31718
TCONS_00026511	0	0.907762	0	0	0.00423208	5.33539	0	0.125429	0	0.119429	0.280086	0
TCONS_00038968	0.352602	0	0.128746	1.12584	0.413273	3.39069	0.894641	0.230578	0.572827	0.499081	1.02166	0.381708
TCONS_00009194	1.42762	1.74354	3.29276	0.75878	0.824074	0.289976	2.0705	1.85283	1.7821	0.883175	0.509554	0.868128
TCONS_00082284	0.0662576	0.442854	1.93818	3.83872	1.2758	2.97483	0.80059	0.810807	1.91035	2.31188	0.820505	2.18505
TCONS_00038963	0.137238	0.2027	0.0343043	0.189877	0.110006	0.0607549	0.146268	0.193627	0.0323798	1.03889	0.114464	0.198938
TCONS_00065702	0	0	0	0	0	0.48581	0	0	0	0	0.029543	0.649995
TCONS_00082285	0.504549	0.947528	0.907077	0.614106	0.768486	0	0.900797	1.02003	0.59141	0.403921	0.357097	0.000172535
TCONS_00065703	0	0	0	0	0.504589	0	0	0	0	0.022591	0	0
TCONS_00114360	0	0	0	0.0723106	0	3.44705	0	0	0	0	0	0
TCONS_00082282	0.644535	0	0.224281	0.0576654	0.146674	0	0.275296	0.319704	0	0.497587	0	0.212012
TCONS_00082283	4.44448	3.79287	4.49989	1.89036	4.17419	1.05334	5.57493	4.02048	5.3675	3.90926	4.13523	2.74875
TCONS_00065705	0	0	0	0.12308	2.8135	0	0	0	0	0.384134	0.944173	0.566115
TCONS_00038960	0	0	0	0	0	1.98177	0	0	0	0	0	0
TCONS_00038967	0	0	0	0	0	0	0	0	0	0	0	12.3564
TCONS_00065700	0.219882	0.310101	0.0893828	0	0.311117	0	0.331067	0.0878434	0.0423428	0.702821	0	0
TCONS_00038964	0	0	0	12.6429	0	0	0	0	0	0	0	0
TCONS_00065701	0	0	0	0	0	9.85548	0	0	0	0	0.939793	0
TCONS_00059028	1.91188	1.49744	1.09041	2.30278	1.22493	0.599083	3.13415	1.46638	0.568326	0.522849	1.2659	2.82634
TCONS_00073325	1.18267	0.638731	1.05392	3.80659	1.55993	0.219602	1.05251	0.783116	0.600824	1.59229	2.44519	1.75976
TCONS_00142826	0	0.126211	0.433267	0.0342931	0.0535457	0.767849	0.0939711	0.171995	0.654775	0.360613	0.184061	0.0842781
TCONS_00140645	0	0.130547	0.61437	0.228246	0	0	0.0303303	0.0936504	0.150444	0.153655	0.0476907	0
TCONS_00038952	0.0706037	0.0713859	0.0249984	0.0381767	0.390854	0	0.10168	0.0461701	0.161939	0.167325	0.0600931	0.510204
TCONS_00038950	0.0904617	0.195633	0.0473181	0	0	0	0.127826	0.0902909	0.0432215	0.744164	0.639188	0
TCONS_00117881	1.06953	1.28542	1.24254	0.854806	0.777051	0.797417	1.4725	1.04397	1.0706	0.77939	0.101433	0.747619
TCONS_00038953	0	0	0	0	0	2.6935	0	0	0	0.590967	0	0
TCONS_00117404	0.690366	0.617385	0.226922	0.345473	0.670741	0.590848	0.525697	1.66367	0.838607	0.499173	0.619918	0.473008
TCONS_00113046	0.782095	0	0	0	2.76333	0.209827	0	0	0	0	0	0.437281
TCONS_00113045	0.0765499	0	0.0411666	0.0575466	0.179576	0	0.559789	0.0465435	0.0480772	0.229782	0.22515	0
TCONS_00117406	0.194402	0.419819	0.727896	0.50852	0.510493	0.255264	0.170569	0.232729	0.761857	0.450454	0.815125	0.646163
TCONS_00043927	0	0.0449309	0.244237	0.106642	0.159776	0	0	0.265789	0.219372	0.341251	0.641822	0.528064
TCONS_00117405	1.21191	1.61191	2.63316	2.87567	3.43843	2.84352	2.28294	3.99541	4.33287	5.34419	3.81562	4.11453
TCONS_00101064	0.101725	0.152713	0.060404	0	0.113138	0	2.14e-06	0.367163	0.164361	0.579441	0.319352	0.0155496
TCONS_00038948	0	0.0754328	0.030102	0.719366	0.145274	0.856382	0.0317067	0.144762	0.185908	0.111051	0.392945	0.20757
TCONS_00059045	2.6176	1.70003	1.53183	0.744975	2.22344	1.55386	3.20359	3.46251	2.59894	1.59796	2.59593	1.53012
TCONS_00084484	0.126071	0.0748982	0.671833	4.25e-05	0.734351	0.220153	0.254816	0.19401	0.566467	0.453592	0.362419	3.02749
TCONS_00065726	0	0	0	0	0	0	0	0	0	0	0	6.97377
TCONS_00065727	0.0919403	0.135676	0.0489967	0	0.0317633	0.48698	0.0966264	0.87288	0.217006	0	0.190829	0.236275
TCONS_00065720	0	0.170953	0.249904	0	0	2.21385	0	0.170953	0.0798501	0.13789	0	0
TCONS_00038943	0	0.170347	0.830386	2.46197	0.603649	0	0	0.326921	0.157256	0.412088	2.24635	0.151828
TCONS_00065722	0	0.239614	0	0	0	0.659547	0	0	0.0780656	0	0.13531	1.93526
TCONS_00033258	0.0520982	0.261362	0.310376	0	0.0351154	1.48336	0.112534	0.354937	0	0.197694	1.05092	0.517534
TCONS_00024779	0.362422	0.0253885	0.776965	0.0379003	0	0	6.63e-05	0.10813	0.0132802	4.47e-05	0.24535	0
TCONS_00024778	0.584355	0.0626583	0.00293182	0.0529527	0	0	3.33e-05	0.883814	0.197857	0.128797	0	0.0484875
TCONS_00059049	0.165793	0	1.37597	0.336154	0.856494	0.758996	0.626559	1.01114	2.06319	0.308534	0.978643	2.33384
TCONS_00059048	0.368598	1.51361	0.970333	1.04704	0.469581	0.886922	0.000779503	0.515519	0.864644	2.15689	0.313273	1.27479
TCONS_00065729	0.0490142	0	0.203995	0.0811394	0.163848	0	0.107371	0	0	0	0.864533	0.139952
TCONS_00059047	0	0	0.0585599	0.623763	0	0.000370995	0.00183449	0	0.0256953	0	0	0
TCONS_00059046	0.0554058	0.199046	0.379192	0.271774	0.649858	0.0249506	0.177115	0.374217	0.126912	0.632478	0.19704	0.258191
TCONS_00101076	0.350095	0.0692212	0.0832026	0.399511	0.392883	0.879363	0.234128	0.0836038	0.0830155	0.670963	0.274123	0.213942
TCONS_00038937	0.147167	0.0725614	0.198916	0.121362	0.017237	0	0.649103	0.0234652	0.187958	5.2594	1.22426	0
TCONS_00038935	0	0	0	0	0	12.811	0	0	0	0	0	0
TCONS_00038939	0.587301	0.0868526	0.571737	0	0	0	0.268652	0.446987	0.283755	0.238195	0.924456	0.0448731
TCONS_00059055	0.478108	0	0	0	0	9.14064	0	0	0	0	0.745146	1.64144
TCONS_00065715	0	0	0	0	0	12.2494	0	0	0	0	0	1.14754
TCONS_00082293	0.427513	0.476477	2.50951	0.107754	0.0205514	0.560231	0.425883	0.853	0.611696	0.19673	0.0635257	3.59772
TCONS_00059053	0.0269368	0	0.147144	0.200353	0.506261	0.0149088	0.0571886	0.0369631	0.216625	0.499606	0.360317	1.07138
TCONS_00065716	0	0	0	0	0	2.60421	0	0	0	0	0	0
TCONS_00059052	0.174217	0.365292	0.28704	0.630541	0.176689	0.754828	0.442045	0.0965567	0.346424	0.634902	0.21607	1.72791
TCONS_00059050	0	0.817407	0.586208	1.57601	0.522201	2.83358	0	0.0911459	0.326786	0.0674606	0.703532	1.67408
TCONS_00065711	0	0.178876	0	1.64624	0	0.155389	0	0.178876	0	0	0	0
TCONS_00082290	7.91e-05	0.0420142	0.23029	0.0310328	0	0.246561	0.180833	0.155367	0.157163	0.326413	0.729749	0.0484515
TCONS_00065717	0	0	0	0	0	9.89068	0	0	0	0	0	0
TCONS_00075994	0.0837749	0.239395	0.0739335	0.00970664	0.0466733	1.01495	0	0.0329549	0.0453959	0.00678983	0.0112798	0
TCONS_00024777	0.25267	0.71143	0.313235	0	0	0	0.354095	0.302333	0.162548	0.246842	0	0
TCONS_00127695	0.471338	1.13327	0.462353	0.517247	0.867682	0.13668	0.343744	1.01018	0.342842	0.376866	0.82064	0.660919
TCONS_00038927	0	0	0	0	0.267405	4.24582	0	0	0	0	0	0
TCONS_00127698	0.27671	0.003936	0.309678	0.134967	0.188442	1.00235	0.000121715	0.248173	0.224352	0.0543292	2.6e-05	0.311795
TCONS_00038925	0	0	0	0	0	11.4672	0	0	0	0	0	0
TCONS_00107628	1.22378	0.524876	1.26254	5.09152	5.26534	1.25769	1.60475	1.93985	0.74278	5.3281	9.03538	5.76851
TCONS_00127699	1.55063	2.08513	0.852311	3.69603	3.51854	0.389642	2.65263	2.17522	1.57037	3.27042	1.38668	1.85298
TCONS_00038924	0	0	0	0	0	0	0	0	0	0	0	4.36883
TCONS_00082288	0.0043065	0.667413	0.387443	0.319128	0	0	0.366319	0.20455	0.231905	0	2.49e-05	0.291191
TCONS_00136161	1.02095	0.824613	1.56351	1.56461	1.50178	1.08652	1.45551	1.5571	1.26281	0.966493	0.970891	0.866172
TCONS_00082286	0.315221	2.29e-05	0.0409164	0.276298	1.19708	1.93034	0.00155995	0.0109923	0.00308635	0.579762	0.368537	1.56424
TCONS_00082287	0.515711	0.820186	0.353596	0.382956	0.178231	0.000379215	0.82399	0.48936	0.869474	0.986096	0.473056	0.317252
TCONS_00065747	0	0	0	0	0	0	0	0	0	0	0	1.66651
TCONS_00065748	0	0	0	0	0	0	0	0	0	0	0	13.1213
TCONS_00065749	0	0	0.998546	0	0	36.5324	0	0	0	0	0	0
TCONS_00038923	0	0	0	0	0	8.9062	0	0	0	0	0	0
TCONS_00038921	0	0	0	0	0	0	0	0	0	0	0	1.31756
TCONS_00065745	0	0	0.0231575	0.0174106	0	0.121769	0	0	0	0	0	0.961262
TCONS_00115652	0.324596	0.479552	1.58844	2.70485	0.717006	0.174147	3.51968	1.79554	0.347952	7.05538	3.66002	1.49619
TCONS_00071193	0	0.178569	0.131746	0.049171	1.27843	2.52788	0.0604346	0	0.226878	0.656528	0.0566671	0
TCONS_00098668	0.671795	1.13953	0.701666	0.447849	0.892287	1.10561	0.918477	1.36416	1.05033	0.55482	0.592324	0.915793
TCONS_00098667	0.00978478	0.139188	0.0247148	0.0815238	0.0549356	0.230884	0.0788198	0.367709	0.575897	0.00146648	0.0193507	0.728828
TCONS_00077723	0.303418	0.0133989	0.138958	0.0929693	0.181207	0.364675	0.35721	0.204796	0.160315	0.705461	0.147403	0.394745
TCONS_00077722	0.413196	0.261131	0.221979	0.182134	0.306925	0.35793	0.357706	0.355292	0.109	1.6568	1.02041	0.0350392
TCONS_00038915	0	0	0	0	0	4.48243	0	0	0	0	0	0
TCONS_00038914	1.05837	1.06648	0.813308	0.088841	0.507586	0.197461	1.30688	1.30558	0.616523	2.38845	0.63788	0.66575
TCONS_00065751	0	0	0	0	0	9.75447	0	0	0	0	0	0
TCONS_00065752	0	0	0.0494579	0	0.0227201	1.91897	0	0.0155775	0	0	0.055413	1.75129
TCONS_00038918	0.818551	0.695852	0.331893	1.24258	2.60675	2.37426	0.721022	0.51491	0.448927	0.725688	1.21847	0.831919
TCONS_00049265	0	0	0.0404828	0	0.0174962	0.550215	0	0.0113212	0	0	0.0437256	0.602522
TCONS_00038917	0.269377	0.0431833	0.0420759	0	0.331594	0	0.40167	0.122395	0.160076	0.050653	0.521797	0.231906
TCONS_00065735	0.311049	0	0	0	0.681832	6.32039	0	0	0	0	0	1.1867
TCONS_00065736	0	0	0	0	0.509506	7.32009	0	0.801547	0	0.232722	0.230294	0
TCONS_00065737	0	0	0	0	0.301938	4.47475	0	0	0	0	0	0
TCONS_00067910	12.3037	2.87039	32.9843	5.51183	3.95284	1.87582	16.779	5.82905	13.6141	4.44835	2.94695	0.473229
TCONS_00065732	0.461838	0	0.160084	0.125812	0	4.43151	0	0.306258	0	0.132563	0.13618	0
TCONS_00010122	0.334297	1.10023	0.591195	0	0.601916	0.864966	0	0	0.455894	0.427278	0.559106	0.40759
TCONS_00047091	0.0192348	0.157813	0.0505232	0	0.0699074	1.60821	0.0439647	0.0500474	0.0557927	0	0.0730135	0.201208
TCONS_00067911	0.191001	0.105367	1.35775	0	0.0194237	0	0.172953	0.080305	0.349891	0.0861227	0	0
TCONS_00050264	0	1.85449	0.685602	1.51292	0	3.34748	2.07943	2.4533	1.176	1.45043	0.47205	0
TCONS_00105861	0	0.125934	0.0530952	0.377382	0.50166	0.10358	0.0804486	0.120829	0	0	0.0901388	0
TCONS_00038905	0	0	0	0	0	6.98423	0	0	0	0	0	0
TCONS_00038904	0.562241	0.578137	0	0	0	11.979	1.19867	1.10953	1.06405	3.40984	0.421351	0
TCONS_00103685	1.85153	2.24207	0.657788	1.24208	0.789406	1.28039	0	0.365607	0	0.0231327	0	0
TCONS_00065740	0	0	0	0	0	7.58381	0	0	0	0	0	0
TCONS_00038902	0	0	0.0537685	2.62353	0.0860488	0.0476136	0	0.101163	0	0	0.299355	0.567358
TCONS_00065741	0	0	0	0	0	0.104369	0	0	0	0	0.0983199	0.834891
TCONS_00013625	0.0679168	0	0.153815	0	0.164577	0.828354	0	0.0836819	0.0471841	0.0529697	0.345325	0.563406
TCONS_00041790	0.209003	0.206974	0.574243	0.216642	0.447848	0.410437	0	0.0512794	0	0	0	0.0225465
TCONS_00038907	0	0	0	0	0	6.20668	0	0	0	0	0	0.240676
TCONS_00038906	0	0	0	0	0	0	0	0	0	0	0	1.55344
TCONS_00151727	0	2.4204	0	0	0	10.8798	0	0.623752	1.14982	0	0	0
TCONS_00065768	0	0	0	0	0	0	0	0	0	0	0	2.60312
TCONS_00065769	0	0	0	0	0	4.98919	0	0	0	0	0	0
TCONS_00128509	1.19509	0.569852	0.482263	0.527335	1.58414	0.287051	1.05596	0.55536	0.758618	2.38213	1.25673	1.60665
TCONS_00038900	0	0	0	0	0	6.26336	0	0	0	0	0	0
TCONS_00065765	0.148073	0.110569	0.0374246	0.118263	0.305951	0	0.474158	0.140826	0	0.106698	1.14207	0.147758
TCONS_00065766	0	0	0	0	0	0	0	0	0	0	0	0.73484
TCONS_00065767	0.182999	0.324606	0.0942999	0.0729053	0.334367	0	0.318115	0.385792	0.415132	0.0380486	1.015	0.0424041
TCONS_00020379	0.0576891	0.161929	0.238016	0.542444	0.840292	1.38e-05	0.100692	0.8984	0.809324	1.14873	1.47592	1.2703
TCONS_00151721	0.637718	0.572811	0.668353	0.915217	0.827989	0.883228	0.642917	1.19002	0.672555	0.778339	0.912837	0.614431
TCONS_00151720	0.209146	0	0.209174	0.247495	0.291657	0.601222	0	0.0999837	0.395738	0	0.174593	1.8258
TCONS_00151722	0.644531	0.530437	0.259242	0.209279	0.039417	1.33352	0.568246	0.0560389	0.107814	0.272258	0.141576	1.04653
TCONS_00151725	0	0	0	0	0	0	0	0	0	0	0	3.2805
TCONS_00020381	0.610998	0.463142	0.359065	0.217669	0.665435	0.0764766	0.620733	1.06226	0.868663	0.747146	0.766834	0.557137
TCONS_00128510	2.35502	1.18403	1.70964	3.77744	1.36745	1.07328	3.01266	1.42513	1.94592	4.42391	1.29828	2.71655
TCONS_00128511	2.79008	0.610776	3.68767	3.15184	6.09518	2.77639	2.84654	1.79776	1.42323	6.1477	4.04406	5.33857
TCONS_00065773	0	0	0	0	0	5.07916	0	0	0	0	0	0
TCONS_00065774	0.057256	0	0	0	0	0	0.0618787	0.0414403	0	2.53015	0.206204	0.246643
TCONS_00020380	0.768312	0.352492	1.71785	0.220071	1.5521	1.02918	0.720807	0.428254	1.86377	0.444105	1.41318	1.53283
TCONS_00065770	0	0.0927904	0	0	0.295498	0.027639	0.033042	0.0738962	0.0301624	0.233827	0.0785978	0.650207
TCONS_00065758	0	0	0	0	0	0	0	0	0	0	0	9.99113
TCONS_00065759	0	0	0	0	0	2.18136	0	0	0	0	0	0
TCONS_00065753	0.052234	0.324668	0.528445	2.60841	1.34849	1.82153	0.231116	0.237487	0.466884	2.54037	1.36573	0.740151
TCONS_00065754	0	0.430208	0.102005	0.114792	0	0.257891	0	0.0455617	0.0917749	0.409113	0.359816	0.891212
TCONS_00065755	0	0	0	0	0	3.2245	0	0	0	0	0	0
TCONS_00001627	0.7737	0.700457	0.200733	0	0.252383	0	0	0.312285	0	0	0	0
TCONS_00117864	2.93507	5.18876	2.80849	1.41031	2.02337	1.5892	3.88622	5.11785	3.00581	3.1058	1.63226	2.012
TCONS_00114354	0.0962992	0	0	2.05313	0.164206	2.21202	0.192346	0.0446499	0.0682309	0.239894	0	3.28e-05
TCONS_00003802	0.165919	9.71e-05	0.18249	1.78822	0.145982	2.81528	0.0363323	0	0.0892766	0.673358	6.67e-05	1.13591
TCONS_00098664	0.167883	0.000462496	0.571883	0.0576468	0.0226941	0.290772	0.000307544	0.268465	0.123721	0.0427153	0.236257	0.000275095
TCONS_00002964	0.00100828	0	0.288972	0	0	0.696281	0	0	0	0.33647	0.198974	1.07904
TCONS_00022553	0	0.104883	0.72993	0.165718	0.282722	1.2194	0.0755653	0.0701574	0.617877	0.0201557	0.249178	0.281545
TCONS_00065760	0.176765	0.521702	0	0	0	3.30148	0	0.166479	0	0	0.130602	0
TCONS_00065761	0.448205	0	0	0	0	8.73138	0	0	0	0	0	0
TCONS_00065762	0	0.924775	0	0.549498	1.05918	10.5811	0	0.23832	0	0.192228	0.570667	0
TCONS_00127658	0	0	0.0308296	0.187913	0.316348	1.24096	0.0243049	0.0269509	0.0263084	0	0.262432	0.824369
TCONS_00151705	0	0	0	0	0	4.65915	0	0	0.31751	0	0.280274	0
TCONS_00151704	0	0	0	0	0	16.4062	0	0	0.561239	0	0	0
TCONS_00151707	0	0	0	0	0	6.97106	0	0	0	0	0	0
TCONS_00151706	0	0	0	0.117121	0.465205	2.29069	0	0	0	0	0	1.97437
TCONS_00151708	0.207517	0	0	0.902849	0.36683	0	0.110683	0.0496025	0	0.317281	0.0882243	0
TCONS_00065788	0.0502226	0	0	0	0.0699128	0.264909	0.21113	0	0	0	0.167406	1.42765
TCONS_00065789	0.619179	0.0856372	0.125137	0	0.116344	0	3.58384	0.16418	0	0.0690649	0.0696466	0.0824088
TCONS_00151703	0	0	0	0	0	0	0	0	0	0	0	0.578322
TCONS_00151702	0	0.0461119	0	0.443381	0.0768922	0.03981	0.0240201	0.195123	0.0425012	0.18425	0.812213	0.248577
TCONS_00065795	0	0	0	0	0	5.9711	0	0	0	0	0	0
TCONS_00065796	0	0	0	0	0	2.59351	0	0	0	0.0525528	0	0
TCONS_00065790	0	0.209395	0.62987	3.05171	0	4.81447	0	0.209395	0.292708	0.0844484	0.340592	0
TCONS_00065779	0	0	0	0	0	7.57424	0	0	0	0	0	0
TCONS_00151716	0	0	0	0	0	0	0	0	0	0	0	5.41288
TCONS_00151718	0	0	0	0	0	0	0	0	0	0	0	3.31946
TCONS_00065775	0	0	0	0	0	3.7354	0	0	0	1.94231	0.564892	0
TCONS_00122398	0	0	0	0	0	1.07074	0	0	0	0	0	0.321802
TCONS_00122397	1.22681	0.615733	6.60689	2.29308	1.58016	2.32722	2.38672	1.25703	3.16821	3.07407	1.36772	6.53296
TCONS_00151719	0	0	0	0	2.60835	18.2521	0	0	0	0	0	0
TCONS_00065776	0	0	0	0	0	6.15407	0	0	0	0	0	0
TCONS_00122396	0.531357	0.2115	1.94717	1.99108	0.83199	2.01839	0.884984	0.545744	2.04711	2.11439	0.5222	2.58951
TCONS_00145497	4.14378	10.0034	9.48612	3.61371	6.15453	4.61684	6.08515	9.05967	10.7624	9.69316	2.08682	2.95633
TCONS_00065777	0	0.096893	0	0	0	1.01445	0	0	0.126127	0.0542583	0	1.17435
TCONS_00065778	0.344729	0.072456	0.070556	1.50499	0.196156	1.32072	0	0.072456	0	0	0	0
TCONS_00122395	0.00467196	0.00374554	0.189876	0.665115	0.265957	0.398408	0.0177192	0.00667927	0.290972	0.0479405	0.766255	0.658982
TCONS_00122393	7.30488	6.16992	5.48574	7.33886	10.64	6.41419	7.68015	6.80619	8.98056	15.2506	9.7777	13.6282
TCONS_00122392	0.749942	1.64879	1.98506	3.37653	2.67432	2.31714	0.903654	1.19798	1.14721	4.05164	2.69451	3.3515
TCONS_00151710	0.0730871	0.277111	0.310009	0.0482124	0.282834	0.699368	0	0.0945285	0.0230488	0.0201676	0.596871	1.20422
TCONS_00076433	0	0.0278856	0.0202813	0.0121937	0	0	0.0697892	0	0	0.749273	0.385317	0
TCONS_00115623	1.03927	3.2775	3.31605	0.702316	1.76162	1.25428	1.47046	1.93567	1.90244	1.28048	1.56658	3.26494
TCONS_00151713	0	0	0	0	0	11.1327	0	0	0	0	0	0
TCONS_00065782	0	0	0	0	0	0.985226	0	0	0	0	0.149773	0.123797
TCONS_00086261	0.0489875	0.128098	0.209904	0.175691	0.589668	0.81591	0	0.422072	0.072152	0.102628	0.377289	0.615819
TCONS_00065783	0	0	0	0	0	6.78371	0	0	0	0	0	0
TCONS_00065785	0.590216	1.6449	1.16971	7.08045	6.926	6.31469	2.01111	0.453962	1.46013	2.34969	4.31136	4.89971
TCONS_00012735	3.89432	4.76537	4.65268	5.14905	6.5103	9.27188	3.00206	4.32442	3.04766	8.64157	5.87349	9.6287
TCONS_00065780	0	0	0	0	0	14.9503	0	0	0	0	0	0
TCONS_00012736	0.373666	0.469956	0.401047	0.131711	0.607157	0.635285	0.217216	0.263635	0.15208	0.679139	0.314685	0.88444
TCONS_00065781	0	0	0	0	0	0	0	0	0	0	0	3.32528
TCONS_00139600	0.726988	0.668463	1.10524	0.610957	1.77907	0.690977	0.901867	1.13397	1.06787	0.896053	0.888454	2.05415
TCONS_00139601	1.48687	1.74226	2.19743	0.678126	2.0669	0.000104445	2.49674	1.71188	0.809935	0.638088	2.39525	0.55213
TCONS_00008218	1.62526	0.792821	0.626914	1.62389	2.6905	1.40027	1.22449	0.620852	0.258974	5.36414	3.47055	3.21441
TCONS_00139602	0.554158	6.31e-05	0.331298	0.199464	0.310623	0.0843196	0.378226	0.123542	0.448226	0.316644	0.248431	0
TCONS_00139603	4.82551	6.90995	4.48638	10.6779	5.12752	3.44648	6.43595	7.01875	6.1706	8.00415	7.03624	4.84865
TCONS_00008219	0.334437	0.000186867	0.449761	7.66e-05	0.203055	0.734438	0.422	5.36e-05	0.463635	8.86e-05	0.000517546	0
TCONS_00139604	0.200582	0.439692	0.520059	0.514213	0.306168	0	0.442802	1.00849	0.358028	0.386187	0.392444	0.359821
TCONS_00000723	2.20097	1.60828	1.62608	2.97155	0.675168	1.60784	1.72476	0.950912	0.954933	0.845648	0.669956	0.429312
TCONS_00056847	0.179578	0.541695	0.697582	1.43249	0.599741	0.822167	0.00560663	0.0596135	0.824802	0	0.126098	1.95932
TCONS_00056848	0.233433	0.249837	0.422509	0.540208	0.512766	0.481463	0.288638	0.548835	0.645308	0.589126	0.634167	0.708482
TCONS_00136578	1.30789	0.977471	1.30918	0.853149	2.26074	0.378147	1.74989	1.24744	1.18258	1.12672	0.80411	0.638783
TCONS_00031467	0.477	0.428743	0.883608	0	0.0359786	0.443701	0.653469	0.208915	0.452744	0.420798	0	0
TCONS_00141911	0.424204	0.213109	0.293478	0.400262	0.821368	0.902036	0.367178	0.348811	0.274387	1.41077	0.57513	0.438318
TCONS_00065797	0	1.34406	0.104525	0.926072	3.99392	0	0.111828	0.207323	0.59479	1.61606	1.73172	0.883899
TCONS_00065799	0	0	0	0	0	0	0	0	0	0	0	1.36948
TCONS_00144189	3.45249	5.50359	6.06157	1.30165	0.638137	1.78197	5.45625	4.29372	5.50908	0.495802	0.533698	0.73075
TCONS_00018022	0.0698294	0.836708	1.18576	0.424595	0.752505	2.38472	0.0565585	0.848117	0.276745	0.959993	1.49176	3.08646
TCONS_00022508	0.558966	0.273828	0.247652	1.04387	0.490153	0.369519	0.645235	0.150281	0.193106	0.581268	0.360008	0.707286
TCONS_00033753	0.335941	7.52e-06	0.627551	0.0415975	0.410604	1.10311	0.161633	0.250757	0.270595	0.20823	0.261742	1.19818
TCONS_00113871	0.0542133	0	0	0.607961	0	1.56843	0	0.0506786	0.0508361	0.0964532	1.01563	0
TCONS_00111210	0.000313097	0.0502252	0.72115	0.0789354	0.307176	0.581202	0.0283899	0.434046	0.173443	0.0526008	0	0.104122
TCONS_00111213	0.464715	0.830733	0.148298	0.00915357	0.219164	0.176845	0.255974	0.496471	0.38217	0.0780841	0.142867	0.025636
TCONS_00133485	1.82074	6.72664	4.3523	8.3369	4.97362	3.13765	3.80818	4.44759	2.63582	7.38155	1.69475	8.72443
TCONS_00033744	0.236712	0.322133	0.0830767	0.0253535	6.6e-06	0.196136	0.0433969	0.0274383	0.533112	0.219932	0.166048	0.402461
TCONS_00033745	0.718557	0.184428	0.46425	0.14328	0.373312	0.240974	0.495628	0.11799	0.147054	0.637096	0.400821	0.426445
TCONS_00068729	0.0503545	0.146808	0.246774	0.0874213	0.0772254	0	0.121998	0.35751	0.275736	0.27346	0.167691	0.596489
TCONS_00065698	0	0	0.339264	0	0.659807	6.97945	0	0	0.30014	0	0	0.586295
TCONS_00093701	0.102321	0	0.255904	1.43187	0	0.521538	0	0.0492473	0	0	0.0422625	0
TCONS_00065699	0	0	0	0	0	4.72166	0	0	0	0	0	0
TCONS_00033742	0.41548	0.372277	0.70927	0.528769	0.452922	0.0361292	0.61578	1.0445	0.871016	0.993763	1.02367	0.551935
TCONS_00033741	0.0721512	0	0	0.102305	0.000361631	0	0	0	0	0.0854477	0	0.639424
TCONS_00006148	0.0352238	0	0	0.173987	0.0934557	0.739531	0	0	0	0	0	0.222399
TCONS_00141091	0.0369761	0.215509	0.360414	0.000123757	1.10421	1.13299	0.333221	0.0670555	0.307347	0.16534	0.313826	0.761991
TCONS_00141092	6.64e-06	0.0866165	1.03e-05	0.177667	0.0933286	0.388496	5.84e-06	0.0792519	0.0265727	0.0687178	5.58e-06	0.740399
TCONS_00067885	0	0	0	0	0	2.60396	0	0	0	0	0	0
TCONS_00064377	0.317884	0.0134137	0.446595	0.126676	0.246477	0.190154	0.316436	0.199615	0.435344	2.13718	0.667892	0.806437
TCONS_00092826	0.0659075	0.494171	0.29769	0.170203	0.0753102	0.5493	0.108018	0.194133	0.184088	0.0396639	0.227487	0
TCONS_00011940	2.05e-05	0.116388	0.284676	0.0745919	0.703911	0.178627	0.783317	0.222695	0.110374	0.0063111	0.00242884	0.651697
TCONS_00092824	0.0628794	0	0.069052	0.276696	0.589861	0	0.29793	1.35e-05	0.192665	0.0919561	0.200757	0
TCONS_00077229	0	0.0860124	0	0	0.281352	0.530913	0.090312	0.31068	0.153779	0.380814	1.33854	1.62711
TCONS_00011939	0.48302	0.00504527	0.143307	0.000137687	8.64e-05	0.159666	0.161696	0.00418459	0.467971	0.0492171	0.00289584	0.797063
TCONS_00011938	0.749794	0	3.2e-05	2.5346	1.08206	0.781258	0.537832	0	0.00018573	1.15822	1.05374	0.534012
TCONS_00033721	0	0	0.0336516	0	0.0962354	0	0.0273987	0	0	0.36613	0.617766	0
TCONS_00041283	0	0	2.80604	0.400975	0	0.0473896	0	0	0.607037	0.299732	0	0
TCONS_00125403	0	0	0	0.176959	0	0	0	0	0	0.935867	0.107074	0
TCONS_00100103	1.27767	2.19731	0.526978	0.897439	3.30642	0.909239	2.01939	2.25965	0.805845	1.06463	2.19806	0.938438
TCONS_00111243	0.190778	0.17361	0.0967399	0.611995	0.791181	0.331174	0.603455	0.0360394	0.214493	0.403996	0.543004	0.391872
TCONS_00136516	0	0	0	0	0	1.66764	0	0	0	0	0	0.0304336
TCONS_00143241	0.839211	0.333018	0.46636	1.10306	2.28073	0.477687	1.4279	0.522104	0.256979	0.547907	0.324721	0.154986
TCONS_00143240	0	0	0	0	0	2.44519	0	0	0	0	0	0
TCONS_00019888	0	0	0	0	0	0	0	0	0	0	0	5.43758
TCONS_00019886	0.251115	0.404452	2.34285	1.72368	0.449757	1.90694	0.106578	0.393692	1.24429	0.267399	0.683502	0.839789
TCONS_00019885	0.847596	3.22958	3.6847	4.28763	2.63741	5.76372	1.09492	3.12672	3.94687	0.924413	2.20842	2.0897
TCONS_00077254	1.62829	4.86367	6.98609	8.97251	9.09762	9.07852	2.90302	2.90988	5.59529	8.80984	7.70756	11.7257
TCONS_00056798	0.0334265	0	0.0719776	0.111492	0	1.41397	0	0	0	0.0268958	0.582404	1.73905
TCONS_00019884	0	0	0	0	0	0	0	0.19406	0.194905	0	0	3.02511
TCONS_00030681	1.22e-05	0.000157158	0.681122	0	0.0665497	0	1.59487	0.0918052	0.685899	0.351684	1.50064	0
TCONS_00030680	0.841214	1.17361	0.133663	0	0.0459284	0	0.460269	0.5153	0.957539	0.300048	1.91747	0
TCONS_00132597	0.0148911	0	0.291962	0	0.807635	0.0718115	0	0.318216	0.0215919	1.69409	1.05299	1.5835
TCONS_00098198	0.0548094	1.1341	1.87938	0.104045	0	0	0	0.422072	1.42666	0	0	0.0540166
TCONS_00143239	0.0820924	0.0584428	0.0294749	0	0	0	0	0.0584428	0	0.0235633	0	1.18099
TCONS_00143238	0	0	0	0	0	12.4824	0	0	0	0	0	0
TCONS_00143237	0	0	0	0	0.078494	0.137846	0	0	0	0	0	1.34454
TCONS_00122798	0.0924936	0	0	8.03798	12.623	1.61519	0	0	0	1.02794	0.656544	3.78877
TCONS_00143231	0	0	0	0	0	0	0	0	0	0	0	1.08152
TCONS_00017237	5.47e-06	0.903553	0.194051	0	0.70982	1.72749	0.032627	1.74077	0.155815	1.64e-06	2.20217	3.03592
TCONS_00143236	0	0	0	0	0	0.284026	0	0.242895	0	0	0	1.00668
TCONS_00019899	0	0	0	0	0	0	0	0.0900773	0	0	0	1.73037
TCONS_00019896	0	0	0	0	0.125908	0	0	0.171449	0	0	0	0.940653
TCONS_00019894	0	0	0	25.0839	0	1.70136	0	0	0	0	0	2.65115
TCONS_00019893	0.176865	0	0.0514195	0.284004	0.0719569	0.0829125	0.16384	0.0484007	0.269506	0.510724	0.517616	0.203319
TCONS_00019892	0	0.38387	0.386775	1.1864	0.170606	0.57636	0	0.472079	0.0900581	0.154792	0.0691997	1.48491
TCONS_00019891	0	0	0	0	7.72904	0	0	0	0.32202	0.278043	0	0
TCONS_00019890	0	0	0	0	0	0	0	0.150573	0	0	0	1.98282
TCONS_00039000	0	0	0	0	0	22.3764	0	0	0	0	0	0
TCONS_00046520	0.479308	0.297039	2.50488	1.05026	1.22493	4.01682	0	1.02372	0.575028	1.076	2.05694	3.03497
TCONS_00143227	0	0	0	0	0	0	0	0	0	1.44489	0.357555	6.00578
TCONS_00143226	0	0	0	0	0	18.2631	0	0	0	0	0	0
TCONS_00019869	0	0.13464	0	0	0.124647	0.242131	0.0486982	0.128332	0.0431514	0.226197	0.111929	1.46414
TCONS_00019868	0	0	0	0	0	15.6621	0	0	0	0	0	0
TCONS_00017205	0.415054	3.7449	7.47437	2.48371	3.9783	9.65874	0.331739	3.35692	5.43587	0.847645	5.32834	7.52165
TCONS_00019866	0.360218	0.636003	1.37883	0.0707426	0.502329	1.31918	0.189623	0.45585	1.20128	0.436153	0.453851	1.65471
TCONS_00144595	0.224207	0.398669	0.448564	0.400723	0.266193	1.40314	0.243097	0.328211	0.231491	0.348439	0.326581	0.327457
TCONS_00048704	0	0	0	0	0	29.8122	0	0	0	3.79119	0.847306	0
TCONS_00048703	0	0	0	0	0	10.3807	0	0	0	0	0	0
TCONS_00048706	0.820742	0.393663	0.256046	0.142647	0.578533	0	0.915874	0.346483	0.44697	4.5829	0.45606	3.04633
TCONS_00019861	0	0	0	0	0	4.02866	0	0	0	0	0	0
TCONS_00019860	0	0	0.11036	0	0.0873827	0.0954961	0	0	0	0	0.0452607	0.72237
TCONS_00143260	0	0	0	0	0	0	1.27556	0.74975	0.383198	1.16839	0.390739	5.59384
TCONS_00082619	0	0	0	0	0	13.8188	0	0	0	0	0	0
TCONS_00110338	0	0.0155261	0	0	0	0.454618	0	0.0223013	0	0	0.0638606	1.02116
TCONS_00082616	0	0	0.0488088	0	0	0	0	0	0	0	0	0.670909
TCONS_00082615	0	0	0.149484	0	0	3.76958	0	0.140485	0.282978	0	0.223758	3.43552
TCONS_00083946	1.0477	0.0141045	0.136009	0.148669	0.296349	0	0	0.048705	0	0	0	0
TCONS_00083944	2.69297	1.36137	5.45084	1.20583	1.83405	1.40302	0.0111986	0.463446	0	0	0	0
TCONS_00082613	0.117008	0	0.877463	0	0	7.33077	0	0.114847	1.26891	0.442169	0	0.112305
TCONS_00082610	0.533188	0	0.440573	3.12939	0	0	0.825898	0	0	0	0.301878	0.38737
TCONS_00098170	0	0	0	0	0	0	0.164876	0	0	0.247855	0.677559	0.0810279
TCONS_00088377	0.0322621	0.414917	0.299655	0.114692	0.509031	0.409245	0.215631	0.588547	0.423325	0.266307	0.339886	0.804651
TCONS_00087047	1.80045	2.20007	1.87082	3.28922	2.7632	1.087	1.49962	2.05992	1.99019	3.41174	2.9528	2.67196
TCONS_00119168	0.149809	0	0.223427	0.361234	0.0576467	0	0.151347	0.0683575	0.133153	0.420222	1.07732	0.259639
TCONS_00124978	0.272069	0	0.162297	0.406278	0.739018	0.0735342	0.572034	0.151274	0	0.107072	0.552978	0.090308
TCONS_00124979	0.177271	0.354761	0.249263	1.48553	0.903627	0	2.43e-06	0.0712143	0.121582	2.1e-06	0.135995	0.0363833
TCONS_00019876	0.0702408	0	0.333424	0.0283147	0.0625216	0	0	0.0171216	0.102188	1.27467	0.213205	0.214706
TCONS_00095902	0.376838	0.291911	0.730725	4.57257	5.32208	2.52308	0.838113	0.520573	1.15457	3.94962	3.14337	2.49564
TCONS_00019875	0	0	0	0	0	3.09751	0	0	0	0	0.193116	3.67683
TCONS_00019874	0	0	0	0	0	0	0	0	0	0	0	9.62008
TCONS_00019870	0	0	0	0	0	0	0	0.0454497	0	0	0.119784	0.829957
TCONS_00082608	0.0254228	0.0750325	0.104165	0.386191	1.50811	0.809337	0.215161	0.0719427	0.120847	0.889077	0.89731	0.107253
TCONS_00082606	0.0878564	0.187639	0	1.97957	0.802977	0	0	0.187639	0.172946	0	0.308036	1.76378
TCONS_00082604	0	0	0	0	0	6.25266	0	0	0	0	0	0
TCONS_00082602	0	0	0.0378672	0	0	0.0837767	0	0	0	0	0.078724	0.817808
TCONS_00082601	0	0	0.103061	0.203669	0.21241	0.273954	0	0	0.0974912	0.149286	0	1.01822
TCONS_00019848	3.25798	7.52957	4.88079	4.95658	2.43517	2.29699	4.35147	4.8255	2.94378	0.959189	1.74972	1.57765
TCONS_00019847	0	0	0	0	0	0	0	0	0	0	0	1.08729
TCONS_00096807	0	0	0	0	0	0	0	0	0	0	0	0.926027
TCONS_00019845	0	0	0	0	0	11.3631	0	0	0	0	0	0
TCONS_00143203	0	0	0	0	0	5.53898	0	0	0	0	0	0
TCONS_00096806	0	0	0	26.2715	0	0	0	0	0	0.799743	0	0
TCONS_00019843	0	0	0.198338	0	0	7.4283	0.211147	0.189722	0	0	0	0
TCONS_00143200	0.19541	0.0865319	0.51539	1.40654	0.296401	1.83834	0	0.146291	0.291318	0.282826	0.729867	0
TCONS_00096801	0.0646163	0	0	0	0.0453028	0	0	0.0608562	0	0	0	1.98305
TCONS_00132549	0	0	0	0	0	8.31109	0	0	0	0	0	0
TCONS_00136907	0	0	0	0.283012	0.0433453	3.92713	0	0	0	0	0	1.42664
TCONS_00096800	0	0	0	0	0	5.16623	0	0	0	0	0.251141	0
TCONS_00132546	0	0	0	0	0	6.13833	0	0	0	0	0.877913	0
TCONS_00132553	0	0.0438936	0	0.236434	0	0	0	0.0438936	0	0.141598	0	1.1786
TCONS_00132555	0.193723	1.07387	0.177001	0.251323	0.124653	0.173276	0.259238	0.629508	0.30295	0.263023	0.379972	0.0708343
TCONS_00082639	0.138736	0.432643	0.0498125	0.0755878	0	0.426349	0.154348	0.694083	0.182757	0	0.0719829	1.50395
TCONS_00082638	0	0	0	0	0	0	0	0	0	0	0	1.94554
TCONS_00082637	0.0254783	0	0.10604	0.0838218	0.129237	0.579156	0.112363	0.0253431	0.277777	1.53535	0.0394478	0.867037
TCONS_00082636	0	0	0	0	0	0	0	0	0	0	0	0.707351
TCONS_00082634	0	0.0500866	0.105141	0	0.464215	0.423402	0	0.0161972	0.0325622	0	0.132728	1.40074
TCONS_00082633	0	0	0	0	0	0.950766	0	0	0	0	0.0622427	1.09573
TCONS_00082631	0.365795	0.351583	0.234465	0.806962	1.25679	0.657778	0.370071	0.25806	0.109734	1.3348	1.40495	2.73745
TCONS_00107116	0.242194	0.700112	0.803688	0.712785	0.11113	0.190238	0.125039	0.0817365	0.252522	0.409725	0.301105	0.151625
TCONS_00019859	0	0	0	0	0	14.4499	0	0	0	0	0	0
TCONS_00122753	0.15612	0.468465	0.110008	0	0.4758	2.7907	0.0249083	0.579983	0.125781	0.475011	0.424813	3.21339
TCONS_00019858	0	0	0	0	0	8.96454	0	0	0	0	0	0
TCONS_00096818	0	0	0	0	0	0.263603	0	0	0	0.0258444	0	0.803229
TCONS_00019857	3.54919	2.07639	8.92397	9.16917	5.98708	3.80442	3.05914	2.23315	6.52006	7.20283	5.38337	1.38159
TCONS_00096816	0.112459	0.0483023	0.753755	0.882137	0.104043	0	0	0	1.54121	0.0540967	0	0
TCONS_00019856	0	0	0	0	0	27.258	0	0	0	0	0	0
TCONS_00019855	0	0	0	0	0	12.8475	0	0	0.744396	0	0	0.72476
TCONS_00096817	0	0	0	0	0	0.256664	0	0.0565726	0	0	0	0.662044
TCONS_00096814	0	0	0	0	0	15.2417	0	0	0	0	0	0
TCONS_00096815	1.64204	2.47419	2.21745	2.27055	1.72361	3.07567	0	0.8581	0	0	0	0
TCONS_00096813	0	0	0	0	0.265273	0.541806	0	0	0	0	0.0626148	2.10817
TCONS_00078132	1.79303	1.68643	0.880199	0.923834	2.78278	0.194775	2.25672	1.61883	1.02683	2.86768	1.80271	0.705924
TCONS_00132537	0.726504	0.0864261	0.397711	1.90313	1.25861	1.36685	0.594098	0.986893	0.535142	9.02779	2.56813	2.15888
TCONS_00005209	0	0.0166972	0.0275473	0	0.163289	1.80678	0	0.0268037	0	0	0.0688265	0.373344
TCONS_00132536	0	0	0	0	0	22.0109	0	0	0	0	0	0
TCONS_00132542	0	0	0.0524269	0	0	0.0403288	0	0	0	0	0	0.675341
TCONS_00127194	1.07839	2.17473	2.41506	2.16864	2.31115	3.99512	1.80202	1.22312	1.33199	2.21657	2.1963	2.0283
TCONS_00082629	0	0	0	0	0	0	0	0.0434411	0	0	0	2.84571
TCONS_00132543	0	0.362244	0	0	0.617859	0.861602	0	1.03708	0	0	0.922621	2.32638
TCONS_00130366	0.232376	0.348718	0.438639	0.198606	0.36691	0.637918	0.182181	0.186822	0.244054	0.948289	0.569537	0.140273
TCONS_00082626	0	0	0	0	0	0	0	0	0.0348753	0.875812	0	0
TCONS_00082624	0	0	0	0	0	0.595563	0	0	0	0	0	0.586438
TCONS_00028314	0.190033	1.02319	0.116449	0.48607	0.253685	0.467066	0.0721671	0	0.0688674	0.0763998	0.280248	0.337098
TCONS_00106275	0	0	0	0	0.41132	0.424487	0	1.40408	0	0	0.250836	3.76106
TCONS_00082622	0	0	0	0	0	0.219169	0	0.115445	0	0	0	2.14383
TCONS_00082621	0.0893418	0	0	0	0	1.38455	0	0.0213553	0.0845247	0	0.0745818	0.882452
TCONS_00082620	0.102828	0.133975	0.940627	1.11618	0.62097	0	0.338768	0.511132	0.332175	0.442572	0.596852	0.281444
TCONS_00143221	0.151785	0	0	1.22873	1.55332	1.72263	0.0951413	0	0	0.825525	1.17731	1.61692
TCONS_00019827	0	0	0	0	0	7.44544	0	0	0	0	0	0
TCONS_00118265	0	0	0	0	0.160947	1.7106	0	0	0	0	0	0
TCONS_00143220	0.119588	0.0125677	0.0992364	1.88723	2.07045	8.00407	0.0910527	0.0586735	0.0235341	1.47885	1.81743	3.84703
TCONS_00019825	0	0	0	0	0	0.507809	0	0	0	0	0	3.85274
TCONS_00019824	0	0.0292914	0	0	0	0	0	0.0292914	0	0	0	0.734519
TCONS_00019823	0	0	0.640028	21.3689	0	0	0	0	0	0	0.473936	0
TCONS_00019822	0.320858	0.578365	0.067512	1.50377	0.0902679	0	0.139116	0	0.125335	0.289071	0.63207	1.31895
TCONS_00019821	0	0	0	0.121698	1.22401	0	0	0	0	0.127412	0.825907	0.24853
TCONS_00090249	0	0	0.0302895	0	0.0414662	0.963837	0	0.0332299	0.0719751	0	0.0280102	0.448621
TCONS_00143222	9.7796	18.3622	11.5565	36.9169	43.3346	40.723	28.1207	14.0062	8.64061	27.6664	41.3403	10.9121
TCONS_00091574	0.303691	0.692005	0.134552	0.482562	0.731664	0.000108753	0.126693	0.140488	0.990884	0.642569	0.355295	1.2126
TCONS_00056379	5.31091	4.3433	3.8144	0.206755	0.408523	0.0240906	5.50495	7.87069	6.04089	14.1482	13.5144	0.19284
TCONS_00091575	11.9645	17.0084	8.01743	22.8758	22.544	27.1068	15.562	15.1937	8.27251	18.1583	26.0459	16.1521
TCONS_00091576	0.285665	0.0888345	0.321668	0	0.0486941	0.449349	0.770964	0.524508	0.000135105	0.267303	0.231757	1.29072
TCONS_00132568	0	0.725872	0	0	0.753206	0	0	0	0.140206	0.400423	0.0730754	0
TCONS_00132567	0	0	0	0	0	6.81252	0	0	0	0	0	0
TCONS_00061728	0.0853241	0.662865	0.413868	0.279043	0.0712418	0.161577	0.326162	0.303718	0.536541	0	0.0740834	0.231081
TCONS_00091573	0.340963	0	0.152542	0.308372	0.662792	0.709738	0.0763567	0.213998	3.67e-05	0.525744	0.206102	0.895
TCONS_00132569	0	0.306604	0	0	0.0717795	0	0	0	0	0	0.0775781	1.71572
TCONS_00132575	0	0	0	0	0	8.66241	0	0	0	0	0	0
TCONS_00132577	0	0	0	0	0	2.00387	0	0	0	0	0	0
TCONS_00132576	0	0	0	0	0	7.4551	0	0	0	0	1.08619	0.402629
TCONS_00082659	0	0	0	0	0	14.1467	0	0	0	0	0	0
TCONS_00132570	0	0	0	0	0	8.16627	0	0	0	0	0	1.48275
TCONS_00132572	0	0	0	0	0.00799961	1.02899	0	0.0108901	0.0107588	0	0	0.313926
TCONS_00081325	11.8663	10.2193	29.7392	21.5551	16.4477	9.18553	18.8454	10.4892	21.8273	13.6504	9.51627	27.6685
TCONS_00143217	0.363849	0	1.17156	0.692449	0	4.75691	0.589569	0	0.178865	1.53722	0.157889	0.733667
TCONS_00082655	0	0	0	0	0	2.86209	0	0	0	0	0.12576	0
TCONS_00081322	0.08256	1.13983	3.70519	3.4878	3.75086	2.55028	0.606052	1.79867	1.96418	0.591079	2.44098	1.98485
TCONS_00143215	0	0	0	0	0.995043	0	0	0	0	0.663052	0.0627404	0.620778
TCONS_00082653	0	0	0	0	0.0850021	0.536885	0	0.0388531	0	0	0	0.821341
TCONS_00081320	8.96643	11.0292	5.42894	9.72513	15.0917	1.99604	12.0294	11.2143	7.33133	9.40673	11.0294	9.14968
TCONS_00082652	0	0	0	0.31375	0	5.32751	0	0	0	0	0	0
TCONS_00081321	0.343244	1.2344	0.430886	2.16737	1.22984	1.04715	0.0796706	0.679028	1.1048	1.31703	1.77236	0.753388
TCONS_00019817	0	0.0897177	1.05981	0	0.182832	0.542676	0	0.0897177	0.335576	0	0	0.493856
TCONS_00019838	0.34806	0.574403	0.509173	0.403424	0.352698	0.40299	0.363164	0.777236	0.370337	0.597635	0.500304	0.925444
TCONS_00056380	0.000448725	0.000452768	1.60172	2.38454	0.768065	1.7012	0.000728666	0.000166147	0.000915276	1.33011	0.184924	2.57125
TCONS_00019834	0.0208508	0.0428807	0	0	0.462797	0.185102	0	0.0824729	0.0197303	0	0.130293	0.751528
TCONS_00119121	0.953796	0.166735	0.13157	0.403075	0.287849	0.279083	0.936996	0.158702	0.123394	0.297853	0.441541	0.225999
TCONS_00019832	1.13075	2.13794	1.57618	2.65454	2.25653	2.7632	1.60042	1.30566	1.15126	1.3681	1.45598	2.89627
TCONS_00119122	0	0.0391842	0.510369	1.19033	0.439311	0.107365	0.278325	0.100408	0.0602513	0.459149	0.158971	0.722576
TCONS_00143212	0	0	0	0	0	0	0	0	0	0	0	0.843098
TCONS_00110790	1.44e-05	0.263372	0.0845456	0.0499039	0.463225	0.0653287	0.179407	0.481753	0.127804	0.0993981	0.473413	1.00263
TCONS_00036395	302.762	505.894	479.718	402.086	468.667	545.377	396.734	463.746	445.534	347.805	408.714	373.699
TCONS_00132559	0.0582268	0	0	0.336147	0.659915	0	0.127552	0	0	0.952825	0	0
TCONS_00036394	61.2295	97.641	112.377	138.189	140.921	189.972	77.1851	97.4154	90.165	122.256	141.344	158.845
TCONS_00132558	0	0	0	0	1.91792	7.35257	0	0	0	0	0	0
TCONS_00132564	0	0	0	0	0	0	0	0	0	0	0	1.25275
TCONS_00132563	0	0.159685	0	0.127245	1.36639	0.622319	0.0577398	0.305256	0.0520671	0	0	0.22775
TCONS_00081319	10.1512	5.6571	14.8672	11.4723	16.8112	4.73232	12.9638	5.11001	11.1932	11.9284	9.61164	16.7242
TCONS_00068351	0.0932259	0.0765459	0.0654263	0.0785161	0.0795082	0.614997	0.042169	0.0455694	0.0486953	0.118495	0.131942	0.641435
TCONS_00132560	5.10542	8.51965	7.06249	5.62674	6.56295	3.18917	7.53664	4.08372	7.1667	3.01126	3.78383	4.47514
TCONS_00059409	0.032233	0.0554016	0	9.18e-08	0.0549248	0.49855	0.130607	0.106446	0.0637556	0.521087	0.228277	0.478278
TCONS_00005676	0	0	0.100434	1.05608	0.592123	0.307748	0	0	0.225962	1.44703	0.869532	0.411007
TCONS_00059408	0.0852852	0.232681	0.213251	0.0954173	0.0217249	0.063592	0.170606	0.234247	0.149624	0.541047	0.0506744	0.198489
TCONS_00081315	11.4759	9.22199	7.97474	7.86907	10.4135	5.51478	13.8204	11.6446	8.98825	11.3481	8.14046	7.8353
TCONS_00132562	0	0	0	0.0972076	0.0143929	0.653034	0	0.0192502	0	0	0	0.696688
TCONS_00082646	0	0	0	0	1.21119	0	0	0	0.100795	0	0	0
TCONS_00081316	0	0	0	0	0.419332	1.49802	0	0	0	0	0.419662	0
TCONS_00132561	0	0	0	0	0	15.1099	0	0	0	0	0	0
TCONS_00141028	3.06082	3.33663	4.41737	0.532956	1.40984	1.90795	2.47795	4.11912	4.74963	13.5689	7.8076	2.67052
TCONS_00143207	0.102863	0.152063	1.03947	0.284368	0.323011	0.137582	0.109728	0.0966262	0.0988588	0.478878	0.557355	1.69773
TCONS_00081313	0.155955	0.143344	0.115063	0.00615174	0.363448	0.000413629	0.0524241	0.251305	0.245928	0.0869323	0.204792	0.712613
TCONS_00027440	0.962408	1.60641	1.3632	3.77176	2.96513	6.04224	0.268502	2.93995	1.30842	3.07142	4.77996	6.98697
TCONS_00081314	6.29696	8.56404	15.0734	5.50554	13.3952	6.62073	11.2453	6.38877	12.2942	9.92296	7.77516	10.2858
TCONS_00082643	0	0	0	0	0.312034	0	0	0	0	0	0	2.65309
TCONS_00081312	0	0.0776928	0.052	1.97909	0	4.59968	0	0.143335	0	0.0467738	1.21949	0.923284
TCONS_00019829	0	0	0	0	0	2.36303	0	0	0	0	0	0
TCONS_00019828	0.245359	0	0	0	0.342762	0	0	0	0.116087	0.10175	0.205186	1.80843
TCONS_00019805	0	0	0	0	0	17.3524	0	0	0	0	0	0
TCONS_00082681	0	0	0	0	0	4.05392	0	0	0	0	0	0
TCONS_00082680	0	0	0	0	0	0	0	0	0	0	0	0.938345
TCONS_00019803	3.72067	0.325616	1.40863	0.0762054	0	0	2.78333	4.16224	3.57323	7.61968	9.02293	0.113727
TCONS_00096849	80.8445	117.287	110.23	166.801	186.307	128.882	94.1078	107.648	80.5109	72.2825	106.601	144.316
TCONS_00132509	0	0	0	0	0	1.22448	0	0.117997	0	0.0520001	0.205831	0.574602
TCONS_00096848	0	0	0.0559975	0	0.0507745	0.920574	0.117965	0	0	0	0.135446	1.38947
TCONS_00132506	0	0	0	0	2.038	0	0	0	0	0	0	0.820145
TCONS_00096846	0	0	0	0	0	3.92852	0	0.369372	0	0	0	0
TCONS_00132508	1.03117	0	0.860507	0.825817	3.23995	0	0	0	0	0.347203	0	0
TCONS_00096843	0	0	0	0	0	0	0	0	0	0	0	1.04287
TCONS_00132507	1.29148	2.75947	2.27087	1.21386	1.27803	3.63421	1.55068	1.79375	2.28387	1.09449	1.37671	1.22542
TCONS_00096844	0	0	0	0	0	5.39189	0	0	0	0	0	0
TCONS_00132502	0	0	0	0	0	0	0	0	0	0	0	8.0657
TCONS_00132501	0.153995	0.41427	0.339525	0.169607	0.141712	0	0.23745	0.433286	0.0994394	0.185242	0.0671707	0.624296
TCONS_00131661	0.0256646	0.0732091	0.293748	0	0.100289	0.0465876	0	0.0232534	0	0.0839275	0.51942	0.226444
TCONS_00029615	0	0	0.0357783	0	0.0473683	0	0.0797103	0	0.0739386	0	0	0.516385
TCONS_00048775	0.0768889	0	0.128389	0.147549	0.165681	0.519342	0.104027	0.184456	0.111231	0.271879	0.356361	0
TCONS_00132511	0.311628	0	0.0779638	0.0612001	0	1.51886	0	0	0	0	0	0
TCONS_00132510	0	0	0	0	0	0	0	0	0	0	0	0.855848
TCONS_00082678	0	0	0	0	0	0	0	0	0	0	0	1.53582
TCONS_00082674	0.357491	0.713017	0	0	0.168151	0	0.382847	0.342818	0	0.199638	1.34255	0
TCONS_00082673	0	0	0	0	0	0	0	0	0	0	0	1.34083
TCONS_00082672	0	0	0	0	0	5.49007	0	0	0	0	0	0
TCONS_00082671	0.027628	0.169961	0.0902073	0	0.0198949	0.722536	0	0	0	0.276853	0.193063	1.02975
TCONS_00035045	0	0	0	0.889018	0	1.46061	0	0	0.0578477	0	0	0
TCONS_00082670	0.0553419	0	0	0	0.0770392	2.20422	0	0	0.0532142	0	0.133563	0.711841
TCONS_00019816	0	0.293228	0.893495	0	0.0509569	0	0	0.213876	0.633034	0	0	1.57445
TCONS_00035044	5.03958	8.98771	8.8921	8.48485	7.48417	6.44977	7.71583	10.3498	8.98521	14.9701	10.4853	12.2726
TCONS_00019815	0	0	0	0	0	26.0333	0	0	0	0	0	2.26072
TCONS_00035046	1.18215	0.132125	1.42587	3.06886	0.970937	3.49643	3.11612	1.63331	0.97439	3.14282	2.38865	1.99011
TCONS_00019813	0	0	0	0	0	0	0	0	0.216103	0	0	3.93138
TCONS_00019810	0	0	0	0	0	0	0	0	0	0	0	16.9176
TCONS_00096859	0	0	0	0	0	4.21323	0	0	0	0.936759	0.580944	0.272437
TCONS_00092015	0	0	0.0426328	0	0	0	0	0.0210785	0.0425455	1.22191	0.237419	0
TCONS_00096856	0	0	0	0	0	0	0	0	0	0	0	3.05109
TCONS_00016783	1.61867	0.840468	0.498166	0	1.0355	0.84861	0.512023	0.325597	0.904055	0.379318	1.67115	0.133302
TCONS_00096857	0	0	0	0	0	5.95663	0	0	0	0	0	0
TCONS_00096854	13.1099	16.9911	18.8172	15.6644	14.8593	16.1882	15.7709	19.9089	17.949	35.3134	20.0066	22.6787
TCONS_00016780	0.174254	0.11075	0.198207	0.261503	0.460298	0.49704	0.394948	0.425165	0.342121	1.23699	0.511888	0.933043
TCONS_00096855	7.62314	10.6651	15.7552	0.158455	3.84898	0.275966	6.2408	7.79794	7.17936	1.72053	1.50476	2.36517
TCONS_00035043	1.15602	2.24483	1.37609	3.12569	2.63768	1.16332	1.29844	2.05806	1.413	1.35797	2.42086	1.08901
TCONS_00096850	0	0	0	0	0.159243	0.368293	0	0.108459	0	0	0.0485482	1.04912
TCONS_00132982	0.243603	0.352177	0.2064	0.0974229	0.455237	0.273842	0.264665	0.437413	0.668573	0.813922	0.304541	0.760912
TCONS_00096860	0.152247	0.2763	0.197571	0.218209	0.898676	0.0611924	0.0729535	0.628245	0.426327	0.0284929	0.337185	0.964597
TCONS_00132500	0	0	0	0	0	0	0	0	0	0	0	2.20149
TCONS_00045270	0	0.0783497	0.033649	1.35401	1.364	0.784356	0.542721	0	0.257856	0.931545	1.22097	1.1902
TCONS_00132983	0.321604	0.199083	0.516943	0.150914	0.167689	3.12e-06	0.595766	0.357876	0.301798	0.37157	0.533174	0.429564
TCONS_00082669	0	0	0	0	0	0	0	0	0	0	0	2.84131
TCONS_00082668	0	0	0	0	0	0.658243	0	0	0	0	0.173476	2.6245
TCONS_00050616	10.7431	6.26516	13.4267	7.26062	15.8643	13.4702	6.05454	10.4657	7.46373	2.22802	3.47266	4.67404
TCONS_00082666	0	0	0	0	0	12.5033	0	0	0	0	0	0.812213
TCONS_00082665	0.0322326	0	0	0.0254825	0.0224744	0.385699	0	0	0	0.106731	0.0239849	0.814665
TCONS_00019808	0	0	0	0	0	0	0	0	0	0	0	2.63556
TCONS_00068377	0.0502328	0.482589	0.304914	1.07235	0.000420232	0.172091	0.261939	0.113959	0.0295398	0.182716	0.0927753	0.71688
TCONS_00019807	0	0	0	0	0.734255	0.375323	0.150599	0	0	0	1.58747	0
TCONS_00050618	0.107305	0.205481	0.101588	0.486143	0.0747616	1.50479	0.183891	0.191773	0.106947	0.140315	0.238939	0.125027
TCONS_00082660	0	0	0	0	0	0.366079	0	0	0	0	0	1.6692
TCONS_00083550	0.307289	0	0.540507	0.80909	1.07223	0	0.927483	0.312967	1.00788	1.41461	0.95507	0.540142
TCONS_00061761	0	0	0	0.537204	1.99702	5.64241	0	0	0	0	0	0
TCONS_00096828	0	0	0	0	0	0.156337	0	0	0	0	0	0.978558
TCONS_00096826	0	0	0	0	0	5.302	0	0	0	0	0	0
TCONS_00096823	0.0155543	0.0956868	0	0.0640471	0.0891615	2.67705	0.0512924	0.0764075	0.0765713	0	0.17536	0.639082
TCONS_00132528	0	0	0	0	0	3.39802	0	0	0	0	0	0
TCONS_00096821	0.220695	1.23258	0.290041	0.606601	0.426213	0.0997209	1.16152	0.55783	0.454636	0.601253	0.495393	0.0895162
TCONS_00096822	0.539171	0.201074	0.0847579	0.562111	0.365864	0.0901393	0.645136	0.136477	0.349662	3.7534	1.00862	0.278139
TCONS_00132524	0	0	0.436734	0	0	0.778288	0	0	0	0	0	8.82082
TCONS_00132523	0	0.26551	0.209208	0	0.0922804	0	0.141864	0.0684235	0	0.160519	0.109229	1.22484
TCONS_00132525	0	0	0	0	0	28.0528	0	0	0	0	0	0
TCONS_00109755	0.752937	1.32408	1.84321	1.28499	1.97427	2.23938	0.815029	2.08132	1.67743	3.16163	2.07814	1.47937
TCONS_00132530	0	0	0	0	0	4.83573	0	0	0	0	0	0
TCONS_00006949	0.0446202	0	0.270254	1.40222	0.0513234	0.505636	0.0447638	0.226249	0	0.609801	0.289383	1.09496
TCONS_00132532	0	0	0	0	0	4.38781	0.117735	0	0.41697	0	0	0.769162
TCONS_00083549	0.0257056	0	0.0421865	4.49e-05	0.157187	4.08e-05	0.313579	0	0.187987	0.254392	0.0407418	0.751716
TCONS_00083548	0	0	0.475051	2.77985	0	0.354632	0.174073	0.0192485	0.385166	0.114194	0.0257989	0.233736
TCONS_00083547	0.0712828	0.172169	0.0156403	0.440548	1.55393	0.148753	0.00145064	0.346165	0.105955	0.488958	0.512559	0.0411714
TCONS_00082699	0	0	0	0.179742	0.5196	0	0	0	0	0.269336	0	0.0380466
TCONS_00122716	0.631453	0.468548	0.743465	0.779849	0.675904	1.07817	0.479149	0.410383	0.524563	0.825497	0.475699	0.933244
TCONS_00083545	0	0	0	0.298301	0	0.810714	0	0	0	0	0.000164838	0
TCONS_00083544	0	0	0.232271	0.0367782	0	0.975743	0.00252657	0.105843	0.193139	0	0.000223823	0.000863611
TCONS_00083543	1.80668	0.518644	3.98066	1.03339	2.80617	1.28468	1.36941	0.586919	2.44286	1.67825	1.56439	5.14186
TCONS_00082695	0	0	0	0	0	0	0	0	0	0	0	1.4836
TCONS_00083542	0	0	0	0.077435	0	0	0	0	0	0.443835	0.0554071	0.699612
TCONS_00083541	0	0.751522	0.174156	0.916381	0	0	0.381612	0.150739	0	0.0667361	0.000546107	0.00780711
TCONS_00082694	0	0	0	0.361662	0	15.3276	0	0	0	0	0	0.209259
TCONS_00082693	0.017746	0	0	0	0.0257455	0.4628	0	0.0700646	0	0	0	1.00094
TCONS_00082692	0.0342708	0.255416	0.176662	1.32064	0.195246	0.136759	0.0721621	0.0527662	0.0817905	0.2838	0.507916	0.103904
TCONS_00082691	0.243658	0.122477	0.460021	3.0785	2.24568	1.71902	0	0	0	0	0.0352231	0
TCONS_00082690	2.93035	3.16414	2.42651	0.0985255	0.557583	0.575374	0	0.640964	0.0400089	0	0	0.114417
TCONS_00014585	6.19118	5.51098	6.04955	20.5238	10.7111	2.9028	0.796362	1.81594	0.59355	2.8816	2.51302	0.781285
TCONS_00060422	2.72802	2.37253	3.78785	4.76229	4.58176	3.78482	2.08724	4.47959	3.9867	5.90251	3.91977	3.5311
TCONS_00096836	0.0710743	0.054945	0.0373525	2.09553	0.771019	1.33468	0.125705	0.148809	0.10471	0.811904	1.22739	0.821719
TCONS_00096837	4.65102	8.06624	4.25028	1.55015	10.1361	6.34513	6.81715	9.92207	6.07695	3.22868	5.17852	8.71769
TCONS_00132517	0.0899177	0.365558	0.739044	1.28411	0.635782	0.89566	0.0979034	0.181189	0.523011	0.33843	1.25827	0.879682
TCONS_00132516	0	0	0	0	0	3.0215	0	0	0	0	0	0
TCONS_00132513	0.462296	1.27225	0.620941	0.233891	0.510454	4.00049	0.0497003	1.42945	0.354726	0.883208	1.35239	1.58153
TCONS_00096830	0	0	0	0	0.418096	6.25348	0	0	0	0	0	0
TCONS_00132512	0	0	0	9.67997	0	0	0	0	0	0	0	0
TCONS_00132514	0.494592	0.537596	0.316622	0.459137	1.06993	1.18284	0.328393	0.37269	0.4062	0	0.316629	0.960362
TCONS_00049653	0.00164308	0	0.000653601	0	0.0011922	0	0.0506113	0.185581	0.00100654	0.0464549	0.535607	0.3504
TCONS_00082688	0	0	0	0	0	0.106695	0	0	0	0	0	0.89138
TCONS_00082683	0	0	0	0	0	0.460884	0.109239	0	0.0997191	0	0.0850092	0.85833
TCONS_00143841	0.154835	0.0513729	0.0279664	0.524517	1.19047	1.56007	0.41513	0.76269	1.31809	1.66828	1.81496	1.65428
TCONS_00104241	0	0	0	0	0	0.144946	0	0	0	0	0	0.946097
TCONS_00068064	0	0	0.115729	0	0.164279	0	0	0	0	2.10158	2.85192	0.597462
TCONS_00143839	0.0409781	3.78e-05	0.032361	0.0664989	0.648329	0.438557	0.325846	0.233965	0.639238	0.899336	1.41931	0.447637
TCONS_00120717	0	0	0	0	0	0	0	0	0	0	0	3.08247
TCONS_00108608	0.242799	0	0	0	0.596413	0.254151	0.130198	0	0	0	0	0.259125
TCONS_00142985	0.157029	0.0255904	0.669756	0.463123	0.30223	0.00460198	0.238719	0.0965104	0.571151	0.208311	0.155684	0.131445
TCONS_00120713	0	0.141415	0.0710602	0.111919	0.374857	0.284535	0.0377797	0.236989	0	0	0.0788354	0.815328
TCONS_00108607	0	0	0	0	0	3.75285	0	0	0	0	0	0
TCONS_00142984	0.158846	0.418902	0.287033	0.227687	0.272574	0	0.307993	0.447419	0.419786	0.0860779	0.921681	0.242301
TCONS_00108602	0.558504	0	0	0	0	0.776601	0.317124	0.113173	0	0.0722149	0.0443809	0
TCONS_00120712	0	0.664322	0	0	0.454555	8.31799	1.02744	0.664322	0	0	0.484162	1.70288
TCONS_00064923	0.0632187	0.924641	1.11083	0.314728	0.302669	1.44571	0.329106	1.15218	0.37512	0.228725	0.431943	1.63137
TCONS_00108609	0	0	0	0	0	4.50042	0	0	0	0	0	0
TCONS_00036451	0.485064	0.182327	0.174221	0.47697	0.467585	0.310227	0.142018	0.356485	0.311024	1.14112	0.562196	0.347734
TCONS_00108610	1.0169	1.08693	0.659999	1.67397	1.06861	2.61596	1.01977	1.21044	1.09871	2.69922	1.06487	1.08233
TCONS_00120729	0	0	0	0	0	0	0	0	0	0	0	0.892455
TCONS_00140797	0.88321	0.769494	2.51818	2.85815	3.18537	2.09415	0.83495	1.41106	2.13959	4.63977	4.60468	3.85112
TCONS_00120727	0	1.24004	0	0	0.145154	2.59018	0	0	0	0	0.706748	0.767421
TCONS_00036449	17.7972	23.282	18.1202	14.2057	14.6401	9.49415	18.6061	21.0922	19.615	52.4373	31.5634	23.4508
TCONS_00120724	0	0	0	0	0	4.65356	0	0	0	0.159242	0	1.95212
TCONS_00140796	0.580045	0.46158	0.392143	0.686648	1.03992	0.913694	0.529715	0.700898	1.03143	1.62882	1.42975	1.20295
TCONS_00120725	0.331926	0.0499447	0.209081	0.49244	0.285048	0.149698	0.268375	0.063612	0.129109	0.513222	0.413202	0.83025
TCONS_00108613	0	0	0	0	0	16.7381	0	0	0	0	0	0
TCONS_00108612	0.0607931	0	0.148596	0.596821	0.597907	0.166354	0.0665566	0.176928	0.138738	1.06326	0.589096	0.329966
TCONS_00120740	0.220619	0.747754	1.71211	0.034859	1.1096	8.33264	0.11642	0.351843	0.481295	0.0547538	0.672698	0.691049
TCONS_00119751	0.0562305	0.0677779	0.0619526	0.36175	0.260685	0.511194	0.146674	0.0801175	0.183545	0.115806	0.631349	0.469628
TCONS_00065802	0	0	0	0	0	3.50319	0	0	0	0	0	0
TCONS_00120741	0	0	0	0	0	4.7339	0	0	0	0	0	0
TCONS_00037778	0.560741	0.926775	1.78875	0.0268464	0.36007	0	0.47472	0.667474	1.01305	1.17266	0.179548	0.970126
TCONS_00036448	0.122494	0.0828372	0.114108	0.347809	0.13186	0.5111	0.304875	0.0611203	0.0960042	0.802069	0.326747	0.445538
TCONS_00095657	0.170766	0.0876956	0	0.200467	0.512512	0.855028	0.0999877	0.170247	0.329152	0	0.263049	0
TCONS_00096989	0	0	0	0	0	17.2012	0	0	0	0	0	0
TCONS_00096988	0	0	0	0	0	8.42719	0	0	0	0	0	0.296051
TCONS_00096987	0	0	0	0	0	1.22018	0	0	0	0	0	0
TCONS_00096986	0.2526	0	0	4.05994	0	0	0	0	0	0	0	0
TCONS_00096985	0	0	0	0	0	4.28183	0	0	0	0.435553	0	0
TCONS_00096984	0.0684583	0.526425	0.569756	0.168559	0	0.50491	0.0378925	0.0680949	0.102594	0.0857502	0.0527139	0.15108
TCONS_00065807	0	0	0	0.498388	0	0	0	0	0	0	0	1.66807
TCONS_00096982	0	0	0	0	0	4.41947	0	0	0	0	0	0
TCONS_00048476	2.62288	1.87586	4.0202	15.6528	27.2751	27.5473	5.25425	0.795487	1.26756	1.69905	1.36995	4.05036
TCONS_00096992	0	0.0641314	0	0	0.174254	3.50414	0	0.241505	0.120365	0.0517137	0	0.287726
TCONS_00106442	0.00480728	0.38469	0.290136	0.0520798	0.557264	0.00083432	0.00139223	0.0520769	0.129098	0.00453474	0.000237678	0.619043
TCONS_00096990	0	0	0	0	0	0.881143	0	0.093403	0	0	0.187922	0
TCONS_00120737	0	0	0	0	0	2.80127	0.175361	0	0	0	0	0.172587
TCONS_00108628	0	0	0	0	0	0	0	0	0	0	0	1.06441
TCONS_00108627	0	0	0	0.988646	0.649522	0	0	0.0627385	0	0	0	0.886624
TCONS_00120738	0.180219	0	0.119879	0.189033	0.0415077	0	0.0641279	0.168993	0	0	0.325331	1.51416
TCONS_00120735	0	0	0.0705975	0.0280803	0.113048	0	0	0	0.066782	0.0849887	0.586699	0.214012
TCONS_00120736	0	0	0	0	0	6.98487	0	0	0	0	0	0
TCONS_00120733	0.111672	0.119251	0.580898	0	0.242427	0	0.244629	0.119251	0.110087	1.03639	0.869113	0.122273
TCONS_00048474	0.370491	0	0	1.61382	0.25228	0	0.586128	0.175082	0	0	0.309829	0.293723
TCONS_00120732	0	0	0	1.6097	0	8.52386	0	0.411745	0	0	0	0
TCONS_00120751	0	0	0.0537366	0	0	0.23827	0	0	0	0	0.941077	0
TCONS_00120752	0	0	0	0	0	2.54707	0	0	0	0	0.412284	0
TCONS_00062765	0	0.0826403	0.34348	0	0.0368321	0.537084	0.0223169	0.115087	0.0519299	0	0.0148098	0
TCONS_00096997	7.9226	0	18.6706	1.79856	7.94366	0	6.04518	9.77882	7.63828	22.907	5.20992	11.9471
TCONS_00096996	0	0	0	0	0	0	0	0	0	0	0	1.43518
TCONS_00096994	0	0	0	0.121154	0.0532962	1.48516	0.324104	0.0488404	0.0246024	0.0422868	0.0635687	0.445741
TCONS_00150129	0.0242046	0.13678	0.34338	0	0	1.22653	0	0	0.0800363	0	0.0082048	0.074628
TCONS_00096993	0.2169	0.0371065	0	0.0859206	0.381237	0.502032	0	0.0371065	0.0694854	0.209484	0.572817	0
TCONS_00048487	0	0	0	0.822625	0	4.94323	0	0	0	0	0	0
TCONS_00048486	0.310499	0.190449	0.52849	1.57866	1.15886	2.79953	0.425899	0.380759	0.298942	1.1307	0.524508	1.89138
TCONS_00131870	0.0251538	0	0	0.803218	0	0	0.133399	0.0202204	0.022038	0.0213093	0	0.000137776
TCONS_00048489	0	0	0	0	0	0	0	0	0	0.0734749	0	1.22127
TCONS_00108638	0.163054	0	0.0473272	0	0.0624435	0	0.0942864	0.0423741	0	0.816363	0.0665218	0.126161
TCONS_00109969	0	0	0	0	0.310813	1.50872	0	0	0	0	0	0
TCONS_00120746	0	0	0	0	0.0763599	0	0	0	0	0	0	0.772829
TCONS_00120747	0	0	0	0	0	0	0	0	0	0	0	1.34801
TCONS_00048483	0	0	0	0	0	8.12873	0	0	0	0	0	0
TCONS_00143842	0.0546911	0.0016353	0.0138064	0.0159818	0.0626738	0.275943	0.607834	0.236331	0.608269	0.395368	0.599626	0.519668
TCONS_00143843	0	0	0.0132981	1.27e-05	0.433744	0.108204	0.0607446	0.11961	0.0318089	0.622713	0.0557422	0.110213
TCONS_00108637	0.642081	0.625585	0.452586	1.98902	2.15819	0.184344	0.636138	0.927409	0.198187	0.21559	0.303562	0.165097
TCONS_00143844	0.0777143	0.05071	0.10107	0.0412317	0.402526	1.19295	0.811106	0.325287	0.607143	0.769826	0.688821	0.493232
TCONS_00120742	0	0	0	0	0	0	0	0	0	0	0	3.69609
TCONS_00108636	0.962529	0.79403	0.731954	1.39613	1.65329	0	0.0305895	0.226004	0.547576	1.5847	0.979672	0.604453
TCONS_00143845	0	1.26018	0.218891	0	0.73956	1.98202	0.139202	2.18136	0.25183	0	0	3.18627
TCONS_00048484	0	0	0	0	0	34.1899	0	0	0	0	0	0
TCONS_00065823	1.45879	3.01512	0.499737	19.335	10.4744	5.31659	3.18282	4.36765	0	6.99845	13.0273	7.40232
TCONS_00085432	0.782987	0.506227	0.447781	0.705719	1.08793	0.380616	0.746651	0.477289	0.769312	1.04216	0.932316	0.454016
TCONS_00065825	0	0	0.217978	0	0.493059	2.11059	0	0.617832	0	0	0.818618	1.45065
TCONS_00085434	0	0	0	0	0.100499	0.333992	0	0.059583	0	0.244404	0	1.00176
TCONS_00014634	0.22218	0.200568	0.365477	2.71147	0.205965	0.315154	0.219967	0.238413	0.0792479	0.182227	0.451178	1.18064
TCONS_00085435	0.0778487	0.329913	0.0704704	0.430889	0.187778	0.211881	0	0.0490511	0.0272426	0.555511	0.0920328	0.16373
TCONS_00085436	1.05423	1.64488	2.48279	1.86931	2.74087	0.892881	1.61786	2.16633	2.99204	3.70478	2.55877	2.56842
TCONS_00117994	0.387908	0.254157	0.462161	0.108418	0.128172	0.138441	0.255535	0.421473	0.545551	0.1024	0.0879223	0.192689
TCONS_00065820	0	0	0	0	0	0	0	0	0	0	0	2.8111
TCONS_00065822	0	0	0	0	0	0	0	0	0	0	0	1.42722
TCONS_00118846	3.69068	4.51064	6.77942	36.1813	18.728	13.9848	8.77155	1.89025	7.88654	11.9266	16.6715	7.20839
TCONS_00139303	0.54492	0.131524	0.16668	0.332033	0	0	0.0459531	1.31716	0.5958	0.429077	0.543911	0.137354
TCONS_00065827	0	0	0	0	0	3.67076	0	0.119795	0	0	0	0
TCONS_00033390	0.735261	0.0830059	1.56629	0.955122	2.31189	4.2448	0.590404	1.0604	1.83886	2.91594	3.17148	3.35292
TCONS_00118845	1.30135	0.840038	1.4399	0.138497	3.24412	1.60212	0.473386	0	1.47627	0.666548	0.507373	0.172046
TCONS_00004834	0	0	0	9.01428	0	0.543685	0	0	0	0	0.128713	0
TCONS_00001323	0.694128	0.991817	0.93553	0.176808	0.29233	1.45042	0.62763	1.10361	0.815555	0.236124	1.14053	0.936617
TCONS_00048498	0	0	0	0	0	0	0	0	0	0	0	3.40383
TCONS_00048497	0	0	0	0	0	0	0	0	0	0	0	1.58512
TCONS_00048499	0	0	0	0	0	4.20537	0	0	0	0	0	0
TCONS_00004830	0	0	0	0	0.176207	0.165622	0	0	0.164781	1.0702	0.914409	1.10152
TCONS_00023597	0.55318	0.346208	0.139666	0.00860681	0.0620752	0.0296178	0.442914	0.218303	0.215788	0.301519	0.106843	0.00573356
TCONS_00048490	1.75598	0	2.43171	0	1.2299	22.1726	0.630248	2.81164	1.12741	2.14339	0.970522	0
TCONS_00107714	0.25817	6.54096	24.9289	32.1537	21.2176	56.0898	0.272141	8.74607	12.3033	20.4553	23.6254	39.8483
TCONS_00048491	0	0	0	0	0	0	0	0	0	0	0	0.964592
TCONS_00048493	8.45311	7.29671	7.06916	17.3944	17.0853	13.9792	9.37283	9.4609	9.13379	35.971	16.919	20.1787
TCONS_00048496	0	0	0	0	0.0902221	0.345811	0	0	0	0	0	1.92006
TCONS_00048495	0	0	0	0	0	0	0	0	0	0	0	0.95247
TCONS_00127309	0.119537	0.11218	0.174925	0.362544	1.31247	0.691038	0.0503383	0.296287	0.803269	1.28353	0.864973	0.812217
TCONS_00065814	0.30592	0	0.108633	0	3.02643	0	0.326298	0.0972569	0.197026	0.128276	0.0423204	1.79386
TCONS_00130959	0	0.815329	0.574659	0.445561	1.1721	1.18591	0.000329128	0.104803	2.48e-05	0.238175	0.0685235	0.215064
TCONS_00139772	0.401926	0.809698	0.468266	0.379607	0.118065	0	0.376588	1.01659	1.74376	0.220106	0.28405	0.360322
TCONS_00036412	0.499383	0.247998	0.944957	0.663502	0.633016	0.251372	0.374763	0.414934	0.645949	1.51927	0.584766	1.22663
TCONS_00040533	2.15256	6.73615	3.70571	2.85708	6.61729	2.77563	3.62521	2.90621	3.20176	5.60468	3.31403	3.82854
TCONS_00040532	5.21421	7.38187	6.09596	8.27395	15.1374	10.7363	3.6537	6.11357	3.81609	7.79135	8.10742	8.47953
TCONS_00065811	0	0.243043	0.157874	2.15739	4.3494	1.25897	0	0.468433	0.0760257	0	1.06223	0.362862
TCONS_00065817	2.16724	0.686982	0.468797	4.10168	4.04612	0.205915	4.92106	2.51734	2.76583	12.2208	9.86996	5.40379
TCONS_00130960	1.00035	0.32198	1.11424	6.66039	0.458523	0.85408	1.33083	0.388228	0.438974	0.256578	0.242603	3.36e-06
TCONS_00127311	0	0.270284	0.165266	1.56e-05	3.5e-05	0.540256	0	0.13923	0.149798	0.123535	3.5e-05	0.144707
TCONS_00012459	10.7245	13.9729	10.5172	10.942	17.1746	8.24672	8.78825	12.9477	7.47382	9.73953	11.9042	17.2257
TCONS_00065846	0.0647965	0	0	0	0	0	0.0720881	0	0.129279	0	0	1.87655
TCONS_00065847	0	0.0342987	0.0356774	0.503101	0.0462575	1.55027	0.0703595	0.0342987	0.0632261	0.240936	0.155247	0.843197
TCONS_00065848	0	0	0	36.0196	0	0	0	0	0	0	3.24572	0
TCONS_00118863	0.286525	0.385327	0.382229	0.0808476	0.466203	0.201262	0.312931	0.459	0.552899	0.209461	0.312271	0.472147
TCONS_00064517	5.76543	9.52195	12.2157	11.95	11.6955	21.5198	7.13772	8.12845	9.58498	13.3896	13.1789	12.707
TCONS_00064516	0.333529	0.205997	0.121491	0.249252	0.411154	1.80613	0	0.217969	0	0.0415387	0.255985	0.0970675
TCONS_00140794	0.037297	0.000205138	0	0	0.108911	0.324521	0	0	0	1.13782	0.290675	0.260407
TCONS_00065843	0	0	0	0	0	0	0	0	0	0	0	1.17119
TCONS_00146097	0	0	0	0.696852	0.432142	0	0	0	0	1.17151	0	0.558844
TCONS_00146093	0.224852	0	0.289223	0	0.0137788	0	0.61137	0.480578	0.00044236	0.302569	0.195759	0.604794
TCONS_00146092	0.0469739	0.202709	0.496029	0	0.541444	0	0.482042	0.625773	0.922799	1.57417	1.55829	0.198754
TCONS_00059168	2.69715	3.33741	2.41684	0	2.15072	1.08925	2.75949	1.72907	0.526094	0.417967	0.320873	2.62862
TCONS_00146095	0.257504	0	0.000274196	0	0.604884	0	0	0.115415	1.04535	1.43157	1.09841	0.673478
TCONS_00146094	0.680107	0.25191	0.721736	0.505833	0	0.292437	0.467257	1.13818	0.323195	3.59612	0.403211	2.13
TCONS_00105551	0	0	1.34887	0	0	10.3903	0	0	0	0	0	0.739594
TCONS_00002632	0	0.157704	0	0	0	0	0	0	0.202281	0	0	1.46149
TCONS_00052521	0.457912	0	0	2.24231	0.360071	5.7201	0.222587	0.735638	0.390541	4.22943	2.70906	4.81436
TCONS_00065850	0.789885	2.78806	2.34402	2.6059	1.91098	1.97127	1.2763	1.72051	2.21959	7.84505	3.86876	3.42966
TCONS_00065836	0	0	0	0	0	16.4271	0	0	0	0	0	0
TCONS_00085425	0.909406	0.308094	0.771438	1.67031	1.42705	1.83793	0.931415	0.534648	0.960464	1.97349	1.82468	0.930186
TCONS_00085426	0.000161397	0.000482996	0.329748	0.0010806	0.000416312	1.21548	0.000238073	0.000450835	0.000490752	0.0020398	0.000818515	0.161085
TCONS_00059171	1.76662	0.988286	0.981598	1.18794	1.70981	1.52986	2.7797	0.948525	0.906112	0.87959	1.53216	0.896112
TCONS_00085427	0	0.238985	0	9.4529	7.50162	7.57962	0.33867	0.154534	0.246813	7.96027	5.70629	2.84489
TCONS_00059170	1.88358	1.0608	2.178	1.35074	1.64268	1.60372	1.41376	1.3447	1.02303	0.969822	0.754497	1.60067
TCONS_00085428	0.140955	1.04353	0.941319	1.10305	0	0.425537	0.122791	0	0	0.110316	0.22649	0.727154
TCONS_00085429	0.246609	0.0532008	0.203613	0.170269	0.980649	0.117311	0.121853	0.160312	0	0.519416	1.1827	0.416323
TCONS_00151410	0	0	0	1.99687	0.0861243	1.86024	0.275534	0	0	0	0	0.693413
TCONS_00001306	0.218958	0.662572	1.56247	0.567202	1.01941	0.971602	0.137705	0.9947	0.369487	0.106875	0.762207	1.81371
TCONS_00120708	0	0	0	0.74407	0.647331	24.605	0	0	0	0	0	1.84754
TCONS_00120706	2.03372	3.9909	4.47599	8.26869	4.59415	3.20927	5.23078	2.01678	5.96745	21.2079	10.0582	6.0585
TCONS_00125154	0.000303487	0.612393	0.01542	0.453532	0.12849	0	0	0.0734516	0	0	0	0
TCONS_00125155	0.454184	0.00543604	0.978042	0.000902905	0.00209777	0	0	0.00162475	0	0	0	0
TCONS_00125156	0.434072	0.716777	0.316033	0	0.167963	0.00556079	0	0	0	0	0	0
TCONS_00120704	0	0	0	0	0	0.220824	0	0	0	0	0	2.31334
TCONS_00065840	0	0	0	0	0	0	0	0	0	0	0	3.78132
TCONS_00064991	0.0167296	0	0.229118	0.976786	0.340997	0.729847	0.185044	0.0338336	0.0660556	0.474361	0.246376	0.741832
TCONS_00085430	0.188977	0.18983	0.164293	0.0924514	0.281544	0.340374	0.126202	0.0909197	0.145644	0.286121	0.537138	0.533786
TCONS_00085431	0.23546	0.724738	0.523891	0.448101	0.516579	0.581034	0.46218	1.20848	0.62578	0.346024	0.854472	1.08447
TCONS_00062357	0.665407	3.74303	3.67118	0.529068	0.127546	0	2.01848	7.20427	3.92446	0.520569	0.721882	0.0352321
TCONS_00150539	0.457212	0.425134	0.495943	0.182865	0.38921	0.468563	0.458502	0.624195	0.409064	0.684002	0.467407	0.295355
TCONS_00148217	0	0.0205768	0.0283374	0	0.263287	1.73533	0	0.0281682	0.089762	0	0.376943	1.83699
TCONS_00036866	0.0085822	0.0498913	0.0572654	0.392551	0.481741	1.07901	0	0.091824	0.0314344	0	0.527255	0.783915
TCONS_00062358	0.28475	0.0971986	0.796662	0.629179	0.185282	0	6.07e-05	0.296762	1.05705	0.191398	0.00284968	0.0807206
TCONS_00097462	0.184346	0	0	0	0	0	0.17214	0.0364753	0.0663011	0.738012	0.264043	0.543531
TCONS_00097461	0.168102	0.0964915	0.352953	0.0615186	0	0.0712348	0.16674	0.318456	0.385353	4.31231	1.25421	0.986038
TCONS_00100282	0	0.293281	0.175666	0.834952	0.7931	0.733818	0.117006	0.142839	0.0278792	1.97932	1.79876	0.695894
TCONS_00049390	0	0	0	0	0	0	0	0	0	0	0	4.55107
TCONS_00031150	0.0641411	0.550582	0.446941	0.400303	0.246282	2.58596	0.135463	1.0662	0.356782	0.0614657	1.95217	3.62179
TCONS_00112280	0.582276	0.211906	1.06877	2.24206	0.374545	1.52246	0.870844	0.588523	0.822789	4.03559	1.6226	0.502182
TCONS_00089816	0.181712	0	0.16906	0.195674	0.110259	0	0.03703	0.132406	0.294248	1.18058	0.657695	0.147249
TCONS_00065403	0.145456	0.0628733	0	0.0370636	0.5088	0.495065	0.0437331	0.0810159	0	0.302766	0.423398	0.561616
TCONS_00065404	0	0	0	0.472326	0	0	0	0	0	0.24572	0	5.25037
TCONS_00054748	0.108812	0	0	1.05217	0.202237	0	0.0651532	0	0	0.0467873	0.0456141	0
TCONS_00024863	0.151756	0	0	0.0340763	0.0320579	0	0.191201	0.0233964	0	0.845912	0.0815514	0
TCONS_00128634	1.02592	0.86353	1.03665	0.640272	0.671065	0.680028	1.21564	0.919188	1.02294	0.583087	0.641122	0.626743
TCONS_00128635	1.33373	1.32246	1.31531	0.405358	0.72123	0.487704	2.15215	1.57487	1.23219	0.277597	0.696392	0.733512
TCONS_00137582	0.220982	0.349403	0.185664	0.513433	1.25742	0.204985	0.443962	0.56459	0.143444	0.737898	0.373662	0.0338111
TCONS_00137581	0.928012	0.164389	2.98716	8.18472	1.33557	3.03821	0.914122	1.11007	1.6528	1.73042	1.58318	2.27482
TCONS_00137580	0	0.521109	0.528817	2.51124	0.879153	1.03956	0.187766	0.0631193	0.868422	0.261854	0.920586	1.76048
TCONS_00127308	0	0.000146469	0	1.71911	0	2.45189	0	0	0	0.314241	0.577826	0.231281
TCONS_00086318	0.153575	0.0793573	0.154621	0.736286	0.884538	0.342719	0.28557	0.0453553	0.280776	0.792326	0.796391	0.605176
TCONS_00068908	0.625799	0	0.34169	0.753601	0.458789	0.467794	0.915787	1.47104	0.771373	1.10765	0.42074	0.448215
TCONS_00045806	0	0	0	0	0.0480666	5.51356	0	0.0205239	0	0	0.0260016	0
TCONS_00097454	0.200413	0.618121	0.851926	0.313252	0.290635	0.618317	0.251138	0.235077	0.604471	0.223692	0.114639	0.250751
TCONS_00097453	0.230468	0.220532	0.364086	0.0784941	0.146178	0.344626	0.312725	0.348076	0.550006	0.0749626	0.133325	0.084766
TCONS_00065428	0	0.558672	0.16103	0	0	1.45388	0.510781	0.311182	0	0	0.554063	2.90673
TCONS_00065429	0	0	0	0	0	17.3791	0	0	0	0	0	0
TCONS_00065423	0	0	0	0	0	6.55921	0	0.633685	0	0	0	0
TCONS_00065426	0	0.26535	0.114703	0.181376	0.555865	0	0	0.0753237	0.182845	0.126613	0.0638395	1.0186
TCONS_00074387	2.18909	2.11516	6.39324	1.13535	2.98777	2.6198	2.6999	2.78027	3.43002	3.08211	3.29387	4.27349
TCONS_00030281	1.9562	1.95718	0.28042	0.836677	6.91635	3.53048	3.52743	3.08525	0.980867	2.33442	2.92113	3.26167
TCONS_00052104	0	0	0	0.040064	0.458956	0.156518	0	0	0	0.185223	0	0.522301
TCONS_00055612	0	0	0	0	0	0	0	0.0585983	0	0.875732	0.142392	0
TCONS_00065432	0	0	0	0	0	7.4012	0	0	0	0	0	0
TCONS_00125544	0	0	4.96221	1.62906	0	2.76795	0	0	0.060589	0.983305	0.579296	1.67376
TCONS_00065433	0	0	0	0.0498627	0	0	0	0.119773	0	0.105076	1.22168	0
TCONS_00042790	0	0.359078	0.375432	0.290258	0	12.4393	0	0.388028	0	0	0	0
TCONS_00088555	0	0.101097	0.0154551	1.79977	0.322116	3.93e-05	0	0	0.0678666	0.0959898	0.787318	2.13691
TCONS_00065413	0	0	0	0	0	0	0	0	0	0	0.119552	0.980042
TCONS_00041466	1.14471	1.18361	0.634746	3.05074	4.11705	2.03937	4.13699	1.71934	1.80877	5.2008	4.01739	1.69478
TCONS_00021319	0.0891993	0.0162233	0.0875325	0	0.130952	0.700408	0.170564	0.446611	0.172986	0.00427328	0.168327	0.255955
TCONS_00021318	0.111115	0.761651	0.244566	0	0.121178	0.240177	0.126171	1.18802	0.387613	0.0106669	0.431022	0.679109
TCONS_00077878	0.932888	4.59743	0.0583944	1.27618	3.54615	0.271971	4.22345	2.71892	5.73156	10.7017	8.37253	3.35448
TCONS_00136667	0	0	0	0.145708	0.177125	2.42221	0	0.0389173	0.037665	0.256626	0.352132	0
TCONS_00055622	0	0	1.53146	0	1.91216	1.50571	0	0	0.719482	0.332534	6.5925	9.98577
TCONS_00077879	9.54166	9.19649	7.7609	4.14726	3.99373	2.6054	7.34631	12.7572	8.37128	26.7915	9.55317	11.8554
TCONS_00086380	0.0941203	0.341084	0.298347	0.509623	0.359184	0	0.175251	0.125767	0.280376	0.160725	0.340386	0.0889788
TCONS_00086381	5.87e-07	0	0.233127	0	0.367484	0	5.7e-06	4.58e-05	0.0111937	0.0801408	0.0742846	0.677445
TCONS_00086382	0.0437334	0.00113625	0.111854	0	0.257666	0.652644	0.0361783	0.0350292	0.110175	0.710452	0.802765	0.873246
TCONS_00065421	0	0	0	0	0	5.96651	0	0	0	0	0	0
TCONS_00065422	0	0	0	0	0	3.50499	0	0	0	0	0	1.79856
TCONS_00013704	1.69448	0.879194	0.835636	5.8791	1.83829	1.85574	1.31226	0.617404	0.395144	5.92575	2.20902	2.70492
TCONS_00031590	0.579549	0.248587	0.629292	0.568469	0.905122	0.637295	0.677209	1.1085	1.4268	1.29108	0.4485	1.04556
TCONS_00065449	0	0	0	0	0	0	0	0	0	0	0	3.30597
TCONS_00065445	1.82899	0.478626	0	0.370986	3.38366	12.9021	0.98184	1.36247	4.00953	1.50879	1.57147	1.71716
TCONS_00065447	0.282958	0	0.335039	0.298269	0.631893	1.3312	0.199916	0.668228	0.270735	0.348441	0.906208	0.590568
TCONS_00054794	0.57565	1.43886	1.79758	0.643655	0.818056	0.536569	0.850587	2.63097	2.92187	1.07625	1.33724	1.02916
TCONS_00081928	0	0.420277	0.0136835	0.25294	0.278062	0.000831482	0.275473	0.432974	0.587894	0.24461	0.639527	0.10785
TCONS_00137539	0.0924311	0	0	5.33742	3.19458	5.63233	0.203198	0	0.02509	3.13376	4.06259	3.87884
TCONS_00081929	0.0316973	0.266555	0.22475	0.373029	0.0494241	0.801378	0.207936	0.465175	0.169304	0.1609	0.00536665	0.522918
TCONS_00081925	0.377828	0.315988	0.195863	0.344718	0.187875	0.544113	0.189876	0.2912	0.278968	0.745918	0.651497	0.528227
TCONS_00081922	0	0	0.000168695	0.493393	0.125797	0.70506	0.000114954	0	0	0	0	0
TCONS_00081923	0	0.597358	0.164782	0.389633	0.47332	0.0001709	0.0479336	0.188038	0.89541	0.230536	0.00609175	0.204261
TCONS_00081920	0.0517234	0.143321	0.58306	0.415211	0.157748	0	0.0235311	0.0615822	0.290849	0.4806	0.523242	0.574949
TCONS_00055634	0.0270212	0.0131871	0.0279797	0.0223691	0	0	0.0826695	0.0682808	0.306535	0.875913	0.138858	0.155188
TCONS_00012825	0	0	0.134005	0	0	7.69446	0	0	0	0	0.052318	4.00839
TCONS_00065452	0	0	0	0	0	19.787	0	0	0	0	0	0
TCONS_00065453	0	0	0	0	0	5.39029	0	0	0	0	0	0
TCONS_00125565	0	0.375474	0.0620858	2.50155	0.0891102	0	0	0.474321	0.243372	0.503162	0.775013	0.202196
TCONS_00065454	0	0	0	0	0	2.04037	0	0	0	0	0	0
TCONS_00065455	0.278902	0.579174	0.179261	0.396443	0.207685	0.404779	0.60466	0.899934	0.379276	0.33089	0.312158	1.20673
TCONS_00065438	0.76509	0.509147	1.49139	1.40244	0.527109	0.485465	0.358881	0.894876	1.91437	1.34465	0.53918	0.539883
TCONS_00112250	5.16592	7.15814	8.15147	6.13431	5.22	7.80418	6.66277	6.56022	6.0451	7.42588	6.80714	7.79378
TCONS_00065436	0	0	0	0	0	6.18032	0	0	0	0	0	0.45166
TCONS_00064107	2.24639	5.60552	1.7744	21.2338	0.145496	1.13884	4.74716	1.31394	1.90292	1.43111	3.93499	0
TCONS_00065437	0	0	0	0	0	11.1119	0	0.409954	0	0	0	0
TCONS_00116616	0.410329	0.208943	1.53288	3.56755	0.906769	0.673491	0.331217	0.465482	0.344064	0.387187	0.112713	0.563397
TCONS_00081919	0	0.260384	0.108065	0	0.0648395	0	0.137347	0.102115	0.25218	0.101179	0.0239974	0.570658
TCONS_00081918	0.102163	0.000201196	0.27891	0.176437	0.25182	0.156905	0.00013246	0.189916	0.162856	0.136035	0.667107	2.8e-05
TCONS_00137538	0	0	0	5.36306	10.6063	6.75072	0.250415	0	0	4.19497	5.81479	2.68508
TCONS_00081915	0.0764007	0	0.629573	0.121496	0.141832	0.216721	0.0300451	0.143964	0.175652	1.06161	0.636719	0.00098994
TCONS_00074388	0.738266	0.798997	1.58444	0.513948	0.804994	0.566533	0.8992	1.07816	1.09753	0.839858	1.24546	1.45732
TCONS_00137537	0.322753	0.0779405	0.12696	0	0.194692	0.132483	0.596648	0.156287	0.119363	0	0.403511	6.15e-07
TCONS_00097496	0.593702	1.50015	0.768174	1.41384	0.987118	1.25738	1.40497	1.113	1.46188	1.46913	1.202	1.23967
TCONS_00137536	0.700041	6.59e-07	0.0766187	1.75743	1.67705	6.37329	0.301496	0.0298325	0.0572375	1.68165	1.9087	2.18504
TCONS_00137535	0	0	0.0124948	0.423759	0.790739	1.73988	0	0.108615	0.0728603	0.0540133	0.404926	1.41066
TCONS_00081914	0	0	0.0892676	0.306273	0	1.21466	0	0	0.0295299	0	0	0
TCONS_00097495	0.743645	2.39789	3.55695	0.0454815	0	1.23817	1.03219	1.54381	2.78689	0.585132	0.304605	0.331067
TCONS_00137534	0.472896	2.04295	0.719346	3.39453	3.3972	13.2763	0.990795	1.76193	0.719392	1.11711	4.56578	7.9014
TCONS_00125550	2.13381	3.13224	3.40235	3.19778	3.20167	1.19711	2.79719	4.12316	3.11519	2.06658	2.38519	3.56741
TCONS_00100270	0	0	0	0	0	7.87145	0	0	0	0	0	0
TCONS_00065441	0.353844	0.60048	0.670942	0.581895	1.15731	0.22587	0.376255	0.288301	0.486404	0.504361	0.591832	1.14872
TCONS_00101123	7.36492	6.69338	6.18938	18.0162	13.5787	6.85158	9.64139	4.95375	5.91542	7.38704	5.34275	5.30795
TCONS_00065442	0	0	0	0.563795	0	0	0.0344929	0	0	0.21465	0	0
TCONS_00033754	0.292456	0.41837	0.767837	0.205221	0.618021	2.99206	0.362681	0.635728	0.686206	0.493388	0.913865	4.35678
TCONS_00063261	0.329282	0.448056	0.849668	0.291541	0	0	0.123917	0.293115	0.308063	0.834963	0.264971	0
TCONS_00127733	1.21581	0.119227	0.816444	1.0418	0.361853	0.129302	0.101614	0.411916	0.0114456	0.0131241	1.02423	0.881956
TCONS_00124223	0	1.14949	0	8.96499	3.73294	4.19286	0.529101	0.449085	0	2.27807	2.0478	5.48893
TCONS_00063260	0	0	0.117984	0.377553	0	0	0	4.38e-05	0.0463631	0	0	1.26879
TCONS_00065444	0	0	0	0	0	0	0	0	0	0	0	2.66568
TCONS_00127734	3.24394	1.0407	2.15814	0.136933	3.38789	0.103225	3.04345	0.677173	0.803962	1.47858	0.38159	0.940276
TCONS_00065440	0.105838	0.0362305	0.289616	0.36952	1.18744	1.16898	0.224778	0.269784	0.301751	0.461204	0.37613	1.34108
TCONS_00063169	0.0356189	0.548158	0	0	0.537098	0.0152282	0	0	0	0.334369	0.0393119	0.237229
TCONS_00063168	0	0.169942	1.20535	2.07729	1	0.280496	0	0.511193	0	1.86219	0.58603	0.820967
TCONS_00019569	0	0	0	0	0	0	0	0	0	0	0	2.11688
TCONS_00019563	0	0.245009	0.1846	0	0	0	0.0654552	0.178959	0.176608	1.38321	0.960499	0.129984
TCONS_00109492	0.214065	0.253768	0.265123	0.286014	0.325839	0.346285	0.463114	0.522356	0.413662	1.60808	0.332301	0.244829
TCONS_00019562	0.0581306	0	0.12832	0.0239655	0.693835	0	0.129326	0.0291689	0.37757	0.126278	0.27795	0.144221
TCONS_00081826	0.572123	1.61059	4.31406	4.00242	1.1929	17.5381	0.502921	1.16483	2.1139	12.4403	2.02913	9.08441
TCONS_00030355	0.579137	0.505701	1.03188	0.478355	0.470119	0.595656	0.335603	0.749754	1.11362	0.640009	0.500466	0.885646
TCONS_00063174	0	0.839908	0.596804	1.79379	0.346072	0	0	0.100108	0.183486	0.632389	1.22787	0.595022
TCONS_00088471	0.13079	0.954964	0.464813	1.87161	1.17979	3.248	0.0696034	0.214301	0.269015	0.347547	0.713591	0.706047
TCONS_00063172	0	0.110201	0.723819	0.000241345	0.93719	0.148772	0.333394	0.658207	0.995118	0.711171	0.604613	0.000822681
TCONS_00063178	0.363428	0.596115	0.196987	0.245607	0.334977	0.120535	0.145351	0.575831	0.615451	0.0611269	0	1.28301
TCONS_00063177	0	0.127718	0	0.463792	0.0408426	0	0	0.0654295	0	0.38078	0.000318315	0.627054
TCONS_00064489	0.10507	0	0	0	0	0	0	0	0	2.2458	0.402681	0
TCONS_00011610	0	0.0948402	0.256862	0	0.291527	0.483858	0	0.127897	0	0	0.397168	0.689038
TCONS_00019579	0	0	0	0	0	0.643775	0	0	0	0	0	0.472839
TCONS_00019577	0	0	0	0	0	6.03602	0	0	0	0	0	0
TCONS_00074293	0.82387	0.133487	0.309519	0	0.172373	1.46973	0.696891	1.04795	0.792978	1.22663	1.59069	0.517324
TCONS_00019576	0	0	0	0	0	13.4949	0	0	0	0	0	0
TCONS_00019575	0.0742032	0.219002	0.15578	1.65131	0	0	0.469972	0.141644	0	0.179375	0.182062	0.0779585
TCONS_00110012	0.0288728	0.748125	0.124256	0.0284811	0.395944	0.803825	3.26e-05	0.43068	0.16309	0.426243	0.38183	1.32388
TCONS_00019574	0	0	0	0	0	0	0	0	0	0	0	2.59641
TCONS_00019573	0	0.37778	0	0	0	3.19353	0	0.122168	0	0.21155	0	0
TCONS_00017394	0	0.128343	0.0911472	0	0	2.14359	0	0.115227	0	0	0	0
TCONS_00019572	0.142798	0	0	0	0.10468	0	0.161728	0	0.290694	0	0	1.9417
TCONS_00019570	0.794511	0.355473	0.786277	2.16891	3.43543	1.2431	0.709105	0.245668	0.480042	2.99408	1.78661	5.27492
TCONS_00064494	0	0	0.261047	0.182744	0.890862	0.231077	0	0.258753	0	0.386644	0.0817344	0.190784
TCONS_00064495	0.0978978	0.0620315	0.504712	1.01405	1.65955	1.32299	0.703325	1.11516	0.398738	0.689692	1.17469	1.5957
TCONS_00019549	0	0	0	0	0	5.92099	0	0	0	0	0	3.10037
TCONS_00007561	0	0.00600913	0.0422165	0	0.0503013	1.42959	0	0.0627094	0.0255674	0	0.0251244	0.629457
TCONS_00105903	14.1983	22.8345	25.215	22.4123	19.996	58.4072	16.8134	20.7456	18.7851	45.5003	31.712	35.3825
TCONS_00069726	0.100385	0.188254	0.0959921	0.219176	0.0771611	0	0.106048	0.170266	0	0.000964544	0.107631	1.543
TCONS_00019547	0	0	0	0	0	3.36441	0	0	0	0	0	0
TCONS_00019546	0	0	0	0	0	18.2561	0	0	0	0	0	0
TCONS_00019544	0.125102	0.226801	0.368479	2.45823	0.136726	0.212776	0.0697261	0.0950814	0.186356	0	0.244025	0.842233
TCONS_00078681	4.43295	4.23426	3.39051	2.782	4.17905	1.73267	6.3956	4.6981	4.82844	6.60862	4.83585	5.86232
TCONS_00019540	0	0	0.192135	0	0	0.165472	0	0	0.265866	0	0.698554	1.78979
TCONS_00113527	0.166201	4.72e-05	0.0981637	0	4.7e-05	0	0.611848	0.417418	0.0701972	0.139848	0.629655	9.75e-05
TCONS_00113526	0.539863	0.000158795	3.23e-05	0	0.000165212	0	0.554903	0.220093	0.000139448	0.0274798	0.488813	0.0306268
TCONS_00078679	0.0645175	0	0.496711	0.223846	0.121199	1.11583	0	0	0.528535	1.07706	0.484025	1.1531
TCONS_00078678	0.87218	0.460127	0.174199	1.30793	0.806732	0	0.235646	0.145267	0.414074	0.106207	0.375657	0.220093
TCONS_00021870	0.287737	1.25165	2.20186	41.3299	18.978	18.0724	1.36611	1.29716	2.35054	9.78387	14.8302	12.7208
TCONS_00021871	0.139088	0	0.322427	2.10938	1.42277	0.599554	0.174056	0.0357847	0.099271	1.63076	1.54933	0.685151
TCONS_00029359	0	0.107323	0.568445	0.375667	0.629119	0.38354	0.192499	0.19688	0	0.0867145	0.309745	0.573051
TCONS_00005384	0.133984	0	0.067927	0.29481	4.52e-07	0.746505	0.0415669	0.040653	0.0768131	0.0958777	0.339763	0.866665
TCONS_00086274	0.0881663	0.212085	0.382594	0.337059	0.26443	0	0.115847	0.477917	0.288235	0.0298457	0.0254617	0.543805
TCONS_00005383	0.225378	0.194369	0.197966	0.120907	0.15512	1.40708	0.103246	0.120646	0.128112	0.0707829	0.0927081	1.10702
TCONS_00092957	0.269541	0.326524	0.214934	0.00734723	0.178022	1.7526	0	0.0660315	0.174127	0.280323	0.0319838	0.171914
TCONS_00028490	0	0	0	0	0.309775	1.7729	0	0	0	0	0	0
TCONS_00063179	0.0854848	0.0540102	0.521293	0.23406	0.082511	0.177519	0	0.0922089	0.225622	0	0	0.0841966
TCONS_00019559	0	0	0	4.02838	0	2.09836	0	0.259628	0	0	0	0
TCONS_00031661	1.29432	3.57589	1.16166	0.824526	2.98337	0.396372	1.79468	3.98916	0.414617	2.41061	3.72229	2.22738
TCONS_00019558	0	0	0	0	0	8.52153	0	0	0	0	0	0
TCONS_00150929	0.0619643	0.175243	0	0.126446	1.71182	0	0.193278	0.0693198	0	0.464534	0.659018	0.39536
TCONS_00031662	4.71e-05	0.422048	0.237653	7.87e-06	0.329538	3.48369	0.501626	0.26697	0.831445	1.08715	1.44e-05	1.63886
TCONS_00019556	0	0	0	0	0	0	0	0	0	0	0	2.11531
TCONS_00032994	0.258469	0.331171	0.354378	0.228861	0.366391	0.335022	0.572276	0.341234	0.52109	0.234843	0.332478	0.493837
TCONS_00111362	1.18e-05	0.174351	0.000728379	0.855712	0.103898	0.0247144	0	0	2.57e-05	0	0.143499	0.099419
TCONS_00019555	0	0	0	0	0	0	0	0	0	0	0	2.82974
TCONS_00019554	1.92078	0	2.08528	39.5417	2.28942	26.2201	0	8.08031	0	0.544492	2.54313	0
TCONS_00019553	0.419294	0.520948	0.595364	0.115138	0.12796	1.9558	0.308017	0.0898085	0.110698	0	0.48512	0.483774
TCONS_00019551	0	0	0	0	0	4.64664	0	0	0	0	0	0
TCONS_00078677	0	0.0373057	0.113128	0	0	0	0.400932	0.0507552	0.136679	1.33098	1.16597	0.680457
TCONS_00078676	0.801576	0	0.773161	0.282864	0.0842793	1.60382	0	0.217345	0.264105	1.15914	0.373707	0.994399
TCONS_00076496	0.0602903	0	0.478382	0.229967	0.396937	0.653167	0.0596283	0	0.0817549	0.221878	0.0179699	0.216858
TCONS_00028496	0.133828	0	0	0.0359565	0	0	0	0.0432101	0.171027	0.595785	0	0.166779
TCONS_00028495	0.044597	0.223016	0	0.770506	0.1027	0.039206	0.328592	0.219087	0	1.16216	0.728797	1.02678
TCONS_00028497	0	0	0	0	0	6.84939	0	0	0	0.663842	0	0.421993
TCONS_00019529	1.35486	0.696086	0.485429	0.121614	0.593303	0	1.47728	1.77341	1.92109	1.31123	0.822936	1.433
TCONS_00019528	2.48304	0.446866	1.02453	0.52466	0.986143	0.048652	2.87021	2.3231	2.20773	2.5697	1.29684	1.16738
TCONS_00019526	0	0	0	0	0	2.93012	0	0	0	0	0	0
TCONS_00019525	0.0390458	0.115647	0.694523	3.48268	0	1.20962	0	0	0.26323	0.141018	0.090259	0
TCONS_00019523	0	0	0	0	0.375912	3.64731	0	0	0	0	0	0.498951
TCONS_00019522	0.23975	0	0	0	4.95359	0	0	0	0.920044	0.198148	0.177139	0.759573
TCONS_00019520	1.097	0.0368885	0.227798	0.227987	0.971769	0	1.18135	0.240072	0.239143	0.94655	0.505198	0.228088
TCONS_00132228	1.91313	1.92062	2.59047	7.03002	4.15218	3.38341	1.89997	1.97357	1.99534	4.76801	3.67131	3.17072
TCONS_00082719	0	0	0	0	0	11.9091	0	0	0	0	0	0
TCONS_00082718	0	0	0	0	0	0	0	0	0	0	0	2.41656
TCONS_00112616	0.056038	0.145408	0.678485	3.08554	2.10305	0.934595	0.795468	0.204797	0.50084	3.67219	0.685466	16.3594
TCONS_00112615	4.79e-05	0	7.56e-06	2.16809	0.568843	2.33e-05	0.116876	0.213589	0.0223105	2.97137	0.98667	2.68565
TCONS_00082715	0	0	0	0	0	0	0	0	0	0	0	1.15403
TCONS_00082713	0	0	0	0	0	2.40487	0	0	0	0	0.20314	1.37473
TCONS_00082711	0.0817268	0	0	0	0.416284	7.17556	0	0.160087	0	0	0	1.87474
TCONS_00028484	0.304423	0.144044	0.11228	0.796397	0.880147	0.547174	0.119757	0.3034	0.239458	2.44193	1.65603	0.473048
TCONS_00146863	0	0	0	0	0	0	0	0	0	3.39041	0	11.2591
TCONS_00019539	0.0654939	0	0	2.14329	0	0	0	0.195472	0	0	0	0
TCONS_00021839	0.0621753	0.411856	0.784308	0.917441	0.0269845	0.683834	0.0440667	0.320196	0.390485	0.00363092	0.570633	1.30535
TCONS_00019538	0	0	0	0	0	6.39314	0	0	0	0	0	0
TCONS_00019537	0	0	0	0	0	0	0	0	0	0	0	2.26664
TCONS_00059953	1.30027	1.45141	2.02307	2.44549	3.32318	1.68624	0.8086	2.21479	3.06914	3.83737	2.42907	1.70176
TCONS_00006223	0.0242194	0.473134	1.4033	0	0.39985	0.144994	0.0509023	0.203794	1.06799	0	0.0340637	0.311445
TCONS_00019533	0	0	0	1.36481	0.447435	6.42832	0	0	0	0	0	0.907127
TCONS_00019532	0	0	0	0	0	4.48934	0	0	0	0	0	0
TCONS_00000915	0.208386	0.0409077	0.128104	0.787724	0.591571	0.0908533	0.19786	0.158807	0.0246875	0.097049	0.404521	0.416675
TCONS_00019531	0	0	0	0	0	0.823331	0	0	0	0	0	0.644098
TCONS_00045307	0.405736	0	0.0168661	0.660346	0.56106	1.21774	0.0508579	0	0	0.324634	0.53097	0.646074
TCONS_00055113	0.0795802	0.548603	0.651721	1.07133	0.104347	1.2578	0.0940669	0.592444	0.810215	0.283712	0.296896	0.161909
TCONS_00045308	0.792365	0	0.00792785	1.99477	0.938853	1.21029	1.10806	0.00679651	0.0695816	0.936045	0.979719	0.554693
TCONS_00021836	0.207923	0.332632	0.899421	0	0.28309	0	0.216006	0.579557	0.260275	0.801482	0.307591	0.0780697
TCONS_00141170	0.763978	0.47142	0.727862	1.9718	0.825552	2.63253	0.71712	1.07011	0.606467	0.674887	0.510009	0.720333
TCONS_00132218	0.122792	0.0371439	0	0.722165	0.431098	0.114577	0.043412	0.141888	0.074841	0.229624	0.223779	0.118877
TCONS_00055593	5.48582	7.85348	12.5813	1.25009	3.51957	3.12605	7.76566	9.82483	8.0093	5.82826	9.8623	6.26931
TCONS_00082706	0	0	0	3.32651	0	1.11845	0.447116	0	0.400917	1.03821	0.35551	0
TCONS_00082705	0.439116	0.0940495	0.165521	0	0.0440361	0	0.168695	0.121123	0.0909259	1.00256	0.475675	0.130045
TCONS_00082704	2.65971	2.96576	1.68285	10.1548	12.85	2.83614	4.18294	3.30693	3.01879	15.6314	10.0732	7.66467
TCONS_00021840	0	0	0	0.63366	0.292112	3.79485	0	0.0336388	0	0.000101677	0	2.92329
TCONS_00082703	0.710914	1.55881	0.728078	3.0868	2.31118	0.348606	2.01199	1.68629	2.12051	6.85227	2.54346	1.31536
TCONS_00028477	0	0	0	0	143.734	292.71	0	0	0	0	0.654076	0.0714096
TCONS_00082702	0	0	0	0	0	0	0	0	0	0	0	6.28803
TCONS_00082701	0.0967865	0	0	0.248961	0	0.312584	0.106011	0	0	0	0	4.48683
TCONS_00028473	0	0	0.195677	0	0	4.16361	0	0	0.187719	0	0	0
TCONS_00028475	0	0.130165	0	0	0.0401683	5.49264	0	0.248677	0	0.212028	0.393122	0.0930307
TCONS_00033811	0	0	0	0	0.0837197	0	0	0	0.000266606	0.0583868	0.246605	0.517438
TCONS_00028470	0.837446	0.63801	0.400729	1.28681	1.68951	1.69603	1.09313	0.853011	0.857789	0.983662	1.17398	1.82793
TCONS_00065382	0.19016	0.947527	0.679478	0.420975	0.53738	1.3752	0.135586	0.666962	0.483814	0.0845265	0.53069	0.396169
TCONS_00088049	6.49e-06	0.300382	0.514956	0.893288	5.92e-06	1.04e-05	0.294504	3.32e-05	0.339756	0.0453844	0.120042	2.07742
TCONS_00068410	0.433754	0.164783	0.760873	0.445915	1.15212	1.48748	0.451817	0.666917	0.878936	0.136907	0.639882	0.689582
TCONS_00028472	0	0	0	0	0	1.30164	0	0	0	0	0	1.5426
TCONS_00028471	0	0.0580509	0.0585545	1.53815	0.197453	0	0.119084	0.112124	0.428852	0.323453	0.936092	0
TCONS_00088048	0.557101	2.49949	6.43269	1.29907	1.74935	5.10759	0.000453454	2.64647	3.79016	0.582034	2.97893	10.5621
TCONS_00019508	0	0	0	0	0	7.51961	0	0	0	0	0	0
TCONS_00123776	0.136056	0.166302	0.655552	0.139755	0.173443	0	0.255499	0.121965	0.197276	0.269823	0.411033	0.956965
TCONS_00019506	0	0	0.143074	3.53913	0	0	0	0	0	0	0	0
TCONS_00123775	0.107339	7.7e-06	0.143356	2.35e-06	0	0	0.0268387	0.098297	0.114171	0.480016	0.0727847	0.667841
TCONS_00019505	0.0380473	0.112689	0	0	0.876817	0	0	0.0722454	0.0361165	0.126208	0.368292	0
TCONS_00092987	0	0	0	0.86449	0.411946	3.0827	0.498396	0.0725283	0.219727	0.441178	0.352411	1.91411
TCONS_00019988	0.131899	0.389284	0.813074	0.103431	0.0924747	4.80303	0.140802	0.247906	0.75135	0	1.75454	0
TCONS_00019987	0.148699	0	0	0	0	4.40751	0	0	0	0	0	0.566115
TCONS_00123772	0	0	0	0	0	29.9421	0	0.583141	0	0	0	0
TCONS_00077391	13.0497	20.8455	35.4996	94.4346	82.737	81.4251	16.7372	24.8637	33.4411	16.6838	39.2706	82.09
TCONS_00019986	0.0606671	0	0.0631235	0.348966	0.352059	0.279654	0.0664488	0.0301726	0	0.230357	0.845939	1.7398
TCONS_00111790	1.47428	5.86849	5.10322	5.0543	10.0054	9.01315	1.90468	5.57045	5.70306	4.45387	2.05816	2.95226
TCONS_00019984	0.17712	0.366971	0.0937408	0	0	0	0.687177	0.834422	0.0435138	0	0	0
TCONS_00019983	0	0	0	0.642154	0	1.31841	0	0	0	0	0	0.876943
TCONS_00052099	0.0447566	0	0.0765175	0.358127	0.0566831	0.571269	0.00177627	0	0	0.18593	0.104947	0.266159
TCONS_00019982	0	0	0	0	0.0915475	0	0	0.124626	0.123123	0.157824	0.484449	2.50726
TCONS_00048829	0	0	0.497282	0.554487	0.161816	0.814208	0	0.0277552	0.41119	0.0422455	0.102223	1.56481
TCONS_00077398	0	0	0	0.191591	0	2.66739	0	0	0	0.100148	0.207395	0.0687063
TCONS_00033807	0.837821	1.80045	1.90654	1.2192	1.51925	2.33054	0.905516	1.72636	1.41891	1.10877	0.592601	1.74625
TCONS_00111788	0.154537	0.44849	0.220455	0.828129	0.870819	0.681781	0.31983	0.427583	0.400132	0.339186	0.664922	0.821792
TCONS_00111789	0.787373	0.257696	0.698888	1.89059	1.34081	0.72806	0.791645	0.647002	2.1389	0.857295	0.615098	1.17249
TCONS_00033809	0.248167	0.00241988	1.18567	1.6262	0.000839402	0.144445	0.288964	0.127553	0.19497	0.00085393	0.474811	0.127142
TCONS_00109477	0.663978	0.409838	0.420244	0.647144	1.31039	0	1.21775	1.07109	0.417391	0.842273	0.824564	0.646818
TCONS_00048830	0	0	0	0.000347238	0.741047	0.0434876	0	0	0.0780246	0.0145147	0.0219763	0.0595011
TCONS_00082739	0.714692	1.60219	2.46278	0.0954039	0.457772	0.481338	0.663926	0.850198	0.691269	0.28565	0	0.169836
TCONS_00082738	0	0	0.369605	0	0.519416	6.61485	0	0	0.703857	0	1.15329	0
TCONS_00033808	0.0572264	0	0.0609732	0.21618	0.150735	1.00782	0.0969861	0.0913014	0	0	0.00144932	0.245455
TCONS_00028467	0.289477	0	0.964652	0	0	7.10975	0.320458	0.287941	0.573245	0	1.00561	0.319424
TCONS_00082737	0.354689	0	0	0	0.0502594	0	0.115433	0.0338554	0.138551	0	0.623222	0
TCONS_00082735	0	0	0	0.044217	0	0	0	0	0	0	0	1.24111
TCONS_00028463	0	0	0	0	0	5.58169	0	0	0	0	0	0
TCONS_00082733	0	0	0	0	0	0.336409	0	0	0	0	0	1.50819
TCONS_00028465	0.136536	0.228127	0	0	0.974538	0	0.486019	0.353577	0.129318	0.226187	0.341432	0
TCONS_00028464	0.200413	0.226844	0.31724	0.997102	2.1243	0.610025	0.254881	0.140663	0.470004	1.97546	1.54882	1.5949
TCONS_00082730	0.371346	0.344693	1.24926	0.0997952	0.467927	0.167793	0.602263	0.275065	0.420915	0.856649	1.04022	1.24961
TCONS_00028461	0.212056	0.727575	0.525236	0.661953	0.46525	2.71981	0.317377	0.545021	0.759506	0.316114	0.62377	0.393828
TCONS_00044471	0.0677441	0	0.0370036	0.0957601	0.208713	0.119642	0.0571794	0.0065921	0.00863523	1.54261	0.310044	0.413273
TCONS_00019519	0.0344469	0	0.452844	0.0573169	0.160807	1.2087	0	0	0.209798	0.0906054	0	0.770904
TCONS_00019518	0	0	0	0	0	0	0	0	0	0	0	0.987903
TCONS_00019516	0.677939	0.248856	0	0.344953	1.69422	0	0	1.00917	0	0.413753	0.612116	0.925705
TCONS_00090335	0.0720015	0.240426	0.7205	0	0.642692	1.67718	0.195344	0.347824	0.432735	0.398481	0.528243	0.600149
TCONS_00019515	0	0	0	0	0	0	0	0	0	0.153102	0.754549	0
TCONS_00019514	0	0	0	0	0	2.93345	0	0	0	0	0	0
TCONS_00019996	0	0	0	0	0.0569205	2.70841	0	0	0	0	0	0
TCONS_00019995	0	0	0	0	0	4.05587	0	0	0	0	0	0
TCONS_00019994	4.4292	1.89318	5.27565	28.2372	2.32522	8.33765	0.68475	0	1.22355	3.18058	1.57385	0
TCONS_00019991	0	0	0	0	0	5.09817	0	0	0	0	0	0
TCONS_00019990	0	0	0	0	0	20.7808	0	0	0	0	0	0
TCONS_00082729	0	0	0	0	0	5.20538	0.792253	0	0	0	0	0
TCONS_00082727	0.148933	0	0.0781602	0.39444	0.751558	0	0.490178	0.144765	0.182871	0.739344	0.852817	0
TCONS_00028455	0	0	0	0	0.0911359	8.49724	0	0	0	0	0.107874	4.71612
TCONS_00082723	0	0	0	0	0	0	0.0464343	0	0	0	0	0.879477
TCONS_00028452	0.245793	0	0.762748	2.3306	2.17166	15.9851	0.520973	0.115949	1.65357	5.70197	6.32059	9.51722
TCONS_00082722	0	0	0	0	0	9.1839	0	0	0	0	0	0
TCONS_00028451	0.195922	0.289632	0	0.0769537	0.823634	4.76105	0	0.27727	0	0	0.542242	2.07112
TCONS_00082720	0	0	0	0	0	3.24138	0	0	0	0	0	0
TCONS_00028454	0	0	0	0	0	0	0	0	0	0	0	1.28928
TCONS_00043155	0.409429	0.598521	0.568255	1.01668	0.562876	0.434498	0.714399	0.599728	0.842006	1.51369	0.773599	0.950583
TCONS_00028453	0	0	0	0	0	1.3218	0	0	0	0	0	2.35401
TCONS_00043154	0.373375	6.45e-05	0.144021	0.4701	0.571838	0.296591	0.160468	0.430122	0.456479	1.90251	0.360581	1.0296
TCONS_00072929	0.459454	1.7834	1.8657	1.34536	0.709763	1.33525	0.484456	0.337795	1.43269	0.749942	1.26993	0.280812
TCONS_00019969	0	1.16156	0.754517	0	10.6737	0.332195	0.401383	2.58355	0.357433	0	0	0
TCONS_00120684	0	0	0	0	0	1.15283	0.0372254	0	0	0	0	1.22186
TCONS_00019966	0	0	0	0	0	0	0	0	0	0	0	0.743093
TCONS_00019964	0.513154	0.304129	0.533764	0.702725	0.660658	1.44411	0.939945	0.724705	0.282535	0	1.33628	0
TCONS_00091239	0.0126415	0.215568	0	0.369665	0.0705912	0.00096101	0.0620618	0.102841	0.293186	0.542052	0.0882255	0.314983
TCONS_00096923	0	0	0	0	0	0	0	0	0	0	0	0.813076
TCONS_00019961	0.0300158	0	0.0656725	0.494063	0.528185	0	0.0657527	0.0586669	0	0.129247	0	0.631156
TCONS_00092567	1.00222	2.57183	1.0274	0.791066	2.38354	4.78477	0	2.03554	3.4231	0.819444	0.468073	1.9661
TCONS_00019960	0	0	0	0	0	6.59101	0	0	0	0	0	0
TCONS_00092566	0.240172	0	0	0	0	2.37751	0	0.115767	0.11595	0.096821	0.336631	0
TCONS_00028449	0	0	0	0	0.100519	2.53727	0	0	0	0	0	0.298421
TCONS_00028448	0	0	0	0	0	2.05599	0	0	0	0	0	0
TCONS_00028445	4.38848	4.4533	4.44305	7.9663	8.46502	9.26438	4.77685	4.61853	5.76358	18.3737	7.92847	7.85937
TCONS_00108561	0.0321188	0.235989	0.277659	1.24818	0.647947	0	0.351797	0.32692	0.447445	0.678476	0.936505	0.904094
TCONS_00108560	0	0	0	0	0	5.22271	0	0	0	0	0	0
TCONS_00028447	1.36875	1.56313	0.948856	1.93236	2.3418	2.58778	1.26077	1.89097	0.779688	3.04366	2.35577	1.96486
TCONS_00082757	0.0808269	0	0.195743	0.0431582	0.948103	0.798269	0.349401	0.103587	0	0.203362	0.986879	0.782611
TCONS_00108563	0.16441	0.247775	0	0	0.447844	0	0.297391	0.0534177	0.402248	0.59283	0.540752	0.685194
TCONS_00082756	0	0	0	0	0	14.3986	0	0	0	0	0	0
TCONS_00082755	0.167536	0.149349	0.172131	0.0502621	0.144871	0	0.514191	0.507341	0.18003	0.208479	0.177184	0.134059
TCONS_00108568	0.678316	0.104198	0.657123	1.78526	2.0146	1.25995	0.619755	0.798268	0.631384	7.42313	3.33919	5.33359
TCONS_00082750	0	0	0	0	0	7.74097	0	0	0	0	0	0
TCONS_00120676	0	0	0	0.0749561	0	1.33789	0	0	0	0	0.394696	1.90275
TCONS_00120677	0	0	0	0	0	0	0	0	0	0	0	24.6278
TCONS_00120696	0.133634	0.400336	0.682858	1.76116	0.121043	0.941974	0	0.137089	0	0	0	0
TCONS_00120694	0	0	0	0	0	18.3348	0	0	0	0	0	0
TCONS_00019978	0	0	0	0	0.832597	8.48393	0.428777	0	0	0	0	1.5873
TCONS_00120692	0.0789584	0	0.252018	5.07867	0	0	0.345933	0.232502	0.077838	0	0.122902	0
TCONS_00019977	0.191731	0.152789	0.121631	0	0.0534933	0.529836	0.488903	0.833851	0.362915	0.045925	0.256442	0
TCONS_00096938	0	0	0	0	0	10.2267	0	0.20336	0	0.254641	0	3.31618
TCONS_00096937	0	0	0	0	0	8.67535	0	0	0	0	0	0
TCONS_00019975	0.285687	0.0420824	0.508788	0.322884	1.03177	0.0330766	0.347689	0.352574	0.471473	0	0.411547	0.270164
TCONS_00120690	0	0	0	0	0	21.4321	0	0	0	0	0	0
TCONS_00096936	0.20466	0.0379945	0.0664966	0.0408969	0.318682	0	0.272022	0.170017	0.17232	1.00172	0.298717	0.244396
TCONS_00120691	0.00724075	0.0377361	0.0935048	0.668987	0.0640518	0.395855	0.0797273	0.029869	0.0786087	0.175726	0.57875	0.0940927
TCONS_00096935	0	0	0	0	0	7.17871	0	0	0	0	0	0
TCONS_00019974	0.0681498	0.102838	0.274388	0.342994	0.15493	0.347352	0.181745	0.117123	0.436715	0.498751	0.350156	0.598728
TCONS_00091244	0.47693	0.191666	2.15e-05	0.177961	0.63192	0.137936	0.154866	0.509387	0.031447	0.359239	0.409125	0.076885
TCONS_00091245	1.4118	0.0828899	0.937589	0.110617	0.799262	0.741915	0.663006	0.27603	1.19844	1.09286	0.637581	0.272323
TCONS_00019972	0	0	0	0	0	0	0	0	0.048276	1.03151	0.11259	0
TCONS_00096933	0.372396	0	0	0	0	0	0.903306	0	0.453297	0.656632	0	1.7041
TCONS_00096932	0.0791952	0.237215	0.16787	1.00567	0.237581	0.451036	0	0	0	0.650418	0.413643	0.373683
TCONS_00091247	0.0124867	0	0	0.0295664	0.119718	0.722083	0.0365061	0	0	0.0129736	0	0
TCONS_00019970	0.0318662	0	0	0	0.0883957	0	0	0	0.0301425	0.617176	0.614928	0.0334789
TCONS_00091241	0.145079	0.310165	0.115282	0.271495	0.904626	0.244431	0.257656	0.249056	0.217248	0.680502	0.790309	0.0183837
TCONS_00049708	0	0	0.0568342	0	0.215445	1.77401	0	0	0.118627	0.818054	0.0934811	0.696878
TCONS_00091242	0.245984	0	0.00774111	0.814143	0.184702	0.221075	0.494873	0.187778	0.510915	0.314924	0.61829	1.10947
TCONS_00038230	0	0	0	0	0.798097	0	0	0	0	4.42301	0.952645	1.83233
TCONS_00091243	0.359585	0.326761	1.34989	0.248199	0.203845	0.287047	0.254522	0.113845	0.290155	0.320858	0.226874	0.575835
TCONS_00108576	0	0	0	0	0	6.40508	0	0	0	0	0	0
TCONS_00108578	0	0	0	0	0	0.546888	0	0	0	0	0	0.694671
TCONS_00028439	1.38078	0	0	0	0	11.7321	0	0	0.887571	0	0	0
TCONS_00108577	0	0	0	0	0.0834627	2.35512	0	0	0	0	0.205056	0
TCONS_00028434	0	0	0	9.1427	0	0	0	0	0.356185	0	0	0
TCONS_00082747	0.448117	0.447724	0.631825	0.498496	0.972532	0.789905	0.479325	0.151982	0.751177	0.306845	0.283039	1.34767
TCONS_00045356	0.0525187	0.210057	0.076046	0.174456	0.0780284	0.628711	0.0649485	0.30947	0.284169	0	0.176487	0.907579
TCONS_00108571	0	0	0	0	0.0153838	1.10766	0.0932217	0	0	0	0.0274564	1.17575
TCONS_00028433	0	0	0	0	0	0	0.0439936	0	0	0.136223	0.795273	0
TCONS_00026257	0	0	0.378101	0.52025	2.01098	0	0	0	0.0454034	0.101242	0.0811458	0
TCONS_00057328	0.853051	0.0392311	0.123028	0.999678	0.497021	0.453722	0.848179	0.245349	0.335859	6.45941	1.44518	1.25016
TCONS_00049714	0.1636	0.0399309	0.547166	0.182005	0.118869	0.207654	0.187357	0.367657	0.344744	0.296313	0.593566	0.557729
TCONS_00108573	0	0	0	0	0	1.71004	0	0	0	0.0365647	0.449669	0
TCONS_00028435	0	0	0	0	0	0	0	0	0	0	0	0.774484
TCONS_00028430	0	0	0	0	0	0	0	0.0821669	0	0	0	1.60723
TCONS_00026252	0.0939524	0.104399	0	0	0	0	0	0.0476167	2.26e-06	0	0.0343754	0.514367
TCONS_00082743	0	0	0	0	0.0413862	0	0	0.253361	0	0.0494967	0.02542	0.604484
TCONS_00026253	0.288886	7.45e-05	1.56428	31.1982	5.17376	9.33235	0.77348	0.077857	0.471861	7.12347	1.65716	2.86468
TCONS_00082742	0	0	0	0	0	50.3995	0	0	0	0	0	0
TCONS_00028431	0.0767195	0	0	0	0.0269417	2.52777	0	0.0723826	0	0	0.0314281	0.211749
TCONS_00082741	0.0607777	0.422522	1.04774	0.499446	0.381764	0.21582	0.128203	1.2109	0.934413	0.741423	0.608031	0.240531
TCONS_00082740	0	0.0259941	0.0786587	0.480499	0.657314	1.47257	0	0.168933	0.0973528	0.13514	0.297534	1.14052
TCONS_00108579	0	0	0	0	0	0.322808	0	0	0	0	0	0.521259
TCONS_00144637	0	0.0271542	0	0.402771	1.5132	0.252862	0	0.110646	0	0.740535	0.843659	0.357312
TCONS_00120688	0	0	0	0	0	0	0	0	0	0	0	3.35307
TCONS_00082780	0.124553	0.170057	0.565367	1.16457	0.623312	1.87852	0.329131	0.208305	0.178623	0.178089	0.71875	0.776815
TCONS_00096909	0	0	0	0	0	9.67034	0	0	0	0.228779	0	0
TCONS_00120223	0	0	0	0	0	14.0142	0	0	0	0	0.243506	0.67117
TCONS_00019947	0	0	0	0	0	4.95286	0	0	0	0	0.272359	0
TCONS_00016439	0	0.180665	0	0	0	0	0	0.275936	0	0	0.456914	1.62327
TCONS_00096908	0	0.0560604	0	0	0	0.285753	0	0	0	0	0.0155348	0.871003
TCONS_00096907	0	0	0	0	0	6.29713	0	0	0	0	0	0.523123
TCONS_00019946	0.103505	0.481449	0.290016	0	0.247717	0	0.134153	0.544929	0.26158	0.167642	0.155658	0.0223013
TCONS_00096906	0	0	0	0	0	15.868	0	0	0	0	0	0.668997
TCONS_00120222	0.525766	0.444432	0.16061	0	0.153735	0	0.217232	0.460852	0.110429	0.88331	0.238327	0.206529
TCONS_00096905	0.531151	0.387798	0.403271	11.2082	10.042	1.68003	2.12655	0.279369	1.12352	15.2379	7.14609	2.1322
TCONS_00096904	0	0	0	0	0	0	0	0	0	0	0	6.05668
TCONS_00019942	0	0	0	0	0	0	0	0	0	0	0	1.37288
TCONS_00019941	0	0	1.10607	0	19.9809	0	0	1.03825	0	0	0	0
[truncated: 939 more rows]
