# Supplementary material for: Long Noncoding RNAs in Response to Hyperosmolarity Stress, but Not Salt Stress, Were Mainly Enriched in the Rice Roots
Source: Int J Mol Sci. 2024 Jun 5;25(11):6226. doi: 10.3390/ijms25116226 (PMC11172603; doi:10.3390/ijms25116226)
Supplement: Supplementary file 1 [file ijms-25-06226-s001.zip › Table S4. PCGs and lncRNAs in 12 samples.xlsx]

## Sheet: Sheet1
Table S4. lncRNAs and PCGs in 12 different samples
	WT	OS	Shoots	Roots	Control	NaCl	Sorbitol	PCGs	lncRNAs
WT_L_C	1	0	1	0	1	0	0	26088	622
WT_L_N	1	0	1	0	0	1	0	26202	704
WT_L_S	1	0	1	0	0	0	1	25962	691
WT_R_C	1	0	0	1	1	0	0	25842	913
WT_R_N	1	0	0	1	0	1	0	26439	957
WT_R_S	1	0	0	1	0	0	1	26040	1500
OS_L_C	0	1	1	0	1	0	0	25148	574
OS_L_N	0	1	1	0	0	1	0	25083	654
OS_L_S	0	1	1	0	0	0	1	25422	725
OS_R_C	0	1	0	1	1	0	0	25543	922
OS_R_N	0	1	0	1	0	1	0	25833	919
OS_R_S	0	1	0	1	0	0	1	25423	1640
