# Supplementary material for: Long Noncoding RNAs in Response to Hyperosmolarity Stress, but Not Salt Stress, Were Mainly Enriched in the Rice Roots
Source: Int J Mol Sci. 2024 Jun 5;25(11):6226. doi: 10.3390/ijms25116226 (PMC11172603; doi:10.3390/ijms25116226)
Supplement: Supplementary file 1 [file ijms-25-06226-s001.zip › Table S5. Trans-regulated lncRNAs and PCGs in the í▌Blueí▌ model and í▌Yellowí▌ model.xlsx]

## Sheet: Blue
Table S5. Trans-regulated lncRNAs and PCGs in the “Blue” model and “Yellow” model.
LncRNA		PCG	ID
TCONS_00100026		TCONS_00000027	LOC_Os01g01060.1
TCONS_00113741		TCONS_00000053	LOC_Os01g01120.1
TCONS_00018852		TCONS_00000087	LOC_Os01g01302.1
TCONS_00019717		TCONS_00000126	LOC_Os01g01450.2
TCONS_00038896		TCONS_00009897	LOC_Os01g01520.1
TCONS_00125080		TCONS_00009910	LOC_Os01g01650.1
TCONS_00050616		TCONS_00009911	LOC_Os01g01660.1
TCONS_00036449		TCONS_00009955	LOC_Os01g02010.1
TCONS_00048493		TCONS_00009965	LOC_Os01g02080.1
TCONS_00077879		TCONS_00000306	LOC_Os01g02139.1
TCONS_00091264		TCONS_00000307	LOC_Os01g02150.1
TCONS_00151560		TCONS_00010188	LOC_Os01g03060.2
TCONS_00139448		TCONS_00010267	LOC_Os01g03940.1
TCONS_00139449		TCONS_00010306	LOC_Os01g04300.1
TCONS_00107804		TCONS_00000575	LOC_Os01g04350.1
TCONS_00082834		TCONS_00010313	LOC_Os01g04390.1
TCONS_00089498		TCONS_00000605	LOC_Os01g04590.1
		TCONS_00000621	LOC_Os01g04710.1
		TCONS_00000628	LOC_Os01g04730.1
		TCONS_00010373	LOC_Os01g04900.1
		TCONS_00010385	LOC_Os01g05010.1
		TCONS_00010390	LOC_Os01g05060.1
		TCONS_00010400	LOC_Os01g05080.1
		TCONS_00000806	LOC_Os01g05800.1
		TCONS_00010545	LOC_Os01g06580.1
		TCONS_00000923	LOC_Os01g07070.1
		TCONS_00010700	LOC_Os01g07420.1
		TCONS_00010763	LOC_Os01g07810.1
		TCONS_00010771	LOC_Os01g07890.1
		TCONS_00010789	LOC_Os01g07960.1
		TCONS_00001077	LOC_Os01g08140.1
		TCONS_00001130	LOC_Os01g08410.1
		TCONS_00010881	LOC_Os01g08660.1
		TCONS_00010882	LOC_Os01g08670.1
		TCONS_00001187	LOC_Os01g08830.1
		TCONS_00001201	LOC_Os01g09010.1
		TCONS_00001302	LOC_Os01g09510.1
		TCONS_00011097	LOC_Os01g09540.1
		TCONS_00001308	LOC_Os01g09570.1
		TCONS_00011135	LOC_Os01g09770.1
		TCONS_00011154	LOC_Os01g09880.1
		TCONS_00011155	LOC_Os01g09890.1
		TCONS_00001459	LOC_Os01g10820.1
		TCONS_00011343	LOC_Os01g11120.1
		TCONS_00011354	LOC_Os01g11230.1
		TCONS_00011392	LOC_Os01g11520.1
		TCONS_00001564	LOC_Os01g11620.1
		TCONS_00001565	LOC_Os01g11620.2
		TCONS_00011409	LOC_Os01g11810.2
		TCONS_00001609	LOC_Os01g11970.1
		TCONS_00001651	LOC_Os01g12220.1
		TCONS_00001692	LOC_Os01g12530.6
		TCONS_00011571	LOC_Os01g12830.1
		TCONS_00011605	LOC_Os01g13080.1
		TCONS_00001893	LOC_Os01g13170.1
		TCONS_00001910	LOC_Os01g13340.1
		TCONS_00001939	LOC_Os01g13700.1
		TCONS_00011700	LOC_Os01g13770.1
		TCONS_00011743	LOC_Os01g14110.1
		TCONS_00001993	LOC_Os01g14514.2
		TCONS_00011806	LOC_Os01g14670.1
		TCONS_00011874	LOC_Os01g15029.1
		TCONS_00011913	LOC_Os01g15320.1
		TCONS_00002140	LOC_Os01g15770.1
		TCONS_00002184	LOC_Os01g15970.1
		TCONS_00011995	LOC_Os01g16030.2
		TCONS_00011998	LOC_Os01g16040.1
		TCONS_00012051	LOC_Os01g16090.1
		TCONS_00002208	LOC_Os01g16120.1
		TCONS_00012064	LOC_Os01g16152.1
		TCONS_00012080	LOC_Os01g16240.1
		TCONS_00012126	LOC_Os01g16530.1
		TCONS_00012128	LOC_Os01g16550.1
		TCONS_00002308	LOC_Os01g16714.1
		TCONS_00012180	LOC_Os01g16890.1
		TCONS_00012239	LOC_Os01g17065.1
		TCONS_00002352	LOC_Os01g17150.1
		TCONS_00002359	LOC_Os01g17170.1
		TCONS_00012268	LOC_Os01g17470.1
		TCONS_00002397	LOC_Os01g18070.1
		TCONS_00002399	LOC_Os01g18080.1
		TCONS_00012282	LOC_Os01g18170.1
		TCONS_00002415	LOC_Os01g18210.1
		TCONS_00002433	LOC_Os01g18320.1
		TCONS_00002485	LOC_Os01g18850.4
		TCONS_00012380	LOC_Os01g19020.1
		TCONS_00002524	LOC_Os01g19220.1
		TCONS_00012461	LOC_Os01g19740.1
		TCONS_00002594	LOC_Os01g19820.3
		TCONS_00012470	LOC_Os01g19840.1
		TCONS_00002610	LOC_Os01g19970.1
		TCONS_00002619	LOC_Os01g20110.1
		TCONS_00002730	LOC_Os01g21310.1
		TCONS_00002779	LOC_Os01g21440.1
		TCONS_00002790	LOC_Os01g21560.1
		TCONS_00012630	LOC_Os01g22010.1
		TCONS_00012631	LOC_Os01g22010.3
		TCONS_00012679	LOC_Os01g22490.1
		TCONS_00012682	LOC_Os01g22520.1
		TCONS_00012683	LOC_Os01g22520.2
		TCONS_00002886	LOC_Os01g22640.1
		TCONS_00012711	LOC_Os01g22990.1
		TCONS_00002969	LOC_Os01g23620.1
		TCONS_00012749	LOC_Os01g23680.1
		TCONS_00003028	LOC_Os01g24070.1
		TCONS_00003029	LOC_Os01g24070.2
		TCONS_00003068	LOC_Os01g24690.1
		TCONS_00012884	LOC_Os01g25540.1
		TCONS_00012886	LOC_Os01g25560.1
		TCONS_00012890	LOC_Os01g25600.1
		TCONS_00003205	LOC_Os01g25610.1
		TCONS_00003228	LOC_Os01g26070.1
		TCONS_00013114	LOC_Os01g27520.1
		TCONS_00013162	LOC_Os01g28030.1
		TCONS_00003804	LOC_Os01g31610.1
		TCONS_00003817	LOC_Os01g31690.1
		TCONS_00003818	LOC_Os01g31690.2
		TCONS_00003888	LOC_Os01g32350.2
		TCONS_00003896	LOC_Os01g32380.1
		TCONS_00003900	LOC_Os01g32439.1
		TCONS_00003903	LOC_Os01g32460.1
		TCONS_00013524	LOC_Os01g32730.1
		TCONS_00013570	LOC_Os01g32964.1
		TCONS_00013593	LOC_Os01g33030.1
		TCONS_00004159	LOC_Os01g34480.1
		TCONS_00004221	LOC_Os01g35040.1
		TCONS_00004456	LOC_Os01g36860.1
		TCONS_00014203	LOC_Os01g38610.1
		TCONS_00014259	LOC_Os01g39270.1
		TCONS_00004837	LOC_Os01g39960.1
		TCONS_00014393	LOC_Os01g40640.1
		TCONS_00004928	LOC_Os01g40650.1
		TCONS_00014400	LOC_Os01g40690.1
		TCONS_00014476	LOC_Os01g41610.2
		TCONS_00014507	LOC_Os01g41810.1
		TCONS_00005140	LOC_Os01g42200.1
		TCONS_00014564	LOC_Os01g42294.1
		TCONS_00005178	LOC_Os01g42650.1
		TCONS_00014721	LOC_Os01g43080.1
		TCONS_00005254	LOC_Os01g43120.1
		TCONS_00005260	LOC_Os01g43160.1
		TCONS_00014758	LOC_Os01g43330.1
		TCONS_00014770	LOC_Os01g43390.1
		TCONS_00014847	LOC_Os01g44190.1
		TCONS_00014849	LOC_Os01g44210.1
		TCONS_00005562	LOC_Os01g45700.1
		TCONS_00014992	LOC_Os01g45730.1
		TCONS_00005566	LOC_Os01g45750.1
		TCONS_00005605	LOC_Os01g46080.1
		TCONS_00005613	LOC_Os01g46120.1
		TCONS_00005614	LOC_Os01g46120.2
		TCONS_00005626	LOC_Os01g46130.2
		TCONS_00005638	LOC_Os01g46140.1
		TCONS_00005675	LOC_Os01g46380.1
		TCONS_00015100	LOC_Os01g46400.1
		TCONS_00015155	LOC_Os01g46790.1
		TCONS_00015202	LOC_Os01g47080.1
		TCONS_00005801	LOC_Os01g47330.1
		TCONS_00005805	LOC_Os01g47400.1
		TCONS_00015248	LOC_Os01g47540.1
		TCONS_00015255	LOC_Os01g47560.1
		TCONS_00015267	LOC_Os01g47660.1
		TCONS_00005887	LOC_Os01g47770.1
		TCONS_00015299	LOC_Os01g47780.1
		TCONS_00015321	LOC_Os01g48060.2
		TCONS_00015339	LOC_Os01g48200.1
		TCONS_00015353	LOC_Os01g48280.1
		TCONS_00015381	LOC_Os01g48420.1
		TCONS_00015383	LOC_Os01g48440.1
		TCONS_00005965	LOC_Os01g48500.1
		TCONS_00005982	LOC_Os01g48690.1
		TCONS_00015449	LOC_Os01g48960.1
		TCONS_00006060	LOC_Os01g49190.1
		TCONS_00006063	LOC_Os01g49210.1
		TCONS_00006084	LOC_Os01g49290.1
		TCONS_00015586	LOC_Os01g49830.1
		TCONS_00015590	LOC_Os01g49890.1
		TCONS_00015592	LOC_Os01g49900.1
		TCONS_00006163	LOC_Os01g50010.1
		TCONS_00015649	LOC_Os01g50200.1
		TCONS_00015718	LOC_Os01g50930.1
		TCONS_00006307	LOC_Os01g50934.1
		TCONS_00015777	LOC_Os01g51530.1
		TCONS_00006452	LOC_Os01g51980.1
		TCONS_00006453	LOC_Os01g52010.1
		TCONS_00015854	LOC_Os01g52030.1
		TCONS_00006461	LOC_Os01g52120.1
		TCONS_00006472	LOC_Os01g52170.1
		TCONS_00015876	LOC_Os01g52214.1
		TCONS_00006482	LOC_Os01g52240.1
		TCONS_00015889	LOC_Os01g52390.1
		TCONS_00015891	LOC_Os01g52490.1
		TCONS_00015917	LOC_Os01g52790.1
		TCONS_00006687	LOC_Os01g53060.1
		TCONS_00006701	LOC_Os01g53140.1
		TCONS_00006702	LOC_Os01g53150.2
		TCONS_00006713	LOC_Os01g53240.1
		TCONS_00015987	LOC_Os01g53500.1
		TCONS_00006774	LOC_Os01g53620.1
		TCONS_00006898	LOC_Os01g54540.1
		TCONS_00006912	LOC_Os01g54590.1
		TCONS_00016181	LOC_Os01g54870.1
		TCONS_00006950	LOC_Os01g55000.1
		TCONS_00016212	LOC_Os01g55030.1
		TCONS_00007018	LOC_Os01g55570.4
		TCONS_00016316	LOC_Os01g55730.1
		TCONS_00016323	LOC_Os01g55750.3
		TCONS_00016336	LOC_Os01g55870.1
		TCONS_00007057	LOC_Os01g55940.1
		TCONS_00016548	LOC_Os01g56680.1
		TCONS_00007223	LOC_Os01g56930.1
		TCONS_00007227	LOC_Os01g56969.1
		TCONS_00007412	LOC_Os01g57880.1
		TCONS_00016761	LOC_Os01g58150.1
		TCONS_00016795	LOC_Os01g58390.1
		TCONS_00007499	LOC_Os01g58459.1
		TCONS_00007507	LOC_Os01g58470.1
		TCONS_00007568	LOC_Os01g59000.1
		TCONS_00016847	LOC_Os01g59060.1
		TCONS_00007576	LOC_Os01g59090.1
		TCONS_00016901	LOC_Os01g59510.1
		TCONS_00016921	LOC_Os01g59730.1
		TCONS_00016999	LOC_Os01g59930.1
		TCONS_00007695	LOC_Os01g59990.1
		TCONS_00007725	LOC_Os01g60309.1
		TCONS_00007764	LOC_Os01g60770.1
		TCONS_00007791	LOC_Os01g60790.1
		TCONS_00017233	LOC_Os01g60860.1
		TCONS_00017277	LOC_Os01g61330.1
		TCONS_00007868	LOC_Os01g61350.1
		TCONS_00007892	LOC_Os01g61500.1
		TCONS_00017346	LOC_Os01g61760.4
		TCONS_00017372	LOC_Os01g61814.1
		TCONS_00007955	LOC_Os01g62020.1
		TCONS_00017458	LOC_Os01g62200.1
		TCONS_00008027	LOC_Os01g62210.1
		TCONS_00017464	LOC_Os01g62244.1
		TCONS_00017471	LOC_Os01g62350.1
		TCONS_00017500	LOC_Os01g62480.1
		TCONS_00017512	LOC_Os01g62620.1
		TCONS_00008166	LOC_Os01g63050.1
		TCONS_00008229	LOC_Os01g63770.2
		TCONS_00008306	LOC_Os01g64270.1
		TCONS_00008343	LOC_Os01g64630.1
		TCONS_00017789	LOC_Os01g64690.1
		TCONS_00017929	LOC_Os01g65670.1
		TCONS_00017931	LOC_Os01g65680.1
		TCONS_00017932	LOC_Os01g65690.1
		TCONS_00017946	LOC_Os01g65790.1
		TCONS_00018119	LOC_Os01g66600.1
		TCONS_00018169	LOC_Os01g66970.3
		TCONS_00018175	LOC_Os01g66980.1
		TCONS_00008744	LOC_Os01g67090.1
		TCONS_00008764	LOC_Os01g67134.1
		TCONS_00008809	LOC_Os01g67480.1
		TCONS_00018300	LOC_Os01g67720.1
		TCONS_00018381	LOC_Os01g68030.1
		TCONS_00008872	LOC_Os01g68050.1
		TCONS_00018481	LOC_Os01g68500.1
		TCONS_00008974	LOC_Os01g68800.1
		TCONS_00018549	LOC_Os01g68890.1
		TCONS_00018550	LOC_Os01g68900.1
		TCONS_00018582	LOC_Os01g69080.1
		TCONS_00009027	LOC_Os01g69120.1
		TCONS_00009079	LOC_Os01g69890.1
		TCONS_00018677	LOC_Os01g70180.1
		TCONS_00018679	LOC_Os01g70190.1
		TCONS_00018689	LOC_Os01g70240.2
		TCONS_00018691	LOC_Os01g70240.1
		TCONS_00018710	LOC_Os01g70310.2
		TCONS_00018784	LOC_Os01g70740.1
		TCONS_00018856	LOC_Os01g71050.1
		TCONS_00009242	LOC_Os01g71170.1
		TCONS_00009246	LOC_Os01g71190.1
		TCONS_00018877	LOC_Os01g71210.1
		TCONS_00009272	LOC_Os01g71330.1
		TCONS_00018898	LOC_Os01g71474.1
		TCONS_00019149	LOC_Os01g72800.1
		TCONS_00009521	LOC_Os01g73024.1
		TCONS_00019225	LOC_Os01g73160.1
		TCONS_00009589	LOC_Os01g73234.2
		TCONS_00009590	LOC_Os01g73234.1
		TCONS_00009620	LOC_Os01g73420.1
		TCONS_00019263	LOC_Os01g73540.1
		TCONS_00019327	LOC_Os01g73780.1
		TCONS_00009755	LOC_Os01g73990.1
		TCONS_00019401	LOC_Os01g74190.1
		TCONS_00009783	LOC_Os01g74280.1
		TCONS_00019496	LOC_Os01g74650.1
		TCONS_00019497	LOC_Os01g74650.2
		TCONS_00024224	LOC_Os10g01044.1
		TCONS_00024337	LOC_Os10g02220.4
		TCONS_00020063	LOC_Os10g02270.1
		TCONS_00020376	LOC_Os10g06000.1
		TCONS_00024851	LOC_Os10g08011.1
		TCONS_00020655	LOC_Os10g08930.1
		TCONS_00025000	LOC_Os10g10080.1
		TCONS_00020755	LOC_Os10g10180.1
		TCONS_00020822	LOC_Os10g10870.1
		TCONS_00025096	LOC_Os10g11022.1
		TCONS_00020875	LOC_Os10g11354.1
		TCONS_00025212	LOC_Os10g12300.1
		TCONS_00025233	LOC_Os10g12750.1
		TCONS_00025282	LOC_Os10g13850.1
		TCONS_00025313	LOC_Os10g14194.1
		TCONS_00021190	LOC_Os10g16974.1
		TCONS_00021219	LOC_Os10g17260.1
		TCONS_00021520	LOC_Os10g21190.1
		TCONS_00021531	LOC_Os10g21268.1
		TCONS_00021603	LOC_Os10g21910.2
		TCONS_00021621	LOC_Os10g22039.1
		TCONS_00025886	LOC_Os10g22560.3
		TCONS_00025967	LOC_Os10g23180.1
		TCONS_00026233	LOC_Os10g25570.2
		TCONS_00026234	LOC_Os10g25570.3
		TCONS_00021932	LOC_Os10g26390.1
		TCONS_00021952	LOC_Os10g26540.1
		TCONS_00022031	LOC_Os10g26850.1
		TCONS_00026398	LOC_Os10g27174.1
		TCONS_00022101	LOC_Os10g27190.1
		TCONS_00026427	LOC_Os10g27310.1
		TCONS_00026623	LOC_Os10g29470.1
		TCONS_00026632	LOC_Os10g29620.1
		TCONS_00022352	LOC_Os10g30080.1
		TCONS_00022523	LOC_Os10g31780.1
		TCONS_00026981	LOC_Os10g32400.2
		TCONS_00027039	LOC_Os10g32820.1
		TCONS_00027056	LOC_Os10g32920.1
		TCONS_00022806	LOC_Os10g33920.1
		TCONS_00022822	LOC_Os10g33960.2
		TCONS_00027228	LOC_Os10g34180.1
		TCONS_00022869	LOC_Os10g34520.1
		TCONS_00022870	LOC_Os10g34540.1
		TCONS_00027350	LOC_Os10g35100.1
		TCONS_00022954	LOC_Os10g35110.2
		TCONS_00022992	LOC_Os10g35370.1
		TCONS_00023092	LOC_Os10g35644.1
		TCONS_00027433	LOC_Os10g35810.1
		TCONS_00027437	LOC_Os10g35840.1
		TCONS_00023135	LOC_Os10g35950.1
		TCONS_00023254	LOC_Os10g36550.2
		TCONS_00027548	LOC_Os10g36860.1
		TCONS_00027549	LOC_Os10g36870.1
		TCONS_00023330	LOC_Os10g37180.1
		TCONS_00027566	LOC_Os10g37190.1
		TCONS_00023369	LOC_Os10g37350.1
		TCONS_00027595	LOC_Os10g37400.1
		TCONS_00023449	LOC_Os10g37850.3
		TCONS_00027647	LOC_Os10g37860.1
		TCONS_00027651	LOC_Os10g37980.1
		TCONS_00027673	LOC_Os10g38140.1
		TCONS_00023507	LOC_Os10g38580.1
		TCONS_00027715	LOC_Os10g38910.1
		TCONS_00023536	LOC_Os10g38930.1
		TCONS_00023538	LOC_Os10g38940.1
		TCONS_00027722	LOC_Os10g39000.1
		TCONS_00023561	LOC_Os10g39170.1
		TCONS_00027759	LOC_Os10g39400.1
		TCONS_00023584	LOC_Os10g39420.1
		TCONS_00027767	LOC_Os10g39450.1
		TCONS_00023663	LOC_Os10g39840.1
		TCONS_00023705	LOC_Os10g39930.2
		TCONS_00027858	LOC_Os10g40030.5
		TCONS_00023761	LOC_Os10g40410.2
		TCONS_00027941	LOC_Os10g40520.1
		TCONS_00027984	LOC_Os10g40720.1
		TCONS_00023789	LOC_Os10g40730.1
		TCONS_00028121	LOC_Os10g41410.2
		TCONS_00028133	LOC_Os10g41470.1
		TCONS_00023997	LOC_Os10g41710.1
		TCONS_00028186	LOC_Os10g41800.1
		TCONS_00024096	LOC_Os10g42240.1
		TCONS_00024124	LOC_Os10g42620.1
		TCONS_00024135	LOC_Os10g42700.1
		TCONS_00028380	LOC_Os10g42840.1
		TCONS_00028383	LOC_Os10g42860.1
		TCONS_00024196	LOC_Os10g42960.1
		TCONS_00024203	LOC_Os10g43050.1
		TCONS_00033778	LOC_Os11g01040.1
		TCONS_00033784	LOC_Os11g01180.1
		TCONS_00033828	LOC_Os11g01420.1
		TCONS_00028749	LOC_Os11g01570.1
		TCONS_00028771	LOC_Os11g01600.2
		TCONS_00033965	LOC_Os11g02305.1
		TCONS_00028861	LOC_Os11g02350.1
		TCONS_00028862	LOC_Os11g02369.1
		TCONS_00028863	LOC_Os11g02369.1
		TCONS_00028875	LOC_Os11g02424.2
		TCONS_00033988	LOC_Os11g02440.1
		TCONS_00034047	LOC_Os11g02730.1
		TCONS_00028958	LOC_Os11g03240.1
		TCONS_00028975	LOC_Os11g03390.1
		TCONS_00034122	LOC_Os11g03400.1
		TCONS_00029192	LOC_Os11g04720.2
		TCONS_00034472	LOC_Os11g05370.1
		TCONS_00029313	LOC_Os11g05494.1
		TCONS_00029333	LOC_Os11g05556.1
		TCONS_00034508	LOC_Os11g05660.1
		TCONS_00034541	LOC_Os11g05870.1
		TCONS_00029533	LOC_Os11g06750.1
		TCONS_00034794	LOC_Os11g07670.1
		TCONS_00029724	LOC_Os11g07830.1
		TCONS_00029771	LOC_Os11g07922.1
		TCONS_00030091	LOC_Os11g10870.1
		TCONS_00030144	LOC_Os11g11390.1
		TCONS_00035459	LOC_Os11g13870.1
		TCONS_00030340	LOC_Os11g13890.5
		TCONS_00030342	LOC_Os11g13890.1
		TCONS_00030343	LOC_Os11g13890.2
		TCONS_00035467	LOC_Os11g13934.1
		TCONS_00030576	LOC_Os11g16550.1
		TCONS_00030623	LOC_Os11g17290.2
		TCONS_00030631	LOC_Os11g17350.1
		TCONS_00030694	LOC_Os11g18044.1
		TCONS_00030996	LOC_Os11g20790.1
		TCONS_00036386	LOC_Os11g23790.1
		TCONS_00036531	LOC_Os11g25260.1
		TCONS_00031348	LOC_Os11g25860.1
		TCONS_00031398	LOC_Os11g26190.1
		TCONS_00036624	LOC_Os11g26850.2
		TCONS_00031440	LOC_Os11g26860.1
		TCONS_00031442	LOC_Os11g26910.1
		TCONS_00036665	LOC_Os11g27540.1
		TCONS_00031582	LOC_Os11g28130.1
		TCONS_00036708	LOC_Os11g28270.1
		TCONS_00036792	LOC_Os11g29190.2
		TCONS_00036794	LOC_Os11g29190.4
		TCONS_00031852	LOC_Os11g30360.1
		TCONS_00031873	LOC_Os11g30560.1
		TCONS_00037075	LOC_Os11g31900.1
		TCONS_00032019	LOC_Os11g32320.1
		TCONS_00037184	LOC_Os11g32500.1
		TCONS_00037197	LOC_Os11g32650.1
		TCONS_00037270	LOC_Os11g33120.1
		TCONS_00037353	LOC_Os11g34210.1
		TCONS_00037544	LOC_Os11g34940.1
		TCONS_00037579	LOC_Os11g35080.1
		TCONS_00032338	LOC_Os11g35310.1
		TCONS_00032540	LOC_Os11g37080.1
		TCONS_00037765	LOC_Os11g37130.1
		TCONS_00032592	LOC_Os11g37480.1
		TCONS_00032620	LOC_Os11g37640.1
		TCONS_00037851	LOC_Os11g37900.1
		TCONS_00032832	LOC_Os11g38959.1
		TCONS_00033058	LOC_Os11g41140.1
		TCONS_00038145	LOC_Os11g41150.1
		TCONS_00033157	LOC_Os11g41610.1
		TCONS_00033257	LOC_Os11g42500.1
		TCONS_00033267	LOC_Os11g42550.1
		TCONS_00038305	LOC_Os11g42960.1
		TCONS_00033357	LOC_Os11g43620.2
		TCONS_00033578	LOC_Os11g45400.1
		TCONS_00033723	LOC_Os11g47730.2
		TCONS_00033767	LOC_Os11g48040.1
		TCONS_00039023	LOC_Os12g01150.1
		TCONS_00043777	LOC_Os12g01180.2
		TCONS_00043924	LOC_Os12g02030.1
		TCONS_00039201	LOC_Os12g02300.1
		TCONS_00039202	LOC_Os12g02310.1
		TCONS_00043959	LOC_Os12g02370.2
		TCONS_00043960	LOC_Os12g02370.4
		TCONS_00044099	LOC_Os12g03090.1
		TCONS_00044123	LOC_Os12g03200.3
		TCONS_00044215	LOC_Os12g03880.1
		TCONS_00039455	LOC_Os12g04150.1
		TCONS_00039542	LOC_Os12g05000.1
		TCONS_00044475	LOC_Os12g05430.1
		TCONS_00039604	LOC_Os12g05550.1
		TCONS_00039653	LOC_Os12g05980.1
		TCONS_00044552	LOC_Os12g06260.1
		TCONS_00039779	LOC_Os12g07010.1
		TCONS_00039803	LOC_Os12g07220.1
		TCONS_00039874	LOC_Os12g07580.1
		TCONS_00044769	LOC_Os12g07650.1
		TCONS_00039976	LOC_Os12g08250.1
		TCONS_00044912	LOC_Os12g08280.1
		TCONS_00040036	LOC_Os12g08760.1
		TCONS_00040040	LOC_Os12g08770.1
		TCONS_00045011	LOC_Os12g09280.1
		TCONS_00040101	LOC_Os12g09300.1
		TCONS_00040214	LOC_Os12g10650.1
		TCONS_00040243	LOC_Os12g10784.2
		TCONS_00040392	LOC_Os12g12570.1
		TCONS_00040393	LOC_Os12g12580.1
		TCONS_00040531	LOC_Os12g13460.1
		TCONS_00040551	LOC_Os12g13674.1
		TCONS_00045803	LOC_Os12g17320.1
		TCONS_00045852	LOC_Os12g17830.1
		TCONS_00040866	LOC_Os12g17910.1
		TCONS_00045936	LOC_Os12g18630.1
		TCONS_00041244	LOC_Os12g21710.1
		TCONS_00046164	LOC_Os12g21798.1
		TCONS_00046274	LOC_Os12g22284.1
		TCONS_00041502	LOC_Os12g23200.1
		TCONS_00041503	LOC_Os12g23200.2
		TCONS_00046463	LOC_Os12g25120.1
		TCONS_00046564	LOC_Os12g26220.1
		TCONS_00041757	LOC_Os12g26880.1
		TCONS_00041854	LOC_Os12g28015.1
		TCONS_00046787	LOC_Os12g28770.1
		TCONS_00041953	LOC_Os12g29570.1
		TCONS_00047026	LOC_Os12g31450.1
		TCONS_00042136	LOC_Os12g31800.1
		TCONS_00047106	LOC_Os12g32280.1
		TCONS_00042184	LOC_Os12g32284.1
		TCONS_00047128	LOC_Os12g32580.1
		TCONS_00047176	LOC_Os12g32950.1
		TCONS_00047178	LOC_Os12g32980.1
		TCONS_00047184	LOC_Os12g32992.1
		TCONS_00042277	LOC_Os12g33080.1
		TCONS_00047311	LOC_Os12g34524.1
		TCONS_00042445	LOC_Os12g34796.1
		TCONS_00047341	LOC_Os12g34874.1
		TCONS_00047344	LOC_Os12g34880.1
		TCONS_00047345	LOC_Os12g34890.1
		TCONS_00042527	LOC_Os12g35450.1
		TCONS_00047404	LOC_Os12g35570.1
		TCONS_00042608	LOC_Os12g35580.1
		TCONS_00042669	LOC_Os12g36194.1
		TCONS_00047616	LOC_Os12g37610.1
		TCONS_00042827	LOC_Os12g37650.1
		TCONS_00047636	LOC_Os12g37910.2
		TCONS_00042879	LOC_Os12g38000.1
		TCONS_00042893	LOC_Os12g38170.1
		TCONS_00042916	LOC_Os12g38360.1
		TCONS_00047693	LOC_Os12g38400.2
		TCONS_00047702	LOC_Os12g38430.1
		TCONS_00042994	LOC_Os12g38650.1
		TCONS_00043021	LOC_Os12g38810.1
		TCONS_00043103	LOC_Os12g39370.1
		TCONS_00043135	LOC_Os12g39620.1
		TCONS_00043192	LOC_Os12g40115.1
		TCONS_00047934	LOC_Os12g41090.1
		TCONS_00047971	LOC_Os12g41430.2
		TCONS_00047993	LOC_Os12g41660.1
		TCONS_00048013	LOC_Os12g41720.1
		TCONS_00048116	LOC_Os12g42090.2
		TCONS_00043534	LOC_Os12g42210.1
		TCONS_00043535	LOC_Os12g42230.1
		TCONS_00043626	LOC_Os12g42884.1
		TCONS_00043667	LOC_Os12g43510.1
		TCONS_00043680	LOC_Os12g43640.1
		TCONS_00048388	LOC_Os12g43950.2
		TCONS_00048422	LOC_Os12g44100.1
		TCONS_00057191	LOC_Os02g01250.1
		TCONS_00057201	LOC_Os02g01332.1
		TCONS_00057210	LOC_Os02g01380.1
		TCONS_00057227	LOC_Os02g01560.1
		TCONS_00048846	LOC_Os02g01720.1
		TCONS_00057237	LOC_Os02g01730.1
		TCONS_00057287	LOC_Os02g02040.6
		TCONS_00048909	LOC_Os02g02130.1
		TCONS_00048926	LOC_Os02g02390.1
		TCONS_00048942	LOC_Os02g02520.1
		TCONS_00057379	LOC_Os02g02590.1
		TCONS_00048959	LOC_Os02g02600.1
		TCONS_00057421	LOC_Os02g02860.1
		TCONS_00049037	LOC_Os02g02920.1
		TCONS_00049059	LOC_Os02g03070.1
		TCONS_00057502	LOC_Os02g03110.1
		TCONS_00057509	LOC_Os02g03230.1
		TCONS_00049098	LOC_Os02g03250.1
		TCONS_00049105	LOC_Os02g03294.1
		TCONS_00049118	LOC_Os02g03330.1
		TCONS_00049150	LOC_Os02g03430.1
		TCONS_00049170	LOC_Os02g03580.1
		TCONS_00057573	LOC_Os02g03740.1
		TCONS_00049211	LOC_Os02g03790.1
		TCONS_00057730	LOC_Os02g04460.1
		TCONS_00049348	LOC_Os02g04610.1
		TCONS_00049450	LOC_Os02g05244.2
		TCONS_00049509	LOC_Os02g05470.1
		TCONS_00057909	LOC_Os02g05480.1
		TCONS_00058015	LOC_Os02g05890.1
		TCONS_00049729	LOC_Os02g06360.1
		TCONS_00058103	LOC_Os02g06380.1
		TCONS_00049738	LOC_Os02g06430.1
		TCONS_00058148	LOC_Os02g06640.3
		TCONS_00058150	LOC_Os02g06700.2
		TCONS_00049806	LOC_Os02g06840.1
		TCONS_00049817	LOC_Os02g06890.1
		TCONS_00049871	LOC_Os02g07110.1
		TCONS_00049891	LOC_Os02g07230.1
		TCONS_00049962	LOC_Os02g07410.1
		TCONS_00058265	LOC_Os02g07450.2
		TCONS_00058313	LOC_Os02g07750.1
		TCONS_00050051	LOC_Os02g07890.2
		TCONS_00050054	LOC_Os02g07910.2
		TCONS_00050055	LOC_Os02g07910.1
		TCONS_00050061	LOC_Os02g08100.1
		TCONS_00058394	LOC_Os02g08170.1
		TCONS_00050088	LOC_Os02g08260.1
		TCONS_00050128	LOC_Os02g08380.1
		TCONS_00050169	LOC_Os02g09140.1
		TCONS_00058501	LOC_Os02g09359.1
		TCONS_00050205	LOC_Os02g09470.1
		TCONS_00058537	LOC_Os02g09490.1
		TCONS_00058550	LOC_Os02g09590.1
		TCONS_00058555	LOC_Os02g09630.1
		TCONS_00050219	LOC_Os02g09660.1
		TCONS_00058578	LOC_Os02g09750.1
		TCONS_00058611	LOC_Os02g09930.1
		TCONS_00058612	LOC_Os02g09940.1
		TCONS_00058624	LOC_Os02g10070.1
		TCONS_00050287	LOC_Os02g10080.2
		TCONS_00058659	LOC_Os02g10200.1
		TCONS_00058697	LOC_Os02g10390.1
		TCONS_00050345	LOC_Os02g10480.1
		TCONS_00058806	LOC_Os02g10810.1
		TCONS_00058822	LOC_Os02g10850.1
		TCONS_00050452	LOC_Os02g11705.1
		TCONS_00058881	LOC_Os02g11770.1
		TCONS_00059082	LOC_Os02g12790.1
		TCONS_00050710	LOC_Os02g13060.1
		TCONS_00059175	LOC_Os02g13530.1
		TCONS_00050809	LOC_Os02g13600.1
		TCONS_00059210	LOC_Os02g13870.1
		TCONS_00050888	LOC_Os02g14170.1
		TCONS_00050890	LOC_Os02g14170.2
		TCONS_00051027	LOC_Os02g14860.1
		TCONS_00051035	LOC_Os02g14890.1
		TCONS_00051105	LOC_Os02g15230.1
		TCONS_00059441	LOC_Os02g15660.1
		TCONS_00051162	LOC_Os02g15670.1
		TCONS_00051163	LOC_Os02g15690.1
		TCONS_00051166	LOC_Os02g15750.1
		TCONS_00059472	LOC_Os02g15900.1
		TCONS_00051197	LOC_Os02g16030.1
		TCONS_00059611	LOC_Os02g17534.1
		TCONS_00059664	LOC_Os02g17920.1
		TCONS_00059706	LOC_Os02g18380.1
		TCONS_00059720	LOC_Os02g18550.1
		TCONS_00059764	LOC_Os02g18784.1
		TCONS_00051650	LOC_Os02g19640.1
		TCONS_00059967	LOC_Os02g20360.1
		TCONS_00051748	LOC_Os02g20490.1
		TCONS_00060029	LOC_Os02g20934.1
		TCONS_00051889	LOC_Os02g21660.1
		TCONS_00051890	LOC_Os02g21700.1
		TCONS_00051910	LOC_Os02g21890.1
		TCONS_00051961	LOC_Os02g22260.1
		TCONS_00052000	LOC_Os02g22380.1
		TCONS_00060406	LOC_Os02g24020.1
		TCONS_00052139	LOC_Os02g24330.1
		TCONS_00060783	LOC_Os02g26790.1
		TCONS_00052596	LOC_Os02g27760.1
		TCONS_00052713	LOC_Os02g28900.1
		TCONS_00052749	LOC_Os02g29400.1
		TCONS_00052789	LOC_Os02g29960.1
		TCONS_00061227	LOC_Os02g30460.1
		TCONS_00061241	LOC_Os02g30624.2
		TCONS_00061242	LOC_Os02g30624.1
		TCONS_00052875	LOC_Os02g30650.1
		TCONS_00061358	LOC_Os02g31874.1
		TCONS_00061503	LOC_Os02g32760.1
		TCONS_00053160	LOC_Os02g33030.1
		TCONS_00061533	LOC_Os02g33140.1
		TCONS_00053205	LOC_Os02g33450.1
		TCONS_00061576	LOC_Os02g33550.1
		TCONS_00053320	LOC_Os02g34460.2
		TCONS_00061647	LOC_Os02g34510.1
		TCONS_00053354	LOC_Os02g34640.1
		TCONS_00053389	LOC_Os02g34860.1
		TCONS_00053403	LOC_Os02g34930.1
		TCONS_00061830	LOC_Os02g35730.1
		TCONS_00053603	LOC_Os02g36570.1
		TCONS_00062081	LOC_Os02g37654.1
		TCONS_00062083	LOC_Os02g37690.1
		TCONS_00062084	LOC_Os02g37700.1
		TCONS_00062096	LOC_Os02g37800.1
		TCONS_00062101	LOC_Os02g37830.1
		TCONS_00062114	LOC_Os02g37862.1
		TCONS_00062157	LOC_Os02g38050.3
		TCONS_00053895	LOC_Os02g38210.1
		TCONS_00062187	LOC_Os02g38240.1
		TCONS_00062215	LOC_Os02g38440.1
		TCONS_00054132	LOC_Os02g39340.1
		TCONS_00062356	LOC_Os02g39600.1
		TCONS_00062406	LOC_Os02g39830.1
		TCONS_00054183	LOC_Os02g39870.1
		TCONS_00062450	LOC_Os02g40040.1
		TCONS_00062573	LOC_Os02g40880.1
		TCONS_00062591	LOC_Os02g41470.3
		TCONS_00054325	LOC_Os02g41520.1
		TCONS_00062602	LOC_Os02g41590.1
		TCONS_00062604	LOC_Os02g41630.2
		TCONS_00062608	LOC_Os02g41650.1
		TCONS_00054353	LOC_Os02g41780.1
		TCONS_00054354	LOC_Os02g41800.1
		TCONS_00054435	LOC_Os02g42310.1
		TCONS_00062697	LOC_Os02g42314.2
		TCONS_00054480	LOC_Os02g42540.1
		TCONS_00062814	LOC_Os02g43194.1
		TCONS_00054586	LOC_Os02g43280.1
		TCONS_00062888	LOC_Os02g43600.1
		TCONS_00062893	LOC_Os02g43660.1
		TCONS_00062895	LOC_Os02g43670.1
		TCONS_00062909	LOC_Os02g43830.1
		TCONS_00062922	LOC_Os02g43870.1
		TCONS_00054677	LOC_Os02g44100.2
		TCONS_00054681	LOC_Os02g44108.1
		TCONS_00063040	LOC_Os02g44540.4
		TCONS_00054784	LOC_Os02g44670.1
		TCONS_00063122	LOC_Os02g44780.3
		TCONS_00054800	LOC_Os02g44940.1
		TCONS_00054818	LOC_Os02g45120.2
		TCONS_00054834	LOC_Os02g45344.1
		TCONS_00063330	LOC_Os02g45820.1
		TCONS_00063395	LOC_Os02g46150.1
		TCONS_00054932	LOC_Os02g46260.1
		TCONS_00063430	LOC_Os02g46440.3
		TCONS_00055089	LOC_Os02g46830.1
		TCONS_00063533	LOC_Os02g46970.1
		TCONS_00055154	LOC_Os02g47140.1
		TCONS_00055170	LOC_Os02g47220.3
		TCONS_00063654	LOC_Os02g47610.1
		TCONS_00055323	LOC_Os02g48290.1
		TCONS_00055357	LOC_Os02g48470.1
		TCONS_00055358	LOC_Os02g48480.1
		TCONS_00063787	LOC_Os02g48560.4
		TCONS_00063790	LOC_Os02g48560.3
		TCONS_00063791	LOC_Os02g48560.6
		TCONS_00063792	LOC_Os02g48560.2
		TCONS_00063805	LOC_Os02g48570.2
		TCONS_00063806	LOC_Os02g48570.1
		TCONS_00063817	LOC_Os02g48660.1
		TCONS_00055382	LOC_Os02g48720.1
		TCONS_00055572	LOC_Os02g49870.2
		TCONS_00063976	LOC_Os02g49880.1
		TCONS_00055576	LOC_Os02g49920.1
		TCONS_00064008	LOC_Os02g50240.2
		TCONS_00055685	LOC_Os02g50490.1
		TCONS_00055689	LOC_Os02g50540.1
		TCONS_00064056	LOC_Os02g50620.1
		TCONS_00064091	LOC_Os02g50810.1
		TCONS_00055754	LOC_Os02g51040.1
		TCONS_00064209	LOC_Os02g51370.1
		TCONS_00055874	LOC_Os02g51470.3
		TCONS_00055876	LOC_Os02g51470.2
		TCONS_00055890	LOC_Os02g51570.1
		TCONS_00064323	LOC_Os02g52450.2
		TCONS_00056006	LOC_Os02g52550.1
		TCONS_00064346	LOC_Os02g52650.1
		TCONS_00064358	LOC_Os02g52744.1
		TCONS_00064372	LOC_Os02g52860.1
		TCONS_00056049	LOC_Os02g52940.2
		TCONS_00064435	LOC_Os02g53200.2
		TCONS_00064453	LOC_Os02g53350.1
		TCONS_00064477	LOC_Os02g53530.1
		TCONS_00056235	LOC_Os02g53994.1
		TCONS_00064548	LOC_Os02g54060.1
		TCONS_00064620	LOC_Os02g54360.1
		TCONS_00056281	LOC_Os02g54470.1
		TCONS_00056328	LOC_Os02g54700.2
		TCONS_00064652	LOC_Os02g54710.1
		TCONS_00064666	LOC_Os02g54770.2
		TCONS_00064720	LOC_Os02g55120.1
		TCONS_00056448	LOC_Os02g55370.1
		TCONS_00056537	LOC_Os02g55560.1
		TCONS_00056546	LOC_Os02g55630.1
		TCONS_00064834	LOC_Os02g56014.1
		TCONS_00064879	LOC_Os02g56200.1
		TCONS_00056738	LOC_Os02g56550.1
		TCONS_00056802	LOC_Os02g56940.1
		TCONS_00056806	LOC_Os02g56960.1
		TCONS_00056811	LOC_Os02g56990.1
		TCONS_00056813	LOC_Os02g57010.1
		TCONS_00056814	LOC_Os02g57020.1
		TCONS_00064983	LOC_Os02g57100.1
		TCONS_00056877	LOC_Os02g57280.5
		TCONS_00065085	LOC_Os02g57480.1
		TCONS_00065098	LOC_Os02g57670.1
		TCONS_00056968	LOC_Os02g57760.1
		TCONS_00065123	LOC_Os02g57830.2
		TCONS_00065331	LOC_Os02g58450.1
		TCONS_00065396	LOC_Os02g58650.1
		TCONS_00057138	LOC_Os02g58790.1
		TCONS_00065854	LOC_Os03g01018.1
		TCONS_00065855	LOC_Os03g01020.1
		TCONS_00065926	LOC_Os03g01222.1
		TCONS_00065945	LOC_Os03g01320.1
		TCONS_00074327	LOC_Os03g01900.1
		TCONS_00074332	LOC_Os03g01910.1
		TCONS_00074340	LOC_Os03g01920.1
		TCONS_00074374	LOC_Os03g02190.1
		TCONS_00074377	LOC_Os03g02240.1
		TCONS_00066204	LOC_Os03g02580.1
		TCONS_00066213	LOC_Os03g02640.1
		TCONS_00066279	LOC_Os03g02960.1
		TCONS_00074479	LOC_Os03g02970.1
		TCONS_00074481	LOC_Os03g03020.1
		TCONS_00066312	LOC_Os03g03164.1
		TCONS_00066323	LOC_Os03g03260.1
		TCONS_00066337	LOC_Os03g03320.1
		TCONS_00074505	LOC_Os03g03360.1
		TCONS_00074528	LOC_Os03g03470.2
		TCONS_00066372	LOC_Os03g03500.1
		TCONS_00074559	LOC_Os03g03590.2
		TCONS_00066375	LOC_Os03g03600.1
		TCONS_00066392	LOC_Os03g03790.1
		TCONS_00066408	LOC_Os03g03949.2
		TCONS_00074649	LOC_Os03g03990.1
		TCONS_00074667	LOC_Os03g04260.1
		TCONS_00066456	LOC_Os03g04470.1
		TCONS_00066470	LOC_Os03g04580.1
		TCONS_00066472	LOC_Os03g04590.1
		TCONS_00066477	LOC_Os03g04650.1
		TCONS_00066478	LOC_Os03g04660.1
		TCONS_00066489	LOC_Os03g04750.1
		TCONS_00074869	LOC_Os03g05560.1
		TCONS_00074899	LOC_Os03g05740.1
		TCONS_00066746	LOC_Os03g05980.1
		TCONS_00074958	LOC_Os03g06230.1
		TCONS_00074969	LOC_Os03g06350.1
		TCONS_00066839	LOC_Os03g06570.1
		TCONS_00066873	LOC_Os03g06680.1
		TCONS_00075071	LOC_Os03g06980.1
		TCONS_00067020	LOC_Os03g07570.3
		TCONS_00067071	LOC_Os03g07910.1
		TCONS_00067095	LOC_Os03g08080.1
		TCONS_00075254	LOC_Os03g08090.1
		TCONS_00075259	LOC_Os03g08100.1
		TCONS_00067129	LOC_Os03g08360.1
		TCONS_00067143	LOC_Os03g08390.1
		TCONS_00075298	LOC_Os03g08440.1
		TCONS_00075300	LOC_Os03g08450.1
		TCONS_00067273	LOC_Os03g09045.1
		TCONS_00075396	LOC_Os03g09060.1
		TCONS_00075483	LOC_Os03g09850.1
		TCONS_00067330	LOC_Os03g09870.1
		TCONS_00067343	LOC_Os03g10030.1
		TCONS_00075518	LOC_Os03g10060.1
		TCONS_00067384	LOC_Os03g10340.1
		TCONS_00075615	LOC_Os03g10500.1
		TCONS_00067503	LOC_Os03g11060.1
		TCONS_00067531	LOC_Os03g11230.1
		TCONS_00067545	LOC_Os03g11320.1
		TCONS_00075745	LOC_Os03g11330.1
		TCONS_00075750	LOC_Os03g11340.1
		TCONS_00067705	LOC_Os03g12020.1
		TCONS_00075892	LOC_Os03g12030.1
		TCONS_00067806	LOC_Os03g12238.1
		TCONS_00075928	LOC_Os03g12260.1
		TCONS_00067843	LOC_Os03g12370.1
		TCONS_00075962	LOC_Os03g12560.1
		TCONS_00076055	LOC_Os03g13010.1
		TCONS_00076058	LOC_Os03g13030.1
		TCONS_00076066	LOC_Os03g13170.1
		TCONS_00076076	LOC_Os03g13200.1
		TCONS_00076156	LOC_Os03g13570.1
		TCONS_00068006	LOC_Os03g13590.1
		TCONS_00076179	LOC_Os03g13730.1
		TCONS_00076190	LOC_Os03g13820.1
		TCONS_00076238	LOC_Os03g14030.1
		TCONS_00068065	LOC_Os03g14040.2
		TCONS_00068067	LOC_Os03g14040.1
		TCONS_00076245	LOC_Os03g14170.1
		TCONS_00076258	LOC_Os03g14280.1
		TCONS_00068127	LOC_Os03g14500.1
		TCONS_00068135	LOC_Os03g14530.1
		TCONS_00068136	LOC_Os03g14540.1
		TCONS_00076368	LOC_Os03g14900.1
		TCONS_00076393	LOC_Os03g15033.1
		TCONS_00076404	LOC_Os03g15110.1
		TCONS_00068213	LOC_Os03g15460.1
		TCONS_00068226	LOC_Os03g15630.1
		TCONS_00068273	LOC_Os03g15870.1
		TCONS_00068292	LOC_Os03g15930.1
		TCONS_00068308	LOC_Os03g16060.1
		TCONS_00076603	LOC_Os03g16210.1
		TCONS_00068345	LOC_Os03g16470.1
		TCONS_00068346	LOC_Os03g16470.3
		TCONS_00068413	LOC_Os03g16980.1
		TCONS_00068447	LOC_Os03g17174.1
		TCONS_00076772	LOC_Os03g17580.1
		TCONS_00068515	LOC_Os03g17680.1
		TCONS_00068608	LOC_Os03g18020.1
		TCONS_00068622	LOC_Os03g18170.1
		TCONS_00076960	LOC_Os03g18370.1
		TCONS_00068678	LOC_Os03g18570.1
		TCONS_00068680	LOC_Os03g18580.1
		TCONS_00076990	LOC_Os03g18590.1
		TCONS_00068699	LOC_Os03g18810.1
		TCONS_00068704	LOC_Os03g18890.1
		TCONS_00077028	LOC_Os03g18900.1
		TCONS_00068724	LOC_Os03g19040.1
		TCONS_00077067	LOC_Os03g19220.2
		TCONS_00077114	LOC_Os03g19510.1
		TCONS_00068800	LOC_Os03g19650.2
		TCONS_00068866	LOC_Os03g19780.1
		TCONS_00077169	LOC_Os03g20100.1
		TCONS_00069001	LOC_Os03g20700.2
		TCONS_00069026	LOC_Os03g20760.1
		TCONS_00069089	LOC_Os03g21370.1
		TCONS_00069093	LOC_Os03g21390.1
		TCONS_00077354	LOC_Os03g21490.1
		TCONS_00069111	LOC_Os03g21560.1
		TCONS_00069188	LOC_Os03g21900.1
		TCONS_00077460	LOC_Os03g21940.1
		TCONS_00077512	LOC_Os03g22180.1
		TCONS_00069223	LOC_Os03g22200.1
		TCONS_00069224	LOC_Os03g22200.2
		TCONS_00069234	LOC_Os03g22330.1
		TCONS_00077527	LOC_Os03g22340.1
		TCONS_00069237	LOC_Os03g22360.1
		TCONS_00069239	LOC_Os03g22370.1
		TCONS_00077553	LOC_Os03g22430.1
		TCONS_00077640	LOC_Os03g22720.3
		TCONS_00077651	LOC_Os03g22780.1
		TCONS_00077666	LOC_Os03g22950.1
		TCONS_00077709	LOC_Os03g24020.1
		TCONS_00077793	LOC_Os03g24860.1
		TCONS_00077821	LOC_Os03g25050.1
		TCONS_00069515	LOC_Os03g25330.1
		TCONS_00077917	LOC_Os03g25940.4
		TCONS_00077920	LOC_Os03g25960.1
		TCONS_00069703	LOC_Os03g26530.1
		TCONS_00069725	LOC_Os03g26820.1
		TCONS_00069735	LOC_Os03g26870.1
		TCONS_00077987	LOC_Os03g27040.1
		TCONS_00069804	LOC_Os03g27230.1
		TCONS_00069811	LOC_Os03g27250.1
		TCONS_00078001	LOC_Os03g27260.1
		TCONS_00069819	LOC_Os03g27290.1
		TCONS_00069931	LOC_Os03g28160.1
		TCONS_00069932	LOC_Os03g28160.2
		TCONS_00069934	LOC_Os03g28170.1
		TCONS_00078124	LOC_Os03g28330.4
		TCONS_00078142	LOC_Os03g28420.1
		TCONS_00070076	LOC_Os03g29460.1
		TCONS_00078212	LOC_Os03g29730.1
		TCONS_00070115	LOC_Os03g29920.1
		TCONS_00078230	LOC_Os03g30092.1
		TCONS_00078256	LOC_Os03g30430.2
		TCONS_00078257	LOC_Os03g30430.1
		TCONS_00078299	LOC_Os03g30830.1
		TCONS_00070285	LOC_Os03g31160.2
		TCONS_00070313	LOC_Os03g31290.1
		TCONS_00070336	LOC_Os03g31490.1
		TCONS_00070379	LOC_Os03g31679.1
		TCONS_00070500	LOC_Os03g32470.1
		TCONS_00070501	LOC_Os03g32470.2
		TCONS_00078603	LOC_Os03g34040.1
		TCONS_00078604	LOC_Os03g34040.2
		TCONS_00070642	LOC_Os03g34310.2
		TCONS_00078787	LOC_Os03g36540.1
		TCONS_00078816	LOC_Os03g36960.1
		TCONS_00070777	LOC_Os03g37864.1
		TCONS_00078945	LOC_Os03g37970.1
		TCONS_00078946	LOC_Os03g38000.1
		TCONS_00078959	LOC_Os03g38120.1
		TCONS_00078967	LOC_Os03g38260.1
		TCONS_00070882	LOC_Os03g38520.1
		TCONS_00070902	LOC_Os03g38790.1
		TCONS_00070923	LOC_Os03g39000.2
		TCONS_00070978	LOC_Os03g39610.1
		TCONS_00070995	LOC_Os03g39820.1
		TCONS_00079148	LOC_Os03g39860.1
		TCONS_00079194	LOC_Os03g40180.1
		TCONS_00071080	LOC_Os03g40830.1
		TCONS_00071150	LOC_Os03g41510.1
		TCONS_00079335	LOC_Os03g41612.1
		TCONS_00079471	LOC_Os03g43020.1
		TCONS_00079532	LOC_Os03g43430.1
		TCONS_00071457	LOC_Os03g44300.1
		TCONS_00071467	LOC_Os03g44420.1
		TCONS_00071513	LOC_Os03g44820.1
		TCONS_00071532	LOC_Os03g45220.1
		TCONS_00079790	LOC_Os03g45340.1
		TCONS_00071554	LOC_Os03g45400.1
		TCONS_00071572	LOC_Os03g45710.1
		TCONS_00079819	LOC_Os03g45770.1
		TCONS_00079829	LOC_Os03g45870.1
		TCONS_00071630	LOC_Os03g46200.1
		TCONS_00079915	LOC_Os03g46490.1
		TCONS_00080121	LOC_Os03g48030.1
		TCONS_00071842	LOC_Os03g48040.1
		TCONS_00080225	LOC_Os03g48480.1
		TCONS_00080260	LOC_Os03g48626.1
		TCONS_00080261	LOC_Os03g48626.2
		TCONS_00071986	LOC_Os03g49220.1
		TCONS_00080368	LOC_Os03g49480.1
		TCONS_00072051	LOC_Os03g49710.1
		TCONS_00072093	LOC_Os03g50070.1
		TCONS_00080460	LOC_Os03g50080.1
		TCONS_00072128	LOC_Os03g50440.1
		TCONS_00080545	LOC_Os03g50530.1
		TCONS_00080614	LOC_Os03g51150.1
		TCONS_00072283	LOC_Os03g51600.2
		TCONS_00072364	LOC_Os03g52239.1
		TCONS_00080945	LOC_Os03g52640.1
		TCONS_00072448	LOC_Os03g52880.1
		TCONS_00072501	LOC_Os03g53200.1
		TCONS_00081039	LOC_Os03g53360.1
		TCONS_00081053	LOC_Os03g53520.1
		TCONS_00081068	LOC_Os03g53640.1
		TCONS_00081070	LOC_Os03g53710.1
		TCONS_00081075	LOC_Os03g53750.1
		TCONS_00072643	LOC_Os03g53845.1
		TCONS_00072649	LOC_Os03g53860.3
		TCONS_00072651	LOC_Os03g53860.4
		TCONS_00072669	LOC_Os03g54040.1
		TCONS_00072672	LOC_Os03g54050.2
		TCONS_00072757	LOC_Os03g54890.1
		TCONS_00081168	LOC_Os03g54910.1
		TCONS_00072763	LOC_Os03g55010.1
		TCONS_00072818	LOC_Os03g55280.1
		TCONS_00081210	LOC_Os03g55310.1
		TCONS_00081217	LOC_Os03g55350.1
		TCONS_00081289	LOC_Os03g55930.1
		TCONS_00072914	LOC_Os03g55980.1
		TCONS_00072940	LOC_Os03g56190.1
		TCONS_00081337	LOC_Os03g56241.1
		TCONS_00081343	LOC_Os03g56250.1
		TCONS_00072960	LOC_Os03g56330.1
		TCONS_00081382	LOC_Os03g56670.1
		TCONS_00081383	LOC_Os03g56670.2
		TCONS_00081443	LOC_Os03g56840.1
		TCONS_00081451	LOC_Os03g56869.1
		TCONS_00073029	LOC_Os03g56944.1
		TCONS_00081501	LOC_Os03g57149.1
		TCONS_00081506	LOC_Os03g57240.1
		TCONS_00073138	LOC_Os03g57420.1
		TCONS_00081525	LOC_Os03g57460.1
		TCONS_00081589	LOC_Os03g57970.1
		TCONS_00073217	LOC_Os03g57990.1
		TCONS_00081602	LOC_Os03g58050.1
		TCONS_00081612	LOC_Os03g58110.1
		TCONS_00073241	LOC_Os03g58160.1
		TCONS_00081620	LOC_Os03g58204.1
		TCONS_00073254	LOC_Os03g58230.1
		TCONS_00081649	LOC_Os03g58430.1
		TCONS_00073304	LOC_Os03g58540.1
		TCONS_00073357	LOC_Os03g58790.1
		TCONS_00073368	LOC_Os03g58940.1
		TCONS_00073408	LOC_Os03g59210.1
		TCONS_00073419	LOC_Os03g59310.1
		TCONS_00073449	LOC_Os03g59640.1
		TCONS_00081824	LOC_Os03g59720.1
		TCONS_00073474	LOC_Os03g59760.1
		TCONS_00081844	LOC_Os03g60090.1
		TCONS_00073508	LOC_Os03g60100.1
		TCONS_00081879	LOC_Os03g60340.1
		TCONS_00081894	LOC_Os03g60509.1
		TCONS_00081895	LOC_Os03g60509.2
		TCONS_00081941	LOC_Os03g60740.1
		TCONS_00082015	LOC_Os03g61019.1
		TCONS_00073676	LOC_Os03g61220.1
		TCONS_00073683	LOC_Os03g61260.1
		TCONS_00073742	LOC_Os03g61720.1
		TCONS_00073744	LOC_Os03g61740.1
		TCONS_00073783	LOC_Os03g61890.2
		TCONS_00082110	LOC_Os03g61900.1
		TCONS_00073838	LOC_Os03g62280.1
		TCONS_00082190	LOC_Os03g62420.1
		TCONS_00073871	LOC_Os03g62630.1
		TCONS_00082253	LOC_Os03g62790.1
		TCONS_00074047	LOC_Os03g63330.1
		TCONS_00082347	LOC_Os03g63370.1
		TCONS_00074051	LOC_Os03g63400.1
		TCONS_00074069	LOC_Os03g63480.1
		TCONS_00082375	LOC_Os03g63540.1
		TCONS_00074104	LOC_Os03g63860.1
		TCONS_00082418	LOC_Os03g63930.1
		TCONS_00074150	LOC_Os03g63970.1
		TCONS_00082435	LOC_Os03g64030.1
		TCONS_00082508	LOC_Os03g64350.1
		TCONS_00089505	LOC_Os04g01140.1
		TCONS_00089523	LOC_Os04g01290.1
		TCONS_00089528	LOC_Os04g01300.4
		TCONS_00089560	LOC_Os04g01540.1
		TCONS_00083049	LOC_Os04g01600.2
		TCONS_00083050	LOC_Os04g01600.1
		TCONS_00083069	LOC_Os04g01780.2
		TCONS_00083088	LOC_Os04g01960.1
		TCONS_00083125	LOC_Os04g02510.1
		TCONS_00083134	LOC_Os04g02640.1
		TCONS_00083143	LOC_Os04g02754.1
		TCONS_00089692	LOC_Os04g02830.1
		TCONS_00083153	LOC_Os04g02850.1
		TCONS_00083311	LOC_Os04g05050.1
		TCONS_00089856	LOC_Os04g05650.1
		TCONS_00089904	LOC_Os04g06340.1
		TCONS_00090043	LOC_Os04g08550.1
		TCONS_00083873	LOC_Os04g11980.1
		TCONS_00083874	LOC_Os04g11980.2
		TCONS_00090421	LOC_Os04g12820.1
		TCONS_00090684	LOC_Os04g14680.1
		TCONS_00084151	LOC_Os04g15690.1
		TCONS_00084273	LOC_Os04g16722.1
		TCONS_00090833	LOC_Os04g16970.1
		TCONS_00084983	LOC_Os04g23820.1
		TCONS_00084993	LOC_Os04g24110.1
		TCONS_00091510	LOC_Os04g24165.1
		TCONS_00091617	LOC_Os04g25440.1
		TCONS_00085221	LOC_Os04g26910.1
		TCONS_00091850	LOC_Os04g28180.1
		TCONS_00085459	LOC_Os04g28990.1
		TCONS_00092163	LOC_Os04g30760.1
		TCONS_00092195	LOC_Os04g31010.1
		TCONS_00085646	LOC_Os04g31410.1
		TCONS_00085652	LOC_Os04g31520.1
		TCONS_00085655	LOC_Os04g31550.1
		TCONS_00092291	LOC_Os04g31820.1
		TCONS_00085683	LOC_Os04g31870.1
		TCONS_00085739	LOC_Os04g32030.1
		TCONS_00092364	LOC_Os04g32560.1
		TCONS_00092371	LOC_Os04g32590.1
		TCONS_00092420	LOC_Os04g32800.1
		TCONS_00092423	LOC_Os04g32820.1
		TCONS_00092429	LOC_Os04g32850.1
		TCONS_00085864	LOC_Os04g32920.3
		TCONS_00085882	LOC_Os04g33030.1
		TCONS_00092528	LOC_Os04g33450.2
		TCONS_00085962	LOC_Os04g33630.1
		TCONS_00086004	LOC_Os04g33830.1
		TCONS_00092579	LOC_Os04g33990.1
		TCONS_00086185	LOC_Os04g35010.1
		TCONS_00086203	LOC_Os04g35090.1
		TCONS_00092682	LOC_Os04g35100.1
		TCONS_00092696	LOC_Os04g35180.2
		TCONS_00092729	LOC_Os04g35300.1
		TCONS_00092903	LOC_Os04g36070.1
		TCONS_00092945	LOC_Os04g36800.1
		TCONS_00086395	LOC_Os04g37480.1
		TCONS_00086506	LOC_Os04g38220.1
		TCONS_00093038	LOC_Os04g38310.1
		TCONS_00093051	LOC_Os04g38410.1
		TCONS_00093056	LOC_Os04g38480.1
		TCONS_00086545	LOC_Os04g38640.1
		TCONS_00086580	LOC_Os04g38750.1
		TCONS_00093209	LOC_Os04g39270.1
		TCONS_00093285	LOC_Os04g39700.1
		TCONS_00086728	LOC_Os04g40400.1
		TCONS_00086748	LOC_Os04g40630.3
		TCONS_00086751	LOC_Os04g40630.1
		TCONS_00093498	LOC_Os04g40730.1
		TCONS_00087021	LOC_Os04g41800.1
		TCONS_00093663	LOC_Os04g42000.1
		TCONS_00093691	LOC_Os04g42200.1
		TCONS_00093698	LOC_Os04g42270.1
		TCONS_00093700	LOC_Os04g42270.2
		TCONS_00087093	LOC_Os04g42340.1
		TCONS_00093711	LOC_Os04g42380.1
		TCONS_00087145	LOC_Os04g42610.1
		TCONS_00087150	LOC_Os04g42620.1
		TCONS_00093999	LOC_Os04g43820.1
		TCONS_00094001	LOC_Os04g43824.1
		TCONS_00087334	LOC_Os04g44200.1
		TCONS_00087348	LOC_Os04g44400.1
		TCONS_00087388	LOC_Os04g44610.1
		TCONS_00094068	LOC_Os04g44650.1
		TCONS_00087441	LOC_Os04g44850.1
		TCONS_00094092	LOC_Os04g44950.1
		TCONS_00094107	LOC_Os04g45090.2
		TCONS_00094160	LOC_Os04g45490.1
		TCONS_00094248	LOC_Os04g46010.1
		TCONS_00094291	LOC_Os04g46110.1
		TCONS_00094293	LOC_Os04g46130.1
		TCONS_00087706	LOC_Os04g46400.1
		TCONS_00087725	LOC_Os04g46660.1
		TCONS_00087733	LOC_Os04g46780.1
		TCONS_00094459	LOC_Os04g47180.1
		TCONS_00087846	LOC_Os04g47690.2
		TCONS_00087879	LOC_Os04g47860.5
		TCONS_00094707	LOC_Os04g48160.1
		TCONS_00094756	LOC_Os04g48840.1
		TCONS_00088046	LOC_Os04g48880.1
		TCONS_00094788	LOC_Os04g49170.1
		TCONS_00094812	LOC_Os04g49370.1
		TCONS_00094874	LOC_Os04g49620.1
		TCONS_00088116	LOC_Os04g49748.1
		TCONS_00088143	LOC_Os04g49940.1
		TCONS_00094918	LOC_Os04g50110.1
		TCONS_00088196	LOC_Os04g50990.1
		TCONS_00095067	LOC_Os04g51240.1
		TCONS_00088236	LOC_Os04g51280.1
		TCONS_00088239	LOC_Os04g51300.1
		TCONS_00095078	LOC_Os04g51310.1
		TCONS_00088275	LOC_Os04g51630.1
		TCONS_00088298	LOC_Os04g51809.1
		TCONS_00095283	LOC_Os04g52000.1
		TCONS_00088338	LOC_Os04g52130.1
		TCONS_00088352	LOC_Os04g52164.1
		TCONS_00088390	LOC_Os04g52361.1
		TCONS_00088516	LOC_Os04g52960.1
		TCONS_00088598	LOC_Os04g53220.1
		TCONS_00095642	LOC_Os04g53490.1
		TCONS_00088684	LOC_Os04g53620.2
		TCONS_00088685	LOC_Os04g53620.4
		TCONS_00088686	LOC_Os04g53620.1
		TCONS_00095711	LOC_Os04g53760.2
		TCONS_00088798	LOC_Os04g54320.1
		TCONS_00095786	LOC_Os04g54330.1
		TCONS_00088826	LOC_Os04g54564.1
		TCONS_00095837	LOC_Os04g54590.2
		TCONS_00095838	LOC_Os04g54590.1
		TCONS_00095863	LOC_Os04g54810.1
		TCONS_00095866	LOC_Os04g54870.2
		TCONS_00095890	LOC_Os04g55159.1
		TCONS_00088919	LOC_Os04g55230.1
		TCONS_00095912	LOC_Os04g55290.1
		TCONS_00095944	LOC_Os04g55520.1
		TCONS_00088948	LOC_Os04g55560.2
		TCONS_00088956	LOC_Os04g55640.1
		TCONS_00095958	LOC_Os04g55670.1
		TCONS_00089006	LOC_Os04g56060.1
		TCONS_00096020	LOC_Os04g56180.1
		TCONS_00096041	LOC_Os04g56370.1
		TCONS_00089103	LOC_Os04g56610.1
		TCONS_00089104	LOC_Os04g56620.1
		TCONS_00096095	LOC_Os04g56670.2
		TCONS_00096103	LOC_Os04g56730.3
		TCONS_00096184	LOC_Os04g57220.1
		TCONS_00089178	LOC_Os04g57360.1
		TCONS_00089200	LOC_Os04g57770.1
		TCONS_00096382	LOC_Os04g57850.1
		TCONS_00089270	LOC_Os04g58200.1
		TCONS_00089272	LOC_Os04g58200.2
		TCONS_00089282	LOC_Os04g58320.1
		TCONS_00096542	LOC_Os04g58830.1
		TCONS_00096545	LOC_Os04g58860.1
		TCONS_00089399	LOC_Os04g59330.1
		TCONS_00089404	LOC_Os04g59380.1
		TCONS_00089440	LOC_Os04g59520.1
		TCONS_00089450	LOC_Os04g59570.1
		TCONS_00089461	LOC_Os04g59600.1
		TCONS_00089465	LOC_Os04g59610.2
		TCONS_00102819	LOC_Os05g01110.1
		TCONS_00097028	LOC_Os05g01270.1
		TCONS_00097030	LOC_Os05g01280.1
		TCONS_00097032	LOC_Os05g01290.1
		TCONS_00102909	LOC_Os05g01490.2
		TCONS_00097083	LOC_Os05g01540.1
		TCONS_00097084	LOC_Os05g01540.2
		TCONS_00097145	LOC_Os05g01950.1
		TCONS_00097148	LOC_Os05g01970.1
		TCONS_00102987	LOC_Os05g02310.1
		TCONS_00097208	LOC_Os05g02410.1
		TCONS_00103041	LOC_Os05g02880.1
		TCONS_00097269	LOC_Os05g02890.1
		TCONS_00103068	LOC_Os05g03150.1
		TCONS_00097322	LOC_Os05g03174.2
		TCONS_00097344	LOC_Os05g03450.1
		TCONS_00103107	LOC_Os05g03550.1
		TCONS_00097475	LOC_Os05g04380.1
		TCONS_00097541	LOC_Os05g04720.1
		TCONS_00097543	LOC_Os05g04740.1
		TCONS_00097652	LOC_Os05g05480.1
		TCONS_00097656	LOC_Os05g05560.1
		TCONS_00097704	LOC_Os05g05830.1
		TCONS_00097760	LOC_Os05g06310.1
		TCONS_00097827	LOC_Os05g06700.2
		TCONS_00103592	LOC_Os05g06720.1
		TCONS_00097834	LOC_Os05g06770.1
		TCONS_00103621	LOC_Os05g07060.1
		TCONS_00103643	LOC_Os05g07210.1
		TCONS_00103684	LOC_Os05g07650.1
		TCONS_00097997	LOC_Os05g08360.1
		TCONS_00103772	LOC_Os05g08554.1
		TCONS_00103778	LOC_Os05g08570.2
		TCONS_00103782	LOC_Os05g08640.1
		TCONS_00103815	LOC_Os05g08920.1
		TCONS_00103817	LOC_Os05g08930.1
		TCONS_00098054	LOC_Os05g08960.1
		TCONS_00103860	LOC_Os05g09400.2
		TCONS_00103864	LOC_Os05g09400.3
		TCONS_00103893	LOC_Os05g09724.1
		TCONS_00103898	LOC_Os05g09728.1
		TCONS_00103901	LOC_Os05g09740.1
		TCONS_00098189	LOC_Os05g10570.1
		TCONS_00103991	LOC_Os05g11010.1
		TCONS_00104007	LOC_Os05g11064.1
		TCONS_00104011	LOC_Os05g11090.1
		TCONS_00098259	LOC_Os05g11550.1
		TCONS_00098279	LOC_Os05g11710.1
		TCONS_00104218	LOC_Os05g12400.1
		TCONS_00104219	LOC_Os05g12410.1
		TCONS_00104352	LOC_Os05g13940.1
		TCONS_00098477	LOC_Os05g14180.1
		TCONS_00098478	LOC_Os05g14180.2
		TCONS_00104390	LOC_Os05g14194.1
		TCONS_00104519	LOC_Os05g15520.1
		TCONS_00104527	LOC_Os05g15630.1
		TCONS_00098757	LOC_Os05g16660.1
		TCONS_00104737	LOC_Os05g18470.1
		TCONS_00099016	LOC_Os05g19370.1
		TCONS_00099047	LOC_Os05g19670.1
		TCONS_00104907	LOC_Os05g20050.1
		TCONS_00099107	LOC_Os05g20304.1
		TCONS_00099180	LOC_Os05g21180.2
		TCONS_00105021	LOC_Os05g22614.1
		TCONS_00099291	LOC_Os05g23130.1
		TCONS_00099344	LOC_Os05g23740.1
		TCONS_00105338	LOC_Os05g24970.1
		TCONS_00099489	LOC_Os05g25210.1
		TCONS_00099494	LOC_Os05g25260.1
		TCONS_00105464	LOC_Os05g26194.1
		TCONS_00099668	LOC_Os05g26820.1
		TCONS_00105564	LOC_Os05g27100.1
		TCONS_00105694	LOC_Os05g27940.1
		TCONS_00099727	LOC_Os05g27950.1
		TCONS_00105716	LOC_Os05g28090.1
		TCONS_00099732	LOC_Os05g28200.1
		TCONS_00105777	LOC_Os05g28520.1
		TCONS_00105782	LOC_Os05g28630.1
		TCONS_00105792	LOC_Os05g28750.1
		TCONS_00105872	LOC_Os05g29860.1
		TCONS_00105933	LOC_Os05g30420.1
		TCONS_00099969	LOC_Os05g30500.1
		TCONS_00099972	LOC_Os05g30530.1
		TCONS_00105986	LOC_Os05g30880.1
		TCONS_00100041	LOC_Os05g31000.1
		TCONS_00106063	LOC_Os05g31750.1
		TCONS_00106100	LOC_Os05g32110.3
		TCONS_00106102	LOC_Os05g32110.1
		TCONS_00100155	LOC_Os05g32130.1
		TCONS_00100159	LOC_Os05g32140.1
		TCONS_00100176	LOC_Os05g32220.1
		TCONS_00106133	LOC_Os05g32310.1
		TCONS_00106148	LOC_Os05g32500.1
		TCONS_00100259	LOC_Os05g32680.1
		TCONS_00106175	LOC_Os05g32820.1
		TCONS_00106185	LOC_Os05g32960.1
		TCONS_00100336	LOC_Os05g33300.1
		TCONS_00106268	LOC_Os05g33520.1
		TCONS_00106328	LOC_Os05g33840.1
		TCONS_00100404	LOC_Os05g33940.1
		TCONS_00106353	LOC_Os05g34050.1
		TCONS_00100470	LOC_Os05g34500.1
		TCONS_00106543	LOC_Os05g35500.1
		TCONS_00106554	LOC_Os05g35650.1
		TCONS_00106595	LOC_Os05g36010.1
		TCONS_00100661	LOC_Os05g36330.1
		TCONS_00106658	LOC_Os05g36990.1
		TCONS_00100723	LOC_Os05g37330.1
		TCONS_00106734	LOC_Os05g37460.1
		TCONS_00106798	LOC_Os05g37830.1
		TCONS_00106842	LOC_Os05g38170.1
		TCONS_00100847	LOC_Os05g38180.1
		TCONS_00100905	LOC_Os05g38500.1
		TCONS_00100907	LOC_Os05g38520.1
		TCONS_00100949	LOC_Os05g38940.1
		TCONS_00101011	LOC_Os05g39240.1
		TCONS_00107082	LOC_Os05g39960.1
		TCONS_00107083	LOC_Os05g39960.3
		TCONS_00107086	LOC_Os05g39990.1
		TCONS_00101083	LOC_Os05g40020.1
		TCONS_00107110	LOC_Os05g40212.1
		TCONS_00101101	LOC_Os05g40260.1
		TCONS_00107127	LOC_Os05g40280.1
		TCONS_00101128	LOC_Os05g40300.2
		TCONS_00107173	LOC_Os05g40630.1
		TCONS_00101156	LOC_Os05g40700.1
		TCONS_00107244	LOC_Os05g41030.1
		TCONS_00101205	LOC_Os05g41110.2
		TCONS_00107278	LOC_Os05g41190.1
		TCONS_00101227	LOC_Os05g41380.1
		TCONS_00107341	LOC_Os05g41670.1
		TCONS_00107389	LOC_Os05g42100.1
		TCONS_00107394	LOC_Os05g42190.1
		TCONS_00107414	LOC_Os05g42360.1
		TCONS_00107493	LOC_Os05g43860.1
		TCONS_00107502	LOC_Os05g44070.1
		TCONS_00101675	LOC_Os05g44600.1
		TCONS_00101731	LOC_Os05g45030.1
		TCONS_00107612	LOC_Os05g45180.1
		TCONS_00101775	LOC_Os05g45660.2
		TCONS_00101812	LOC_Os05g45770.1
		TCONS_00101876	LOC_Os05g45950.1
		TCONS_00101987	LOC_Os05g46360.3
		TCONS_00107811	LOC_Os05g46450.1
		TCONS_00107825	LOC_Os05g46580.1
		TCONS_00107883	LOC_Os05g47530.1
		TCONS_00107938	LOC_Os05g47890.1
		TCONS_00107959	LOC_Os05g48010.1
		TCONS_00102182	LOC_Os05g48220.1
		TCONS_00102192	LOC_Os05g48270.1
		TCONS_00102214	LOC_Os05g48310.1
		TCONS_00102217	LOC_Os05g48320.1
		TCONS_00108016	LOC_Os05g48422.1
		TCONS_00102261	LOC_Os05g48630.2
		TCONS_00102307	LOC_Os05g48870.5
		TCONS_00102312	LOC_Os05g48900.1
		TCONS_00102339	LOC_Os05g49030.1
		TCONS_00108110	LOC_Os05g49060.1
		TCONS_00108120	LOC_Os05g49150.1
		TCONS_00108148	LOC_Os05g49320.1
		TCONS_00102399	LOC_Os05g49370.1
		TCONS_00102402	LOC_Os05g49410.1
		TCONS_00102426	LOC_Os05g49610.1
		TCONS_00108205	LOC_Os05g49800.1
		TCONS_00108213	LOC_Os05g49880.1
		TCONS_00102509	LOC_Os05g50330.1
		TCONS_00108295	LOC_Os05g50500.1
		TCONS_00102618	LOC_Os05g50720.1
		TCONS_00102625	LOC_Os05g50800.1
		TCONS_00108387	LOC_Os05g51160.1
		TCONS_00108415	LOC_Os05g51420.2
		TCONS_00108514	LOC_Os05g51830.1
		TCONS_00114486	LOC_Os06g01210.1
		TCONS_00108832	LOC_Os06g01250.1
		TCONS_00108920	LOC_Os06g01620.1
		TCONS_00114576	LOC_Os06g01700.1
		TCONS_00108970	LOC_Os06g01934.1
		TCONS_00114675	LOC_Os06g02380.1
		TCONS_00114676	LOC_Os06g02380.2
		TCONS_00114694	LOC_Os06g02500.1
		TCONS_00114695	LOC_Os06g02510.1
		TCONS_00114722	LOC_Os06g02580.1
		TCONS_00109088	LOC_Os06g02600.1
		TCONS_00114745	LOC_Os06g02780.1
		TCONS_00109102	LOC_Os06g02810.1
		TCONS_00109178	LOC_Os06g03640.1
		TCONS_00109204	LOC_Os06g03800.1
		TCONS_00114922	LOC_Os06g04090.1
		TCONS_00114929	LOC_Os06g04140.1
		TCONS_00114930	LOC_Os06g04150.1
		TCONS_00109287	LOC_Os06g04250.1
		TCONS_00114945	LOC_Os06g04290.1
		TCONS_00109380	LOC_Os06g04620.1
		TCONS_00109455	LOC_Os06g05320.1
		TCONS_00115163	LOC_Os06g05390.1
		TCONS_00115179	LOC_Os06g05440.1
		TCONS_00109490	LOC_Os06g05550.1
		TCONS_00109505	LOC_Os06g05630.1
		TCONS_00115242	LOC_Os06g05930.1
		TCONS_00109645	LOC_Os06g06250.2
		TCONS_00109728	LOC_Os06g06780.1
		TCONS_00109746	LOC_Os06g06910.1
		TCONS_00109761	LOC_Os06g06980.1
		TCONS_00115420	LOC_Os06g07200.1
		TCONS_00109861	LOC_Os06g07580.1
		TCONS_00115472	LOC_Os06g07600.1
		TCONS_00109896	LOC_Os06g07923.1
		TCONS_00109900	LOC_Os06g07969.1
		TCONS_00109922	LOC_Os06g08100.1
		TCONS_00110055	LOC_Os06g09240.1
		TCONS_00115722	LOC_Os06g09350.1
		TCONS_00115765	LOC_Os06g09610.1
		TCONS_00115766	LOC_Os06g09610.2
		TCONS_00110110	LOC_Os06g09679.1
		TCONS_00110273	LOC_Os06g10660.1
		TCONS_00110275	LOC_Os06g10670.1
		TCONS_00110357	LOC_Os06g11490.1
		TCONS_00116354	LOC_Os06g13230.1
		TCONS_00116406	LOC_Os06g13680.1
		TCONS_00116515	LOC_Os06g14550.1
		TCONS_00116527	LOC_Os06g14780.2
		TCONS_00116548	LOC_Os06g15170.1
		TCONS_00110803	LOC_Os06g15330.1
		TCONS_00116566	LOC_Os06g15400.1
		TCONS_00110838	LOC_Os06g15760.1
		TCONS_00110882	LOC_Os06g16290.1
		TCONS_00110962	LOC_Os06g17285.2
		TCONS_00111030	LOC_Os06g18010.1
		TCONS_00116898	LOC_Os06g18670.1
		TCONS_00111049	LOC_Os06g18790.1
		TCONS_00111322	LOC_Os06g21480.1
		TCONS_00117163	LOC_Os06g21530.1
		TCONS_00111331	LOC_Os06g21590.1
		TCONS_00111332	LOC_Os06g21590.2
		TCONS_00111394	LOC_Os06g22330.1
		TCONS_00117277	LOC_Os06g22690.1
		TCONS_00111446	LOC_Os06g22870.1
		TCONS_00111486	LOC_Os06g23210.1
		TCONS_00111779	LOC_Os06g28480.1
		TCONS_00111807	LOC_Os06g28950.1
		TCONS_00111808	LOC_Os06g28970.1
		TCONS_00111877	LOC_Os06g29804.1
		TCONS_00112016	LOC_Os06g30380.1
		TCONS_00118055	LOC_Os06g30950.1
		TCONS_00118274	LOC_Os06g33720.1
		TCONS_00118293	LOC_Os06g34070.1
		TCONS_00118309	LOC_Os06g34120.1
		TCONS_00118356	LOC_Os06g34730.1
		TCONS_00118360	LOC_Os06g34790.1
		TCONS_00118405	LOC_Os06g35410.1
		TCONS_00118444	LOC_Os06g35730.1
		TCONS_00118469	LOC_Os06g35970.1
		TCONS_00118486	LOC_Os06g36090.1
		TCONS_00112455	LOC_Os06g36160.1
		TCONS_00112462	LOC_Os06g36270.1
		TCONS_00118587	LOC_Os06g36840.1
		TCONS_00112560	LOC_Os06g37010.1
		TCONS_00112565	LOC_Os06g37020.1
		TCONS_00112611	LOC_Os06g37450.1
		TCONS_00112624	LOC_Os06g37560.1
		TCONS_00112632	LOC_Os06g37610.1
		TCONS_00118694	LOC_Os06g38056.1
		TCONS_00112796	LOC_Os06g39270.1
		TCONS_00112799	LOC_Os06g39344.2
		TCONS_00118800	LOC_Os06g39390.1
		TCONS_00112815	LOC_Os06g39470.1
		TCONS_00112826	LOC_Os06g39590.1
		TCONS_00112855	LOC_Os06g39750.3
		TCONS_00112857	LOC_Os06g39750.2
		TCONS_00112877	LOC_Os06g39912.1
		TCONS_00112894	LOC_Os06g40040.1
		TCONS_00118868	LOC_Os06g40110.1
		TCONS_00112942	LOC_Os06g40490.1
		TCONS_00112943	LOC_Os06g40500.1
		TCONS_00118938	LOC_Os06g40720.1
		TCONS_00119181	LOC_Os06g42560.1
		TCONS_00119249	LOC_Os06g43170.1
		TCONS_00119279	LOC_Os06g43190.1
		TCONS_00113270	LOC_Os06g43304.1
		TCONS_00119320	LOC_Os06g43620.1
		TCONS_00113332	LOC_Os06g43900.1
		TCONS_00119390	LOC_Os06g43930.1
		TCONS_00113362	LOC_Os06g44140.1
		TCONS_00119447	LOC_Os06g44170.1
		TCONS_00119490	LOC_Os06g44500.1
		TCONS_00113405	LOC_Os06g44610.1
		TCONS_00119614	LOC_Os06g45340.1
		TCONS_00119621	LOC_Os06g45370.1
		TCONS_00113486	LOC_Os06g45380.2
		TCONS_00119625	LOC_Os06g45390.1
		TCONS_00113519	LOC_Os06g45660.1
		TCONS_00113724	LOC_Os06g46680.1
		TCONS_00113734	LOC_Os06g46799.1
		TCONS_00119857	LOC_Os06g46930.1
		TCONS_00113833	LOC_Os06g47310.1
		TCONS_00113839	LOC_Os06g47340.1
		TCONS_00113857	LOC_Os06g47544.1
		TCONS_00119949	LOC_Os06g47550.1
		TCONS_00120071	LOC_Os06g48600.1
		TCONS_00120107	LOC_Os06g48780.1
		TCONS_00120161	LOC_Os06g49110.1
		TCONS_00114104	LOC_Os06g49160.1
		TCONS_00120192	LOC_Os06g49320.1
		TCONS_00120283	LOC_Os06g49760.1
		TCONS_00114201	LOC_Os06g49780.1
		TCONS_00120332	LOC_Os06g50060.1
		TCONS_00120333	LOC_Os06g50070.1
		TCONS_00114241	LOC_Os06g50130.1
		TCONS_00114351	LOC_Os06g50960.1
		TCONS_00120553	LOC_Os06g51290.1
		TCONS_00114400	LOC_Os06g51310.1
		TCONS_00120596	LOC_Os06g51470.1
		TCONS_00120940	LOC_Os07g01030.1
		TCONS_00126968	LOC_Os07g01100.2
		TCONS_00127036	LOC_Os07g01660.1
		TCONS_00127067	LOC_Os07g01870.1
		TCONS_00121061	LOC_Os07g01930.1
		TCONS_00127090	LOC_Os07g01990.2
		TCONS_00121077	LOC_Os07g02000.1
		TCONS_00121105	LOC_Os07g02210.1
		TCONS_00127125	LOC_Os07g02540.1
		TCONS_00127201	LOC_Os07g03130.1
		TCONS_00121228	LOC_Os07g03279.1
		TCONS_00121338	LOC_Os07g04450.1
		TCONS_00127352	LOC_Os07g04840.1
		TCONS_00121389	LOC_Os07g04930.1
		TCONS_00121430	LOC_Os07g05420.1
		TCONS_00121442	LOC_Os07g05480.1
		TCONS_00121443	LOC_Os07g05480.2
		TCONS_00121448	LOC_Os07g05580.1
		TCONS_00121451	LOC_Os07g05640.1
		TCONS_00121471	LOC_Os07g05950.1
		TCONS_00127499	LOC_Os07g06450.1
		TCONS_00121551	LOC_Os07g06680.1
		TCONS_00127541	LOC_Os07g06840.1
		TCONS_00127542	LOC_Os07g06850.1
		TCONS_00127544	LOC_Os07g06880.1
		TCONS_00121603	LOC_Os07g06990.1
		TCONS_00121620	LOC_Os07g07220.1
		TCONS_00121621	LOC_Os07g07230.2
		TCONS_00121632	LOC_Os07g07320.1
		TCONS_00127665	LOC_Os07g07450.1
		TCONS_00121691	LOC_Os07g07709.1
		TCONS_00121700	LOC_Os07g07760.1
		TCONS_00121810	LOC_Os07g08330.1
		TCONS_00127768	LOC_Os07g08410.1
		TCONS_00127781	LOC_Os07g08660.1
		TCONS_00127791	LOC_Os07g08770.1
		TCONS_00121950	LOC_Os07g09140.1
		TCONS_00127819	LOC_Os07g09150.1
		TCONS_00127849	LOC_Os07g09620.1
		TCONS_00122062	LOC_Os07g09970.1
		TCONS_00122146	LOC_Os07g10440.1
		TCONS_00122222	LOC_Os07g10660.1
		TCONS_00127967	LOC_Os07g10720.1
		TCONS_00122310	LOC_Os07g10890.1
		TCONS_00122441	LOC_Os07g12250.1
		TCONS_00122499	LOC_Os07g12800.2
		TCONS_00122642	LOC_Os07g13969.1
		TCONS_00129007	LOC_Os07g22600.1
		TCONS_00123287	LOC_Os07g22650.1
		TCONS_00129066	LOC_Os07g23120.1
		TCONS_00129109	LOC_Os07g23390.1
		TCONS_00129145	LOC_Os07g23510.1
		TCONS_00123453	LOC_Os07g23970.1
		TCONS_00129272	LOC_Os07g24190.2
		TCONS_00129274	LOC_Os07g24190.1
		TCONS_00123549	LOC_Os07g25430.1
		TCONS_00129497	LOC_Os07g26700.1
		TCONS_00123720	LOC_Os07g26740.1
		TCONS_00129664	LOC_Os07g27780.1
		TCONS_00129670	LOC_Os07g27810.1
		TCONS_00129675	LOC_Os07g27960.1
		TCONS_00124037	LOC_Os07g28610.2
		TCONS_00124045	LOC_Os07g28644.1
		TCONS_00124142	LOC_Os07g29240.1
		TCONS_00124144	LOC_Os07g29240.1
		TCONS_00124180	LOC_Os07g29750.1
		TCONS_00124299	LOC_Os07g30200.1
		TCONS_00124385	LOC_Os07g30670.1
		TCONS_00124396	LOC_Os07g30760.1
		TCONS_00124399	LOC_Os07g30800.1
		TCONS_00129983	LOC_Os07g31300.1
		TCONS_00124536	LOC_Os07g31599.1
		TCONS_00124558	LOC_Os07g32020.1
		TCONS_00124610	LOC_Os07g32590.1
		TCONS_00124613	LOC_Os07g32600.1
		TCONS_00130197	LOC_Os07g32620.1
		TCONS_00130198	LOC_Os07g32630.1
		TCONS_00124731	LOC_Os07g33240.1
		TCONS_00124737	LOC_Os07g33310.1
		TCONS_00124760	LOC_Os07g33350.2
		TCONS_00124801	LOC_Os07g33650.3
		TCONS_00124804	LOC_Os07g33660.1
		TCONS_00124832	LOC_Os07g33850.2
		TCONS_00125036	LOC_Os07g36080.1
		TCONS_00125044	LOC_Os07g36140.1
		TCONS_00125069	LOC_Os07g36230.4
		TCONS_00130642	LOC_Os07g37100.1
		TCONS_00130684	LOC_Os07g37240.1
		TCONS_00130692	LOC_Os07g37310.1
		TCONS_00125172	LOC_Os07g37550.1
		TCONS_00125174	LOC_Os07g37570.1
		TCONS_00130780	LOC_Os07g38000.1
		TCONS_00130800	LOC_Os07g38110.1
		TCONS_00130807	LOC_Os07g38150.1
		TCONS_00125261	LOC_Os07g38300.1
		TCONS_00125282	LOC_Os07g38490.1
		TCONS_00125286	LOC_Os07g38540.1
		TCONS_00125296	LOC_Os07g38590.1
		TCONS_00130883	LOC_Os07g38600.1
		TCONS_00125349	LOC_Os07g38960.2
		TCONS_00125350	LOC_Os07g38960.1
		TCONS_00130964	LOC_Os07g39220.1
		TCONS_00130972	LOC_Os07g39270.2
		TCONS_00125434	LOC_Os07g39560.2
		TCONS_00131048	LOC_Os07g40130.1
		TCONS_00125581	LOC_Os07g40660.1
		TCONS_00125623	LOC_Os07g40940.1
		TCONS_00125733	LOC_Os07g41590.1
		TCONS_00131203	LOC_Os07g41630.1
		TCONS_00131217	LOC_Os07g41750.1
		TCONS_00131240	LOC_Os07g42170.1
		TCONS_00131258	LOC_Os07g42450.1
		TCONS_00125979	LOC_Os07g42950.1
		TCONS_00131312	LOC_Os07g42960.1
		TCONS_00131343	LOC_Os07g43070.1
		TCONS_00131367	LOC_Os07g43370.1
		TCONS_00126061	LOC_Os07g43800.1
		TCONS_00126111	LOC_Os07g44090.3
		TCONS_00126125	LOC_Os07g44160.1
		TCONS_00131444	LOC_Os07g44280.1
		TCONS_00126181	LOC_Os07g44620.1
		TCONS_00126203	LOC_Os07g44740.1
		TCONS_00131541	LOC_Os07g45060.1
		TCONS_00126275	LOC_Os07g45320.1
		TCONS_00131653	LOC_Os07g46240.1
		TCONS_00126401	LOC_Os07g46340.1
		TCONS_00126416	LOC_Os07g46410.1
		TCONS_00126603	LOC_Os07g47420.1
		TCONS_00126614	LOC_Os07g47480.2
		TCONS_00131860	LOC_Os07g47580.1
		TCONS_00131886	LOC_Os07g47640.1
		TCONS_00126637	LOC_Os07g47700.1
		TCONS_00126666	LOC_Os07g47970.1
		TCONS_00126704	LOC_Os07g48390.1
		TCONS_00132151	LOC_Os07g48770.1
		TCONS_00126778	LOC_Os07g48810.1
		TCONS_00126783	LOC_Os07g48820.1
		TCONS_00132214	LOC_Os07g49020.1
		TCONS_00132232	LOC_Os07g49280.1
		TCONS_00126905	LOC_Os07g49310.1
		TCONS_00132246	LOC_Os07g49370.1
		TCONS_00138007	LOC_Os08g01220.1
		TCONS_00138025	LOC_Os08g01320.2
		TCONS_00132747	LOC_Os08g01859.1
		TCONS_00132785	LOC_Os08g02060.1
		TCONS_00132812	LOC_Os08g02340.1
		TCONS_00132821	LOC_Os08g02390.1
		TCONS_00138219	LOC_Os08g02400.1
		TCONS_00138220	LOC_Os08g02410.1
		TCONS_00132833	LOC_Os08g02540.1
		TCONS_00138234	LOC_Os08g02630.1
		TCONS_00138318	LOC_Os08g03380.1
		TCONS_00132949	LOC_Os08g03450.1
		TCONS_00132964	LOC_Os08g03579.2
		TCONS_00138354	LOC_Os08g03640.1
		TCONS_00133043	LOC_Os08g04180.1
		TCONS_00138465	LOC_Os08g04450.1
		TCONS_00138470	LOC_Os08g04460.1
		TCONS_00133226	LOC_Os08g05970.1
		TCONS_00133230	LOC_Os08g06040.1
		TCONS_00138748	LOC_Os08g06090.1
		TCONS_00138752	LOC_Os08g06100.1
		TCONS_00138775	LOC_Os08g06280.7
		TCONS_00138794	LOC_Os08g06380.2
		TCONS_00138798	LOC_Os08g06415.1
		TCONS_00133325	LOC_Os08g06885.1
		TCONS_00133490	LOC_Os08g08040.1
		TCONS_00133585	LOC_Os08g08570.1
		TCONS_00133596	LOC_Os08g08820.1
		TCONS_00133662	LOC_Os08g09340.1
		TCONS_00139116	LOC_Os08g09350.1
		TCONS_00139200	LOC_Os08g10020.3
		TCONS_00139256	LOC_Os08g10608.1
		TCONS_00133960	LOC_Os08g10630.1
		TCONS_00139452	LOC_Os08g13280.1
		TCONS_00134290	LOC_Os08g13690.1
		TCONS_00134336	LOC_Os08g13920.1
		TCONS_00134343	LOC_Os08g14000.1
		TCONS_00139660	LOC_Os08g14580.1
		TCONS_00134444	LOC_Os08g14860.1
		TCONS_00134532	LOC_Os08g15500.1
		TCONS_00134557	LOC_Os08g16010.1
		TCONS_00139914	LOC_Os08g16820.1
		TCONS_00139915	LOC_Os08g16830.1
		TCONS_00134679	LOC_Os08g17160.1
		TCONS_00139988	LOC_Os08g17370.1
		TCONS_00134698	LOC_Os08g17390.1
		TCONS_00134978	LOC_Os08g20400.1
		TCONS_00140326	LOC_Os08g21660.1
		TCONS_00140334	LOC_Os08g21700.1
		TCONS_00140452	LOC_Os08g23180.1
		TCONS_00140531	LOC_Os08g23710.1
		TCONS_00135494	LOC_Os08g25590.2
		TCONS_00140756	LOC_Os08g25900.1
		TCONS_00140869	LOC_Os08g27070.1
		TCONS_00135664	LOC_Os08g27850.1
		TCONS_00141064	LOC_Os08g29110.1
		TCONS_00135796	LOC_Os08g29370.1
		TCONS_00141164	LOC_Os08g30080.1
		TCONS_00141217	LOC_Os08g30719.1
		TCONS_00141330	LOC_Os08g32085.1
		TCONS_00141351	LOC_Os08g32160.1
		TCONS_00141352	LOC_Os08g32170.1
		TCONS_00141382	LOC_Os08g32690.1
		TCONS_00141407	LOC_Os08g32960.1
		TCONS_00141502	LOC_Os08g33440.1
		TCONS_00141517	LOC_Os08g33630.1
		TCONS_00141528	LOC_Os08g33680.1
		TCONS_00141530	LOC_Os08g33720.1
		TCONS_00141544	LOC_Os08g33820.1
		TCONS_00141554	LOC_Os08g33920.1
		TCONS_00136471	LOC_Os08g33940.1
		TCONS_00136491	LOC_Os08g34070.2
		TCONS_00141593	LOC_Os08g34220.1
		TCONS_00141597	LOC_Os08g34280.1
		TCONS_00136554	LOC_Os08g34550.1
		TCONS_00136646	LOC_Os08g35420.1
		TCONS_00141802	LOC_Os08g35710.1
		TCONS_00136696	LOC_Os08g36140.1
		TCONS_00141887	LOC_Os08g36220.1
		TCONS_00141889	LOC_Os08g36250.1
		TCONS_00141955	LOC_Os08g36970.1
		TCONS_00136789	LOC_Os08g37060.1
		TCONS_00136823	LOC_Os08g37300.1
		TCONS_00142082	LOC_Os08g37580.1
		TCONS_00142083	LOC_Os08g37600.1
		TCONS_00136884	LOC_Os08g37760.1
		TCONS_00142124	LOC_Os08g37840.1
		TCONS_00142151	LOC_Os08g38060.1
		TCONS_00136996	LOC_Os08g38270.1
		TCONS_00137069	LOC_Os08g38780.1
		TCONS_00142202	LOC_Os08g38900.1
		TCONS_00142203	LOC_Os08g38900.2
		TCONS_00137175	LOC_Os08g39430.1
		TCONS_00142290	LOC_Os08g39500.1
		TCONS_00142292	LOC_Os08g39550.1
		TCONS_00137206	LOC_Os08g39630.1
		TCONS_00142331	LOC_Os08g39840.1
		TCONS_00142332	LOC_Os08g39860.1
		TCONS_00142340	LOC_Os08g39870.1
		TCONS_00142367	LOC_Os08g40060.1
		TCONS_00137268	LOC_Os08g40200.1
		TCONS_00142528	LOC_Os08g41280.1
		TCONS_00137393	LOC_Os08g41290.1
		TCONS_00137394	LOC_Os08g41300.1
		TCONS_00142604	LOC_Os08g41810.1
		TCONS_00137453	LOC_Os08g41880.1
		TCONS_00142622	LOC_Os08g41990.1
		TCONS_00142629	LOC_Os08g42040.1
		TCONS_00142630	LOC_Os08g42040.2
		TCONS_00137652	LOC_Os08g42850.1
		TCONS_00137657	LOC_Os08g42920.1
		TCONS_00142743	LOC_Os08g43160.1
		TCONS_00142745	LOC_Os08g43180.1
		TCONS_00142772	LOC_Os08g43390.1
		TCONS_00142800	LOC_Os08g43550.1
		TCONS_00142809	LOC_Os08g43580.1
		TCONS_00137837	LOC_Os08g44210.1
		TCONS_00137852	LOC_Os08g44250.1
		TCONS_00142878	LOC_Os08g44290.1
		TCONS_00142883	LOC_Os08g44320.1
		TCONS_00137868	LOC_Os08g44360.1
		TCONS_00137874	LOC_Os08g44450.2
		TCONS_00137879	LOC_Os08g44460.2
		TCONS_00142904	LOC_Os08g44470.1
		TCONS_00137880	LOC_Os08g44480.1
		TCONS_00142916	LOC_Os08g44680.1
		TCONS_00142923	LOC_Os08g44760.2
		TCONS_00137919	LOC_Os08g44770.1
		TCONS_00142955	LOC_Os08g44870.1
		TCONS_00142973	LOC_Os08g45040.1
		TCONS_00137953	LOC_Os08g45140.1
		TCONS_00137960	LOC_Os08g45180.1
		TCONS_00147523	LOC_Os09g02430.1
		TCONS_00147560	LOC_Os09g02814.1
		TCONS_00143618	LOC_Os09g04880.2
		TCONS_00143763	LOC_Os09g07350.1
		TCONS_00148016	LOC_Os09g07460.1
		TCONS_00148100	LOC_Os09g08430.1
		TCONS_00148208	LOC_Os09g09790.1
		TCONS_00144046	LOC_Os09g10274.1
		TCONS_00144060	LOC_Os09g10600.1
		TCONS_00144069	LOC_Os09g10750.1
		TCONS_00148295	LOC_Os09g10760.1
		TCONS_00148363	LOC_Os09g11510.1
		TCONS_00148411	LOC_Os09g12290.1
		TCONS_00148414	LOC_Os09g12300.1
		TCONS_00148510	LOC_Os09g13440.1
		TCONS_00148522	LOC_Os09g13600.2
		TCONS_00144369	LOC_Os09g13650.1
		TCONS_00148627	LOC_Os09g14614.3
		TCONS_00148669	LOC_Os09g15044.1
		TCONS_00148676	LOC_Os09g15284.1
		TCONS_00148753	LOC_Os09g15480.1
		TCONS_00144584	LOC_Os09g16280.1
		TCONS_00144634	LOC_Os09g16920.1
		TCONS_00144704	LOC_Os09g17740.1
		TCONS_00144938	LOC_Os09g20480.1
		TCONS_00145013	LOC_Os09g21250.1
		TCONS_00149280	LOC_Os09g21460.1
		TCONS_00149307	LOC_Os09g21740.1
		TCONS_00149615	LOC_Os09g24690.1
		TCONS_00149618	LOC_Os09g24700.1
		TCONS_00149720	LOC_Os09g25580.1
		TCONS_00145482	LOC_Os09g25850.1
		TCONS_00149762	LOC_Os09g25880.1
		TCONS_00149815	LOC_Os09g26300.1
		TCONS_00149819	LOC_Os09g26350.1
		TCONS_00145564	LOC_Os09g26370.1
		TCONS_00145679	LOC_Os09g26660.1
		TCONS_00149867	LOC_Os09g26670.1
		TCONS_00145731	LOC_Os09g26800.1
		TCONS_00145732	LOC_Os09g26810.1
		TCONS_00145744	LOC_Os09g26960.1
		TCONS_00145764	LOC_Os09g27050.1
		TCONS_00149982	LOC_Os09g27960.1
		TCONS_00150026	LOC_Os09g28280.1
		TCONS_00150055	LOC_Os09g28580.1
		TCONS_00145982	LOC_Os09g28600.1
		TCONS_00150059	LOC_Os09g28690.1
		TCONS_00150064	LOC_Os09g28750.1
		TCONS_00146062	LOC_Os09g29380.2
		TCONS_00146115	LOC_Os09g29690.1
		TCONS_00150205	LOC_Os09g29840.1
		TCONS_00146151	LOC_Os09g29930.1
		TCONS_00146155	LOC_Os09g29960.1
		TCONS_00146243	LOC_Os09g30310.1
		TCONS_00150270	LOC_Os09g30350.1
		TCONS_00150308	LOC_Os09g30466.1
		TCONS_00150315	LOC_Os09g30486.1
		TCONS_00146282	LOC_Os09g31120.1
		TCONS_00150330	LOC_Os09g31180.1
		TCONS_00150331	LOC_Os09g31180.2
		TCONS_00150362	LOC_Os09g31260.1
		TCONS_00150368	LOC_Os09g31310.1
		TCONS_00150477	LOC_Os09g32030.1
		TCONS_00146334	LOC_Os09g32080.1
		TCONS_00146361	LOC_Os09g32274.1
		TCONS_00150513	LOC_Os09g32330.1
		TCONS_00150529	LOC_Os09g32470.1
		TCONS_00146385	LOC_Os09g32500.1
		TCONS_00150540	LOC_Os09g32520.1
		TCONS_00150544	LOC_Os09g32532.1
		TCONS_00150588	LOC_Os09g32760.1
		TCONS_00150602	LOC_Os09g32964.1
		TCONS_00150610	LOC_Os09g32976.1
		TCONS_00150689	LOC_Os09g33710.1
		TCONS_00146568	LOC_Os09g33790.1
		TCONS_00146724	LOC_Os09g34140.1
		TCONS_00150797	LOC_Os09g34320.1
		TCONS_00146750	LOC_Os09g34847.1
		TCONS_00150805	LOC_Os09g34850.1
		TCONS_00150824	LOC_Os09g34920.1
		TCONS_00150843	LOC_Os09g35630.1
		TCONS_00150848	LOC_Os09g35680.1
		TCONS_00146835	LOC_Os09g36080.1
		TCONS_00150978	LOC_Os09g36130.1
		TCONS_00151006	LOC_Os09g36250.1
		TCONS_00151047	LOC_Os09g36450.1
		TCONS_00151074	LOC_Os09g36730.1
		TCONS_00151092	LOC_Os09g36800.1
		TCONS_00151097	LOC_Os09g36860.1
		TCONS_00151123	LOC_Os09g37006.2
		TCONS_00147092	LOC_Os09g38239.1
		TCONS_00151320	LOC_Os09g38410.1
		TCONS_00151348	LOC_Os09g38620.1
		TCONS_00151411	LOC_Os09g39180.1
		TCONS_00151437	LOC_Os09g39430.1
		TCONS_00147260	LOC_Os09g39500.1
		TCONS_00151447	LOC_Os09g39540.1
		TCONS_00147265	LOC_Os09g39550.1
		TCONS_00147341	LOC_Os09g39780.1
		TCONS_00115303	LOC_Os06g06180.1

## Sheet: Yellow
Table S5. Trans-regulated lncRNAs and PCGs in the “Blue” model and “Yellow” model.
LncRNA		PCG	ID
TCONS_00038825		TCONS_00009914	LOC_Os01g01680.1
TCONS_00139248		TCONS_00009981	LOC_Os01g02200.1
TCONS_00036394		TCONS_00000496	LOC_Os01g03680.1
TCONS_00077391		TCONS_00010247	LOC_Os01g03750.1
TCONS_00151591		TCONS_00000537	LOC_Os01g04100.1
TCONS_00096697		TCONS_00010450	LOC_Os01g05650.1
TCONS_00120805		TCONS_00000821	LOC_Os01g05840.2
TCONS_00046819		TCONS_00000863	LOC_Os01g06460.1
		TCONS_00010558	LOC_Os01g06660.1
		TCONS_00000953	LOC_Os01g07200.1
		TCONS_00000997	LOC_Os01g07300.2
		TCONS_00010667	LOC_Os01g07310.1
		TCONS_00010829	LOC_Os01g08300.1
		TCONS_00010832	LOC_Os01g08380.1
		TCONS_00001142	LOC_Os01g08560.1
		TCONS_00010941	LOC_Os01g08860.1
		TCONS_00010970	LOC_Os01g08960.1
		TCONS_00001206	LOC_Os01g09020.1
		TCONS_00010975	LOC_Os01g09100.1
		TCONS_00001245	LOC_Os01g09300.2
		TCONS_00001324	LOC_Os01g09830.1
		TCONS_00011221	LOC_Os01g10340.1
		TCONS_00001423	LOC_Os01g10400.2
		TCONS_00011302	LOC_Os01g10680.2
		TCONS_00001463	LOC_Os01g10830.1
		TCONS_00001601	LOC_Os01g11910.1
		TCONS_00011435	LOC_Os01g12100.1
		TCONS_00011507	LOC_Os01g12390.1
		TCONS_00011541	LOC_Os01g12520.1
		TCONS_00001897	LOC_Os01g13190.1
		TCONS_00001908	LOC_Os01g13320.1
		TCONS_00011793	LOC_Os01g14590.1
		TCONS_00011862	LOC_Os01g15010.1
		TCONS_00002059	LOC_Os01g15260.1
		TCONS_00002095	LOC_Os01g15600.1
		TCONS_00002328	LOC_Os01g16950.1
		TCONS_00002411	LOC_Os01g18160.1
		TCONS_00012308	LOC_Os01g18400.1
		TCONS_00002449	LOC_Os01g18584.1
		TCONS_00002522	LOC_Os01g19170.1
		TCONS_00012454	LOC_Os01g19610.1
		TCONS_00012468	LOC_Os01g19800.1
		TCONS_00002634	LOC_Os01g20830.1
		TCONS_00012571	LOC_Os01g21250.1
		TCONS_00012582	LOC_Os01g21410.1
		TCONS_00012694	LOC_Os01g22600.1
		TCONS_00012775	LOC_Os01g23990.1
		TCONS_00003331	LOC_Os01g27020.1
		TCONS_00003348	LOC_Os01g27140.1
		TCONS_00013088	LOC_Os01g27210.1
		TCONS_00003546	LOC_Os01g28989.5
		TCONS_00003548	LOC_Os01g28989.3
		TCONS_00003747	LOC_Os01g31110.1
		TCONS_00003779	LOC_Os01g31360.6
		TCONS_00013537	LOC_Os01g32780.1
		TCONS_00003961	LOC_Os01g33000.1
		TCONS_00004377	LOC_Os01g36220.1
		TCONS_00014078	LOC_Os01g37480.1
		TCONS_00004541	LOC_Os01g37590.2
		TCONS_00014094	LOC_Os01g37630.1
		TCONS_00014101	LOC_Os01g37690.2
		TCONS_00014103	LOC_Os01g37750.1
		TCONS_00004560	LOC_Os01g37810.1
		TCONS_00004579	LOC_Os01g37832.1
		TCONS_00004655	LOC_Os01g38510.1
		TCONS_00014314	LOC_Os01g39890.1
		TCONS_00004842	LOC_Os01g40094.1
		TCONS_00004878	LOC_Os01g40260.1
		TCONS_00004882	LOC_Os01g40280.1
		TCONS_00005037	LOC_Os01g41220.1
		TCONS_00005127	LOC_Os01g42090.1
		TCONS_00005139	LOC_Os01g42190.1
		TCONS_00005185	LOC_Os01g42690.1
		TCONS_00005210	LOC_Os01g42860.1
		TCONS_00005235	LOC_Os01g43070.1
		TCONS_00005269	LOC_Os01g43290.1
		TCONS_00014781	LOC_Os01g43490.1
		TCONS_00014823	LOC_Os01g43710.1
		TCONS_00005416	LOC_Os01g44069.1
		TCONS_00014968	LOC_Os01g45470.1
		TCONS_00005583	LOC_Os01g45900.1
		TCONS_00005692	LOC_Os01g46570.1
		TCONS_00015143	LOC_Os01g46600.1
		TCONS_00005760	LOC_Os01g47070.1
		TCONS_00015213	LOC_Os01g47270.1
		TCONS_00005855	LOC_Os01g47490.2
		TCONS_00005873	LOC_Os01g47570.1
		TCONS_00015270	LOC_Os01g47680.1
		TCONS_00005940	LOC_Os01g48290.1
		TCONS_00005962	LOC_Os01g48444.1
		TCONS_00006035	LOC_Os01g49026.1
		TCONS_00015572	LOC_Os01g49710.1
		TCONS_00015573	LOC_Os01g49720.1
		TCONS_00006165	LOC_Os01g50030.1
		TCONS_00006169	LOC_Os01g50040.1
		TCONS_00015659	LOC_Os01g50310.1
		TCONS_00015695	LOC_Os01g50720.1
		TCONS_00006334	LOC_Os01g51154.2
		TCONS_00006350	LOC_Os01g51220.1
		TCONS_00015748	LOC_Os01g51290.1
		TCONS_00015756	LOC_Os01g51360.1
		TCONS_00006383	LOC_Os01g51420.1
		TCONS_00015778	LOC_Os01g51540.1
		TCONS_00015800	LOC_Os01g51630.2
		TCONS_00006436	LOC_Os01g51870.1
		TCONS_00006455	LOC_Os01g52060.1
		TCONS_00006483	LOC_Os01g52260.1
		TCONS_00015952	LOC_Os01g53079.1
		TCONS_00006752	LOC_Os01g53520.1
		TCONS_00006805	LOC_Os01g53820.1
		TCONS_00016196	LOC_Os01g54920.1
		TCONS_00006965	LOC_Os01g55110.1
		TCONS_00016248	LOC_Os01g55270.1
		TCONS_00016250	LOC_Os01g55280.1
		TCONS_00016405	LOC_Os01g56080.1
		TCONS_00007071	LOC_Os01g56180.1
		TCONS_00007121	LOC_Os01g56470.1
		TCONS_00016494	LOC_Os01g56550.1
		TCONS_00007127	LOC_Os01g56560.1
		TCONS_00007162	LOC_Os01g56600.1
		TCONS_00007228	LOC_Os01g57004.1
		TCONS_00007271	LOC_Os01g57250.1
		TCONS_00016670	LOC_Os01g57360.1
		TCONS_00016686	LOC_Os01g57450.1
		TCONS_00007404	LOC_Os01g57770.1
		TCONS_00007409	LOC_Os01g57840.1
		TCONS_00007410	LOC_Os01g57854.1
		TCONS_00007438	LOC_Os01g58194.1
		TCONS_00016827	LOC_Os01g58620.1
		TCONS_00016876	LOC_Os01g59180.1
		TCONS_00007633	LOC_Os01g59530.1
		TCONS_00016925	LOC_Os01g59740.1
		TCONS_00007673	LOC_Os01g59790.1
		TCONS_00017003	LOC_Os01g59950.1
		TCONS_00017005	LOC_Os01g59970.1
		TCONS_00017203	LOC_Os01g60700.1
		TCONS_00007835	LOC_Os01g61070.1
		TCONS_00007897	LOC_Os01g61590.1
		TCONS_00017332	LOC_Os01g61720.4
		TCONS_00008025	LOC_Os01g62190.1
		TCONS_00008031	LOC_Os01g62290.1
		TCONS_00008056	LOC_Os01g62460.1
		TCONS_00008097	LOC_Os01g62760.1
		TCONS_00017572	LOC_Os01g62980.1
		TCONS_00017573	LOC_Os01g62980.2
		TCONS_00008169	LOC_Os01g63060.1
		TCONS_00008184	LOC_Os01g63260.1
		TCONS_00008238	LOC_Os01g63800.1
		TCONS_00017688	LOC_Os01g63890.1
		TCONS_00008261	LOC_Os01g63970.1
		TCONS_00008296	LOC_Os01g64170.2
		TCONS_00017753	LOC_Os01g64370.1
		TCONS_00008341	LOC_Os01g64620.1
		TCONS_00008345	LOC_Os01g64630.4
		TCONS_00008347	LOC_Os01g64650.1
		TCONS_00017788	LOC_Os01g64680.1
		TCONS_00017798	LOC_Os01g64730.1
		TCONS_00017804	LOC_Os01g64780.2
		TCONS_00017807	LOC_Os01g64790.1
		TCONS_00008429	LOC_Os01g65000.1
		TCONS_00008454	LOC_Os01g65100.2
		TCONS_00017907	LOC_Os01g65520.1
		TCONS_00008567	LOC_Os01g65700.1
		TCONS_00008616	LOC_Os01g66100.1
		TCONS_00017995	LOC_Os01g66120.3
		TCONS_00017996	LOC_Os01g66120.1
		TCONS_00018164	LOC_Os01g66940.1
		TCONS_00018179	LOC_Os01g67000.1
		TCONS_00018231	LOC_Os01g67360.1
		TCONS_00008860	LOC_Os01g67950.1
		TCONS_00008913	LOC_Os01g68269.1
		TCONS_00018431	LOC_Os01g68300.1
		TCONS_00018440	LOC_Os01g68320.2
		TCONS_00018496	LOC_Os01g68650.1
		TCONS_00008993	LOC_Os01g69040.1
		TCONS_00009116	LOC_Os01g70110.1
		TCONS_00018704	LOC_Os01g70300.1
		TCONS_00009159	LOC_Os01g70460.2
		TCONS_00018741	LOC_Os01g70500.1
		TCONS_00018767	LOC_Os01g70710.1
		TCONS_00018786	LOC_Os01g70770.1
		TCONS_00009211	LOC_Os01g70820.1
		TCONS_00018844	LOC_Os01g70980.1
		TCONS_00009234	LOC_Os01g71000.1
		TCONS_00018869	LOC_Os01g71094.1
		TCONS_00009271	LOC_Os01g71310.1
		TCONS_00009274	LOC_Os01g71350.1
		TCONS_00009369	LOC_Os01g71970.1
		TCONS_00019036	LOC_Os01g72009.1
		TCONS_00019038	LOC_Os01g72020.1
		TCONS_00009433	LOC_Os01g72460.1
		TCONS_00019120	LOC_Os01g72490.2
		TCONS_00019161	LOC_Os01g72900.1
		TCONS_00009512	LOC_Os01g72910.1
		TCONS_00009516	LOC_Os01g72960.1
		TCONS_00009580	LOC_Os01g73110.1
		TCONS_00019220	LOC_Os01g73140.1
		TCONS_00009585	LOC_Os01g73200.1
		TCONS_00009593	LOC_Os01g73250.1
		TCONS_00019328	LOC_Os01g73790.1
		TCONS_00019365	LOC_Os01g73910.6
		TCONS_00009750	LOC_Os01g73940.1
		TCONS_00019386	LOC_Os01g74020.1
		TCONS_00009795	LOC_Os01g74410.2
		TCONS_00019443	LOC_Os01g74450.1
		TCONS_00009801	LOC_Os01g74490.1
		TCONS_00019498	LOC_Os01g74650.3
		TCONS_00024317	LOC_Os10g02070.1
		TCONS_00024338	LOC_Os10g02220.1
		TCONS_00020415	LOC_Os10g06630.1
		TCONS_00024931	LOC_Os10g09240.1
		TCONS_00024972	LOC_Os10g09850.1
		TCONS_00020879	LOC_Os10g11500.1
		TCONS_00025260	LOC_Os10g13550.1
		TCONS_00025265	LOC_Os10g13670.1
		TCONS_00020995	LOC_Os10g13694.1
		TCONS_00021003	LOC_Os10g13800.2
		TCONS_00021074	LOC_Os10g14870.1
		TCONS_00025598	LOC_Os10g20235.1
		TCONS_00025636	LOC_Os10g20470.1
		TCONS_00021625	LOC_Os10g22070.1
		TCONS_00021866	LOC_Os10g25400.1
		TCONS_00026296	LOC_Os10g26150.1
		TCONS_00026324	LOC_Os10g26620.1
		TCONS_00026344	LOC_Os10g26640.1
		TCONS_00026355	LOC_Os10g26700.1
		TCONS_00026416	LOC_Os10g27220.2
		TCONS_00022164	LOC_Os10g28200.1
		TCONS_00026483	LOC_Os10g28340.5
		TCONS_00026488	LOC_Os10g28350.1
		TCONS_00022350	LOC_Os10g30054.1
		TCONS_00022467	LOC_Os10g31000.1
		TCONS_00026857	LOC_Os10g31330.1
		TCONS_00026858	LOC_Os10g31330.2
		TCONS_00026860	LOC_Os10g31330.5
		TCONS_00022633	LOC_Os10g32930.1
		TCONS_00022635	LOC_Os10g32930.1
		TCONS_00022637	LOC_Os10g32940.1
		TCONS_00022644	LOC_Os10g32970.1
		TCONS_00022663	LOC_Os10g33210.1
		TCONS_00022676	LOC_Os10g33230.1
		TCONS_00022813	LOC_Os10g33930.1
		TCONS_00022927	LOC_Os10g34840.1
		TCONS_00022929	LOC_Os10g34930.1
		TCONS_00022952	LOC_Os10g35070.1
		TCONS_00022990	LOC_Os10g35294.1
		TCONS_00027409	LOC_Os10g35300.1
		TCONS_00023123	LOC_Os10g35770.1
		TCONS_00027551	LOC_Os10g36880.1
		TCONS_00023318	LOC_Os10g36980.1
		TCONS_00027567	LOC_Os10g37230.1
		TCONS_00023384	LOC_Os10g37480.2
		TCONS_00027618	LOC_Os10g37630.1
		TCONS_00027627	LOC_Os10g37660.1
		TCONS_00023410	LOC_Os10g37710.1
		TCONS_00023474	LOC_Os10g38040.1
		TCONS_00023489	LOC_Os10g38360.1
		TCONS_00023498	LOC_Os10g38489.1
		TCONS_00023508	LOC_Os10g38590.1
		TCONS_00023514	LOC_Os10g38630.1
		TCONS_00027702	LOC_Os10g38870.1
		TCONS_00027704	LOC_Os10g38870.1
		TCONS_00023548	LOC_Os10g39100.1
		TCONS_00023563	LOC_Os10g39220.1
		TCONS_00023633	LOC_Os10g39680.1
		TCONS_00023635	LOC_Os10g39700.1
		TCONS_00023667	LOC_Os10g39860.2
		TCONS_00023713	LOC_Os10g39936.1
		TCONS_00027856	LOC_Os10g40030.1
		TCONS_00023718	LOC_Os10g40070.1
		TCONS_00028144	LOC_Os10g41550.1
		TCONS_00024034	LOC_Os10g41930.1
		TCONS_00024044	LOC_Os10g41980.1
		TCONS_00024106	LOC_Os10g42280.1
		TCONS_00028318	LOC_Os10g42550.1
		TCONS_00028332	LOC_Os10g42650.1
		TCONS_00028335	LOC_Os10g42670.1
		TCONS_00034539	LOC_Os11g05860.1
		TCONS_00029401	LOC_Os11g05930.3
		TCONS_00034789	LOC_Os11g07600.1
		TCONS_00029762	LOC_Os11g07916.1
		TCONS_00029773	LOC_Os11g07930.1
		TCONS_00034845	LOC_Os11g07950.1
		TCONS_00034872	LOC_Os11g08210.1
		TCONS_00029910	LOC_Os11g09020.1
		TCONS_00034962	LOC_Os11g09140.1
		TCONS_00035163	LOC_Os11g10510.1
		TCONS_00035173	LOC_Os11g10530.1
		TCONS_00035427	LOC_Os11g13570.1
		TCONS_00030548	LOC_Os11g16410.1
		TCONS_00035870	LOC_Os11g18170.1
		TCONS_00036266	LOC_Os11g21804.1
		TCONS_00036618	LOC_Os11g26760.1
		TCONS_00031865	LOC_Os11g30500.1
		TCONS_00031879	LOC_Os11g30760.2
		TCONS_00036979	LOC_Os11g31540.1
		TCONS_00032110	LOC_Os11g33030.1
		TCONS_00037243	LOC_Os11g33050.1
		TCONS_00032231	LOC_Os11g34450.1
		TCONS_00037573	LOC_Os11g35020.1
		TCONS_00037773	LOC_Os11g37210.1
		TCONS_00032785	LOC_Os11g38670.1
		TCONS_00032792	LOC_Os11g38790.1
		TCONS_00037948	LOC_Os11g38980.4
		TCONS_00038272	LOC_Os11g42510.1
		TCONS_00038390	LOC_Os11g43895.1
		TCONS_00033506	LOC_Os11g44800.1
		TCONS_00038523	LOC_Os11g44940.1
		TCONS_00038665	LOC_Os11g47460.4
		TCONS_00038684	LOC_Os11g47820.1
		TCONS_00044036	LOC_Os12g02660.1
		TCONS_00044051	LOC_Os12g02800.2
		TCONS_00039346	LOC_Os12g03420.1
		TCONS_00039583	LOC_Os12g05260.1
		TCONS_00044505	LOC_Os12g05690.1
		TCONS_00039680	LOC_Os12g06280.1
		TCONS_00044612	LOC_Os12g06670.1
		TCONS_00039981	LOC_Os12g08260.1
		TCONS_00040352	LOC_Os12g12170.1
		TCONS_00040561	LOC_Os12g13910.1
		TCONS_00040565	LOC_Os12g13940.1
		TCONS_00040676	LOC_Os12g15520.1
		TCONS_00045712	LOC_Os12g16280.1
		TCONS_00045758	LOC_Os12g16720.1
		TCONS_00041475	LOC_Os12g22810.2
		TCONS_00046461	LOC_Os12g25090.1
		TCONS_00046488	LOC_Os12g25494.2
		TCONS_00046815	LOC_Os12g29220.1
		TCONS_00046838	LOC_Os12g29400.1
		TCONS_00041939	LOC_Os12g29550.1
		TCONS_00046890	LOC_Os12g29740.1
		TCONS_00047070	LOC_Os12g31850.3
		TCONS_00042284	LOC_Os12g33120.1
		TCONS_00042285	LOC_Os12g33130.1
		TCONS_00047197	LOC_Os12g33150.1
		TCONS_00042627	LOC_Os12g35630.1
		TCONS_00047451	LOC_Os12g36210.1
		TCONS_00042722	LOC_Os12g36830.1
		TCONS_00042724	LOC_Os12g36850.1
		TCONS_00042729	LOC_Os12g36880.1
		TCONS_00047592	LOC_Os12g37360.1
		TCONS_00047608	LOC_Os12g37510.1
		TCONS_00047665	LOC_Os12g37970.2
		TCONS_00047666	LOC_Os12g37970.3
		TCONS_00047667	LOC_Os12g37970.1
		TCONS_00042880	LOC_Os12g38100.1
		TCONS_00042882	LOC_Os12g38120.1
		TCONS_00042885	LOC_Os12g38150.1
		TCONS_00042902	LOC_Os12g38270.1
		TCONS_00047703	LOC_Os12g38420.1
		TCONS_00047802	LOC_Os12g39400.1
		TCONS_00043205	LOC_Os12g40260.1
		TCONS_00047881	LOC_Os12g40380.1
		TCONS_00043328	LOC_Os12g40830.2
		TCONS_00047923	LOC_Os12g40890.1
		TCONS_00043630	LOC_Os12g42910.1
		TCONS_00048316	LOC_Os12g43430.1
		TCONS_00048321	LOC_Os12g43490.1
		TCONS_00043689	LOC_Os12g43820.1
		TCONS_00043692	LOC_Os12g43870.1
		TCONS_00043693	LOC_Os12g43880.1
		TCONS_00048404	LOC_Os12g44000.1
		TCONS_00048455	LOC_Os12g44360.3
		TCONS_00048469	LOC_Os12g44380.1
		TCONS_00048714	LOC_Os02g01060.1
		TCONS_00048734	LOC_Os02g01245.1
		TCONS_00048776	LOC_Os02g01355.1
		TCONS_00048831	LOC_Os02g01590.1
		TCONS_00049017	LOC_Os02g02730.1
		TCONS_00049032	LOC_Os02g02830.1
		TCONS_00049034	LOC_Os02g02890.1
		TCONS_00057438	LOC_Os02g02960.3
		TCONS_00049167	LOC_Os02g03570.1
		TCONS_00057613	LOC_Os02g03960.1
		TCONS_00057661	LOC_Os02g04040.1
		TCONS_00057669	LOC_Os02g04160.1
		TCONS_00057744	LOC_Os02g04650.1
		TCONS_00058232	LOC_Os02g07160.1
		TCONS_00049966	LOC_Os02g07490.1
		TCONS_00050038	LOC_Os02g07820.1
		TCONS_00050046	LOC_Os02g07840.2
		TCONS_00050096	LOC_Os02g08320.1
		TCONS_00050159	LOC_Os02g08544.1
		TCONS_00050184	LOC_Os02g09250.1
		TCONS_00058532	LOC_Os02g09460.1
		TCONS_00058603	LOC_Os02g09850.1
		TCONS_00050273	LOC_Os02g09960.1
		TCONS_00058693	LOC_Os02g10370.1
		TCONS_00058772	LOC_Os02g10720.1
		TCONS_00058831	LOC_Os02g10920.1
		TCONS_00058833	LOC_Os02g10920.3
		TCONS_00058838	LOC_Os02g10940.1
		TCONS_00058899	LOC_Os02g11870.1
		TCONS_00050519	LOC_Os02g12090.1
		TCONS_00059024	LOC_Os02g12480.5
		TCONS_00059026	LOC_Os02g12480.7
		TCONS_00050661	LOC_Os02g12750.1
		TCONS_00050747	LOC_Os02g13170.1
		TCONS_00059153	LOC_Os02g13380.1
		TCONS_00059414	LOC_Os02g15550.2
		TCONS_00051176	LOC_Os02g15860.1
		TCONS_00051200	LOC_Os02g16040.1
		TCONS_00059513	LOC_Os02g16680.1
		TCONS_00059514	LOC_Os02g16680.2
		TCONS_00051376	LOC_Os02g17500.1
		TCONS_00051377	LOC_Os02g17500.3
		TCONS_00051382	LOC_Os02g17500.2
		TCONS_00051802	LOC_Os02g21080.1
		TCONS_00051913	LOC_Os02g21925.1
		TCONS_00052268	LOC_Os02g25780.1
		TCONS_00060708	LOC_Os02g26370.1
		TCONS_00060872	LOC_Os02g27360.1
		TCONS_00052764	LOC_Os02g29550.2
		TCONS_00052799	LOC_Os02g30100.1
		TCONS_00061212	LOC_Os02g30210.2
		TCONS_00061310	LOC_Os02g31100.1
		TCONS_00061418	LOC_Os02g32250.2
		TCONS_00061436	LOC_Os02g32450.1
		TCONS_00053140	LOC_Os02g32840.1
		TCONS_00053151	LOC_Os02g32970.1
		TCONS_00053170	LOC_Os02g33110.1
		TCONS_00053434	LOC_Os02g35140.1
		TCONS_00053522	LOC_Os02g35830.1
		TCONS_00061870	LOC_Os02g35880.1
		TCONS_00061915	LOC_Os02g36330.1
		TCONS_00061938	LOC_Os02g36490.2
		TCONS_00053637	LOC_Os02g36880.1
		TCONS_00053643	LOC_Os02g36880.4
		TCONS_00053652	LOC_Os02g36974.1
		TCONS_00061995	LOC_Os02g37000.1
		TCONS_00062039	LOC_Os02g37180.1
		TCONS_00062076	LOC_Os02g37610.1
		TCONS_00053837	LOC_Os02g37930.1
		TCONS_00062171	LOC_Os02g38160.1
		TCONS_00062388	LOC_Os02g39720.2
		TCONS_00054172	LOC_Os02g39790.1
		TCONS_00054269	LOC_Os02g40500.1
		TCONS_00054280	LOC_Os02g40690.1
		TCONS_00062552	LOC_Os02g40784.1
		TCONS_00062581	LOC_Os02g40900.1
		TCONS_00054336	LOC_Os02g41580.1
		TCONS_00054356	LOC_Os02g41810.1
		TCONS_00062632	LOC_Os02g41820.1
		TCONS_00062713	LOC_Os02g42440.1
		TCONS_00062739	LOC_Os02g42585.1
		TCONS_00062818	LOC_Os02g43290.1
		TCONS_00054590	LOC_Os02g43330.1
		TCONS_00062835	LOC_Os02g43360.1
		TCONS_00054612	LOC_Os02g43540.1
		TCONS_00054754	LOC_Os02g44500.1
		TCONS_00063133	LOC_Os02g44870.1
		TCONS_00054799	LOC_Os02g44930.1
		TCONS_00054805	LOC_Os02g44990.1
		TCONS_00054806	LOC_Os02g45000.1
		TCONS_00063234	LOC_Os02g45200.4
		TCONS_00054925	LOC_Os02g46130.1
		TCONS_00054956	LOC_Os02g46380.1
		TCONS_00055135	LOC_Os02g47110.1
		TCONS_00063671	LOC_Os02g47770.1
		TCONS_00063682	LOC_Os02g47840.1
		TCONS_00055263	LOC_Os02g47870.1
		TCONS_00063725	LOC_Os02g48170.1
		TCONS_00063726	LOC_Os02g48170.1
		TCONS_00055426	LOC_Os02g48860.1
		TCONS_00063924	LOC_Os02g49530.1
		TCONS_00055570	LOC_Os02g49850.1
		TCONS_00064006	LOC_Os02g50110.1
		TCONS_00055621	LOC_Os02g50210.1
		TCONS_00064023	LOC_Os02g50350.1
		TCONS_00064083	LOC_Os02g50710.1
		TCONS_00064085	LOC_Os02g50730.1
		TCONS_00055760	LOC_Os02g51110.1
		TCONS_00055899	LOC_Os02g51670.1
		TCONS_00055959	LOC_Os02g52150.2
		TCONS_00064290	LOC_Os02g52180.1
		TCONS_00064361	LOC_Os02g52780.1
		TCONS_00064461	LOC_Os02g53410.1
		TCONS_00056173	LOC_Os02g53770.1
		TCONS_00064571	LOC_Os02g54130.2
		TCONS_00056266	LOC_Os02g54140.1
		TCONS_00064647	LOC_Os02g54650.1
		TCONS_00056402	LOC_Os02g55060.1
		TCONS_00064721	LOC_Os02g55134.1
		TCONS_00056544	LOC_Os02g55590.3
		TCONS_00064792	LOC_Os02g55610.1
		TCONS_00056566	LOC_Os02g55840.1
		TCONS_00064824	LOC_Os02g55890.1
		TCONS_00064830	LOC_Os02g55980.1
		TCONS_00064891	LOC_Os02g56310.1
		TCONS_00064904	LOC_Os02g56440.1
		TCONS_00056821	LOC_Os02g57040.1
		TCONS_00065011	LOC_Os02g57250.1
		TCONS_00056937	LOC_Os02g57620.1
		TCONS_00056959	LOC_Os02g57720.1
		TCONS_00056985	LOC_Os02g57840.1
		TCONS_00065219	LOC_Os02g58010.1
		TCONS_00065272	LOC_Os02g58230.1
		TCONS_00065347	LOC_Os02g58540.1
		TCONS_00074231	LOC_Os03g01140.1
		TCONS_00074281	LOC_Os03g01570.1
		TCONS_00074321	LOC_Os03g01770.1
		TCONS_00066198	LOC_Os03g02560.1
		TCONS_00066227	LOC_Os03g02685.1
		TCONS_00074482	LOC_Os03g03034.4
		TCONS_00066316	LOC_Os03g03200.2
		TCONS_00066328	LOC_Os03g03280.1
		TCONS_00074509	LOC_Os03g03370.1
		TCONS_00066393	LOC_Os03g03810.1
		TCONS_00074611	LOC_Os03g03840.1
		TCONS_00066411	LOC_Os03g04000.1
		TCONS_00066431	LOC_Os03g04169.1
		TCONS_00074693	LOC_Os03g04400.1
		TCONS_00074836	LOC_Os03g05390.9
		TCONS_00074838	LOC_Os03g05390.6
		TCONS_00074865	LOC_Os03g05530.1
		TCONS_00074937	LOC_Os03g06090.1
		TCONS_00066778	LOC_Os03g06200.1
		TCONS_00066789	LOC_Os03g06330.1
		TCONS_00066843	LOC_Os03g06580.3
		TCONS_00075161	LOC_Os03g07480.2
		TCONS_00067025	LOC_Os03g07590.1
		TCONS_00075217	LOC_Os03g07880.1
		TCONS_00067068	LOC_Os03g07890.1
		TCONS_00075230	LOC_Os03g07980.1
		TCONS_00067125	LOC_Os03g08320.1
		TCONS_00075302	LOC_Os03g08460.1
		TCONS_00067163	LOC_Os03g08570.1
		TCONS_00067279	LOC_Os03g09140.1
		TCONS_00075431	LOC_Os03g09230.1
		TCONS_00067332	LOC_Os03g09880.1
		TCONS_00067346	LOC_Os03g10100.1
		TCONS_00067350	LOC_Os03g10140.1
		TCONS_00067381	LOC_Os03g10320.1
		TCONS_00067440	LOC_Os03g10620.3
		TCONS_00075879	LOC_Os03g11900.1
		TCONS_00075880	LOC_Os03g11910.1
		TCONS_00075891	LOC_Os03g12000.1
		TCONS_00067740	LOC_Os03g12110.1
		TCONS_00075930	LOC_Os03g12290.1
		TCONS_00075979	LOC_Os03g12790.1
		TCONS_00067913	LOC_Os03g12820.2
		TCONS_00067972	LOC_Os03g13140.1
		TCONS_00076078	LOC_Os03g13210.1
		TCONS_00067984	LOC_Os03g13300.1
		TCONS_00076160	LOC_Os03g13600.2
		TCONS_00076182	LOC_Os03g13750.1
		TCONS_00076208	LOC_Os03g13870.1
		TCONS_00068105	LOC_Os03g14300.1
		TCONS_00076281	LOC_Os03g14570.2
		TCONS_00076283	LOC_Os03g14590.1
		TCONS_00076289	LOC_Os03g14610.1
		TCONS_00068167	LOC_Os03g14950.1
		TCONS_00076394	LOC_Os03g15050.4
		TCONS_00068188	LOC_Os03g15270.1
		TCONS_00076448	LOC_Os03g15530.1
		TCONS_00068245	LOC_Os03g15720.2
		TCONS_00068247	LOC_Os03g15730.1
		TCONS_00076504	LOC_Os03g15780.4
		TCONS_00068296	LOC_Os03g15960.1
		TCONS_00076551	LOC_Os03g16020.1
		TCONS_00068307	LOC_Os03g16030.1
		TCONS_00076552	LOC_Os03g16040.1
		TCONS_00076586	LOC_Os03g16130.5
		TCONS_00076598	LOC_Os03g16170.1
		TCONS_00076622	LOC_Os03g16230.1
		TCONS_00068329	LOC_Os03g16334.1
		TCONS_00068342	LOC_Os03g16440.1
		TCONS_00068350	LOC_Os03g16480.1
		TCONS_00068402	LOC_Os03g16860.1
		TCONS_00068409	LOC_Os03g16910.2
		TCONS_00076686	LOC_Os03g16920.1
		TCONS_00068439	LOC_Os03g17084.1
		TCONS_00068481	LOC_Os03g17490.1
		TCONS_00068510	LOC_Os03g17660.1
		TCONS_00076797	LOC_Os03g17790.1
		TCONS_00076805	LOC_Os03g17800.1
		TCONS_00068541	LOC_Os03g17870.1
		TCONS_00076816	LOC_Os03g17940.1
		TCONS_00068603	LOC_Os03g17990.1
		TCONS_00076821	LOC_Os03g18030.1
		TCONS_00076858	LOC_Os03g18180.1
		TCONS_00068626	LOC_Os03g18200.2
		TCONS_00068676	LOC_Os03g18550.1
		TCONS_00077008	LOC_Os03g18790.1
		TCONS_00068701	LOC_Os03g18850.1
		TCONS_00068719	LOC_Os03g19010.1
		TCONS_00077072	LOC_Os03g19250.1
		TCONS_00068746	LOC_Os03g19290.1
		TCONS_00077149	LOC_Os03g19940.1
		TCONS_00077164	LOC_Os03g20020.1
		TCONS_00077217	LOC_Os03g20440.1
		TCONS_00069046	LOC_Os03g20900.1
		TCONS_00077273	LOC_Os03g21000.1
		TCONS_00077283	LOC_Os03g21040.2
		TCONS_00077396	LOC_Os03g21690.1
		TCONS_00077565	LOC_Os03g22490.4
		TCONS_00077566	LOC_Os03g22490.1
		TCONS_00069292	LOC_Os03g22790.1
		TCONS_00077729	LOC_Os03g24180.1
		TCONS_00077773	LOC_Os03g24560.1
		TCONS_00069507	LOC_Os03g25270.2
		TCONS_00069537	LOC_Os03g25470.1
		TCONS_00069572	LOC_Os03g25750.1
		TCONS_00077902	LOC_Os03g25770.2
		TCONS_00069574	LOC_Os03g25790.2
		TCONS_00077912	LOC_Os03g25920.1
		TCONS_00077946	LOC_Os03g26460.1
		TCONS_00077949	LOC_Os03g26490.1
		TCONS_00077961	LOC_Os03g26630.2
		TCONS_00069738	LOC_Os03g26910.1
		TCONS_00077990	LOC_Os03g27120.1
		TCONS_00077994	LOC_Os03g27190.1
		TCONS_00069821	LOC_Os03g27310.2
		TCONS_00069938	LOC_Os03g28250.1
		TCONS_00078109	LOC_Os03g28260.1
		TCONS_00078449	LOC_Os03g31750.1
		TCONS_00070481	LOC_Os03g32302.1
		TCONS_00070497	LOC_Os03g32420.1
		TCONS_00070513	LOC_Os03g32580.1
		TCONS_00078879	LOC_Os03g37490.1
		TCONS_00078973	LOC_Os03g38350.1
		TCONS_00070880	LOC_Os03g38500.1
		TCONS_00079159	LOC_Os03g40000.1
		TCONS_00079288	LOC_Os03g41110.1
		TCONS_00079316	LOC_Os03g41390.1
		TCONS_00071135	LOC_Os03g41438.1
		TCONS_00071384	LOC_Os03g43720.1
		TCONS_00071463	LOC_Os03g44380.1
		TCONS_00079678	LOC_Os03g44630.1
		TCONS_00071552	LOC_Os03g45390.1
		TCONS_00079813	LOC_Os03g45720.1
		TCONS_00079833	LOC_Os03g45960.1
		TCONS_00079844	LOC_Os03g46060.1
		TCONS_00079845	LOC_Os03g46070.1
		TCONS_00071655	LOC_Os03g46424.1
		TCONS_00071708	LOC_Os03g47034.1
		TCONS_00080122	LOC_Os03g48080.1
		TCONS_00080279	LOC_Os03g48780.1
		TCONS_00080285	LOC_Os03g48930.1
		TCONS_00071953	LOC_Os03g48950.2
		TCONS_00072050	LOC_Os03g49700.1
		TCONS_00072083	LOC_Os03g49940.1
		TCONS_00072088	LOC_Os03g49990.1
		TCONS_00072090	LOC_Os03g50030.1
		TCONS_00080487	LOC_Os03g50280.1
		TCONS_00080516	LOC_Os03g50355.1
		TCONS_00080526	LOC_Os03g50450.1
		TCONS_00072185	LOC_Os03g50870.1
		TCONS_00072188	LOC_Os03g50960.1
		TCONS_00072189	LOC_Os03g50960.2
		TCONS_00080615	LOC_Os03g51160.1
		TCONS_00072239	LOC_Os03g51350.1
		TCONS_00072376	LOC_Os03g52370.2
		TCONS_00072377	LOC_Os03g52380.1
		TCONS_00072378	LOC_Os03g52390.1
		TCONS_00080914	LOC_Os03g52490.1
		TCONS_00080949	LOC_Os03g52670.1
		TCONS_00080972	LOC_Os03g52720.1
		TCONS_00072472	LOC_Os03g53050.1
		TCONS_00072499	LOC_Os03g53190.2
		TCONS_00081015	LOC_Os03g53270.1
		TCONS_00072791	LOC_Os03g55150.4
		TCONS_00072807	LOC_Os03g55240.1
		TCONS_00072858	LOC_Os03g55530.1
		TCONS_00072866	LOC_Os03g55590.1
		TCONS_00072881	LOC_Os03g55630.1
		TCONS_00072903	LOC_Os03g55870.1
		TCONS_00081299	LOC_Os03g55970.1
		TCONS_00072992	LOC_Os03g56540.3
		TCONS_00081375	LOC_Os03g56610.1
		TCONS_00081432	LOC_Os03g56782.1
		TCONS_00081446	LOC_Os03g56860.1
		TCONS_00081497	LOC_Os03g57140.1
		TCONS_00081498	LOC_Os03g57145.1
		TCONS_00073104	LOC_Os03g57220.2
		TCONS_00073169	LOC_Os03g57640.1
		TCONS_00081576	LOC_Os03g57890.1
		TCONS_00073219	LOC_Os03g58010.1
		TCONS_00073220	LOC_Os03g58020.1
		TCONS_00081613	LOC_Os03g58140.1
		TCONS_00073265	LOC_Os03g58330.1
		TCONS_00081646	LOC_Os03g58410.1
		TCONS_00073290	LOC_Os03g58480.1
		TCONS_00073338	LOC_Os03g58690.1
		TCONS_00073420	LOC_Os03g59320.1
		TCONS_00081782	LOC_Os03g59360.1
		TCONS_00073470	LOC_Os03g59740.2
		TCONS_00073569	LOC_Os03g60370.1
		TCONS_00073593	LOC_Os03g60560.1
		TCONS_00073626	LOC_Os03g60780.1
		TCONS_00082063	LOC_Os03g61360.1
		TCONS_00073800	LOC_Os03g61960.1
		TCONS_00073832	LOC_Os03g62200.1
		TCONS_00073837	LOC_Os03g62270.1
		TCONS_00082225	LOC_Os03g62620.2
		TCONS_00082227	LOC_Os03g62620.4
		TCONS_00082246	LOC_Os03g62740.1
		TCONS_00082249	LOC_Os03g62760.1
		TCONS_00082281	LOC_Os03g62870.1
		TCONS_00074091	LOC_Os03g63700.1
		TCONS_00074102	LOC_Os03g63850.1
		TCONS_00074155	LOC_Os03g64050.1
		TCONS_00082438	LOC_Os03g64060.1
		TCONS_00082442	LOC_Os03g64100.1
		TCONS_00089565	LOC_Os04g01570.1
		TCONS_00083144	LOC_Os04g02780.1
		TCONS_00089917	LOC_Os04g06520.1
		TCONS_00090025	LOC_Os04g08330.1
		TCONS_00090028	LOC_Os04g08350.2
		TCONS_00083728	LOC_Os04g10350.1
		TCONS_00090264	LOC_Os04g10940.1
		TCONS_00090289	LOC_Os04g11390.1
		TCONS_00090462	LOC_Os04g12960.1
		TCONS_00090614	LOC_Os04g14390.1
		TCONS_00084381	LOC_Os04g18090.1
		TCONS_00091141	LOC_Os04g20230.1
		TCONS_00084919	LOC_Os04g23140.1
		TCONS_00091600	LOC_Os04g25060.1
		TCONS_00085290	LOC_Os04g27810.1
		TCONS_00092183	LOC_Os04g30890.1
		TCONS_00092275	LOC_Os04g31610.1
		TCONS_00085795	LOC_Os04g32330.1
		TCONS_00092329	LOC_Os04g32350.1
		TCONS_00085837	LOC_Os04g32620.1
		TCONS_00085883	LOC_Os04g33030.2
		TCONS_00085928	LOC_Os04g33350.1
		TCONS_00086041	LOC_Os04g34100.1
		TCONS_00086210	LOC_Os04g35140.1
		TCONS_00086256	LOC_Os04g35540.1
		TCONS_00086276	LOC_Os04g35570.1
		TCONS_00092774	LOC_Os04g35590.1
		TCONS_00092898	LOC_Os04g36040.1
		TCONS_00092908	LOC_Os04g36600.1
		TCONS_00086397	LOC_Os04g37490.1
		TCONS_00092993	LOC_Os04g37790.1
		TCONS_00086561	LOC_Os04g38680.1
		TCONS_00086605	LOC_Os04g39040.1
		TCONS_00093173	LOC_Os04g39080.1
		TCONS_00093174	LOC_Os04g39100.1
		TCONS_00086629	LOC_Os04g39210.1
		TCONS_00086649	LOC_Os04g39440.1
		TCONS_00093264	LOC_Os04g39489.1
		TCONS_00093356	LOC_Os04g39980.1
		TCONS_00093391	LOC_Os04g40190.1
		TCONS_00093417	LOC_Os04g40310.1
		TCONS_00093656	LOC_Os04g41970.1
		TCONS_00087074	LOC_Os04g42250.4
		TCONS_00087169	LOC_Os04g42930.1
		TCONS_00087366	LOC_Os04g44530.1
		TCONS_00087372	LOC_Os04g44530.4
		TCONS_00094091	LOC_Os04g44900.1
		TCONS_00087450	LOC_Os04g44910.1
		TCONS_00094110	LOC_Os04g45130.1
		TCONS_00087580	LOC_Os04g45460.1
		TCONS_00087616	LOC_Os04g45810.1
		TCONS_00087679	LOC_Os04g46190.1
		TCONS_00094465	LOC_Os04g47200.1
		TCONS_00087793	LOC_Os04g47370.2
		TCONS_00094621	LOC_Os04g47820.1
		TCONS_00087907	LOC_Os04g48030.1
		TCONS_00087985	LOC_Os04g48390.1
		TCONS_00094880	LOC_Os04g49660.1
		TCONS_00088150	LOC_Os04g49980.1
		TCONS_00095010	LOC_Os04g50970.1
		TCONS_00095040	LOC_Os04g51150.1
		TCONS_00095041	LOC_Os04g51160.1
		TCONS_00095062	LOC_Os04g51190.3
		TCONS_00095115	LOC_Os04g51410.1
		TCONS_00095147	LOC_Os04g51610.1
		TCONS_00095333	LOC_Os04g52100.1
		TCONS_00088409	LOC_Os04g52450.1
		TCONS_00095398	LOC_Os04g52504.1
		TCONS_00095593	LOC_Os04g53240.1
		TCONS_00088762	LOC_Os04g53990.1
		TCONS_00088818	LOC_Os04g54474.3
		TCONS_00089016	LOC_Os04g56110.3
		TCONS_00096199	LOC_Os04g57320.1
		TCONS_00096292	LOC_Os04g57550.1
		TCONS_00089208	LOC_Os04g57810.2
		TCONS_00096418	LOC_Os04g58090.1
		TCONS_00096454	LOC_Os04g58190.1
		TCONS_00089284	LOC_Os04g58320.2
		TCONS_00096535	LOC_Os04g58730.1
		TCONS_00102799	LOC_Os05g01020.3
		TCONS_00102808	LOC_Os05g01050.2
		TCONS_00097045	LOC_Os05g01380.1
		TCONS_00102981	LOC_Os05g02200.1
		TCONS_00097197	LOC_Os05g02220.4
		TCONS_00097211	LOC_Os05g02420.1
		TCONS_00097215	LOC_Os05g02450.1
		TCONS_00097253	LOC_Os05g02740.1
		TCONS_00097254	LOC_Os05g02750.1
		TCONS_00103030	LOC_Os05g02770.1
		TCONS_00103032	LOC_Os05g02780.2
		TCONS_00103056	LOC_Os05g03040.2
		TCONS_00097356	LOC_Os05g03530.2
		TCONS_00097433	LOC_Os05g03934.1
		TCONS_00097437	LOC_Os05g03960.1
		TCONS_00097438	LOC_Os05g04000.1
		TCONS_00103275	LOC_Os05g05020.1
		TCONS_00103276	LOC_Os05g05030.1
		TCONS_00103277	LOC_Os05g05040.1
		TCONS_00103279	LOC_Os05g05060.1
		TCONS_00103499	LOC_Os05g05940.1
		TCONS_00103528	LOC_Os05g06270.1
		TCONS_00103562	LOC_Os05g06500.1
		TCONS_00103597	LOC_Os05g06780.1
		TCONS_00097914	LOC_Os05g07700.1
		TCONS_00097933	LOC_Os05g07810.1
		TCONS_00103787	LOC_Os05g08750.1
		TCONS_00098197	LOC_Os05g10650.1
		TCONS_00098226	LOC_Os05g10930.1
		TCONS_00104016	LOC_Os05g11120.1
		TCONS_00098380	LOC_Os05g12630.1
		TCONS_00104280	LOC_Os05g13420.1
		TCONS_00098556	LOC_Os05g14860.1
		TCONS_00104521	LOC_Os05g15530.1
		TCONS_00098692	LOC_Os05g15880.1
		TCONS_00099337	LOC_Os05g23610.2
		TCONS_00099384	LOC_Os05g24010.3
		TCONS_00099451	LOC_Os05g24650.1
		TCONS_00105324	LOC_Os05g24780.1
		TCONS_00105410	LOC_Os05g25640.1
		TCONS_00099562	LOC_Os05g25650.1
		TCONS_00105433	LOC_Os05g25920.1
		TCONS_00099595	LOC_Os05g25950.1
		TCONS_00099599	LOC_Os05g26020.1
		TCONS_00105552	LOC_Os05g27010.1
		TCONS_00099687	LOC_Os05g27340.1
		TCONS_00105798	LOC_Os05g28840.1
		TCONS_00099882	LOC_Os05g29810.1
		TCONS_00100258	LOC_Os05g32670.1
		TCONS_00100317	LOC_Os05g33130.1
		TCONS_00100345	LOC_Os05g33400.1
		TCONS_00100396	LOC_Os05g33880.2
		TCONS_00106333	LOC_Os05g33900.1
		TCONS_00106362	LOC_Os05g34150.1
		TCONS_00100516	LOC_Os05g34830.1
		TCONS_00100521	LOC_Os05g34830.3
		TCONS_00106448	LOC_Os05g34854.1
		TCONS_00100548	LOC_Os05g34980.1
		TCONS_00106482	LOC_Os05g35170.3
		TCONS_00100573	LOC_Os05g35260.2
		TCONS_00106506	LOC_Os05g35290.1
		TCONS_00106562	LOC_Os05g35740.1
		TCONS_00100615	LOC_Os05g35930.1
		TCONS_00106613	LOC_Os05g36150.1
		TCONS_00106631	LOC_Os05g36290.1
		TCONS_00106639	LOC_Os05g36910.1
		TCONS_00100709	LOC_Os05g37190.1
		TCONS_00106859	LOC_Os05g38270.1
		TCONS_00106864	LOC_Os05g38290.2
		TCONS_00106890	LOC_Os05g38530.1
		TCONS_00100919	LOC_Os05g38660.1
		TCONS_00106967	LOC_Os05g38830.2
		TCONS_00106969	LOC_Os05g38860.1
		TCONS_00107004	LOC_Os05g39250.1
		TCONS_00107064	LOC_Os05g39720.1
		TCONS_00107067	LOC_Os05g39770.1
		TCONS_00107115	LOC_Os05g40220.2
		TCONS_00101142	LOC_Os05g40400.1
		TCONS_00101172	LOC_Os05g40890.2
		TCONS_00107274	LOC_Os05g41180.1
		TCONS_00107318	LOC_Os05g41490.1
		TCONS_00101266	LOC_Os05g41620.1
		TCONS_00101331	LOC_Os05g42080.1
		TCONS_00101336	LOC_Os05g42120.1
		TCONS_00101358	LOC_Os05g42230.1
		TCONS_00101417	LOC_Os05g43240.3
		TCONS_00107576	LOC_Os05g44770.1
		TCONS_00107604	LOC_Os05g45070.1
		TCONS_00107635	LOC_Os05g45300.1
		TCONS_00101750	LOC_Os05g45320.2
		TCONS_00107687	LOC_Os05g45710.1
		TCONS_00101793	LOC_Os05g45730.1
		TCONS_00107731	LOC_Os05g46040.1
		TCONS_00107780	LOC_Os05g46240.2
		TCONS_00107816	LOC_Os05g46460.4
		TCONS_00102003	LOC_Os05g46480.1
		TCONS_00102010	LOC_Os05g46500.1
		TCONS_00107866	LOC_Os05g47446.1
		TCONS_00102093	LOC_Os05g47650.1
		TCONS_00102101	LOC_Os05g47700.1
		TCONS_00102140	LOC_Os05g48040.2
		TCONS_00107975	LOC_Os05g48330.1
		TCONS_00108030	LOC_Os05g48590.1
		TCONS_00108037	LOC_Os05g48650.1
		TCONS_00108087	LOC_Os05g48810.1
		TCONS_00102393	LOC_Os05g49300.1
		TCONS_00102404	LOC_Os05g49420.1
		TCONS_00102427	LOC_Os05g49620.1
		TCONS_00108190	LOC_Os05g49730.1
		TCONS_00102457	LOC_Os05g49940.1
		TCONS_00108233	LOC_Os05g50100.1
		TCONS_00108256	LOC_Os05g50230.1
		TCONS_00108305	LOC_Os05g50610.2
		TCONS_00102607	LOC_Os05g50654.1
		TCONS_00102769	LOC_Os05g51670.1
		TCONS_00108829	LOC_Os06g01200.1
		TCONS_00108953	LOC_Os06g01690.1
		TCONS_00109040	LOC_Os06g02240.1
		TCONS_00114755	LOC_Os06g02930.1
		TCONS_00114852	LOC_Os06g03600.3
		TCONS_00114873	LOC_Os06g03682.2
		TCONS_00114895	LOC_Os06g03810.1
		TCONS_00109250	LOC_Os06g04000.1
		TCONS_00114917	LOC_Os06g04020.1
		TCONS_00109292	LOC_Os06g04280.1
		TCONS_00109302	LOC_Os06g04480.1
		TCONS_00115169	LOC_Os06g05410.1
		TCONS_00115172	LOC_Os06g05420.1
		TCONS_00115177	LOC_Os06g05430.1
		TCONS_00109487	LOC_Os06g05470.1
		TCONS_00115183	LOC_Os06g05480.1
		TCONS_00115261	LOC_Os06g06030.1
		TCONS_00109771	LOC_Os06g07030.1
		TCONS_00115546	LOC_Os06g08250.1
		TCONS_00115564	LOC_Os06g08470.1
		TCONS_00110134	LOC_Os06g09950.1
		TCONS_00110247	LOC_Os06g10510.1
		TCONS_00110333	LOC_Os06g11090.1
		TCONS_00115950	LOC_Os06g11135.1
		TCONS_00110337	LOC_Os06g11150.1
		TCONS_00115985	LOC_Os06g11210.1
		TCONS_00115997	LOC_Os06g11290.1
		TCONS_00116001	LOC_Os06g11310.1
		TCONS_00116078	LOC_Os06g11450.1
		TCONS_00116123	LOC_Os06g11812.1
		TCONS_00116127	LOC_Os06g11860.1
		TCONS_00116137	LOC_Os06g11980.1
		TCONS_00110487	LOC_Os06g12530.1
		TCONS_00110491	LOC_Os06g12600.1
		TCONS_00110614	LOC_Os06g13600.1
		TCONS_00116469	LOC_Os06g14190.1
		TCONS_00110731	LOC_Os06g14510.3
		TCONS_00116565	LOC_Os06g15390.1
		TCONS_00116606	LOC_Os06g15620.1
		TCONS_00110885	LOC_Os06g16300.1
		TCONS_00117115	LOC_Os06g20820.1
		TCONS_00117145	LOC_Os06g21210.1
		TCONS_00111312	LOC_Os06g21410.1
		TCONS_00117234	LOC_Os06g22340.1
		TCONS_00111398	LOC_Os06g22390.1
		TCONS_00111458	LOC_Os06g22960.1
		TCONS_00111503	LOC_Os06g23440.1
		TCONS_00111542	LOC_Os06g24070.1
		TCONS_00117899	LOC_Os06g29730.1
		TCONS_00117940	LOC_Os06g30370.1
		TCONS_00117962	LOC_Os06g30480.1
		TCONS_00112061	LOC_Os06g30750.1
		TCONS_00118057	LOC_Os06g30970.1
		TCONS_00118421	LOC_Os06g35560.1
		TCONS_00118468	LOC_Os06g35960.1
		TCONS_00118479	LOC_Os06g36070.1
		TCONS_00112456	LOC_Os06g36180.1
		TCONS_00112581	LOC_Os06g37080.1
		TCONS_00118639	LOC_Os06g37300.1
		TCONS_00118733	LOC_Os06g38660.1
		TCONS_00112780	LOC_Os06g39110.1
		TCONS_00112781	LOC_Os06g39120.1
		TCONS_00118790	LOC_Os06g39240.1
		TCONS_00112896	LOC_Os06g40060.1
		TCONS_00112962	LOC_Os06g40620.1
		TCONS_00112970	LOC_Os06g40640.3
		TCONS_00113051	LOC_Os06g41120.1
		TCONS_00119013	LOC_Os06g41360.5
		TCONS_00119014	LOC_Os06g41360.1
		TCONS_00119136	LOC_Os06g42030.1
		TCONS_00119198	LOC_Os06g42700.1
		TCONS_00119228	LOC_Os06g42850.1
		TCONS_00113366	LOC_Os06g44190.1
		TCONS_00119535	LOC_Os06g45060.1
		TCONS_00113461	LOC_Os06g45070.2
		TCONS_00113462	LOC_Os06g45070.1
		TCONS_00119686	LOC_Os06g45840.1
		TCONS_00119818	LOC_Os06g46740.1
		TCONS_00119846	LOC_Os06g46900.1
		TCONS_00119856	LOC_Os06g46920.1
		TCONS_00113770	LOC_Os06g46980.1
		TCONS_00113801	LOC_Os06g47200.1
		TCONS_00113865	LOC_Os06g47590.1
		TCONS_00119973	LOC_Os06g47640.1
		TCONS_00120020	LOC_Os06g48060.1
		TCONS_00120031	LOC_Os06g48250.1
		TCONS_00120036	LOC_Os06g48300.1
		TCONS_00120038	LOC_Os06g48320.1
		TCONS_00120128	LOC_Os06g48960.1
		TCONS_00114078	LOC_Os06g49030.1
		TCONS_00114080	LOC_Os06g49040.1
		TCONS_00114157	LOC_Os06g49460.1
		TCONS_00114191	LOC_Os06g49700.1
		TCONS_00120286	LOC_Os06g49840.1
		TCONS_00114212	LOC_Os06g49880.2
		TCONS_00120327	LOC_Os06g50040.1
		TCONS_00114232	LOC_Os06g50050.1
		TCONS_00120372	LOC_Os06g50340.1
		TCONS_00114261	LOC_Os06g50390.1
		TCONS_00120412	LOC_Os06g50679.1
		TCONS_00114353	LOC_Os06g50970.1
		TCONS_00114361	LOC_Os06g51060.1
		TCONS_00114373	LOC_Os06g51220.3
		TCONS_00120551	LOC_Os06g51290.3
		TCONS_00114412	LOC_Os06g51360.1
		TCONS_00114437	LOC_Os06g51390.2
		TCONS_00114448	LOC_Os06g51420.1
		TCONS_00127026	LOC_Os07g01560.2
		TCONS_00121038	LOC_Os07g01810.1
		TCONS_00121115	LOC_Os07g02340.1
		TCONS_00121123	LOC_Os07g02460.1
		TCONS_00121133	LOC_Os07g02710.1
		TCONS_00127223	LOC_Os07g03180.1
		TCONS_00127226	LOC_Os07g03200.1
		TCONS_00121255	LOC_Os07g03710.1
		TCONS_00127281	LOC_Os07g04180.2
		TCONS_00121470	LOC_Os07g05940.1
		TCONS_00127540	LOC_Os07g06830.1
		TCONS_00121610	LOC_Os07g07040.1
		TCONS_00121679	LOC_Os07g07670.1
		TCONS_00127687	LOC_Os07g07680.1
		TCONS_00121715	LOC_Os07g07930.1
		TCONS_00127771	LOC_Os07g08430.1
		TCONS_00127792	LOC_Os07g08840.1
		TCONS_00127793	LOC_Os07g08840.2
		TCONS_00127794	LOC_Os07g08840.3
		TCONS_00121986	LOC_Os07g09420.1
		TCONS_00122173	LOC_Os07g10500.1
		TCONS_00127961	LOC_Os07g10610.1
		TCONS_00127977	LOC_Os07g10840.1
		TCONS_00128169	LOC_Os07g12510.1
		TCONS_00128404	LOC_Os07g14590.1
		TCONS_00122860	LOC_Os07g16364.1
		TCONS_00122924	LOC_Os07g17330.1
		TCONS_00123090	LOC_Os07g18990.1
		TCONS_00128908	LOC_Os07g20580.1
		TCONS_00129169	LOC_Os07g23640.1
		TCONS_00123370	LOC_Os07g23660.1
		TCONS_00123505	LOC_Os07g24830.1
		TCONS_00123711	LOC_Os07g26630.1
		TCONS_00123713	LOC_Os07g26660.1
		TCONS_00129674	LOC_Os07g27930.1
		TCONS_00124557	LOC_Os07g32010.1
		TCONS_00124606	LOC_Os07g32510.1
		TCONS_00124641	LOC_Os07g32710.1
		TCONS_00124821	LOC_Os07g33780.1
		TCONS_00124918	LOC_Os07g34720.1
		TCONS_00130439	LOC_Os07g35560.2
		TCONS_00130666	LOC_Os07g37210.1
		TCONS_00130687	LOC_Os07g37250.1
		TCONS_00125218	LOC_Os07g37730.1
		TCONS_00125248	LOC_Os07g38090.1
		TCONS_00125284	LOC_Os07g38530.1
		TCONS_00125351	LOC_Os07g38970.1
		TCONS_00125426	LOC_Os07g39520.1
		TCONS_00131032	LOC_Os07g39860.1
		TCONS_00125488	LOC_Os07g39990.1
		TCONS_00131070	LOC_Os07g40290.1
		TCONS_00131113	LOC_Os07g40630.1
		TCONS_00131165	LOC_Os07g41160.1
		TCONS_00131180	LOC_Os07g41330.1
		TCONS_00125673	LOC_Os07g41400.1
		TCONS_00125674	LOC_Os07g41410.1
		TCONS_00131243	LOC_Os07g42220.1
		TCONS_00125801	LOC_Os07g42250.1
		TCONS_00131246	LOC_Os07g42260.1
		TCONS_00126058	LOC_Os07g43740.1
		TCONS_00126088	LOC_Os07g43950.1
		TCONS_00126117	LOC_Os07g44140.1
		TCONS_00126168	LOC_Os07g44410.1
		TCONS_00131515	LOC_Os07g44780.1
		TCONS_00126204	LOC_Os07g44790.1
		TCONS_00131527	LOC_Os07g44890.1
		TCONS_00126226	LOC_Os07g45000.1
		TCONS_00126386	LOC_Os07g46220.1
		TCONS_00131690	LOC_Os07g46570.1
		TCONS_00131761	LOC_Os07g46730.2
		TCONS_00126485	LOC_Os07g46870.1
		TCONS_00131782	LOC_Os07g46990.2
		TCONS_00131797	LOC_Os07g47090.1
		TCONS_00126623	LOC_Os07g47510.1
		TCONS_00126635	LOC_Os07g47670.1
		TCONS_00126644	LOC_Os07g47750.1
		TCONS_00126720	LOC_Os07g48490.4
		TCONS_00126721	LOC_Os07g48500.1
		TCONS_00126765	LOC_Os07g48730.1
		TCONS_00132152	LOC_Os07g48780.2
		TCONS_00132158	LOC_Os07g48830.1
		TCONS_00126848	LOC_Os07g48980.1
		TCONS_00126860	LOC_Os07g49110.1
		TCONS_00132253	LOC_Os07g49400.3
		TCONS_00137987	LOC_Os08g01090.1
		TCONS_00132660	LOC_Os08g01150.1
		TCONS_00132667	LOC_Os08g01240.1
		TCONS_00138038	LOC_Os08g01370.1
		TCONS_00138058	LOC_Os08g01490.1
		TCONS_00132715	LOC_Os08g01620.1
		TCONS_00132739	LOC_Os08g01780.1
		TCONS_00138121	LOC_Os08g01910.1
		TCONS_00132788	LOC_Os08g02070.1
		TCONS_00138165	LOC_Os08g02080.1
		TCONS_00132791	LOC_Os08g02110.1
		TCONS_00138253	LOC_Os08g02700.1
		TCONS_00132925	LOC_Os08g03290.2
		TCONS_00132947	LOC_Os08g03430.1
		TCONS_00138442	LOC_Os08g04150.1
		TCONS_00133065	LOC_Os08g04340.1
		TCONS_00138461	LOC_Os08g04430.1
		TCONS_00138521	LOC_Os08g04830.3
		TCONS_00133142	LOC_Os08g05480.1
		TCONS_00138715	LOC_Os08g05910.2
		TCONS_00133296	LOC_Os08g06640.1
		TCONS_00138856	LOC_Os08g07390.1
		TCONS_00138940	LOC_Os08g07970.1
		TCONS_00133600	LOC_Os08g08840.2
		TCONS_00139164	LOC_Os08g09870.1
		TCONS_00133946	LOC_Os08g10590.1
		TCONS_00139610	LOC_Os08g13930.1
		TCONS_00139903	LOC_Os08g16720.1
		TCONS_00139965	LOC_Os08g17060.1
		TCONS_00134691	LOC_Os08g17294.1
		TCONS_00140013	LOC_Os08g17680.1
		TCONS_00134966	LOC_Os08g20270.1
		TCONS_00140340	LOC_Os08g21760.1
		TCONS_00135265	LOC_Os08g23150.1
		TCONS_00140568	LOC_Os08g24200.1
		TCONS_00140718	LOC_Os08g25734.1
		TCONS_00140852	LOC_Os08g27030.1
		TCONS_00141024	LOC_Os08g28680.1
		TCONS_00141038	LOC_Os08g28730.1
		TCONS_00141108	LOC_Os08g29570.1
		TCONS_00141130	LOC_Os08g29600.1
		TCONS_00141222	LOC_Os08g30820.1
		TCONS_00141307	LOC_Os08g31860.1
		TCONS_00141409	LOC_Os08g32980.1
		TCONS_00141532	LOC_Os08g33750.1
		TCONS_00141556	LOC_Os08g34010.1
		TCONS_00136624	LOC_Os08g35190.3
		TCONS_00141877	LOC_Os08g36040.1
		TCONS_00141882	LOC_Os08g36150.1
		TCONS_00136725	LOC_Os08g36440.1
		TCONS_00136756	LOC_Os08g36790.1
		TCONS_00141961	LOC_Os08g37040.1
		TCONS_00136813	LOC_Os08g37130.1
		TCONS_00136868	LOC_Os08g37630.1
		TCONS_00136869	LOC_Os08g37630.1
		TCONS_00136900	LOC_Os08g37874.3
		TCONS_00142254	LOC_Os08g39140.1
		TCONS_00137225	LOC_Os08g39850.4
		TCONS_00137411	LOC_Os08g41460.9
		TCONS_00142623	LOC_Os08g42000.1
		TCONS_00142691	LOC_Os08g42750.1
		TCONS_00142696	LOC_Os08g42800.1
		TCONS_00142768	LOC_Os08g43334.2
		TCONS_00137724	LOC_Os08g43360.2
		TCONS_00142804	LOC_Os08g43560.1
		TCONS_00137752	LOC_Os08g43630.1
		TCONS_00137865	LOC_Os08g44340.1
		TCONS_00142892	LOC_Os08g44390.2
		TCONS_00142907	LOC_Os08g44520.3
		TCONS_00137938	LOC_Os08g45070.1
		TCONS_00137967	LOC_Os08g45210.1
		TCONS_00143356	LOC_Os09g02180.1
		TCONS_00143558	LOC_Os09g04300.4
		TCONS_00143715	LOC_Os09g06770.1
		TCONS_00148070	LOC_Os09g08130.2
		TCONS_00148219	LOC_Os09g09930.1
		TCONS_00144036	LOC_Os09g10010.1
		TCONS_00148335	LOC_Os09g11160.1
		TCONS_00144503	LOC_Os09g15670.1
		TCONS_00144528	LOC_Os09g15770.1
		TCONS_00144535	LOC_Os09g15810.1
		TCONS_00144645	LOC_Os09g17049.2
		TCONS_00144887	LOC_Os09g19970.1
		TCONS_00144934	LOC_Os09g20460.1
		TCONS_00144980	LOC_Os09g20900.1
		TCONS_00149253	LOC_Os09g21180.1
		TCONS_00149281	LOC_Os09g21470.1
		TCONS_00149471	LOC_Os09g23370.1
		TCONS_00149473	LOC_Os09g23370.2
		TCONS_00149493	LOC_Os09g23595.1
		TCONS_00145227	LOC_Os09g23590.1
		TCONS_00145273	LOC_Os09g24330.1
		TCONS_00145346	LOC_Os09g24710.1
		TCONS_00149655	LOC_Os09g25070.1
		TCONS_00149656	LOC_Os09g25070.2
		TCONS_00149657	LOC_Os09g25090.1
		TCONS_00145416	LOC_Os09g25314.1
		TCONS_00145476	LOC_Os09g25720.1
		TCONS_00149746	LOC_Os09g25770.1
		TCONS_00149876	LOC_Os09g26780.1
		TCONS_00145735	LOC_Os09g26870.1
		TCONS_00149921	LOC_Os09g27260.1
		TCONS_00145866	LOC_Os09g27670.1
		TCONS_00145867	LOC_Os09g27680.1
		TCONS_00145915	LOC_Os09g27940.2
		TCONS_00145932	LOC_Os09g28160.1
		TCONS_00145936	LOC_Os09g28220.1
		TCONS_00145965	LOC_Os09g28510.1
		TCONS_00145997	LOC_Os09g28650.1
		TCONS_00150118	LOC_Os09g29210.1
		TCONS_00150120	LOC_Os09g29239.2
		TCONS_00150121	LOC_Os09g29239.3
		TCONS_00146237	LOC_Os09g30300.1
		TCONS_00146257	LOC_Os09g30414.1
		TCONS_00146264	LOC_Os09g30490.1
		TCONS_00146278	LOC_Os09g31080.1
		TCONS_00146279	LOC_Os09g31080.4
		TCONS_00146280	LOC_Os09g31080.3
		TCONS_00146322	LOC_Os09g31482.3
		TCONS_00150458	LOC_Os09g31514.1
		TCONS_00146335	LOC_Os09g32100.1
		TCONS_00146402	LOC_Os09g32680.1
		TCONS_00146515	LOC_Os09g33559.1
		TCONS_00150672	LOC_Os09g33680.1
		TCONS_00146573	LOC_Os09g33800.1
		TCONS_00146732	LOC_Os09g34230.1
		TCONS_00150802	LOC_Os09g34340.1
		TCONS_00150904	LOC_Os09g35790.1
		TCONS_00150907	LOC_Os09g35790.2
		TCONS_00150909	LOC_Os09g35800.1
		TCONS_00146843	LOC_Os09g36100.2
		TCONS_00150969	LOC_Os09g36120.1
		TCONS_00151073	LOC_Os09g36700.1
		TCONS_00146942	LOC_Os09g36790.1
		TCONS_00151095	LOC_Os09g36830.1
		TCONS_00151266	LOC_Os09g38070.1
		TCONS_00147134	LOC_Os09g38670.2
		TCONS_00147246	LOC_Os09g39400.1
		TCONS_00151490	LOC_Os09g39910.2
		TCONS_00147355	LOC_Os09g39940.1
		TCONS_00075004	LOC_Os03g06520.2
		TCONS_00067916	LOC_Os03g12820.1
		TCONS_00142489	LOC_Os08g40910.1
