# Supplementary material for: Long Noncoding RNAs in Response to Hyperosmolarity Stress, but Not Salt Stress, Were Mainly Enriched in the Rice Roots
Source: Int J Mol Sci. 2024 Jun 5;25(11):6226. doi: 10.3390/ijms25116226 (PMC11172603; doi:10.3390/ijms25116226)
Supplement: Supplementary file 1 [file ijms-25-06226-s001.zip › Table S6. DEPCGs.xlsx]

## Sheet: WT_L_N vs WT_L_C
Table S4. DEPCGs.
test_id	gene_id	sample_1	sample_2	value_1	value_2	log2(fold_change)	test_stat	p_value	q_value	significant
TCONS_00124458	LOC_Os07g31190.1	WT_L_C	WT_L_N	1.42348	0.452448	-1.6536	-1.79745	0.00135	0.0241897	yes
TCONS_00124563	LOC_Os07g32060.1	WT_L_C	WT_L_N	1.03458	0.257215	-2.008	-1.6347	0.0032	0.0489274	yes
TCONS_00053483	LOC_Os02g35530.1	WT_L_C	WT_L_N	1.82595	0.438748	-2.05718	-1.72711	0.00255	0.0406576	yes
TCONS_00004530	LOC_Os01g37460.1	WT_L_C	WT_L_N	4.15082	0.206013	-4.33259	-3.16601	0.0001	0.00261183	yes
TCONS_00018643	LOC_Os01g70050.1	WT_L_C	WT_L_N	1.20242	0.0835083	-3.84788	-1.99158	0.00305	0.0470608	yes
TCONS_00016104	LOC_Os01g54170.1	WT_L_C	WT_L_N	0.54499	0	#NAME?	#NAME?	5e-05	0.00138986	yes
TCONS_00094928	LOC_Os04g50200.1	WT_L_C	WT_L_N	1.17332	0.231444	-2.34186	-1.86783	0.00095	0.0181082	yes
TCONS_00138143	LOC_Os08g01950.1	WT_L_C	WT_L_N	2.72938	0.409198	-2.73771	-2.7044	5e-05	0.00138986	yes
TCONS_00043259	LOC_Os12g40470.1	WT_L_C	WT_L_N	5.53272	0.405179	-3.77136	-2.89701	0.00175	0.0299192	yes
TCONS_00033613	LOC_Os11g46000.1	WT_L_C	WT_L_N	3.12247	0.457258	-2.77161	-2.30242	0.00055	0.0114956	yes
TCONS_00072906	LOC_Os03g55880.1	WT_L_C	WT_L_N	1.09344	0	#NAME?	#NAME?	5e-05	0.00138986	yes
TCONS_00094436	LOC_Os04g46990.1	WT_L_C	WT_L_N	7.34163	0.405046	-4.17994	-4.24869	5e-05	0.00138986	yes
TCONS_00083442	LOC_Os04g07260.1	WT_L_C	WT_L_N	1.62158	0.284735	-2.50971	-2.48037	5e-05	0.00138986	yes
TCONS_00107950	LOC_Os05g47950.1	WT_L_C	WT_L_N	2.18907	0.47819	-2.19466	-2.1807	5e-05	0.00138986	yes
TCONS_00046588	LOC_Os12g26470.1	WT_L_C	WT_L_N	3.05593	0.481854	-2.66494	-2.41313	0.00025	0.00586719	yes
TCONS_00024832	LOC_Os10g07556.1	WT_L_C	WT_L_N	1.91337	0.397854	-2.26581	-2.31333	0.0001	0.00261183	yes
TCONS_00107845	LOC_Os05g46690.1	WT_L_C	WT_L_N	0.709614	0.153917	-2.20488	-1.96215	0.0005	0.0106131	yes
TCONS_00144720	LOC_Os09g18050.1	WT_L_C	WT_L_N	3.00091	0.221762	-3.75832	-4.49688	5e-05	0.00138986	yes
TCONS_00144737	LOC_Os09g18450.1	WT_L_C	WT_L_N	2.43985	0.409226	-2.57583	-2.26689	0.0003	0.00687196	yes
TCONS_00024648	LOC_Os10g05490.1	WT_L_C	WT_L_N	3.48084	0.32602	-3.4164	-3.36158	5e-05	0.00138986	yes
TCONS_00071082	LOC_Os03g40900.1	WT_L_C	WT_L_N	0.903554	0	#NAME?	#NAME?	5e-05	0.00138986	yes
TCONS_00010124	LOC_Os01g02780.1	WT_L_C	WT_L_N	2.53345	0.220133	-3.52466	-3.65057	5e-05	0.00138986	yes
TCONS_00085280	LOC_Os04g27790.1	WT_L_C	WT_L_N	22.4574	0.230553	-6.60595	-5.67842	5e-05	0.00138986	yes
TCONS_00119011	LOC_Os06g41340.1	WT_L_C	WT_L_N	0.760684	0.251267	-1.59808	-1.89232	0.0005	0.0106131	yes
TCONS_00087930	LOC_Os04g48350.1	WT_L_C	WT_L_N	2.28088	0.484765	-2.23423	-1.80402	0.0029	0.045164	yes
TCONS_00144190	LOC_Os09g11490.1	WT_L_C	WT_L_N	0.713567	0.187416	-1.92881	-1.9941	0.0002	0.00482834	yes
TCONS_00119116	LOC_Os06g41870.1	WT_L_C	WT_L_N	1.07031	0	#NAME?	#NAME?	0.0001	0.00261183	yes
TCONS_00146215	LOC_Os09g30190.1	WT_L_C	WT_L_N	0.730524	0.145765	-2.32529	-1.98388	0.0008	0.0157104	yes
TCONS_00063591	LOC_Os02g47390.1	WT_L_C	WT_L_N	1.803	0.486269	-1.89057	-2.13876	5e-05	0.00138986	yes
TCONS_00134361	LOC_Os08g14109.1	WT_L_C	WT_L_N	2.91712	0.390485	-2.90121	-2.81194	5e-05	0.00138986	yes
TCONS_00122375	LOC_Os07g11550.1	WT_L_C	WT_L_N	1.02006	0	#NAME?	#NAME?	0.00095	0.0181082	yes
TCONS_00038565	LOC_Os11g45540.1	WT_L_C	WT_L_N	1.14981	0.326261	-1.81729	-1.72566	0.00155	0.0271023	yes
TCONS_00136661	LOC_Os08g35580.1	WT_L_C	WT_L_N	1.33389	0.108917	-3.61434	-1.97125	0.00305	0.0470608	yes
TCONS_00089858	LOC_Os04g05700.1	WT_L_C	WT_L_N	1.45763	0.411598	-1.82432	-1.92454	0.0013	0.0234599	yes
TCONS_00026271	LOC_Os10g25900.1	WT_L_C	WT_L_N	2.32939	0.164833	-3.82087	-3.08853	0.00035	0.00785221	yes
TCONS_00136774	LOC_Os08g36910.1	WT_L_C	WT_L_N	0.710192	0.160947	-2.14162	-1.90846	0.0007	0.014073	yes
TCONS_00147180	LOC_Os09g38840.1	WT_L_C	WT_L_N	0.834078	0.129826	-2.6836	-2.25416	0.00025	0.00586719	yes
TCONS_00064269	LOC_Os02g51910.1	WT_L_C	WT_L_N	2.03921	0.402009	-2.34271	-2.47438	0.0001	0.00261183	yes
TCONS_00125582	LOC_Os07g40670.1	WT_L_C	WT_L_N	0.760808	0	#NAME?	#NAME?	0.0012	0.0219569	yes
TCONS_00054737	LOC_Os02g44310.1	WT_L_C	WT_L_N	1.07074	0	#NAME?	#NAME?	5e-05	0.00138986	yes
TCONS_00030790	LOC_Os11g19240.1	WT_L_C	WT_L_N	1.11547	0	#NAME?	#NAME?	5e-05	0.00138986	yes
TCONS_00111063	LOC_Os06g18930.1	WT_L_C	WT_L_N	2.31512	0.387731	-2.57796	-2.72999	5e-05	0.00138986	yes
TCONS_00111048	LOC_Os06g18780.1	WT_L_C	WT_L_N	0.711271	0.23361	-1.6063	-1.84484	0.00015	0.00374983	yes
TCONS_00113387	LOC_Os06g44360.1	WT_L_C	WT_L_N	0.583194	0	#NAME?	#NAME?	5e-05	0.00138986	yes
TCONS_00030600	LOC_Os11g16940.1	WT_L_C	WT_L_N	2.52109	0	#NAME?	#NAME?	5e-05	0.00138986	yes
TCONS_00044931	LOC_Os12g08550.1	WT_L_C	WT_L_N	1.38935	0.337021	-2.0435	-2.05812	0.0001	0.00261183	yes
TCONS_00068946	LOC_Os03g20210.1	WT_L_C	WT_L_N	2.06635	0.260782	-2.98617	-2.52193	0.0003	0.00687196	yes
TCONS_00005480	LOC_Os01g44360.1	WT_L_C	WT_L_N	1.80979	0.495592	-1.8686	-1.69706	0.0021	0.03468	yes
TCONS_00127543	LOC_Os07g06860.1	WT_L_C	WT_L_N	2.70911	0.182722	-3.8901	-3.18739	0.00075	0.0148838	yes
TCONS_00032772	LOC_Os11g38480.1	WT_L_C	WT_L_N	0.974245	0.32606	-1.57915	-1.63174	0.00245	0.0393553	yes
TCONS_00150016	LOC_Os09g28130.1	WT_L_C	WT_L_N	1.44228	0	#NAME?	#NAME?	0.00215	0.0353541	yes
TCONS_00030237	LOC_Os11g12050.2	WT_L_C	WT_L_N	1.86799	0.323334	-2.53039	-2.94846	5e-05	0.00138986	yes
TCONS_00034953	LOC_Os11g09030.1	WT_L_C	WT_L_N	0.582187	0.0407375	-3.83705	-1.84317	0.00305	0.0470608	yes
TCONS_00032410	LOC_Os11g35980.1	WT_L_C	WT_L_N	2.45359	0.340098	-2.85087	-3.14334	5e-05	0.00138986	yes
TCONS_00032411	LOC_Os11g36000.1	WT_L_C	WT_L_N	3.32329	0.184985	-4.16713	-4.21932	5e-05	0.00138986	yes
TCONS_00032409	LOC_Os11g35960.1	WT_L_C	WT_L_N	1.07286	0.0864645	-3.63321	-1.83855	0.0031	0.0477011	yes
TCONS_00032401	LOC_Os11g35840.1	WT_L_C	WT_L_N	0.97958	0.296869	-1.72234	-2.05215	0.00045	0.00970985	yes
TCONS_00129509	LOC_Os07g26790.1	WT_L_C	WT_L_N	1.81288	0.479807	-1.91776	-1.7499	0.0025	0.0400047	yes
TCONS_00130492	LOC_Os07g35740.1	WT_L_C	WT_L_N	1.82584	0.467867	-1.96439	-2.03137	0.0008	0.0157104	yes
TCONS_00115004	LOC_Os06g04540.1	WT_L_C	WT_L_N	1.09902	0.190813	-2.52598	-1.80297	0.00315	0.0483105	yes
TCONS_00035849	LOC_Os11g17720.1	WT_L_C	WT_L_N	4.46178	0.459074	-3.28082	-2.482	0.0031	0.0477011	yes
TCONS_00131417	LOC_Os07g43910.1	WT_L_C	WT_L_N	0.895948	0	#NAME?	#NAME?	0.0006	0.0123672	yes
TCONS_00059345	LOC_Os02g15100.1	WT_L_C	WT_L_N	1.40574	0	#NAME?	#NAME?	5e-05	0.00138986	yes
TCONS_00011385	LOC_Os01g11400.1	WT_L_C	WT_L_N	4.02047	0	#NAME?	#NAME?	0.0012	0.0219569	yes
TCONS_00131137	LOC_Os07g40900.1	WT_L_C	WT_L_N	1.71158	0.406796	-2.07295	-1.84266	0.0016	0.0278196	yes
TCONS_00118214	LOC_Os06g33100.1	WT_L_C	WT_L_N	8.98809	0.155516	-5.85288	-4.90278	0.0001	0.00261183	yes
TCONS_00118212	LOC_Os06g33080.1	WT_L_C	WT_L_N	0.924544	0	#NAME?	#NAME?	5e-05	0.00138986	yes
TCONS_00106081	LOC_Os05g31890.1	WT_L_C	WT_L_N	18.6412	0.476137	-5.29097	-5.79123	5e-05	0.00138986	yes
TCONS_00025523	LOC_Os10g18820.1	WT_L_C	WT_L_N	2.85698	0.419115	-2.76907	-2.38821	0.0005	0.0106131	yes
TCONS_00001667	LOC_Os01g12350.1	WT_L_C	WT_L_N	0.915651	0.273491	-1.7433	-1.69929	0.0016	0.0278196	yes
TCONS_00145464	LOC_Os09g25610.1	WT_L_C	WT_L_N	1.496	0.265049	-2.49678	-2.01365	0.00225	0.0366975	yes
TCONS_00135760	LOC_Os08g29040.1	WT_L_C	WT_L_N	2.27714	0.486175	-2.22767	-1.96888	0.00095	0.0181082	yes
TCONS_00064897	LOC_Os02g56370.1	WT_L_C	WT_L_N	1.33265	0.324098	-2.03979	-2.10961	0.00035	0.00785221	yes
TCONS_00149937	LOC_Os09g27500.1	WT_L_C	WT_L_N	2.44632	0.293194	-3.06069	-2.44422	0.00045	0.00970985	yes
TCONS_00062040	LOC_Os02g37190.1	WT_L_C	WT_L_N	1.81285	0.328708	-2.46338	-1.88238	0.0029	0.045164	yes
TCONS_00013032	LOC_Os01g26240.1	WT_L_C	WT_L_N	1.69911	0.38516	-2.14124	-2.66459	5e-05	0.00138986	yes
TCONS_00053616	LOC_Os02g36619.1	WT_L_C	WT_L_N	1.67547	4.42139	1.39994	1.76386	0.00065	0.0132176	yes
TCONS_00041644	LOC_Os12g25180.1	WT_L_C	WT_L_N	31.9062	13.5631	-1.23415	-1.7267	0.00125	0.0227105	yes
TCONS_00148445	LOC_Os09g12660.1	WT_L_C	WT_L_N	7.43339	15.5421	1.06409	1.62705	0.00155	0.0271023	yes
TCONS_00077630	LOC_Os03g22680.1	WT_L_C	WT_L_N	4.85297	20.1517	2.05396	2.47734	5e-05	0.00138986	yes
TCONS_00148411	LOC_Os09g12290.1	WT_L_C	WT_L_N	26.4288	10.0857	-1.3898	-2.17192	5e-05	0.00138986	yes
TCONS_00100485	LOC_Os05g34700.1	WT_L_C	WT_L_N	20.2153	61.715	1.61017	2.30123	5e-05	0.00138986	yes
TCONS_00053693	LOC_Os02g37060.1	WT_L_C	WT_L_N	87.5202	36.2052	-1.27342	-2.01041	5e-05	0.00138986	yes
TCONS_00051035	LOC_Os02g14890.1	WT_L_C	WT_L_N	19.3693	2.73587	-2.8237	-3.11959	5e-05	0.00138986	yes
TCONS_00089571	LOC_Os04g01710.1	WT_L_C	WT_L_N	2.49396	14.2216	2.51158	3.2797	5e-05	0.00138986	yes
TCONS_00026093	LOC_Os10g25030.1	WT_L_C	WT_L_N	25.5161	93.7239	1.87701	2.28265	5e-05	0.00138986	yes
TCONS_00014099	LOC_Os01g37690.1	WT_L_C	WT_L_N	22.8536	57.6751	1.33553	1.7189	0.00105	0.0196605	yes
TCONS_00026089	LOC_Os10g25010.1	WT_L_C	WT_L_N	23.2103	82.9872	1.83812	2.13508	5e-05	0.00138986	yes
TCONS_00136402	LOC_Os08g33640.1	WT_L_C	WT_L_N	14.5896	37.6233	1.36669	1.73274	0.0006	0.0123672	yes
TCONS_00112401	LOC_Os06g36030.1	WT_L_C	WT_L_N	1.86405	0.559414	-1.73645	-1.57529	0.0032	0.0489274	yes
TCONS_00089582	LOC_Os04g01950.1	WT_L_C	WT_L_N	0.682014	5.12617	2.91001	2.81397	5e-05	0.00138986	yes
TCONS_00014018	LOC_Os01g37050.1	WT_L_C	WT_L_N	21.0158	7.72695	-1.4435	-2.14665	5e-05	0.00138986	yes
TCONS_00004690	LOC_Os01g39020.1	WT_L_C	WT_L_N	1.16711	5.01748	2.10402	2.47957	5e-05	0.00138986	yes
TCONS_00002042	LOC_Os01g15000.1	WT_L_C	WT_L_N	14.0146	40.6475	1.53623	2.44015	5e-05	0.00138986	yes
TCONS_00002041	LOC_Os01g14970.1	WT_L_C	WT_L_N	9.43894	2.50469	-1.91399	-2.2786	5e-05	0.00138986	yes
TCONS_00016664	LOC_Os01g57240.1	WT_L_C	WT_L_N	4.50819	13.2525	1.55564	2.16224	5e-05	0.00138986	yes
TCONS_00016642	LOC_Os01g57050.2	WT_L_C	WT_L_N	5.68544	1.49748	-1.92473	-1.98188	0.00105	0.0196605	yes
TCONS_00028716	LOC_Os11g01330.1	WT_L_C	WT_L_N	21.867	6.67675	-1.71154	-2.2696	5e-05	0.00138986	yes
TCONS_00041748	LOC_Os12g26690.1	WT_L_C	WT_L_N	8.15378	2.14071	-1.92938	-2.19136	5e-05	0.00138986	yes
TCONS_00041757	LOC_Os12g26880.1	WT_L_C	WT_L_N	34.19	13.5182	-1.33866	-1.71075	0.00065	0.0132176	yes
TCONS_00077709	LOC_Os03g24020.1	WT_L_C	WT_L_N	52.9858	23.3059	-1.18491	-1.90071	0.0001	0.00261183	yes
TCONS_00053776	LOC_Os02g37480.1	WT_L_C	WT_L_N	0.910917	13.081	3.84401	3.44014	5e-05	0.00138986	yes
TCONS_00075112	LOC_Os03g07200.2	WT_L_C	WT_L_N	11.4417	51.2252	2.16255	1.77795	0.00045	0.00970985	yes
TCONS_00075105	LOC_Os03g07180.1	WT_L_C	WT_L_N	0.972804	11.1656	3.52077	3.68286	5e-05	0.00138986	yes
TCONS_00063131	LOC_Os02g44860.1	WT_L_C	WT_L_N	4.88065	17.9839	1.88156	2.59057	5e-05	0.00138986	yes
TCONS_00051166	LOC_Os02g15750.1	WT_L_C	WT_L_N	89.8302	44.3051	-1.01973	-1.5939	0.0014	0.0249272	yes
TCONS_00089747	LOC_Os04g03980.1	WT_L_C	WT_L_N	2.82845	1.12008	-1.33641	-1.5354	0.0024	0.0386956	yes
TCONS_00136565	LOC_Os08g34700.1	WT_L_C	WT_L_N	16.1963	2.50825	-2.69091	-3.21706	5e-05	0.00138986	yes
TCONS_00124587	LOC_Os07g32340.1	WT_L_C	WT_L_N	7.55928	2.67533	-1.49853	-2.01495	0.0001	0.00261183	yes
TCONS_00051087	LOC_Os02g15120.1	WT_L_C	WT_L_N	25.8439	6.28663	-2.03947	-2.49262	5e-05	0.00138986	yes
TCONS_00100516	LOC_Os05g34830.1	WT_L_C	WT_L_N	16.6014	51.8573	1.64324	2.34375	5e-05	0.00138986	yes
TCONS_00075071	LOC_Os03g06980.1	WT_L_C	WT_L_N	3.89418	9.08506	1.22218	1.58572	0.0018	0.0306127	yes
TCONS_00026171	LOC_Os10g25290.1	WT_L_C	WT_L_N	26.738	82.8212	1.63111	2.57915	5e-05	0.00138986	yes
TCONS_00090687	LOC_Os04g14690.1	WT_L_C	WT_L_N	7.14687	19.2406	1.42877	2.17597	5e-05	0.00138986	yes
TCONS_00038145	LOC_Os11g41150.1	WT_L_C	WT_L_N	54.4786	18.8287	-1.53276	-2.26946	5e-05	0.00138986	yes
TCONS_00028749	LOC_Os11g01570.1	WT_L_C	WT_L_N	16.7809	7.75454	-1.11371	-1.71769	0.0011	0.0204365	yes
TCONS_00004404	LOC_Os01g36390.1	WT_L_C	WT_L_N	0.930776	2.58721	1.47489	1.73836	0.00055	0.0114956	yes
TCONS_00148219	LOC_Os09g09930.1	WT_L_C	WT_L_N	42.0165	90.9056	1.11341	1.78585	0.00025	0.00586719	yes
TCONS_00053406	LOC_Os02g34970.1	WT_L_C	WT_L_N	0.851119	10.1144	3.57091	3.80041	5e-05	0.00138986	yes
TCONS_00112230	LOC_Os06g33710.1	WT_L_C	WT_L_N	63.3246	137.24	1.11587	1.59215	0.00195	0.0327042	yes
TCONS_00041479	LOC_Os12g22839.1	WT_L_C	WT_L_N	12.1201	3.69695	-1.713	-1.80405	0.0006	0.0123672	yes
TCONS_00126881	LOC_Os07g49240.1	WT_L_C	WT_L_N	13.1459	6.23282	-1.07666	-1.57284	0.002	0.0333889	yes
TCONS_00114844	LOC_Os06g03560.1	WT_L_C	WT_L_N	25.2574	7.58598	-1.7353	-1.91341	0.0003	0.00687196	yes
TCONS_00080972	LOC_Os03g52720.1	WT_L_C	WT_L_N	8.76545	2.05076	-2.09567	-2.19905	0.00015	0.00374983	yes
TCONS_00092945	LOC_Os04g36800.1	WT_L_C	WT_L_N	11.0864	3.25397	-1.76852	-2.45837	5e-05	0.00138986	yes
TCONS_00080998	LOC_Os03g53150.1	WT_L_C	WT_L_N	107.96	26.9107	-2.00424	-2.54829	5e-05	0.00138986	yes
TCONS_00080989	LOC_Os03g53010.1	WT_L_C	WT_L_N	5.61671	0.914009	-2.61944	-1.74112	0.0018	0.0306127	yes
TCONS_00089378	LOC_Os04g58840.1	WT_L_C	WT_L_N	7.6876	20.1052	1.38697	1.9792	0.00025	0.00586719	yes
TCONS_00102830	LOC_Os05g01140.1	WT_L_C	WT_L_N	20.6358	8.14035	-1.34198	-2.03378	5e-05	0.00138986	yes
TCONS_00092988	LOC_Os04g37770.1	WT_L_C	WT_L_N	30.7814	12.9849	-1.24522	-1.59396	0.00275	0.0432498	yes
TCONS_00092982	LOC_Os04g37670.1	WT_L_C	WT_L_N	9.03702	3.40551	-1.40798	-1.69493	0.00135	0.0241897	yes
TCONS_00077387	LOC_Os03g21620.1	WT_L_C	WT_L_N	12.6164	28.266	1.16377	1.5496	0.00285	0.0445337	yes
TCONS_00004479	LOC_Os01g37040.1	WT_L_C	WT_L_N	10.5277	4.63157	-1.18461	-1.59266	0.0011	0.0204365	yes
TCONS_00016464	LOC_Os01g56450.1	WT_L_C	WT_L_N	4.11587	1.08439	-1.92431	-1.75419	0.00245	0.0393553	yes
TCONS_00053520	LOC_Os02g35820.1	WT_L_C	WT_L_N	14.8653	4.07667	-1.86648	-2.44147	0.0001	0.00261183	yes
TCONS_00053561	LOC_Os02g36140.2	WT_L_C	WT_L_N	1.16359	3.12217	1.42396	1.79189	0.0005	0.0106131	yes
TCONS_00077521	LOC_Os03g22230.1	WT_L_C	WT_L_N	3.82634	1.03306	-1.88905	-1.82391	0.00095	0.0181082	yes
TCONS_00136306	LOC_Os08g33100.1	WT_L_C	WT_L_N	46.6161	102.693	1.13944	1.71597	0.0006	0.0123672	yes
TCONS_00077519	LOC_Os03g22210.1	WT_L_C	WT_L_N	16.3493	4.15835	-1.97514	-1.94998	0.0009	0.0173122	yes
TCONS_00100371	LOC_Os05g33730.1	WT_L_C	WT_L_N	98.863	202.113	1.03166	1.58298	0.0012	0.0219569	yes
TCONS_00053568	LOC_Os02g36210.1	WT_L_C	WT_L_N	2.19873	5.06368	1.20351	1.65009	0.0011	0.0204365	yes
TCONS_00053576	LOC_Os02g36414.1	WT_L_C	WT_L_N	10.8289	2.15685	-2.32789	-3.12233	5e-05	0.00138986	yes
TCONS_00089505	LOC_Os04g01140.1	WT_L_C	WT_L_N	114.179	48.0758	-1.24791	-1.99242	5e-05	0.00138986	yes
TCONS_00100317	LOC_Os05g33130.1	WT_L_C	WT_L_N	2.42551	14.1217	2.54155	3.20271	5e-05	0.00138986	yes
TCONS_00102981	LOC_Os05g02200.1	WT_L_C	WT_L_N	5.01269	19.4282	1.9545	2.57838	5e-05	0.00138986	yes
TCONS_00089440	LOC_Os04g59520.1	WT_L_C	WT_L_N	77.43	34.1055	-1.18289	-1.7944	0.0004	0.00879162	yes
TCONS_00102994	LOC_Os05g02390.1	WT_L_C	WT_L_N	0.755977	2.91871	1.94892	1.86667	0.00105	0.0196605	yes
TCONS_00126969	LOC_Os07g01110.1	WT_L_C	WT_L_N	7.50324	1.54585	-2.27911	-2.74683	5e-05	0.00138986	yes
TCONS_00077475	LOC_Os03g22020.1	WT_L_C	WT_L_N	7.65975	1.70639	-2.16635	-2.56104	5e-05	0.00138986	yes
TCONS_00089420	LOC_Os04g59440.1	WT_L_C	WT_L_N	16.8338	56.3771	1.74374	2.70371	5e-05	0.00138986	yes
TCONS_00100345	LOC_Os05g33400.1	WT_L_C	WT_L_N	4.19229	14.5137	1.79161	2.42494	5e-05	0.00138986	yes
TCONS_00077464	LOC_Os03g21960.1	WT_L_C	WT_L_N	1.8819	0.714394	-1.3974	-1.52023	0.0028	0.0438917	yes
TCONS_00114922	LOC_Os06g04090.1	WT_L_C	WT_L_N	19.0206	7.25053	-1.3914	-2.0341	5e-05	0.00138986	yes
TCONS_00016596	LOC_Os01g56880.1	WT_L_C	WT_L_N	17.2492	49.2411	1.51333	2.31235	5e-05	0.00138986	yes
TCONS_00114940	LOC_Os06g04240.1	WT_L_C	WT_L_N	1.78773	14.5605	3.02586	3.19917	5e-05	0.00138986	yes
TCONS_00102967	LOC_Os05g02020.1	WT_L_C	WT_L_N	67.8313	33.923	-0.999688	-1.57061	0.0017	0.0292125	yes
TCONS_00016572	LOC_Os01g56810.1	WT_L_C	WT_L_N	6.8064	1.54164	-2.14243	-1.99089	0.0009	0.0173122	yes
TCONS_00102905	LOC_Os05g01470.1	WT_L_C	WT_L_N	17.6096	6.55799	-1.42504	-1.60508	0.0027	0.0426083	yes
TCONS_00114905	LOC_Os06g03930.1	WT_L_C	WT_L_N	42.6431	85.8205	1.00901	1.6236	0.0014	0.0249272	yes
TCONS_00004543	LOC_Os01g37590.1	WT_L_C	WT_L_N	63.7757	16.4867	-1.95171	-2.99498	5e-05	0.00138986	yes
TCONS_00136040	LOC_Os08g31090.1	WT_L_C	WT_L_N	4.45984	15.2885	1.77739	2.01	0.00015	0.00374983	yes
TCONS_00126670	LOC_Os07g48020.1	WT_L_C	WT_L_N	107.683	52.8685	-1.02631	-1.66804	0.0007	0.014073	yes
TCONS_00126677	LOC_Os07g48090.1	WT_L_C	WT_L_N	22.3731	57.1626	1.35331	2.10117	5e-05	0.00138986	yes
TCONS_00100044	LOC_Os05g31020.1	WT_L_C	WT_L_N	1.20045	13.7053	3.51308	4.12823	5e-05	0.00138986	yes
TCONS_00126661	LOC_Os07g47960.1	WT_L_C	WT_L_N	8.73412	2.59268	-1.75222	-1.94252	0.0005	0.0106131	yes
TCONS_00079806	LOC_Os03g45619.1	WT_L_C	WT_L_N	171.431	59.1766	-1.53453	-2.22699	5e-05	0.00138986	yes
TCONS_00126680	LOC_Os07g48160.1	WT_L_C	WT_L_N	15.2182	36.9162	1.27846	2.00611	5e-05	0.00138986	yes
TCONS_00053201	LOC_Os02g33380.1	WT_L_C	WT_L_N	5.4527	14.4666	1.40769	1.75743	0.0005	0.0106131	yes
TCONS_00079815	LOC_Os03g45730.1	WT_L_C	WT_L_N	5.2008	11.1192	1.09625	1.52235	0.003	0.0464363	yes
TCONS_00053203	LOC_Os02g33420.1	WT_L_C	WT_L_N	0.61664	2.65873	2.10823	2.38746	5e-05	0.00138986	yes
TCONS_00055890	LOC_Os02g51570.1	WT_L_C	WT_L_N	36.2668	15.786	-1.20001	-1.86536	0.00035	0.00785221	yes
TCONS_00079833	LOC_Os03g45960.1	WT_L_C	WT_L_N	3.34526	15.0772	2.17217	2.77603	5e-05	0.00138986	yes
TCONS_00102616	LOC_Os05g50680.1	WT_L_C	WT_L_N	23.0739	7.22215	-1.67576	-2.32974	5e-05	0.00138986	yes
TCONS_00102618	LOC_Os05g50720.1	WT_L_C	WT_L_N	34.4413	15.9293	-1.11245	-1.56344	0.002	0.0333889	yes
TCONS_00114606	LOC_Os06g01850.1	WT_L_C	WT_L_N	315.629	148.576	-1.08703	-1.61973	0.0009	0.0173122	yes
TCONS_00102636	LOC_Os05g50890.1	WT_L_C	WT_L_N	38.4063	18.7075	-1.03773	-1.66224	0.0011	0.0204365	yes
TCONS_00080757	LOC_Os03g51920.1	WT_L_C	WT_L_N	49.3939	98.3509	0.993606	1.47991	0.00315	0.0483105	yes
TCONS_00102640	LOC_Os05g50910.1	WT_L_C	WT_L_N	10.8545	3.30227	-1.71676	-2.6129	5e-05	0.00138986	yes
TCONS_00102644	LOC_Os05g50930.1	WT_L_C	WT_L_N	4.46756	15.6308	1.80684	2.59489	5e-05	0.00138986	yes
TCONS_00102643	LOC_Os05g50920.1	WT_L_C	WT_L_N	0.503066	2.1713	2.10974	2.07984	0.0003	0.00687196	yes
TCONS_00031898	LOC_Os11g31090.1	WT_L_C	WT_L_N	20.7252	8.48988	-1.28757	-1.90889	0.0004	0.00879162	yes
TCONS_00126601	LOC_Os07g47400.1	WT_L_C	WT_L_N	18.7669	3.63543	-2.36799	-3.10289	5e-05	0.00138986	yes
TCONS_00031891	LOC_Os11g30910.1	WT_L_C	WT_L_N	10.9987	4.43377	-1.31073	-1.84404	0.0005	0.0106131	yes
TCONS_00079795	LOC_Os03g45450.1	WT_L_C	WT_L_N	7.12763	1.44789	-2.29947	-2.0796	0.0017	0.0292125	yes
TCONS_00016266	LOC_Os01g55340.1	WT_L_C	WT_L_N	6.45841	18.1317	1.48927	1.95806	0.0003	0.00687196	yes
TCONS_00089131	LOC_Os04g56995.1	WT_L_C	WT_L_N	0.587905	2.7299	2.21519	1.84125	0.0025	0.0400047	yes
TCONS_00031879	LOC_Os11g30760.2	WT_L_C	WT_L_N	12.9875	3.14443	-2.04626	-2.12077	0.00075	0.0148838	yes
TCONS_00018898	LOC_Os01g71474.1	WT_L_C	WT_L_N	21.2357	9.70046	-1.13037	-1.69203	0.00125	0.0227105	yes
TCONS_00031858	LOC_Os11g30430.1	WT_L_C	WT_L_N	7.75633	2.17752	-1.83269	-2.13567	0.0002	0.00482834	yes
TCONS_00006898	LOC_Os01g54540.1	WT_L_C	WT_L_N	110.085	23.0908	-2.25322	-2.71194	5e-05	0.00138986	yes
TCONS_00018889	LOC_Os01g71320.1	WT_L_C	WT_L_N	12.6883	5.16537	-1.29656	-1.96351	0.0001	0.00261183	yes
TCONS_00077164	LOC_Os03g20020.1	WT_L_C	WT_L_N	9.03398	18.3945	1.02584	1.58877	0.0013	0.0234599	yes
TCONS_00089148	LOC_Os04g57200.1	WT_L_C	WT_L_N	29.2021	66.7681	1.19309	1.81632	5e-05	0.00138986	yes
TCONS_00031818	LOC_Os11g29870.1	WT_L_C	WT_L_N	15.8287	37.4279	1.24157	1.9106	0.00015	0.00374983	yes
TCONS_00006915	LOC_Os01g54620.1	WT_L_C	WT_L_N	92.7525	39.0459	-1.24821	-1.84978	0.0002	0.00482834	yes
TCONS_00043925	LOC_Os12g02040.1	WT_L_C	WT_L_N	41.3356	123.601	1.58023	1.82958	0.00015	0.00374983	yes
TCONS_00043959	LOC_Os12g02370.2	WT_L_C	WT_L_N	27.3351	9.51522	-1.52244	-1.57635	0.00295	0.0457979	yes
TCONS_00136109	LOC_Os08g31630.1	WT_L_C	WT_L_N	31.2364	8.9689	-1.80023	-2.84293	5e-05	0.00138986	yes
TCONS_00055937	LOC_Os02g51930.1	WT_L_C	WT_L_N	19.3733	96.1246	2.31083	3.69401	5e-05	0.00138986	yes
TCONS_00100163	LOC_Os05g32170.1	WT_L_C	WT_L_N	13.0273	6.05761	-1.10472	-1.68878	0.0008	0.0157104	yes
TCONS_00067913	LOC_Os03g12820.2	WT_L_C	WT_L_N	6.25499	47.3082	2.91901	2.60212	5e-05	0.00138986	yes
TCONS_00138762	LOC_Os08g06170.1	WT_L_C	WT_L_N	0.697944	7.64354	3.45306	3.39274	5e-05	0.00138986	yes
TCONS_00138795	LOC_Os08g06380.1	WT_L_C	WT_L_N	143.572	29.3722	-2.28925	-2.00975	0.00095	0.0181082	yes
TCONS_00055959	LOC_Os02g52150.2	WT_L_C	WT_L_N	19.1544	5.21702	-1.87638	-2.79219	5e-05	0.00138986	yes
TCONS_00079920	LOC_Os03g46640.1	WT_L_C	WT_L_N	5.05854	13.9996	1.4686	1.88449	0.00055	0.0114956	yes
TCONS_00067939	LOC_Os03g12890.2	WT_L_C	WT_L_N	15.668	40.3477	1.36467	1.49846	0.00305	0.0470608	yes
TCONS_00136121	LOC_Os08g31760.1	WT_L_C	WT_L_N	11.6662	5.16637	-1.17511	-1.71479	0.0009	0.0173122	yes
TCONS_00067972	LOC_Os03g13140.1	WT_L_C	WT_L_N	4.42258	11.4602	1.37368	1.67845	0.0008	0.0157104	yes
TCONS_00126758	LOC_Os07g48710.1	WT_L_C	WT_L_N	3.81518	0.639937	-2.57575	-2.09017	0.00105	0.0196605	yes
TCONS_00126765	LOC_Os07g48730.1	WT_L_C	WT_L_N	1.73592	6.8591	1.98232	2.35726	0.0001	0.00261183	yes
TCONS_00067984	LOC_Os03g13300.1	WT_L_C	WT_L_N	0.921178	6.15552	2.74033	3.27686	5e-05	0.00138986	yes
TCONS_00067888	LOC_Os03g12660.1	WT_L_C	WT_L_N	20.146	6.2606	-1.68612	-2.09939	5e-05	0.00138986	yes
TCONS_00126712	LOC_Os07g48450.1	WT_L_C	WT_L_N	83.3406	255.775	1.61779	2.07282	5e-05	0.00138986	yes
TCONS_00053253	LOC_Os02g33780.1	WT_L_C	WT_L_N	8.14226	2.93193	-1.47358	-1.99158	5e-05	0.00138986	yes
TCONS_00053249	LOC_Os02g33720.1	WT_L_C	WT_L_N	4.97015	1.08153	-2.20022	-1.92897	0.00175	0.0299192	yes
TCONS_00079898	LOC_Os03g46440.1	WT_L_C	WT_L_N	20.8693	7.45029	-1.48601	-1.75058	0.00085	0.0165295	yes
TCONS_00138714	LOC_Os08g05910.1	WT_L_C	WT_L_N	100.337	34.0516	-1.55905	-2.08698	0.0002	0.00482834	yes
TCONS_00126715	LOC_Os07g48460.1	WT_L_C	WT_L_N	12.7114	86.6424	2.76895	4.29986	5e-05	0.00138986	yes
TCONS_00126721	LOC_Os07g48500.1	WT_L_C	WT_L_N	281.819	888.474	1.65656	2.38798	5e-05	0.00138986	yes
TCONS_00092898	LOC_Os04g36040.1	WT_L_C	WT_L_N	13.4122	3.46457	-1.9528	-2.16439	0.00015	0.00374983	yes
TCONS_00016385	LOC_Os01g55950.1	WT_L_C	WT_L_N	38.3495	15.5954	-1.29809	-1.60605	0.00125	0.0227105	yes
TCONS_00077246	LOC_Os03g20740.1	WT_L_C	WT_L_N	12.6417	1.9202	-2.71887	-2.6672	5e-05	0.00138986	yes
TCONS_00077244	LOC_Os03g20730.1	WT_L_C	WT_L_N	449.693	50.5063	-3.1544	-1.94484	0.00145	0.0256708	yes
TCONS_00065265	LOC_Os02g58214.1	WT_L_C	WT_L_N	17.4115	46.0292	1.40251	2.16028	5e-05	0.00138986	yes
TCONS_00004377	LOC_Os01g36220.1	WT_L_C	WT_L_N	12.2254	5.49868	-1.15273	-1.59141	0.0022	0.0360309	yes
TCONS_00031975	LOC_Os11g31940.1	WT_L_C	WT_L_N	6.5849	2.83546	-1.21558	-1.50074	0.003	0.0464363	yes
TCONS_00028323	LOC_Os10g42610.1	WT_L_C	WT_L_N	54.7138	126.479	1.20892	1.72225	0.00095	0.0181082	yes
TCONS_00077283	LOC_Os03g21040.2	WT_L_C	WT_L_N	25.9312	101.018	1.96185	2.45072	5e-05	0.00138986	yes
TCONS_00077281	LOC_Os03g21030.1	WT_L_C	WT_L_N	35.9086	123.616	1.78347	2.87033	5e-05	0.00138986	yes
TCONS_00077286	LOC_Os03g21060.1	WT_L_C	WT_L_N	25.8273	113.57	2.13661	3.41089	5e-05	0.00138986	yes
TCONS_00077284	LOC_Os03g21040.3	WT_L_C	WT_L_N	34.1701	125.222	1.87369	1.66993	0.0019	0.0320088	yes
TCONS_00016315	LOC_Os01g55720.1	WT_L_C	WT_L_N	9.24159	20.6311	1.15861	1.49251	0.00295	0.0457979	yes
TCONS_00018973	LOC_Os01g71670.1	WT_L_C	WT_L_N	29.4958	183.475	2.637	4.07998	5e-05	0.00138986	yes
TCONS_00028307	LOC_Os10g42490.2	WT_L_C	WT_L_N	2.58545	7.09581	1.45655	1.85104	0.00285	0.0445337	yes
TCONS_00090291	LOC_Os04g11400.2	WT_L_C	WT_L_N	140.723	42.3741	-1.7316	-2.75149	5e-05	0.00138986	yes
TCONS_00006963	LOC_Os01g55100.1	WT_L_C	WT_L_N	7.05746	15.23	1.10969	1.57821	0.00185	0.0313091	yes
TCONS_00138480	LOC_Os08g04500.1	WT_L_C	WT_L_N	24.6785	9.55719	-1.3686	-2.01135	0.00015	0.00374983	yes
TCONS_00138483	LOC_Os08g04560.1	WT_L_C	WT_L_N	2.12573	7.01826	1.72316	2.21999	0.0001	0.00261183	yes
TCONS_00126494	LOC_Os07g46950.3	WT_L_C	WT_L_N	8.59517	26.6709	1.63367	1.80442	0.0003	0.00687196	yes
TCONS_00126489	LOC_Os07g46920.1	WT_L_C	WT_L_N	2.93817	11.635	1.98548	2.27423	0.0001	0.00261183	yes
TCONS_00126428	LOC_Os07g46510.1	WT_L_C	WT_L_N	7.70812	2.0348	-1.92149	-2.02696	0.00035	0.00785221	yes
TCONS_00043630	LOC_Os12g42910.1	WT_L_C	WT_L_N	2.65249	12.1902	2.2003	2.68474	5e-05	0.00138986	yes
TCONS_00055608	LOC_Os02g50130.1	WT_L_C	WT_L_N	116.165	47.9427	-1.27679	-2.01693	5e-05	0.00138986	yes
TCONS_00043643	LOC_Os12g43110.1	WT_L_C	WT_L_N	4.56161	0.672577	-2.76177	-2.19209	0.00125	0.0227105	yes
TCONS_00043664	LOC_Os12g43450.1	WT_L_C	WT_L_N	20.2374	142.348	2.81432	4.14383	5e-05	0.00138986	yes
TCONS_00043667	LOC_Os12g43510.1	WT_L_C	WT_L_N	38.7485	14.1952	-1.44874	-2.04324	0.00015	0.00374983	yes
TCONS_00079601	LOC_Os03g43990.1	WT_L_C	WT_L_N	19.0133	6.24107	-1.60714	-1.99634	0.0002	0.00482834	yes
TCONS_00067622	LOC_Os03g11540.1	WT_L_C	WT_L_N	1.69311	4.43959	1.39075	1.71712	0.001	0.0188821	yes
TCONS_00102457	LOC_Os05g49940.1	WT_L_C	WT_L_N	8.18646	33.816	2.0464	1.67056	0.0032	0.0489274	yes
TCONS_00079533	LOC_Os03g43440.1	WT_L_C	WT_L_N	107.994	23.878	-2.1772	-3.35453	5e-05	0.00138986	yes
TCONS_00055576	LOC_Os02g49920.1	WT_L_C	WT_L_N	58.359	31.0362	-0.911004	-1.45036	0.00305	0.0470608	yes
TCONS_00092528	LOC_Os04g33450.2	WT_L_C	WT_L_N	136.574	53.8921	-1.34154	-2.11022	5e-05	0.00138986	yes
TCONS_00016019	LOC_Os01g53730.1	WT_L_C	WT_L_N	59.646	25.9402	-1.20124	-1.66328	0.00115	0.0211905	yes
TCONS_00055582	LOC_Os02g49950.1	WT_L_C	WT_L_N	16.3838	5.70806	-1.5212	-1.81922	0.002	0.0333889	yes
TCONS_00079553	LOC_Os03g43650.1	WT_L_C	WT_L_N	33.9041	11.1353	-1.60632	-2.52182	5e-05	0.00138986	yes
TCONS_00018684	LOC_Os01g70200.1	WT_L_C	WT_L_N	72.879	30.9912	-1.23365	-1.92568	5e-05	0.00138986	yes
TCONS_00079574	LOC_Os03g43860.1	WT_L_C	WT_L_N	3.11465	8.76194	1.49218	1.79774	0.00045	0.00970985	yes
TCONS_00080570	LOC_Os03g50880.1	WT_L_C	WT_L_N	7.93889	16.8024	1.08166	1.5221	0.00285	0.0445337	yes
TCONS_00006619	LOC_Os01g52690.1	WT_L_C	WT_L_N	1.45978	5.30854	1.86257	2.33723	5e-05	0.00138986	yes
TCONS_00151371	LOC_Os09g38920.1	WT_L_C	WT_L_N	10.2113	20.4829	1.00426	1.50693	0.0015	0.0263865	yes
TCONS_00043712	LOC_Os12g44060.1	WT_L_C	WT_L_N	20.3267	10.0168	-1.02096	-1.62562	0.0006	0.0123672	yes
TCONS_00126552	LOC_Os07g47250.2	WT_L_C	WT_L_N	2.4393	7.86945	1.68979	1.93343	0.0002	0.00482834	yes
TCONS_00055706	LOC_Os02g50740.1	WT_L_C	WT_L_N	6.00057	0.963337	-2.63899	-2.78958	5e-05	0.00138986	yes
TCONS_00055741	LOC_Os02g50970.1	WT_L_C	WT_L_N	17.7621	8.02881	-1.14554	-1.65529	0.00145	0.0256708	yes
TCONS_00053112	LOC_Os02g32520.2	WT_L_C	WT_L_N	42.7659	185.165	2.11428	2.07434	0.00025	0.00586719	yes
TCONS_00067638	LOC_Os03g11650.1	WT_L_C	WT_L_N	20.1422	7.49444	-1.42633	-2.08794	5e-05	0.00138986	yes
TCONS_00114502	LOC_Os06g01360.1	WT_L_C	WT_L_N	26.5908	75.0816	1.49753	2.20201	5e-05	0.00138986	yes
TCONS_00016160	LOC_Os01g54670.1	WT_L_C	WT_L_N	21.3639	5.8694	-1.86389	-2.35049	5e-05	0.00138986	yes
TCONS_00077008	LOC_Os03g18790.1	WT_L_C	WT_L_N	3.26122	7.75298	1.24934	1.76986	0.0002	0.00482834	yes
TCONS_00028121	LOC_Os10g41410.2	WT_L_C	WT_L_N	38.7492	81.3967	1.0708	1.5935	0.00175	0.0299192	yes
TCONS_00016149	LOC_Os01g54560.1	WT_L_C	WT_L_N	27.3244	9.78824	-1.48107	-1.74135	0.0012	0.0219569	yes
TCONS_00016146	LOC_Os01g54480.1	WT_L_C	WT_L_N	31.7402	12.2434	-1.37431	-1.93243	0.00045	0.00970985	yes
TCONS_00028114	LOC_Os10g41360.1	WT_L_C	WT_L_N	13.8628	31.5552	1.18666	1.63612	0.00165	0.0285059	yes
TCONS_00092631	LOC_Os04g34600.1	WT_L_C	WT_L_N	316.525	55.1065	-2.52203	-4.00207	5e-05	0.00138986	yes
TCONS_00018783	LOC_Os01g70730.1	WT_L_C	WT_L_N	7.1987	0.68822	-3.3868	-3.01963	5e-05	0.00138986	yes
TCONS_00031722	LOC_Os11g29290.1	WT_L_C	WT_L_N	11.8411	5.62606	-1.07361	-1.44917	0.0022	0.0360309	yes
TCONS_00018767	LOC_Os01g70710.1	WT_L_C	WT_L_N	16.9754	75.0247	2.14392	2.62467	5e-05	0.00138986	yes
TCONS_00089055	LOC_Os04g56430.1	WT_L_C	WT_L_N	192.117	843.097	2.13371	3.12775	5e-05	0.00138986	yes
TCONS_00077061	LOC_Os03g19170.1	WT_L_C	WT_L_N	5.08427	1.19801	-2.0854	-1.94617	0.0004	0.00879162	yes
TCONS_00006711	LOC_Os01g53220.1	WT_L_C	WT_L_N	15.4072	34.8626	1.17807	1.76804	0.0004	0.00879162	yes
TCONS_00151490	LOC_Os09g39910.2	WT_L_C	WT_L_N	6.52853	19.4287	1.57336	1.62547	0.00175	0.0299192	yes
TCONS_00141887	LOC_Os08g36220.1	WT_L_C	WT_L_N	8.66058	2.4383	-1.82859	-2.06086	5e-05	0.00138986	yes
TCONS_00141889	LOC_Os08g36250.1	WT_L_C	WT_L_N	16.1054	6.00044	-1.42441	-2.05718	5e-05	0.00138986	yes
TCONS_00114251	LOC_Os06g50230.1	WT_L_C	WT_L_N	289.941	139.782	-1.05258	-1.54444	0.00255	0.0406576	yes
TCONS_00114261	LOC_Os06g50390.1	WT_L_C	WT_L_N	11.883	27.4799	1.20948	1.86029	0.0002	0.00482834	yes
TCONS_00138234	LOC_Os08g02630.1	WT_L_C	WT_L_N	220.447	66.2708	-1.73399	-2.65933	5e-05	0.00138986	yes
TCONS_00141877	LOC_Os08g36040.1	WT_L_C	WT_L_N	5.40993	15.5463	1.52289	1.96	0.0001	0.00261183	yes
TCONS_00114201	LOC_Os06g49780.1	WT_L_C	WT_L_N	61.7906	27.1158	-1.18825	-1.63025	0.0018	0.0306127	yes
TCONS_00114222	LOC_Os06g50030.1	WT_L_C	WT_L_N	27.8015	11.2301	-1.30779	-1.66783	0.00285	0.0445337	yes
TCONS_00126210	LOC_Os07g44850.1	WT_L_C	WT_L_N	1.80754	18.9678	3.39146	4.02781	5e-05	0.00138986	yes
TCONS_00116893	LOC_Os06g18000.1	WT_L_C	WT_L_N	41.7884	10.1543	-2.041	-3.07911	5e-05	0.00138986	yes
TCONS_00116898	LOC_Os06g18670.1	WT_L_C	WT_L_N	348.238	138.32	-1.33206	-1.74938	0.0005	0.0106131	yes
TCONS_00126201	LOC_Os07g44690.1	WT_L_C	WT_L_N	0.79995	2.60906	1.70555	1.73658	0.00135	0.0241897	yes
TCONS_00116827	LOC_Os06g17020.1	WT_L_C	WT_L_N	1.93772	0.552769	-1.80961	-1.6628	0.001	0.0188821	yes
TCONS_00043338	LOC_Os12g40920.1	WT_L_C	WT_L_N	23.4931	3.92949	-2.57982	-2.14048	0.0001	0.00261183	yes
TCONS_00043337	LOC_Os12g40900.1	WT_L_C	WT_L_N	15.4187	5.58084	-1.46612	-2.19864	5e-05	0.00138986	yes
TCONS_00043355	LOC_Os12g41110.1	WT_L_C	WT_L_N	3.98902	1.12353	-1.828	-1.8115	0.00045	0.00970985	yes
TCONS_00055347	LOC_Os02g48450.1	WT_L_C	WT_L_N	3.67399	0.647739	-2.50387	-2.64777	5e-05	0.00138986	yes
TCONS_00006436	LOC_Os01g51870.1	WT_L_C	WT_L_N	20.1783	46.248	1.19658	1.56939	0.0024	0.0386956	yes
TCONS_00006437	LOC_Os01g51890.1	WT_L_C	WT_L_N	13.1099	1.72957	-2.92217	-2.75982	5e-05	0.00138986	yes
TCONS_00067346	LOC_Os03g10100.1	WT_L_C	WT_L_N	1.78856	6.90955	1.9498	2.51786	5e-05	0.00138986	yes
TCONS_00006409	LOC_Os01g51670.1	WT_L_C	WT_L_N	6.25969	16.0636	1.35963	1.66341	0.00085	0.0165295	yes
TCONS_00094973	LOC_Os04g50770.1	WT_L_C	WT_L_N	9.8417	3.00889	-1.70968	-2.33405	5e-05	0.00138986	yes
TCONS_00006403	LOC_Os01g51570.1	WT_L_C	WT_L_N	76.6732	19.1301	-2.00288	-3.17714	5e-05	0.00138986	yes
TCONS_00067381	LOC_Os03g10320.1	WT_L_C	WT_L_N	9.44316	36.6279	1.9556	2.29334	5e-05	0.00138986	yes
TCONS_00126390	LOC_Os07g46280.2	WT_L_C	WT_L_N	3.66824	19.2232	2.38969	2.42556	5e-05	0.00138986	yes
TCONS_00151334	LOC_Os09g38510.1	WT_L_C	WT_L_N	1.89369	6.41897	1.76114	1.96858	0.00015	0.00374983	yes
TCONS_00114361	LOC_Os06g51060.1	WT_L_C	WT_L_N	37.0481	162.36	2.13172	3.37789	5e-05	0.00138986	yes
TCONS_00138339	LOC_Os08g03610.1	WT_L_C	WT_L_N	13.3692	3.30777	-2.01498	-2.361	5e-05	0.00138986	yes
TCONS_00102391	LOC_Os05g49270.1	WT_L_C	WT_L_N	31.2699	14.0443	-1.15479	-1.64969	0.00155	0.0271023	yes
TCONS_00102393	LOC_Os05g49300.1	WT_L_C	WT_L_N	8.42597	25.9137	1.6208	2.34203	5e-05	0.00138986	yes
TCONS_00102399	LOC_Os05g49370.1	WT_L_C	WT_L_N	95.2915	18.352	-2.37641	-3.58107	5e-05	0.00138986	yes
TCONS_00141939	LOC_Os08g36740.1	WT_L_C	WT_L_N	5.25559	0.656332	-3.00135	-2.12497	0.00085	0.0165295	yes
TCONS_00126316	LOC_Os07g45570.1	WT_L_C	WT_L_N	93.8822	27.5778	-1.76734	-2.57447	5e-05	0.00138986	yes
TCONS_00114359	LOC_Os06g51050.1	WT_L_C	WT_L_N	9.81632	48.8295	2.3145	3.44562	5e-05	0.00138986	yes
TCONS_00116945	LOC_Os06g19260.1	WT_L_C	WT_L_N	3.20037	1.01174	-1.6614	-1.84025	0.0007	0.014073	yes
TCONS_00102303	LOC_Os05g48870.1	WT_L_C	WT_L_N	36.5363	9.28582	-1.97623	-2.2759	5e-05	0.00138986	yes
TCONS_00102315	LOC_Os05g48930.1	WT_L_C	WT_L_N	40.8134	15.0733	-1.43705	-1.96609	0.00055	0.0114956	yes
TCONS_00043538	LOC_Os12g42280.1	WT_L_C	WT_L_N	4.57838	1.12875	-2.02011	-2.41618	5e-05	0.00138986	yes
TCONS_00116922	LOC_Os06g18960.1	WT_L_C	WT_L_N	3.93778	1.24301	-1.66355	-1.98652	0.00025	0.00586719	yes
TCONS_00116928	LOC_Os06g19070.1	WT_L_C	WT_L_N	16.0662	2.67565	-2.58607	-3.37056	5e-05	0.00138986	yes
TCONS_00055486	LOC_Os02g49310.1	WT_L_C	WT_L_N	8.09752	3.284	-1.30203	-1.65701	0.00095	0.0181082	yes
TCONS_00104911	LOC_Os05g20100.1	WT_L_C	WT_L_N	3.49066	0.998025	-1.80635	-2.08914	0.0002	0.00482834	yes
TCONS_00018516	LOC_Os01g68720.1	WT_L_C	WT_L_N	11.5425	2.14326	-2.42907	-2.96912	5e-05	0.00138986	yes
TCONS_00018521	LOC_Os01g68740.1	WT_L_C	WT_L_N	20.3961	3.77239	-2.43474	-3.22984	5e-05	0.00138986	yes
TCONS_00006512	LOC_Os01g52290.1	WT_L_C	WT_L_N	3.21566	13.7622	2.09753	1.84521	0.0023	0.0373627	yes
TCONS_00092423	LOC_Os04g32820.1	WT_L_C	WT_L_N	40.1796	4.51343	-3.15417	-4.17982	5e-05	0.00138986	yes
TCONS_00092420	LOC_Os04g32800.1	WT_L_C	WT_L_N	7.2998	2.75502	-1.40579	-1.64906	0.0017	0.0292125	yes
TCONS_00080475	LOC_Os03g50140.1	WT_L_C	WT_L_N	0.783636	3.51873	2.1668	2.09675	0.00075	0.0148838	yes
TCONS_00080476	LOC_Os03g50160.1	WT_L_C	WT_L_N	27.2749	55.3827	1.02186	1.56909	0.0016	0.0278196	yes
TCONS_00092431	LOC_Os04g32860.1	WT_L_C	WT_L_N	16.3561	3.8072	-2.10303	-2.45634	5e-05	0.00138986	yes
TCONS_00080487	LOC_Os03g50280.1	WT_L_C	WT_L_N	36.6304	17.4445	-1.07027	-1.56005	0.0024	0.0386956	yes
TCONS_00092474	LOC_Os04g33110.1	WT_L_C	WT_L_N	84.0836	27.1402	-1.63139	-1.87864	0.0004	0.00879162	yes
TCONS_00138014	LOC_Os08g01270.1	WT_L_C	WT_L_N	39.226	11.7823	-1.73519	-2.39477	5e-05	0.00138986	yes
TCONS_00126030	LOC_Os07g43390.1	WT_L_C	WT_L_N	14.9052	38.9144	1.38449	2.20371	5e-05	0.00138986	yes
TCONS_00102095	LOC_Os05g47670.1	WT_L_C	WT_L_N	29.4899	60.0855	1.0268	1.62521	0.0014	0.0249272	yes
TCONS_00141640	LOC_Os08g34720.1	WT_L_C	WT_L_N	47.3467	12.28	-1.94695	-2.08998	0.00025	0.00586719	yes
TCONS_00126000	LOC_Os07g43240.1	WT_L_C	WT_L_N	0.535617	2.84959	2.41148	2.19315	0.0003	0.00687196	yes
TCONS_00102003	LOC_Os05g46480.1	WT_L_C	WT_L_N	16.0215	320.772	4.32347	6.201	5e-05	0.00138986	yes
TCONS_00031146	LOC_Os11g24070.1	WT_L_C	WT_L_N	4.93629	42.2058	3.09594	4.07059	5e-05	0.00138986	yes
TCONS_00018187	LOC_Os01g67120.1	WT_L_C	WT_L_N	112.58	50.8322	-1.14714	-1.7464	0.00045	0.00970985	yes
TCONS_00045830	LOC_Os12g17600.1	WT_L_C	WT_L_N	3116.16	859.11	-1.85886	-1.89128	0.0006	0.0123672	yes
TCONS_00116615	LOC_Os06g15680.1	WT_L_C	WT_L_N	11.3082	2.17393	-2.37899	-2.4645	5e-05	0.00138986	yes
TCONS_00069703	LOC_Os03g26530.1	WT_L_C	WT_L_N	22.6672	10.3888	-1.12558	-1.73361	0.00095	0.0181082	yes
TCONS_00021866	LOC_Os10g25400.1	WT_L_C	WT_L_N	3.27649	9.14013	1.48006	1.89711	0.0004	0.00879162	yes
TCONS_00045758	LOC_Os12g16720.1	WT_L_C	WT_L_N	9.58619	44.3397	2.20957	3.42662	5e-05	0.00138986	yes
TCONS_00057740	LOC_Os02g04640.1	WT_L_C	WT_L_N	4.15344	32.3103	2.95962	4.16191	5e-05	0.00138986	yes
TCONS_00021843	LOC_Os10g25130.1	WT_L_C	WT_L_N	23.9099	81.1077	1.76223	2.41472	5e-05	0.00138986	yes
TCONS_00006220	LOC_Os01g50400.1	WT_L_C	WT_L_N	5.09573	23.2386	2.18916	3.06765	5e-05	0.00138986	yes
TCONS_00045789	LOC_Os12g17160.1	WT_L_C	WT_L_N	0.792639	7.23361	3.18998	3.32237	5e-05	0.00138986	yes
TCONS_00055126	LOC_Os02g47020.1	WT_L_C	WT_L_N	348.198	158.588	-1.13462	-1.58595	0.0013	0.0234599	yes
TCONS_00008859	LOC_Os01g67850.1	WT_L_C	WT_L_N	85.4358	37.414	-1.19126	-1.88698	0.0002	0.00482834	yes
TCONS_00008860	LOC_Os01g67950.1	WT_L_C	WT_L_N	29.346	11.6168	-1.33695	-1.94762	5e-05	0.00138986	yes
TCONS_00067105	LOC_Os03g08170.1	WT_L_C	WT_L_N	9.35264	3.65726	-1.35461	-1.77192	0.00085	0.0165295	yes
TCONS_00094759	LOC_Os04g48850.1	WT_L_C	WT_L_N	1.39448	5.48367	1.97542	2.48217	5e-05	0.00138986	yes
TCONS_00067125	LOC_Os03g08320.1	WT_L_C	WT_L_N	11.9823	46.7684	1.96463	3.07648	5e-05	0.00138986	yes
TCONS_00094729	LOC_Os04g48490.1	WT_L_C	WT_L_N	1.42245	7.1389	2.32733	2.6872	5e-05	0.00138986	yes
TCONS_00094792	LOC_Os04g49210.1	WT_L_C	WT_L_N	17.0024	5.83385	-1.54322	-2.22527	5e-05	0.00138986	yes
TCONS_00141597	LOC_Os08g34280.1	WT_L_C	WT_L_N	72.9914	31.0049	-1.23523	-1.96078	0.00025	0.00586719	yes
TCONS_00067189	LOC_Os03g08580.1	WT_L_C	WT_L_N	11.7749	35.6367	1.59765	2.24409	5e-05	0.00138986	yes
TCONS_00092287	LOC_Os04g31760.1	WT_L_C	WT_L_N	10.3295	1.11263	-3.21471	-3.07751	5e-05	0.00138986	yes
TCONS_00102184	LOC_Os05g48230.1	WT_L_C	WT_L_N	7.00474	19.8327	1.50148	2.2956	5e-05	0.00138986	yes
TCONS_00138155	LOC_Os08g02030.1	WT_L_C	WT_L_N	7.24912	70.1862	3.27531	4.89655	5e-05	0.00138986	yes
TCONS_00114199	LOC_Os06g49770.1	WT_L_C	WT_L_N	58.0547	21.8496	-1.40981	-2.06405	5e-05	0.00138986	yes
TCONS_00126168	LOC_Os07g44410.1	WT_L_C	WT_L_N	14.6919	74.8431	2.34885	3.76571	5e-05	0.00138986	yes
TCONS_00102177	LOC_Os05g48200.1	WT_L_C	WT_L_N	13.9662	4.72114	-1.56473	-1.56358	0.00255	0.0406576	yes
TCONS_00102101	LOC_Os05g47700.1	WT_L_C	WT_L_N	80.8348	159.16	0.977427	1.45619	0.00325	0.0495516	yes
TCONS_00102104	LOC_Os05g47730.1	WT_L_C	WT_L_N	0.883251	67.8062	6.26245	6.1479	5e-05	0.00138986	yes
TCONS_00116756	LOC_Os06g16350.1	WT_L_C	WT_L_N	16.4534	6.40208	-1.36177	-1.96549	0.00015	0.00374983	yes
TCONS_00114104	LOC_Os06g49160.1	WT_L_C	WT_L_N	66.8464	33.8598	-0.981278	-1.54108	0.0024	0.0386956	yes
TCONS_00116777	LOC_Os06g16640.1	WT_L_C	WT_L_N	46.9735	18.0899	-1.37666	-2.02289	0.0002	0.00482834	yes
TCONS_00069925	LOC_Os03g28080.1	WT_L_C	WT_L_N	48.0798	18.9089	-1.34637	-1.98684	5e-05	0.00138986	yes
TCONS_00006277	LOC_Os01g50760.1	WT_L_C	WT_L_N	73.353	39.1084	-0.907378	-1.49526	0.0023	0.0373627	yes
TCONS_00069931	LOC_Os03g28160.1	WT_L_C	WT_L_N	177.577	71.1731	-1.31904	-1.97147	0.00015	0.00374983	yes
TCONS_00070902	LOC_Os03g38790.1	WT_L_C	WT_L_N	20.8028	6.23893	-1.7374	-1.73142	0.00325	0.0495516	yes
TCONS_00045855	LOC_Os12g17880.1	WT_L_C	WT_L_N	8.74891	2.91829	-1.58398	-2.38311	5e-05	0.00138986	yes
TCONS_00043201	LOC_Os12g40180.1	WT_L_C	WT_L_N	58.1601	274.215	2.23721	1.99877	0.0009	0.0173122	yes
TCONS_00033956	LOC_Os11g02240.1	WT_L_C	WT_L_N	8.90443	18.356	1.04366	1.67506	0.00095	0.0181082	yes
TCONS_00021952	LOC_Os10g26540.1	WT_L_C	WT_L_N	102.774	45.2361	-1.18393	-1.56489	0.0029	0.045164	yes
TCONS_00006326	LOC_Os01g51030.1	WT_L_C	WT_L_N	6.62384	38.2938	2.53137	2.14426	0.0007	0.014073	yes
TCONS_00151072	LOC_Os09g36680.1	WT_L_C	WT_L_N	22.3176	10.925	-1.03055	-1.51589	0.003	0.0464363	yes
TCONS_00055293	LOC_Os02g48094.1	WT_L_C	WT_L_N	2.53695	0.705959	-1.84544	-1.64743	0.0031	0.0477011	yes
TCONS_00067265	LOC_Os03g08930.1	WT_L_C	WT_L_N	4.72421	1.2585	-1.90837	-2.15625	5e-05	0.00138986	yes
TCONS_00151028	LOC_Os09g36300.1	WT_L_C	WT_L_N	142.906	19.1283	-2.90129	-1.91061	0.0015	0.0263865	yes
TCONS_00008913	LOC_Os01g68269.1	WT_L_C	WT_L_N	115.412	14.666	-2.97625	-4.58344	5e-05	0.00138986	yes
TCONS_00126062	LOC_Os07g43810.1	WT_L_C	WT_L_N	532.048	191.903	-1.47118	-2.03452	5e-05	0.00138986	yes
TCONS_00126061	LOC_Os07g43800.1	WT_L_C	WT_L_N	11.4433	28.5563	1.31931	1.65341	0.00115	0.0211905	yes
TCONS_00067289	LOC_Os03g09220.2	WT_L_C	WT_L_N	36.6565	13.3728	-1.45477	-1.82113	0.00065	0.0132176	yes
TCONS_00094882	LOC_Os04g49680.1	WT_L_C	WT_L_N	19.6317	47.9863	1.28944	1.97978	5e-05	0.00138986	yes
TCONS_00080279	LOC_Os03g48780.1	WT_L_C	WT_L_N	11.3371	74.1038	2.70849	4.06338	5e-05	0.00138986	yes
TCONS_00080276	LOC_Os03g48750.1	WT_L_C	WT_L_N	2.94829	13.6947	2.21567	2.6468	5e-05	0.00138986	yes
TCONS_00079283	LOC_Os03g41060.1	WT_L_C	WT_L_N	1.54433	12.8666	3.05858	3.17288	5e-05	0.00138986	yes
TCONS_00126088	LOC_Os07g43950.1	WT_L_C	WT_L_N	9.73026	51.4029	2.4013	3.47596	5e-05	0.00138986	yes
TCONS_00141409	LOC_Os08g32980.1	WT_L_C	WT_L_N	79.6759	224.416	1.49396	2.37296	5e-05	0.00138986	yes
TCONS_00128409	LOC_Os07g14610.1	WT_L_C	WT_L_N	5.67099	25.5765	2.17314	1.76869	0.0023	0.0373627	yes
TCONS_00128415	LOC_Os07g14740.1	WT_L_C	WT_L_N	15.4424	2.28844	-2.75446	-3.37075	5e-05	0.00138986	yes
TCONS_00116452	LOC_Os06g14030.1	WT_L_C	WT_L_N	1.71481	14.0665	3.03614	3.90623	5e-05	0.00138986	yes
TCONS_00008587	LOC_Os01g65830.1	WT_L_C	WT_L_N	28.3291	5.5828	-2.34322	-2.94314	5e-05	0.00138986	yes
TCONS_00006005	LOC_Os01g48800.1	WT_L_C	WT_L_N	3.18242	0.694925	-2.19519	-2.25768	0.00015	0.00374983	yes
TCONS_00069515	LOC_Os03g25330.1	WT_L_C	WT_L_N	19.9405	8.82658	-1.17577	-1.72975	0.00055	0.0114956	yes
TCONS_00069524	LOC_Os03g25400.1	WT_L_C	WT_L_N	48.0451	17.9437	-1.42091	-2.17276	5e-05	0.00138986	yes
TCONS_00057570	LOC_Os02g03710.1	WT_L_C	WT_L_N	29.3599	4.0587	-2.85476	-3.33937	5e-05	0.00138986	yes
TCONS_00141391	LOC_Os08g32850.2	WT_L_C	WT_L_N	12.0358	27.7234	1.20377	1.56481	0.00275	0.0432498	yes
TCONS_00116383	LOC_Os06g13560.5	WT_L_C	WT_L_N	3.8632	16.6204	2.10508	1.65116	0.0021	0.03468	yes
TCONS_00116381	LOC_Os06g13560.1	WT_L_C	WT_L_N	7.25421	55.3413	2.93147	3.55344	5e-05	0.00138986	yes
TCONS_00143989	LOC_Os09g09510.1	WT_L_C	WT_L_N	2.41509	0.6749	-1.83933	-2.11955	0.00015	0.00374983	yes
TCONS_00092037	LOC_Os04g29090.1	WT_L_C	WT_L_N	9.67526	2.82348	-1.77683	-1.81294	0.00075	0.0148838	yes
TCONS_00116548	LOC_Os06g15170.1	WT_L_C	WT_L_N	45.911	23.9339	-0.939783	-1.5095	0.00255	0.0406576	yes
TCONS_00128533	LOC_Os07g15959.2	WT_L_C	WT_L_N	1.03808	14.1412	3.76791	2.8869	0.0001	0.00261183	yes
TCONS_00116566	LOC_Os06g15400.1	WT_L_C	WT_L_N	615.353	153.713	-2.00117	-2.99696	5e-05	0.00138986	yes
TCONS_00092084	LOC_Os04g29680.1	WT_L_C	WT_L_N	10.4393	1.21685	-3.1008	-3.51706	5e-05	0.00138986	yes
TCONS_00116502	LOC_Os06g14400.1	WT_L_C	WT_L_N	7.55404	18.1068	1.26121	1.66185	0.00205	0.0340731	yes
TCONS_00104527	LOC_Os05g15630.1	WT_L_C	WT_L_N	21.3139	8.85071	-1.26793	-1.72941	0.0008	0.0157104	yes
TCONS_00104521	LOC_Os05g15530.1	WT_L_C	WT_L_N	6.54433	18.9005	1.53011	2.0867	0.0001	0.00261183	yes
TCONS_00104534	LOC_Os05g15770.1	WT_L_C	WT_L_N	344.74	2328.19	2.75563	2.94761	5e-05	0.00138986	yes
TCONS_00116518	LOC_Os06g14620.1	WT_L_C	WT_L_N	6.82473	15.6525	1.19755	1.69872	0.0009	0.0173122	yes
TCONS_00006063	LOC_Os01g49210.1	WT_L_C	WT_L_N	7.7958	1.54295	-2.337	-2.43177	5e-05	0.00138986	yes
TCONS_00033661	LOC_Os11g46980.1	WT_L_C	WT_L_N	3.00291	0.855765	-1.81108	-2.03935	5e-05	0.00138986	yes
TCONS_00008695	LOC_Os01g66760.1	WT_L_C	WT_L_N	3.10822	0.503329	-2.62652	-2.70511	5e-05	0.00138986	yes
TCONS_00018014	LOC_Os01g66200.1	WT_L_C	WT_L_N	49.4825	24.6479	-1.00546	-1.61089	0.0019	0.0320088	yes
TCONS_00045629	LOC_Os12g15470.2	WT_L_C	WT_L_N	75.9507	38.031	-0.997888	-1.57592	0.0017	0.0292125	yes
TCONS_00045674	LOC_Os12g16200.1	WT_L_C	WT_L_N	41.6056	16.6892	-1.31786	-1.72183	0.00115	0.0211905	yes
TCONS_00043021	LOC_Os12g38810.1	WT_L_C	WT_L_N	16.4271	4.99243	-1.71827	-2.24334	0.0002	0.00482834	yes
TCONS_00008744	LOC_Os01g67090.1	WT_L_C	WT_L_N	50.2833	14.9405	-1.75085	-2.46692	5e-05	0.00138986	yes
TCONS_00057669	LOC_Os02g04160.1	WT_L_C	WT_L_N	28.6756	66.8044	1.22012	1.95484	5e-05	0.00138986	yes
TCONS_00008708	LOC_Os01g66860.2	WT_L_C	WT_L_N	10.0739	3.29211	-1.61354	-1.68754	0.00105	0.0196605	yes
TCONS_00067017	LOC_Os03g07570.1	WT_L_C	WT_L_N	49.6864	17.927	-1.47072	-1.80599	0.0007	0.014073	yes
TCONS_00043071	LOC_Os12g39120.1	WT_L_C	WT_L_N	2.42419	0.836604	-1.53489	-1.62244	0.00195	0.0327042	yes
TCONS_00141465	LOC_Os08g33200.1	WT_L_C	WT_L_N	8.7943	4.33883	-1.01926	-1.54958	0.0027	0.0426083	yes
TCONS_00070379	LOC_Os03g31679.1	WT_L_C	WT_L_N	200.468	101.249	-0.985472	-1.6025	0.0014	0.0249272	yes
TCONS_00082348	LOC_Os03g63380.1	WT_L_C	WT_L_N	19.2606	42.8721	1.15438	1.76434	0.0002	0.00482834	yes
TCONS_00131865	LOC_Os07g47590.1	WT_L_C	WT_L_N	12.2537	31.2167	1.34911	1.94745	0.00015	0.00374983	yes
TCONS_00118860	LOC_Os06g40080.1	WT_L_C	WT_L_N	74.4899	269.869	1.85714	2.37879	5e-05	0.00138986	yes
TCONS_00094385	LOC_Os04g46740.2	WT_L_C	WT_L_N	10.7684	30.0422	1.48019	2.00344	0.0001	0.00261183	yes
TCONS_00021387	LOC_Os10g19200.1	WT_L_C	WT_L_N	6.47652	1.6355	-1.98549	-2.01414	0.00045	0.00970985	yes
TCONS_00106890	LOC_Os05g38530.1	WT_L_C	WT_L_N	7.19712	18.3194	1.34788	1.88421	0.0002	0.00482834	yes
TCONS_00118800	LOC_Os06g39390.1	WT_L_C	WT_L_N	8.57564	3.03442	-1.49882	-1.84074	0.0005	0.0106131	yes
TCONS_00033333	LOC_Os11g43520.1	WT_L_C	WT_L_N	12.7305	3.74658	-1.76464	-2.00778	0.0001	0.00261183	yes
TCONS_00023997	LOC_Os10g41710.1	WT_L_C	WT_L_N	37.2656	18.271	-1.02829	-1.56374	0.00135	0.0241897	yes
TCONS_00011983	LOC_Os01g15900.1	WT_L_C	WT_L_N	1.65009	5.60504	1.76418	2.16482	0.00015	0.00374983	yes
TCONS_00008341	LOC_Os01g64620.1	WT_L_C	WT_L_N	0.791525	2.8546	1.85058	1.61896	0.00205	0.0340731	yes
TCONS_00008346	LOC_Os01g64640.1	WT_L_C	WT_L_N	64.4015	154.947	1.26661	1.92048	0.0002	0.00482834	yes
TCONS_00035937	LOC_Os11g18730.1	WT_L_C	WT_L_N	58.7076	20.8283	-1.495	-1.87663	0.00065	0.0132176	yes
TCONS_00047957	LOC_Os12g41230.1	WT_L_C	WT_L_N	2.41255	6.98431	1.53356	2.12485	5e-05	0.00138986	yes
TCONS_00072918	LOC_Os03g55990.3	WT_L_C	WT_L_N	13.675	36.8124	1.42864	1.57928	0.00235	0.0380287	yes
TCONS_00072903	LOC_Os03g55870.1	WT_L_C	WT_L_N	10.0075	26.7126	1.41644	1.83333	0.00035	0.00785221	yes
TCONS_00047987	LOC_Os12g41600.1	WT_L_C	WT_L_N	18.8858	7.23776	-1.38368	-2.01338	0.00015	0.00374983	yes
TCONS_00141198	LOC_Os08g30540.1	WT_L_C	WT_L_N	1.87497	10.6122	2.50078	2.10194	0.00035	0.00785221	yes
TCONS_00057311	LOC_Os02g02120.1	WT_L_C	WT_L_N	7.87284	1.57597	-2.32065	-2.40658	5e-05	0.00138986	yes
TCONS_00059967	LOC_Os02g20360.1	WT_L_C	WT_L_N	24.908	9.7144	-1.35841	-2.03701	0.0001	0.00261183	yes
TCONS_00128162	LOC_Os07g12390.1	WT_L_C	WT_L_N	13.6616	2.43232	-2.48972	-2.29082	5e-05	0.00138986	yes
TCONS_00059989	LOC_Os02g20560.1	WT_L_C	WT_L_N	84.6246	32.3691	-1.38646	-2.22281	5e-05	0.00138986	yes
TCONS_00069325	LOC_Os03g22960.1	WT_L_C	WT_L_N	2.79675	10.6788	1.93293	2.1969	5e-05	0.00138986	yes
TCONS_00131783	LOC_Os07g46990.1	WT_L_C	WT_L_N	179.628	349.561	0.960532	1.4665	0.00285	0.0445337	yes
TCONS_00128134	LOC_Os07g12100.1	WT_L_C	WT_L_N	2.92704	1.11515	-1.39221	-1.68865	0.00165	0.0285059	yes
TCONS_00082313	LOC_Os03g63150.1	WT_L_C	WT_L_N	6.81323	2.20532	-1.62735	-2.18967	5e-05	0.00138986	yes
TCONS_00082321	LOC_Os03g63200.1	WT_L_C	WT_L_N	8.75134	1.58666	-2.46352	-3.15782	5e-05	0.00138986	yes
TCONS_00131999	LOC_Os07g48060.1	WT_L_C	WT_L_N	37.1393	16.7004	-1.15307	-1.76624	0.0006	0.0123672	yes
TCONS_00141307	LOC_Os08g31860.1	WT_L_C	WT_L_N	1.65518	12.1919	2.88087	3.25613	5e-05	0.00138986	yes
TCONS_00118968	LOC_Os06g40940.1	WT_L_C	WT_L_N	124.721	32.0532	-1.96016	-1.64729	0.00125	0.0227105	yes
TCONS_00094486	LOC_Os04g47420.1	WT_L_C	WT_L_N	4.58173	0.751223	-2.60858	-2.61046	0.0001	0.00261183	yes
TCONS_00104352	LOC_Os05g13940.1	WT_L_C	WT_L_N	448.342	170.727	-1.39291	-1.6725	0.0013	0.0234599	yes
TCONS_00033479	LOC_Os11g44680.1	WT_L_C	WT_L_N	5.23256	1.69777	-1.62387	-2.10635	5e-05	0.00138986	yes
TCONS_00106945	LOC_Os05g38740.1	WT_L_C	WT_L_N	9.52254	24.7504	1.37804	1.68868	0.00095	0.0181082	yes
TCONS_00008458	LOC_Os01g65130.1	WT_L_C	WT_L_N	2.5918	0.621172	-2.06089	-2.10685	0.00055	0.0114956	yes
TCONS_00141259	LOC_Os08g31510.1	WT_L_C	WT_L_N	71.2117	34.05	-1.06446	-1.6619	0.0008	0.0157104	yes
TCONS_00141217	LOC_Os08g30719.1	WT_L_C	WT_L_N	5.35816	15.0902	1.49381	1.84928	0.00065	0.0132176	yes
TCONS_00094435	LOC_Os04g46980.1	WT_L_C	WT_L_N	7.72225	2.76177	-1.48343	-1.87125	0.0004	0.00879162	yes
TCONS_00131886	LOC_Os07g47640.1	WT_L_C	WT_L_N	860.247	285.993	-1.58877	-2.3108	5e-05	0.00138986	yes
TCONS_00069498	LOC_Os03g25150.1	WT_L_C	WT_L_N	51.661	23.381	-1.14374	-1.85167	0.0002	0.00482834	yes
TCONS_00141233	LOC_Os08g31030.1	WT_L_C	WT_L_N	13.3866	5.6508	-1.24426	-1.73923	0.0012	0.0219569	yes
TCONS_00119973	LOC_Os06g47640.1	WT_L_C	WT_L_N	66.4579	26.1649	-1.34481	-1.93834	0.0001	0.00261183	yes
TCONS_00107993	LOC_Os05g48390.1	WT_L_C	WT_L_N	11.5581	4.83015	-1.25877	-1.72151	0.0009	0.0173122	yes
TCONS_00132935	LOC_Os08g03350.1	WT_L_C	WT_L_N	83.4694	173.607	1.05651	1.63595	0.0012	0.0219569	yes
TCONS_00071455	LOC_Os03g44290.1	WT_L_C	WT_L_N	2.27545	8.23176	1.85505	1.99106	5e-05	0.00138986	yes
TCONS_00083432	LOC_Os04g07110.1	WT_L_C	WT_L_N	4.64736	1.59527	-1.54261	-1.9293	0.0001	0.00261183	yes
TCONS_00119992	LOC_Os06g47800.1	WT_L_C	WT_L_N	19.2148	9.12215	-1.07477	-1.74017	0.00065	0.0132176	yes
TCONS_00144938	LOC_Os09g20480.1	WT_L_C	WT_L_N	34.281	9.59926	-1.83642	-2.42587	0.0001	0.00261183	yes
TCONS_00120985	LOC_Os07g01370.1	WT_L_C	WT_L_N	57.3431	30.3066	-0.919988	-1.48141	0.00285	0.0445337	yes
TCONS_00034486	LOC_Os11g05400.1	WT_L_C	WT_L_N	2.98322	12.4392	2.05995	1.93667	0.00045	0.00970985	yes
TCONS_00034474	LOC_Os11g05380.1	WT_L_C	WT_L_N	2.48349	6.61078	1.41245	1.80293	0.0003	0.00687196	yes
TCONS_00144909	LOC_Os09g20240.1	WT_L_C	WT_L_N	89.8349	22.8612	-1.97438	-3.06319	5e-05	0.00138986	yes
TCONS_00105312	LOC_Os05g24684.1	WT_L_C	WT_L_N	13.0797	5.31884	-1.29814	-1.6277	0.0028	0.0438917	yes
TCONS_00105324	LOC_Os05g24780.1	WT_L_C	WT_L_N	1.30289	4.86621	1.90108	1.65511	0.0018	0.0306127	yes
TCONS_00009446	LOC_Os01g72570.2	WT_L_C	WT_L_N	11.9563	28.7677	1.26667	1.70364	0.00135	0.0241897	yes
TCONS_00022400	LOC_Os10g30450.1	WT_L_C	WT_L_N	26.4312	70.6493	1.41843	2.22474	5e-05	0.00138986	yes
TCONS_00009433	LOC_Os01g72460.1	WT_L_C	WT_L_N	6.4611	42.0276	2.70149	3.58619	5e-05	0.00138986	yes
TCONS_00009514	LOC_Os01g72950.1	WT_L_C	WT_L_N	56.2437	23.4638	-1.26126	-1.9697	5e-05	0.00138986	yes
TCONS_00046446	LOC_Os12g24800.1	WT_L_C	WT_L_N	2.37971	7.30683	1.61846	2.21713	5e-05	0.00138986	yes
TCONS_00046461	LOC_Os12g25090.1	WT_L_C	WT_L_N	6.48297	17.537	1.43568	1.6386	0.0018	0.0306127	yes
TCONS_00130406	LOC_Os07g35310.1	WT_L_C	WT_L_N	25.8001	5.32012	-2.27785	-2.64581	5e-05	0.00138986	yes
TCONS_00095533	LOC_Os04g52700.1	WT_L_C	WT_L_N	25.6177	9.82303	-1.3829	-1.94397	0.00025	0.00586719	yes
TCONS_00095582	LOC_Os04g53180.1	WT_L_C	WT_L_N	9.67633	1.6265	-2.57269	-2.68485	5e-05	0.00138986	yes
TCONS_00105433	LOC_Os05g25920.1	WT_L_C	WT_L_N	7.40385	36.4083	2.29792	3.01586	5e-05	0.00138986	yes
TCONS_00022599	LOC_Os10g32580.1	WT_L_C	WT_L_N	14.4818	5.86177	-1.30484	-1.82824	0.0006	0.0123672	yes
TCONS_00034525	LOC_Os11g05740.1	WT_L_C	WT_L_N	3.24496	0.954886	-1.7648	-1.97496	0.0002	0.00482834	yes
TCONS_00034524	LOC_Os11g05730.1	WT_L_C	WT_L_N	10.6116	42.2895	1.99466	2.70441	5e-05	0.00138986	yes
TCONS_00010545	LOC_Os01g06580.1	WT_L_C	WT_L_N	122.01	53.6357	-1.18573	-1.6909	0.00085	0.0165295	yes
TCONS_00034508	LOC_Os11g05660.1	WT_L_C	WT_L_N	9.75346	3.00323	-1.6994	-2.00381	0.0002	0.00482834	yes
TCONS_00010543	LOC_Os01g06560.2	WT_L_C	WT_L_N	0.892294	8.4743	3.2475	1.77897	0.00015	0.00374983	yes
TCONS_00022607	LOC_Os10g32810.1	WT_L_C	WT_L_N	8.61797	26.1804	1.60307	2.47617	5e-05	0.00138986	yes
TCONS_00058555	LOC_Os02g09630.1	WT_L_C	WT_L_N	7.32936	2.0429	-1.84307	-2.12693	0.0001	0.00261183	yes
TCONS_00071542	LOC_Os03g45280.1	WT_L_C	WT_L_N	1285.98	261.624	-2.2973	-2.56892	5e-05	0.00138986	yes
TCONS_00142306	LOC_Os08g39660.1	WT_L_C	WT_L_N	0.54838	2.86105	2.38329	2.43029	5e-05	0.00138986	yes
TCONS_00058593	LOC_Os02g09810.1	WT_L_C	WT_L_N	17.7402	92.9768	2.38985	3.5457	5e-05	0.00138986	yes
TCONS_00144995	LOC_Os09g21120.1	WT_L_C	WT_L_N	1.24948	4.04123	1.69347	1.60003	0.00325	0.0495516	yes
TCONS_00142332	LOC_Os08g39860.1	WT_L_C	WT_L_N	36.7874	19.1652	-0.94072	-1.47178	0.00285	0.0445337	yes
TCONS_00142331	LOC_Os08g39840.1	WT_L_C	WT_L_N	28.9601	13.9352	-1.05533	-1.71316	0.00075	0.0148838	yes
TCONS_00058596	LOC_Os02g09830.1	WT_L_C	WT_L_N	1.90649	5.22227	1.45376	1.63615	0.00195	0.0327042	yes
TCONS_00105394	LOC_Os05g25450.1	WT_L_C	WT_L_N	24.0315	8.42773	-1.51171	-1.74265	0.00175	0.0299192	yes
TCONS_00130340	LOC_Os07g34520.2	WT_L_C	WT_L_N	20.6023	279.063	3.75972	4.26788	5e-05	0.00138986	yes
TCONS_00085882	LOC_Os04g33030.1	WT_L_C	WT_L_N	47.6797	18.9002	-1.33498	-2.02881	5e-05	0.00138986	yes
TCONS_00097863	LOC_Os05g06920.1	WT_L_C	WT_L_N	16.032	3.13662	-2.35367	-3.14251	5e-05	0.00138986	yes
TCONS_00071250	LOC_Os03g42630.1	WT_L_C	WT_L_N	9.53864	2.88579	-1.72482	-2.18072	5e-05	0.00138986	yes
TCONS_00010276	LOC_Os01g04080.1	WT_L_C	WT_L_N	2.13392	0.614896	-1.79509	-1.67274	0.00185	0.0313091	yes
TCONS_00010270	LOC_Os01g03980.1	WT_L_C	WT_L_N	112.82	40.4462	-1.47994	-2.10864	0.0001	0.00261183	yes
TCONS_00009296	LOC_Os01g71624.3	WT_L_C	WT_L_N	5.80782	118.509	4.35086	2.45319	0.00215	0.0353541	yes
TCONS_00009274	LOC_Os01g71350.1	WT_L_C	WT_L_N	14.3694	29.7137	1.04813	1.61002	0.0014	0.0249272	yes
TCONS_00010267	LOC_Os01g03940.1	WT_L_C	WT_L_N	16.5749	2.52791	-2.71298	-3.30586	5e-05	0.00138986	yes
TCONS_00009271	LOC_Os01g71310.1	WT_L_C	WT_L_N	1.29729	6.5534	2.33675	2.94208	5e-05	0.00138986	yes
TCONS_00009273	LOC_Os01g71340.1	WT_L_C	WT_L_N	45.3543	105.047	1.21173	1.98384	0.00015	0.00374983	yes
TCONS_00010226	LOC_Os01g03390.1	WT_L_C	WT_L_N	153.592	898.585	2.54855	3.31371	5e-05	0.00138986	yes
TCONS_00036855	LOC_Os11g29720.1	WT_L_C	WT_L_N	8.3209	1.08167	-2.94349	-3.41532	5e-05	0.00138986	yes
TCONS_00000894	LOC_Os01g06640.1	WT_L_C	WT_L_N	1.57129	8.19877	2.38346	1.75399	0.0015	0.0263865	yes
TCONS_00000896	LOC_Os01g06640.2	WT_L_C	WT_L_N	1.84978	9.28292	2.32723	1.85392	0.0009	0.0173122	yes
TCONS_00010206	LOC_Os01g03110.1	WT_L_C	WT_L_N	22.8009	6.21507	-1.87525	-2.26183	0.0002	0.00482834	yes
TCONS_00012884	LOC_Os01g25540.1	WT_L_C	WT_L_N	198.588	79.7584	-1.31607	-2.0881	5e-05	0.00138986	yes
TCONS_00012886	LOC_Os01g25560.1	WT_L_C	WT_L_N	87.2329	24.9012	-1.80866	-2.70387	5e-05	0.00138986	yes
TCONS_00010223	LOC_Os01g03360.1	WT_L_C	WT_L_N	1.11794	36.6244	5.0339	5.64813	5e-05	0.00138986	yes
TCONS_00010222	LOC_Os01g03340.1	WT_L_C	WT_L_N	176.171	412.959	1.22902	1.7714	0.0006	0.0123672	yes
TCONS_00010221	LOC_Os01g03330.1	WT_L_C	WT_L_N	8.20789	19.0009	1.21098	1.83829	0.00015	0.00374983	yes
TCONS_00012829	LOC_Os01g24710.1	WT_L_C	WT_L_N	84.6	1102.77	3.70432	4.85804	5e-05	0.00138986	yes
TCONS_00000855	LOC_Os01g06310.1	WT_L_C	WT_L_N	1.35471	50.2858	5.2141	5.80646	5e-05	0.00138986	yes
TCONS_00130084	LOC_Os07g31960.1	WT_L_C	WT_L_N	12.6925	5.15773	-1.29916	-1.86706	0.0007	0.014073	yes
TCONS_00142092	LOC_Os08g37670.1	WT_L_C	WT_L_N	785.3	374.654	-1.06769	-1.48714	0.00165	0.0285059	yes
TCONS_00144693	LOC_Os09g17630.1	WT_L_C	WT_L_N	3.17303	0.657257	-2.27133	-1.9597	0.00145	0.0256708	yes
TCONS_00048823	LOC_Os02g01520.1	WT_L_C	WT_L_N	10.8995	26.2771	1.26954	1.91634	0.00015	0.00374983	yes
TCONS_00130079	LOC_Os07g31884.1	WT_L_C	WT_L_N	83.9311	166.885	0.991576	1.52183	0.0026	0.0413108	yes
TCONS_00073803	LOC_Os03g62010.1	WT_L_C	WT_L_N	43.3271	14.0634	-1.62332	-2.41736	5e-05	0.00138986	yes
TCONS_00144635	LOC_Os09g16950.1	WT_L_C	WT_L_N	19.5472	1.92952	-3.34065	-4.49244	5e-05	0.00138986	yes
TCONS_00130027	LOC_Os07g31500.1	WT_L_C	WT_L_N	8.1674	2.69002	-1.60226	-1.82144	0.00065	0.0132176	yes
TCONS_00144663	LOC_Os09g17370.1	WT_L_C	WT_L_N	3.84035	0.537768	-2.83618	-2.42878	0.0003	0.00687196	yes
TCONS_00073816	LOC_Os03g62090.1	WT_L_C	WT_L_N	41.9765	16.8121	-1.32008	-1.84541	0.00075	0.0148838	yes
TCONS_00085837	LOC_Os04g32620.1	WT_L_C	WT_L_N	1.60573	6.28561	1.96882	2.33527	5e-05	0.00138986	yes
TCONS_00119656	LOC_Os06g45710.1	WT_L_C	WT_L_N	7.13935	43.2662	2.59937	3.91713	5e-05	0.00138986	yes
TCONS_00085840	LOC_Os04g32650.1	WT_L_C	WT_L_N	55.6373	25.944	-1.10065	-1.51169	0.0031	0.0477011	yes
TCONS_00073832	LOC_Os03g62200.1	WT_L_C	WT_L_N	6.23768	17.0977	1.45472	2.02996	0.0001	0.00261183	yes
TCONS_00105021	LOC_Os05g22614.1	WT_L_C	WT_L_N	192.19	66.7746	-1.52516	-2.31755	5e-05	0.00138986	yes
TCONS_00073837	LOC_Os03g62270.1	WT_L_C	WT_L_N	10.2042	1.99211	-2.35679	-2.82899	5e-05	0.00138986	yes
TCONS_00058233	LOC_Os02g07170.1	WT_L_C	WT_L_N	0.888875	3.22196	1.85789	1.88184	0.00075	0.0148838	yes
TCONS_00058232	LOC_Os02g07160.1	WT_L_C	WT_L_N	21.4031	96.0068	2.16532	3.1037	5e-05	0.00138986	yes
TCONS_00132823	LOC_Os08g02440.1	WT_L_C	WT_L_N	0.749332	3.31095	2.14357	2.4523	5e-05	0.00138986	yes
TCONS_00119857	LOC_Os06g46930.1	WT_L_C	WT_L_N	86.108	37.3702	-1.20426	-1.94127	0.0001	0.00261183	yes
TCONS_00058394	LOC_Os02g08170.1	WT_L_C	WT_L_N	6.84386	0.97478	-2.81166	-2.12598	0.0005	0.0106131	yes
TCONS_00097957	LOC_Os05g07940.1	WT_L_C	WT_L_N	118.724	253.022	1.09166	1.54379	0.0029	0.045164	yes
TCONS_00119876	LOC_Os06g47220.1	WT_L_C	WT_L_N	93.673	44.0483	-1.08855	-1.7537	0.00045	0.00970985	yes
TCONS_00107892	LOC_Os05g47540.1	WT_L_C	WT_L_N	59.7526	1.04296	-5.84024	-5.92129	5e-05	0.00138986	yes
TCONS_00034375	LOC_Os11g04860.1	WT_L_C	WT_L_N	16.5446	2.05575	-3.00863	-4.03283	5e-05	0.00138986	yes
TCONS_00083334	LOC_Os04g05580.1	WT_L_C	WT_L_N	3.02247	0.56946	-2.40806	-2.71186	5e-05	0.00138986	yes
TCONS_00105249	LOC_Os05g23924.1	WT_L_C	WT_L_N	1.22436	7.40238	2.59596	2.69749	5e-05	0.00138986	yes
TCONS_00034354	LOC_Os11g04710.1	WT_L_C	WT_L_N	14.8222	4.91851	-1.59146	-2.30915	5e-05	0.00138986	yes
TCONS_00119818	LOC_Os06g46740.1	WT_L_C	WT_L_N	10.3512	68.5178	2.72668	4.08532	5e-05	0.00138986	yes
TCONS_00132807	LOC_Os08g02220.1	WT_L_C	WT_L_N	0.520249	2.28906	2.13748	2.14682	0.00025	0.00586719	yes
TCONS_00009383	LOC_Os01g72170.1	WT_L_C	WT_L_N	22.9632	63.9917	1.47856	2.24458	5e-05	0.00138986	yes
TCONS_00119846	LOC_Os06g46900.1	WT_L_C	WT_L_N	3.05774	12.7791	2.06325	2.41639	5e-05	0.00138986	yes
TCONS_00095398	LOC_Os04g52504.1	WT_L_C	WT_L_N	15.4767	33.2722	1.10422	1.57638	0.0011	0.0204365	yes
TCONS_00036979	LOC_Os11g31540.1	WT_L_C	WT_L_N	3.41137	18.7134	2.45565	3.04172	5e-05	0.00138986	yes
TCONS_00009344	LOC_Os01g71790.1	WT_L_C	WT_L_N	19.0613	7.05327	-1.43428	-1.86051	0.00045	0.00970985	yes
TCONS_00009346	LOC_Os01g71830.1	WT_L_C	WT_L_N	2.78365	9.7124	1.80285	2.25868	5e-05	0.00138986	yes
TCONS_00009348	LOC_Os01g71860.1	WT_L_C	WT_L_N	0.608543	2.32437	1.93341	2.14116	5e-05	0.00138986	yes
TCONS_00095384	LOC_Os04g52370.1	WT_L_C	WT_L_N	61.3812	22.4702	-1.44978	-2.00336	0.0002	0.00482834	yes
TCONS_00010312	LOC_Os01g04370.1	WT_L_C	WT_L_N	0.9614	8.46339	3.13803	3.17883	5e-05	0.00138986	yes
TCONS_00010313	LOC_Os01g04390.1	WT_L_C	WT_L_N	5.60772	1.19531	-2.23003	-2.10497	0.00115	0.0211905	yes
TCONS_00024931	LOC_Os10g09240.1	WT_L_C	WT_L_N	7.26518	48.5678	2.74093	3.59178	5e-05	0.00138986	yes
TCONS_00009400	LOC_Os01g72290.1	WT_L_C	WT_L_N	92.6256	36.5181	-1.3428	-2.08234	5e-05	0.00138986	yes
TCONS_00009405	LOC_Os01g72330.1	WT_L_C	WT_L_N	18.3167	5.69977	-1.68418	-2.39731	5e-05	0.00138986	yes
TCONS_00130198	LOC_Os07g32630.1	WT_L_C	WT_L_N	12.8485	4.05192	-1.66493	-2.31923	5e-05	0.00138986	yes
TCONS_00130186	LOC_Os07g32530.1	WT_L_C	WT_L_N	3.01433	6.92147	1.19924	1.6225	0.002	0.0333889	yes
TCONS_00061940	LOC_Os02g36490.1	WT_L_C	WT_L_N	11.5733	32.9463	1.50932	2.07143	5e-05	0.00138986	yes
TCONS_00061945	LOC_Os02g36550.1	WT_L_C	WT_L_N	11.6892	5.01315	-1.22139	-1.69872	0.0014	0.0249272	yes
TCONS_00142133	LOC_Os08g37940.1	WT_L_C	WT_L_N	5.07633	1.40758	-1.85057	-2.04861	0.00035	0.00785221	yes
TCONS_00129169	LOC_Os07g23640.1	WT_L_C	WT_L_N	15.847	112.764	2.83102	4.20024	5e-05	0.00138986	yes
TCONS_00130140	LOC_Os07g32380.1	WT_L_C	WT_L_N	46.4681	20.8346	-1.15726	-1.78387	0.0009	0.0173122	yes
TCONS_00085954	LOC_Os04g33590.1	WT_L_C	WT_L_N	19.2084	7.50894	-1.35505	-1.69569	0.0006	0.0123672	yes
TCONS_00085959	LOC_Os04g33600.1	WT_L_C	WT_L_N	25.5853	5.87091	-2.12366	-3.06366	5e-05	0.00138986	yes
TCONS_00097933	LOC_Os05g07810.1	WT_L_C	WT_L_N	2.58081	14.6362	2.50364	3.00731	5e-05	0.00138986	yes
TCONS_00117115	LOC_Os06g20820.1	WT_L_C	WT_L_N	1.74971	8.11854	2.21411	2.28108	5e-05	0.00138986	yes
TCONS_00132745	LOC_Os08g01830.1	WT_L_C	WT_L_N	6.96934	2.62551	-1.40842	-1.95987	0.0005	0.0106131	yes
TCONS_00117124	LOC_Os06g20900.1	WT_L_C	WT_L_N	12.5148	4.25455	-1.55656	-2.00716	0.0003	0.00687196	yes
TCONS_00097948	LOC_Os05g07890.1	WT_L_C	WT_L_N	5.19463	19.3497	1.89722	2.17802	5e-05	0.00138986	yes
TCONS_00085968	LOC_Os04g33660.1	WT_L_C	WT_L_N	24.59	8.12084	-1.59837	-2.23904	5e-05	0.00138986	yes
TCONS_00117134	LOC_Os06g20960.1	WT_L_C	WT_L_N	0.888908	4.75144	2.41826	2.48894	0.00015	0.00374983	yes
TCONS_00071328	LOC_Os03g43010.1	WT_L_C	WT_L_N	17.4288	6.51638	-1.41933	-2.01626	5e-05	0.00138986	yes
TCONS_00061995	LOC_Os02g37000.1	WT_L_C	WT_L_N	4.58117	15.1154	1.72223	2.10556	0.0001	0.00261183	yes
TCONS_00107512	LOC_Os05g44200.1	WT_L_C	WT_L_N	70.983	33.5774	-1.07998	-1.7282	0.0009	0.0173122	yes
TCONS_00058028	LOC_Os02g05950.1	WT_L_C	WT_L_N	3.45798	1.36167	-1.34455	-1.6895	0.00135	0.0241897	yes
TCONS_00073671	LOC_Os03g61130.1	WT_L_C	WT_L_N	104.916	232.41	1.14744	1.69774	0.00065	0.0132176	yes
TCONS_00073666	LOC_Os03g61090.1	WT_L_C	WT_L_N	36.5344	18.2483	-1.00149	-1.53503	0.0022	0.0360309	yes
TCONS_00073687	LOC_Os03g61270.1	WT_L_C	WT_L_N	0.944617	6.11405	2.69433	2.26494	0.0004	0.00879162	yes
TCONS_00024686	LOC_Os10g05820.1	WT_L_C	WT_L_N	10.8019	4.26658	-1.34013	-1.71436	0.00075	0.0148838	yes
TCONS_00024681	LOC_Os10g05780.1	WT_L_C	WT_L_N	8.90365	1.57037	-2.50329	-3.03791	5e-05	0.00138986	yes
TCONS_00073683	LOC_Os03g61260.1	WT_L_C	WT_L_N	144.195	67.3292	-1.09872	-1.76249	0.00065	0.0132176	yes
TCONS_00024673	LOC_Os10g05690.1	WT_L_C	WT_L_N	0.886741	2.87693	1.69794	1.8219	0.0006	0.0123672	yes
TCONS_00085695	LOC_Os04g31924.1	WT_L_C	WT_L_N	53.8598	19.8547	-1.43973	-2.25491	5e-05	0.00138986	yes
TCONS_00012652	LOC_Os01g22380.1	WT_L_C	WT_L_N	0.597441	7.33795	3.61851	3.11617	5e-05	0.00138986	yes
TCONS_00036620	LOC_Os11g26780.1	WT_L_C	WT_L_N	0.977792	13.8469	3.8239	4.16683	5e-05	0.00138986	yes
TCONS_00036621	LOC_Os11g26790.1	WT_L_C	WT_L_N	10.0606	171.119	4.08821	6.05035	5e-05	0.00138986	yes
TCONS_00095040	LOC_Os04g51150.1	WT_L_C	WT_L_N	19.9492	59.43	1.57486	2.52635	5e-05	0.00138986	yes
TCONS_00095041	LOC_Os04g51160.1	WT_L_C	WT_L_N	2.61739	9.14246	1.80446	2.26183	5e-05	0.00138986	yes
TCONS_00083047	LOC_Os04g01590.1	WT_L_C	WT_L_N	19.2869	59.5027	1.62534	1.88687	0.00055	0.0114956	yes
TCONS_00036618	LOC_Os11g26760.1	WT_L_C	WT_L_N	3.92772	17.6863	2.17087	2.72603	5e-05	0.00138986	yes
TCONS_00071057	LOC_Os03g40670.1	WT_L_C	WT_L_N	17.2786	6.24625	-1.46792	-2.15828	5e-05	0.00138986	yes
TCONS_00024631	LOC_Os10g05020.1	WT_L_C	WT_L_N	2.92715	1.08421	-1.43286	-1.56637	0.002	0.0333889	yes
TCONS_00036600	LOC_Os11g26570.1	WT_L_C	WT_L_N	0.99635	21.2833	4.41692	5.39487	5e-05	0.00138986	yes
TCONS_00071093	LOC_Os03g41100.1	WT_L_C	WT_L_N	0.91977	4.18056	2.18435	2.1929	0.0002	0.00482834	yes
TCONS_00071080	LOC_Os03g40830.1	WT_L_C	WT_L_N	54.2317	25.8476	-1.0691	-1.73711	0.0005	0.0106131	yes
TCONS_00000664	LOC_Os01g04920.1	WT_L_C	WT_L_N	9.01098	23.0852	1.35721	2.00984	5e-05	0.00138986	yes
TCONS_00000630	LOC_Os01g04750.1	WT_L_C	WT_L_N	7.16268	1.84506	-1.95683	-2.14425	0.0001	0.00261183	yes
TCONS_00119462	LOC_Os06g44250.1	WT_L_C	WT_L_N	13.5653	5.99021	-1.17924	-1.57793	0.00135	0.0241897	yes
TCONS_00107491	LOC_Os05g43830.2	WT_L_C	WT_L_N	3.97821	13.989	1.81411	1.77424	0.00125	0.0227105	yes
TCONS_00120473	LOC_Os06g50950.1	WT_L_C	WT_L_N	61.4932	16.8594	-1.86688	-2.80467	5e-05	0.00138986	yes
TCONS_00144414	LOC_Os09g14490.1	WT_L_C	WT_L_N	2.54174	0.678647	-1.90508	-2.33878	5e-05	0.00138986	yes
TCONS_00085601	LOC_Os04g31110.1	WT_L_C	WT_L_N	5.06076	1.32818	-1.92991	-2.03593	0.00055	0.0114956	yes
TCONS_00119444	LOC_Os06g44160.1	WT_L_C	WT_L_N	42.1794	161.656	1.93832	3.01388	5e-05	0.00138986	yes
TCONS_00107468	LOC_Os05g43530.1	WT_L_C	WT_L_N	8.58635	4.27668	-1.00555	-1.50343	0.00235	0.0380287	yes
TCONS_00061787	LOC_Os02g35329.1	WT_L_C	WT_L_N	0.899192	4.36463	2.27916	2.27294	0.00025	0.00586719	yes
TCONS_00046154	LOC_Os12g21784.1	WT_L_C	WT_L_N	5.8003	2.67442	-1.1169	-1.51797	0.00315	0.0483105	yes
TCONS_00085761	LOC_Os04g32110.1	WT_L_C	WT_L_N	101.839	29.6823	-1.77862	-2.85794	5e-05	0.00138986	yes
TCONS_00119621	LOC_Os06g45370.1	WT_L_C	WT_L_N	14.5436	5.09768	-1.51247	-2.07053	5e-05	0.00138986	yes
TCONS_00107649	LOC_Os05g45350.2	WT_L_C	WT_L_N	4.77716	37.2342	2.9624	2.42498	5e-05	0.00138986	yes
TCONS_00022170	LOC_Os10g28230.1	WT_L_C	WT_L_N	10.5967	36.1946	1.77216	2.46295	5e-05	0.00138986	yes
TCONS_00073783	LOC_Os03g61890.2	WT_L_C	WT_L_N	12.702	5.12699	-1.30887	-1.75933	0.0011	0.0204365	yes
TCONS_00107651	LOC_Os05g45350.3	WT_L_C	WT_L_N	9.8806	58.7192	2.57116	2.55222	5e-05	0.00138986	yes
TCONS_00022160	LOC_Os10g28120.1	WT_L_C	WT_L_N	54.9724	157.487	1.51845	2.43187	5e-05	0.00138986	yes
TCONS_00022156	LOC_Os10g28080.1	WT_L_C	WT_L_N	67.283	133.749	0.991212	1.60919	0.00135	0.0241897	yes
TCONS_00095123	LOC_Os04g51460.1	WT_L_C	WT_L_N	113.418	52.7682	-1.10391	-1.63686	0.00125	0.0227105	yes
TCONS_00024792	LOC_Os10g07450.1	WT_L_C	WT_L_N	20.3354	3.03082	-2.74622	-2.0632	0.00255	0.0406576	yes
TCONS_00107604	LOC_Os05g45070.1	WT_L_C	WT_L_N	2.06625	5.39393	1.38432	1.54439	0.0032	0.0489274	yes
TCONS_00024790	LOC_Os10g07440.1	WT_L_C	WT_L_N	163.353	76.5727	-1.09309	-1.64082	0.0017	0.0292125	yes
TCONS_00107617	LOC_Os05g45210.3	WT_L_C	WT_L_N	18.8302	7.12573	-1.40194	-1.9227	0.00025	0.00586719	yes
TCONS_00107612	LOC_Os05g45180.1	WT_L_C	WT_L_N	22.7904	8.80196	-1.37253	-2.05693	5e-05	0.00138986	yes
TCONS_00097773	LOC_Os05g06399.1	WT_L_C	WT_L_N	4.23402	13.9543	1.72062	2.13351	5e-05	0.00138986	yes
TCONS_00083160	LOC_Os04g02900.1	WT_L_C	WT_L_N	60.3961	140.059	1.21351	1.87254	0.00025	0.00586719	yes
TCONS_00009106	LOC_Os01g69960.1	WT_L_C	WT_L_N	4.05572	0.678759	-2.57899	-2.81329	5e-05	0.00138986	yes
TCONS_00024740	LOC_Os10g06720.1	WT_L_C	WT_L_N	12.649	28.365	1.16509	1.78398	0.0005	0.0106131	yes
TCONS_00000815	LOC_Os01g05830.1	WT_L_C	WT_L_N	18.6168	38.8501	1.06132	1.71212	0.00075	0.0148838	yes
TCONS_00144598	LOC_Os09g16510.1	WT_L_C	WT_L_N	56.5375	20.7518	-1.44597	-2.00424	5e-05	0.00138986	yes
TCONS_00048730	LOC_Os02g01210.1	WT_L_C	WT_L_N	21.2887	5.39605	-1.98011	-2.39598	0.0001	0.00261183	yes
TCONS_00061710	LOC_Os02g34810.1	WT_L_C	WT_L_N	172.933	81.5865	-1.08381	-1.65374	0.00075	0.0148838	yes
TCONS_00120527	LOC_Os06g51260.1	WT_L_C	WT_L_N	4.99518	16.087	1.68729	1.90006	0.00025	0.00586719	yes
TCONS_00061760	LOC_Os02g35180.1	WT_L_C	WT_L_N	18.4131	2.14901	-3.09899	-3.97398	5e-05	0.00138986	yes
TCONS_00119557	LOC_Os06g45140.1	WT_L_C	WT_L_N	15.0037	2.68361	-2.48307	-2.74586	5e-05	0.00138986	yes
TCONS_00073744	LOC_Os03g61740.1	WT_L_C	WT_L_N	20.9077	7.49276	-1.48047	-2.12922	5e-05	0.00138986	yes
TCONS_00144503	LOC_Os09g15670.1	WT_L_C	WT_L_N	5.23263	50.7876	3.27887	3.98855	5e-05	0.00138986	yes
TCONS_00061446	LOC_Os02g32504.1	WT_L_C	WT_L_N	24.4905	3.85946	-2.66575	-2.81464	5e-05	0.00138986	yes
TCONS_00073420	LOC_Os03g59320.1	WT_L_C	WT_L_N	38.0097	125.493	1.72317	2.77202	5e-05	0.00138986	yes
TCONS_00122924	LOC_Os07g17330.1	WT_L_C	WT_L_N	27.9849	97.0835	1.79458	2.7016	5e-05	0.00138986	yes
TCONS_00012454	LOC_Os01g19610.1	WT_L_C	WT_L_N	15.7835	5.12436	-1.62297	-2.27379	5e-05	0.00138986	yes
TCONS_00073444	LOC_Os03g59550.1	WT_L_C	WT_L_N	0.88952	3.28335	1.88407	1.74604	0.0023	0.0373627	yes
TCONS_00097425	LOC_Os05g03920.1	WT_L_C	WT_L_N	13.2854	53.8349	2.0187	2.93271	5e-05	0.00138986	yes
TCONS_00085415	LOC_Os04g28780.1	WT_L_C	WT_L_N	2.97995	0.577116	-2.36836	-2.57287	5e-05	0.00138986	yes
TCONS_00073466	LOC_Os03g59670.1	WT_L_C	WT_L_N	8.988	1.84244	-2.28638	-2.66148	5e-05	0.00138986	yes
TCONS_00109919	LOC_Os06g08080.1	WT_L_C	WT_L_N	222.199	80.6147	-1.46273	-1.80453	0.0011	0.0204365	yes
TCONS_00109923	LOC_Os06g08120.1	WT_L_C	WT_L_N	2.42983	0.638611	-1.92785	-2.0046	0.0003	0.00687196	yes
TCONS_00109922	LOC_Os06g08100.1	WT_L_C	WT_L_N	17.3299	6.20875	-1.48089	-1.66422	0.00175	0.0299192	yes
TCONS_00073495	LOC_Os03g59880.1	WT_L_C	WT_L_N	17.7229	7.14181	-1.31126	-1.82929	0.0004	0.00879162	yes
TCONS_00085491	LOC_Os04g29550.1	WT_L_C	WT_L_N	46.5086	8.26506	-2.4924	-3.36906	5e-05	0.00138986	yes
TCONS_00085495	LOC_Os04g29580.1	WT_L_C	WT_L_N	3.70656	0.566612	-2.70965	-2.98715	5e-05	0.00138986	yes
TCONS_00097438	LOC_Os05g04000.1	WT_L_C	WT_L_N	30.8596	65.1999	1.07915	1.70762	0.0003	0.00687196	yes
TCONS_00000400	LOC_Os01g02870.1	WT_L_C	WT_L_N	97.0102	44.1129	-1.13694	-1.74869	0.0004	0.00879162	yes
TCONS_00097484	LOC_Os05g04500.1	WT_L_C	WT_L_N	276.878	122.126	-1.18088	-1.83651	0.00015	0.00374983	yes
TCONS_00097483	LOC_Os05g04490.1	WT_L_C	WT_L_N	11.572	1.93302	-2.58171	-3.15128	5e-05	0.00138986	yes
TCONS_00120281	LOC_Os06g49750.1	WT_L_C	WT_L_N	17.359	3.55728	-2.28684	-1.97048	0.0015	0.0263865	yes
TCONS_00120280	LOC_Os06g49750.1	WT_L_C	WT_L_N	6.35125	1.2725	-2.31937	-1.75272	0.00295	0.0457979	yes
TCONS_00132220	LOC_Os07g49080.1	WT_L_C	WT_L_N	4.59398	1.46213	-1.65167	-1.98124	0.0001	0.00261183	yes
TCONS_00132244	LOC_Os07g49360.1	WT_L_C	WT_L_N	11.8398	25.4045	1.10143	1.67108	0.00055	0.0114956	yes
TCONS_00146820	LOC_Os09g35940.1	WT_L_C	WT_L_N	4.89847	1.32016	-1.89162	-1.66699	0.00145	0.0256708	yes
TCONS_00146821	LOC_Os09g35940.1	WT_L_C	WT_L_N	9.69993	2.38003	-2.02699	-1.96689	0.0005	0.0106131	yes
TCONS_00110896	LOC_Os06g16370.1	WT_L_C	WT_L_N	1.0708	5.55145	2.37418	2.60562	5e-05	0.00138986	yes
TCONS_00146814	LOC_Os09g35890.1	WT_L_C	WT_L_N	2.45847	7.97215	1.69721	2.18842	5e-05	0.00138986	yes
TCONS_00119242	LOC_Os06g43090.1	WT_L_C	WT_L_N	37.6025	75.4378	1.00446	1.54248	0.0021	0.03468	yes
TCONS_00119240	LOC_Os06g43044.1	WT_L_C	WT_L_N	14.0111	4.29961	-1.70429	-1.79778	0.0017	0.0292125	yes
TCONS_00048417	LOC_Os12g44090.1	WT_L_C	WT_L_N	1.77581	4.58003	1.36688	1.68332	0.00115	0.0211905	yes
TCONS_00036478	LOC_Os11g24510.1	WT_L_C	WT_L_N	23.7557	63.7329	1.42376	2.27958	5e-05	0.00138986	yes
TCONS_00109883	LOC_Os06g07790.1	WT_L_C	WT_L_N	2.1761	0.575713	-1.91832	-2.22121	5e-05	0.00138986	yes
TCONS_00061545	LOC_Os02g33240.1	WT_L_C	WT_L_N	7.80795	1.73061	-2.17367	-2.04936	0.00035	0.00785221	yes
TCONS_00036576	LOC_Os11g25990.1	WT_L_C	WT_L_N	3.5844	0.665693	-2.4288	-2.47342	0.00015	0.00374983	yes
TCONS_00073541	LOC_Os03g60260.1	WT_L_C	WT_L_N	31.0902	124.226	1.99843	3.1288	5e-05	0.00138986	yes
TCONS_00107414	LOC_Os05g42360.1	WT_L_C	WT_L_N	40.8912	2.24336	-4.18806	-3.57137	5e-05	0.00138986	yes
TCONS_00036543	LOC_Os11g25454.1	WT_L_C	WT_L_N	6.68517	14.0806	1.07467	1.5349	0.0023	0.0373627	yes
TCONS_00000598	LOC_Os01g04550.1	WT_L_C	WT_L_N	10.5649	3.34496	-1.65921	-1.8525	0.0005	0.0106131	yes
TCONS_00000592	LOC_Os01g04530.1	WT_L_C	WT_L_N	3.49104	0.714733	-2.28818	-1.78588	0.0013	0.0234599	yes
TCONS_00061578	LOC_Os02g33560.1	WT_L_C	WT_L_N	2.11815	5.86512	1.46935	1.8621	0.0006	0.0123672	yes
TCONS_00097547	LOC_Os05g04820.1	WT_L_C	WT_L_N	19.2747	9.04996	-1.09072	-1.66455	0.0011	0.0204365	yes
TCONS_00073593	LOC_Os03g60560.1	WT_L_C	WT_L_N	5.55263	43.7068	2.97661	4.02623	5e-05	0.00138986	yes
TCONS_00073594	LOC_Os03g60570.1	WT_L_C	WT_L_N	3.08944	15.0006	2.2796	2.55553	5e-05	0.00138986	yes
TCONS_00000575	LOC_Os01g04350.1	WT_L_C	WT_L_N	361.108	105.829	-1.7707	-2.80359	5e-05	0.00138986	yes
TCONS_00000514	LOC_Os01g03730.1	WT_L_C	WT_L_N	33.3851	128.571	1.94529	1.71628	0.00185	0.0313091	yes
TCONS_00144369	LOC_Os09g13650.1	WT_L_C	WT_L_N	72.2373	30.9789	-1.22146	-1.81297	0.00035	0.00785221	yes
TCONS_00107391	LOC_Os05g42150.1	WT_L_C	WT_L_N	2.96562	0.723184	-2.0359	-2.30717	5e-05	0.00138986	yes
TCONS_00144313	LOC_Os09g12780.1	WT_L_C	WT_L_N	0.895225	5.16613	2.52876	2.3537	0.0001	0.00261183	yes
TCONS_00119366	LOC_Os06g43800.1	WT_L_C	WT_L_N	45.1852	15.1258	-1.57884	-2.55015	5e-05	0.00138986	yes
TCONS_00109978	LOC_Os06g08540.2	WT_L_C	WT_L_N	4.58016	1.8568	-1.30258	-1.7654	0.0011	0.0204365	yes
TCONS_00109996	LOC_Os06g08600.1	WT_L_C	WT_L_N	11.8391	1.53604	-2.94627	-3.11152	5e-05	0.00138986	yes
TCONS_00109997	LOC_Os06g08610.1	WT_L_C	WT_L_N	2.36173	0.643386	-1.87609	-1.74322	0.00115	0.0211905	yes
TCONS_00109995	LOC_Os06g08580.1	WT_L_C	WT_L_N	29.9432	7.90596	-1.92122	-1.72612	0.00185	0.0313091	yes
TCONS_00073506	LOC_Os03g60080.1	WT_L_C	WT_L_N	121.199	307.608	1.34372	2.02427	5e-05	0.00138986	yes
TCONS_00107338	LOC_Os05g41640.2	WT_L_C	WT_L_N	231.698	94.8316	-1.2888	-1.90698	0.0002	0.00482834	yes
TCONS_00024244	LOC_Os10g01134.1	WT_L_C	WT_L_N	42.1836	131.472	1.64	2.52212	5e-05	0.00138986	yes
TCONS_00012268	LOC_Os01g17470.1	WT_L_C	WT_L_N	63.182	22.2377	-1.50651	-2.33138	5e-05	0.00138986	yes
TCONS_00000286	LOC_Os01g02020.1	WT_L_C	WT_L_N	14.0837	45.0158	1.67641	2.44276	5e-05	0.00138986	yes
TCONS_00012245	LOC_Os01g17214.1	WT_L_C	WT_L_N	5.94139	2.03917	-1.54282	-1.90295	0.00035	0.00785221	yes
TCONS_00026857	LOC_Os10g31330.1	WT_L_C	WT_L_N	34.8431	141.408	2.02092	2.70167	5e-05	0.00138986	yes
TCONS_00085210	LOC_Os04g26870.1	WT_L_C	WT_L_N	46.5898	13.9888	-1.73574	-2.47986	5e-05	0.00138986	yes
TCONS_00075880	LOC_Os03g11910.1	WT_L_C	WT_L_N	2.10417	6.8817	1.70951	2.39688	5e-05	0.00138986	yes
TCONS_00099821	LOC_Os05g28780.1	WT_L_C	WT_L_N	6.65992	1.94115	-1.77859	-1.7217	0.00125	0.0227105	yes
TCONS_00075879	LOC_Os03g11900.1	WT_L_C	WT_L_N	32.7607	91.5595	1.48274	1.71226	0.0015	0.0263865	yes
TCONS_00097215	LOC_Os05g02450.1	WT_L_C	WT_L_N	3.34475	15.5231	2.21444	2.81002	5e-05	0.00138986	yes
TCONS_00099895	LOC_Os05g29900.1	WT_L_C	WT_L_N	19.3079	49.1002	1.34654	2.04028	5e-05	0.00138986	yes
TCONS_00002862	LOC_Os01g22249.1	WT_L_C	WT_L_N	64.7441	6.67815	-3.27723	-4.71838	5e-05	0.00138986	yes
TCONS_00097206	LOC_Os05g02300.1	WT_L_C	WT_L_N	48.4117	131.09	1.43713	2.17144	5e-05	0.00138986	yes
TCONS_00085230	LOC_Os04g27060.1	WT_L_C	WT_L_N	4.1299	1.0776	-1.93829	-2.22165	5e-05	0.00138986	yes
TCONS_00120082	LOC_Os06g48680.1	WT_L_C	WT_L_N	39.8857	20.1981	-0.981652	-1.42579	0.00305	0.0470608	yes
TCONS_00144046	LOC_Os09g10274.1	WT_L_C	WT_L_N	289.029	147.483	-0.970664	-1.55084	0.0017	0.0292125	yes
TCONS_00144069	LOC_Os09g10750.1	WT_L_C	WT_L_N	83.2587	42.8189	-0.959351	-1.57074	0.001	0.0188821	yes
TCONS_00097254	LOC_Os05g02750.1	WT_L_C	WT_L_N	13.2869	50.6317	1.93003	2.52323	5e-05	0.00138986	yes
TCONS_00134679	LOC_Os08g17160.1	WT_L_C	WT_L_N	36.1701	15.8683	-1.18865	-1.72437	0.00125	0.0227105	yes
TCONS_00107086	LOC_Os05g39990.1	WT_L_C	WT_L_N	29.1662	7.27304	-2.00367	-2.55628	5e-05	0.00138986	yes
TCONS_00144036	LOC_Os09g10010.1	WT_L_C	WT_L_N	4.06765	43.751	3.42705	4.21938	5e-05	0.00138986	yes
TCONS_00097166	LOC_Os05g02060.1	WT_L_C	WT_L_N	17.4236	79.9685	2.19839	3.37685	5e-05	0.00138986	yes
TCONS_00107033	LOC_Os05g39580.1	WT_L_C	WT_L_N	8.89953	0.560097	-3.98998	-3.98165	5e-05	0.00138986	yes
TCONS_00120006	LOC_Os06g47930.1	WT_L_C	WT_L_N	13.1882	2.92494	-2.17277	-2.1581	0.0002	0.00482834	yes
TCONS_00119031	LOC_Os06g41450.1	WT_L_C	WT_L_N	157.716	49.9565	-1.65859	-2.61601	5e-05	0.00138986	yes
TCONS_00120036	LOC_Os06g48300.1	WT_L_C	WT_L_N	1.79021	33.2882	4.21681	3.99615	5e-05	0.00138986	yes
TCONS_00109658	LOC_Os06g06340.1	WT_L_C	WT_L_N	19.2187	0.990493	-4.27822	-3.94071	0.00125	0.0227105	yes
TCONS_00122642	LOC_Os07g13969.1	WT_L_C	WT_L_N	34.8023	5.18046	-2.74803	-3.75326	5e-05	0.00138986	yes
TCONS_00012284	LOC_Os01g18220.1	WT_L_C	WT_L_N	1.72424	10.2197	2.56733	2.97205	5e-05	0.00138986	yes
TCONS_00109645	LOC_Os06g06250.2	WT_L_C	WT_L_N	389.209	160.843	-1.2749	-1.88241	5e-05	0.00138986	yes
TCONS_00063955	LOC_Os02g49720.3	WT_L_C	WT_L_N	14.8566	83.3502	2.48808	3.58833	5e-05	0.00138986	yes
TCONS_00012380	LOC_Os01g19020.1	WT_L_C	WT_L_N	141.618	52.8461	-1.42214	-2.30109	5e-05	0.00138986	yes
TCONS_00110803	LOC_Os06g15330.1	WT_L_C	WT_L_N	42.9987	12.6969	-1.75982	-1.77236	0.0011	0.0204365	yes
TCONS_00024350	LOC_Os10g02260.1	WT_L_C	WT_L_N	3.99749	0.858272	-2.21959	-2.06892	0.00105	0.0196605	yes
TCONS_00087911	LOC_Os04g48130.1	WT_L_C	WT_L_N	45.2588	11.5913	-1.96515	-3.03333	5e-05	0.00138986	yes
TCONS_00063975	LOC_Os02g49860.1	WT_L_C	WT_L_N	33.631	96.3953	1.51917	1.78469	0.0004	0.00879162	yes
TCONS_00087924	LOC_Os04g48290.1	WT_L_C	WT_L_N	3.0619	1.32149	-1.21226	-1.55249	0.0025	0.0400047	yes
TCONS_00075950	LOC_Os03g12510.1	WT_L_C	WT_L_N	31.5974	73.1244	1.21055	1.62073	0.00195	0.0327042	yes
TCONS_00014997	LOC_Os01g45830.1	WT_L_C	WT_L_N	43.0243	95.7067	1.15347	1.86316	0.00025	0.00586719	yes
TCONS_00073326	LOC_Os03g58580.1	WT_L_C	WT_L_N	45.2401	19.2274	-1.23444	-1.98893	5e-05	0.00138986	yes
TCONS_00024323	LOC_Os10g02100.1	WT_L_C	WT_L_N	7.47131	2.38858	-1.64521	-1.87181	0.0006	0.0123672	yes
TCONS_00087985	LOC_Os04g48390.1	WT_L_C	WT_L_N	6.77724	14.1487	1.06189	1.53665	0.00315	0.0483105	yes
TCONS_00099969	LOC_Os05g30500.1	WT_L_C	WT_L_N	29.1672	6.44922	-2.17715	-2.44586	0.00015	0.00374983	yes
TCONS_00073352	LOC_Os03g58750.1	WT_L_C	WT_L_N	14.0915	5.92352	-1.2503	-1.72559	0.0005	0.0106131	yes
TCONS_00099932	LOC_Os05g30190.1	WT_L_C	WT_L_N	8.46819	20.2727	1.25942	1.51531	0.00295	0.0457979	yes
TCONS_00012308	LOC_Os01g18400.1	WT_L_C	WT_L_N	2.80402	17.3775	2.63166	3.16819	5e-05	0.00138986	yes
TCONS_00014968	LOC_Os01g45470.1	WT_L_C	WT_L_N	698.306	73.8875	-3.24046	-3.40783	5e-05	0.00138986	yes
TCONS_00000307	LOC_Os01g02150.1	WT_L_C	WT_L_N	226.61	85.0578	-1.4137	-2.22154	5e-05	0.00138986	yes
TCONS_00097325	LOC_Os05g03190.1	WT_L_C	WT_L_N	72.0023	27.6425	-1.38116	-1.6689	0.0013	0.0234599	yes
TCONS_00073376	LOC_Os03g58980.1	WT_L_C	WT_L_N	53.2754	25.7037	-1.05149	-1.56419	0.00215	0.0353541	yes
TCONS_00120162	LOC_Os06g49120.1	WT_L_C	WT_L_N	2.97373	8.47416	1.5108	2.04538	0.0001	0.00261183	yes
TCONS_00107193	LOC_Os05g40770.1	WT_L_C	WT_L_N	12.7469	3.80328	-1.74483	-2.32663	5e-05	0.00138986	yes
TCONS_00132154	LOC_Os07g48780.1	WT_L_C	WT_L_N	182.56	88.0427	-1.05209	-1.66973	0.00075	0.0148838	yes
TCONS_00132151	LOC_Os07g48770.1	WT_L_C	WT_L_N	29.3665	8.47967	-1.79209	-2.50772	5e-05	0.00138986	yes
TCONS_00132140	LOC_Os07g48680.1	WT_L_C	WT_L_N	25.8042	8.35182	-1.62744	-1.9335	0.0002	0.00482834	yes
TCONS_00146736	LOC_Os09g34250.1	WT_L_C	WT_L_N	8.95015	1.91236	-2.22656	-2.85597	5e-05	0.00138986	yes
TCONS_00132116	LOC_Os07g48550.1	WT_L_C	WT_L_N	50.2183	137.43	1.45241	2.29303	5e-05	0.00138986	yes
TCONS_00146731	LOC_Os09g34214.1	WT_L_C	WT_L_N	45.8498	10.3518	-2.14704	-3.06846	5e-05	0.00138986	yes
TCONS_00051910	LOC_Os02g21890.1	WT_L_C	WT_L_N	16.9081	6.99471	-1.27338	-1.76471	0.00085	0.0165295	yes
TCONS_00120113	LOC_Os06g48810.1	WT_L_C	WT_L_N	6.71785	1.41396	-2.24826	-2.80736	5e-05	0.00138986	yes
TCONS_00087908	LOC_Os04g48060.1	WT_L_C	WT_L_N	2.99162	6.73217	1.17014	1.54459	0.00195	0.0327042	yes
TCONS_00110740	LOC_Os06g14630.1	WT_L_C	WT_L_N	8.76293	1.10465	-2.98782	-3.2177	5e-05	0.00138986	yes
TCONS_00048314	LOC_Os12g43340.1	WT_L_C	WT_L_N	22.6939	7.18964	-1.65832	-2.22504	5e-05	0.00138986	yes
TCONS_00051956	LOC_Os02g22160.1	WT_L_C	WT_L_N	4.10173	10.8541	1.40394	1.83833	0.0004	0.00879162	yes
TCONS_00048321	LOC_Os12g43490.1	WT_L_C	WT_L_N	2.24049	11.6237	2.37518	2.82604	5e-05	0.00138986	yes
TCONS_00075604	LOC_Os03g10478.1	WT_L_C	WT_L_N	0.895304	3.54695	1.98613	2.32574	5e-05	0.00138986	yes
TCONS_00051650	LOC_Os02g19640.1	WT_L_C	WT_L_N	14.8753	4.97709	-1.57955	-2.1761	5e-05	0.00138986	yes
TCONS_00087616	LOC_Os04g45810.1	WT_L_C	WT_L_N	24.4285	132.649	2.44098	3.89397	5e-05	0.00138986	yes
TCONS_00051662	LOC_Os02g19924.1	WT_L_C	WT_L_N	12.7397	47.581	1.90106	1.96576	0.0005	0.0106131	yes
TCONS_00002634	LOC_Os01g20830.1	WT_L_C	WT_L_N	38.049	6.76166	-2.49241	-3.76206	5e-05	0.00138986	yes
TCONS_00063672	LOC_Os02g47780.1	WT_L_C	WT_L_N	5.86579	1.84325	-1.67008	-1.96472	0.00055	0.0114956	yes
TCONS_00087600	LOC_Os04g45690.1	WT_L_C	WT_L_N	21.5894	8.17001	-1.40191	-1.98648	0.0002	0.00482834	yes
TCONS_00075671	LOC_Os03g10880.1	WT_L_C	WT_L_N	27.1136	8.14729	-1.73463	-2.49651	5e-05	0.00138986	yes
TCONS_00073026	LOC_Os03g56930.1	WT_L_C	WT_L_N	2.86874	8.5685	1.57863	1.89764	0.0001	0.00261183	yes
TCONS_00073029	LOC_Os03g56944.1	WT_L_C	WT_L_N	25.5191	3.18375	-3.00278	-2.85482	5e-05	0.00138986	yes
TCONS_00087642	LOC_Os04g45940.1	WT_L_C	WT_L_N	54.8846	108.747	0.986503	1.49126	0.00245	0.0393553	yes
TCONS_00073040	LOC_Os03g56950.1	WT_L_C	WT_L_N	38.8829	8.27715	-2.23193	-2.57303	5e-05	0.00138986	yes
TCONS_00109490	LOC_Os06g05550.1	WT_L_C	WT_L_N	122.11	56.0286	-1.12394	-1.80681	0.0003	0.00687196	yes
TCONS_00099582	LOC_Os05g25850.1	WT_L_C	WT_L_N	96.0476	219.646	1.19336	1.83349	0.0002	0.00482834	yes
TCONS_00134474	LOC_Os08g14990.1	WT_L_C	WT_L_N	2.03856	0.748085	-1.44628	-1.84172	0.00035	0.00785221	yes
TCONS_00134467	LOC_Os08g14940.1	WT_L_C	WT_L_N	4.68246	0.935335	-2.32371	-2.67566	5e-05	0.00138986	yes
TCONS_00134435	LOC_Os08g14760.1	WT_L_C	WT_L_N	4.2933	1.14445	-1.90743	-2.26414	5e-05	0.00138986	yes
TCONS_00122454	LOC_Os07g12340.1	WT_L_C	WT_L_N	12.1696	32.3371	1.40991	1.98203	5e-05	0.00138986	yes
TCONS_00024077	LOC_Os10g42130.1	WT_L_C	WT_L_N	1.86688	7.99801	2.09901	2.62117	5e-05	0.00138986	yes
TCONS_00109426	LOC_Os06g05130.1	WT_L_C	WT_L_N	22.0033	11.2267	-0.970786	-1.56107	0.0024	0.0386956	yes
TCONS_00012071	LOC_Os01g16170.4	WT_L_C	WT_L_N	1.7947	21.3228	3.57058	3.13649	5e-05	0.00138986	yes
TCONS_00110424	LOC_Os06g12230.1	WT_L_C	WT_L_N	21.9455	8.6608	-1.34135	-1.95094	0.00015	0.00374983	yes
TCONS_00038675	LOC_Os11g47600.1	WT_L_C	WT_L_N	0.886965	13.6239	3.94111	4.28707	5e-05	0.00138986	yes
TCONS_00012068	LOC_Os01g16170.1	WT_L_C	WT_L_N	3.13478	21.1259	2.75258	2.58946	5e-05	0.00138986	yes
TCONS_00038670	LOC_Os11g47500.1	WT_L_C	WT_L_N	3.4982	25.5165	2.86675	3.45877	5e-05	0.00138986	yes
TCONS_00012148	LOC_Os01g16810.1	WT_L_C	WT_L_N	1.84036	0.590154	-1.64082	-1.58552	0.003	0.0464363	yes
TCONS_00014780	LOC_Os01g43460.2	WT_L_C	WT_L_N	9.03197	152.205	4.07483	5.59664	5e-05	0.00138986	yes
TCONS_00099716	LOC_Os05g27820.1	WT_L_C	WT_L_N	6.34164	24.0375	1.92236	2.54676	0.0001	0.00261183	yes
TCONS_00014746	LOC_Os01g43230.1	WT_L_C	WT_L_N	11.9293	1.44131	-3.04906	-2.33583	0.00045	0.00970985	yes
TCONS_00087741	LOC_Os04g46830.1	WT_L_C	WT_L_N	100.894	14.6871	-2.78022	-4.17547	5e-05	0.00138986	yes
TCONS_00048147	LOC_Os12g42220.1	WT_L_C	WT_L_N	14.1576	6.14357	-1.20443	-1.7057	0.00095	0.0181082	yes
TCONS_00000122	LOC_Os01g01430.1	WT_L_C	WT_L_N	1.85934	8.79059	2.24117	2.80124	5e-05	0.00138986	yes
TCONS_00087716	LOC_Os04g46560.1	WT_L_C	WT_L_N	6.0387	2.25813	-1.41911	-1.7662	0.00045	0.00970985	yes
TCONS_00073169	LOC_Os03g57640.1	WT_L_C	WT_L_N	3.83877	30.9102	3.00937	4.06565	5e-05	0.00138986	yes
TCONS_00146585	LOC_Os09g33820.2	WT_L_C	WT_L_N	9.22219	21.4146	1.21541	1.55573	0.0022	0.0360309	yes
TCONS_00073199	LOC_Os03g57880.3	WT_L_C	WT_L_N	3.64347	22.6499	2.63612	2.59686	5e-05	0.00138986	yes
TCONS_00085155	LOC_Os04g25800.1	WT_L_C	WT_L_N	2.47268	0.853588	-1.53446	-1.60901	0.00325	0.0495516	yes
TCONS_00097045	LOC_Os05g01380.1	WT_L_C	WT_L_N	2.97264	14.0479	2.24054	2.67677	5e-05	0.00138986	yes
TCONS_00134582	LOC_Os08g16260.1	WT_L_C	WT_L_N	26.9731	12.691	-1.08771	-1.66603	0.001	0.0188821	yes
TCONS_00146501	LOC_Os09g33490.1	WT_L_C	WT_L_N	26.1099	10.2409	-1.35026	-1.82555	0.0005	0.0106131	yes
TCONS_00100905	LOC_Os05g38500.1	WT_L_C	WT_L_N	16.4263	6.47485	-1.34309	-1.87341	0.00045	0.00970985	yes
TCONS_00063400	LOC_Os02g46180.1	WT_L_C	WT_L_N	0.557684	3.16426	2.50435	2.07785	0.00025	0.00586719	yes
TCONS_00063446	LOC_Os02g46460.1	WT_L_C	WT_L_N	7.48713	29.9037	1.99784	3.08987	5e-05	0.00138986	yes
TCONS_00063448	LOC_Os02g46473.1	WT_L_C	WT_L_N	24.6838	61.8762	1.32582	1.89804	0.0001	0.00261183	yes
TCONS_00146274	LOC_Os09g31031.2	WT_L_C	WT_L_N	1.59531	6.56999	2.04205	1.96114	0.0008	0.0157104	yes
TCONS_00146264	LOC_Os09g30490.1	WT_L_C	WT_L_N	5.20023	27.3263	2.39364	2.87402	5e-05	0.00138986	yes
TCONS_00075420	LOC_Os03g09170.1	WT_L_C	WT_L_N	4.75236	13.7423	1.53191	2.00466	0.00015	0.00374983	yes
TCONS_00075433	LOC_Os03g09250.1	WT_L_C	WT_L_N	27.9712	62.4645	1.15909	1.83318	0.00025	0.00586719	yes
TCONS_00063477	LOC_Os02g46780.1	WT_L_C	WT_L_N	3.10722	0.731559	-2.08658	-2.35915	5e-05	0.00138986	yes
TCONS_00146257	LOC_Os09g30414.1	WT_L_C	WT_L_N	7.36114	17.2781	1.23094	1.91378	0.00035	0.00785221	yes
TCONS_00075491	LOC_Os03g09930.1	WT_L_C	WT_L_N	17.9627	2.18458	-3.03957	-3.36078	5e-05	0.00138986	yes
TCONS_00099360	LOC_Os05g23880.1	WT_L_C	WT_L_N	22.3901	9.26593	-1.27286	-2.01576	5e-05	0.00138986	yes
TCONS_00075396	LOC_Os03g09060.1	WT_L_C	WT_L_N	22.3548	10.6496	-1.06978	-1.63015	0.00125	0.0227105	yes
TCONS_00110247	LOC_Os06g10510.1	WT_L_C	WT_L_N	13.8535	5.68641	-1.28466	-1.5773	0.00305	0.0470608	yes
TCONS_00110257	LOC_Os06g10530.1	WT_L_C	WT_L_N	4.52386	17.9734	1.99024	2.30622	5e-05	0.00138986	yes
TCONS_00109285	LOC_Os06g04220.1	WT_L_C	WT_L_N	1.63596	8.42025	2.36373	2.20318	5e-05	0.00138986	yes
TCONS_00109286	LOC_Os06g04230.1	WT_L_C	WT_L_N	17.2933	104.922	2.60103	3.40138	5e-05	0.00138986	yes
TCONS_00124848	LOC_Os07g34040.1	WT_L_C	WT_L_N	4.55017	0.709552	-2.68094	-2.31254	0.0004	0.00879162	yes
TCONS_00109211	LOC_Os06g03830.1	WT_L_C	WT_L_N	9.15933	2.51917	-1.8623	-2.23406	0.00015	0.00374983	yes
TCONS_00136830	LOC_Os08g37432.1	WT_L_C	WT_L_N	11.8956	3.34756	-1.82924	-1.74624	0.00185	0.0313091	yes
TCONS_00109217	LOC_Os06g03860.1	WT_L_C	WT_L_N	46.8651	20.6285	-1.18388	-1.87187	0.00025	0.00586719	yes
TCONS_00136815	LOC_Os08g37150.1	WT_L_C	WT_L_N	6.81911	1.52499	-2.16078	-2.27394	0.0001	0.00261183	yes
TCONS_00136823	LOC_Os08g37300.1	WT_L_C	WT_L_N	84.2945	40.5762	-1.05481	-1.64211	0.001	0.0188821	yes
TCONS_00109223	LOC_Os06g03890.1	WT_L_C	WT_L_N	3.64834	0.671311	-2.44219	-1.82773	0.00225	0.0366975	yes
TCONS_00124843	LOC_Os07g34020.1	WT_L_C	WT_L_N	20.2754	7.63702	-1.40865	-1.91345	0.0002	0.00482834	yes
TCONS_00100838	LOC_Os05g38120.1	WT_L_C	WT_L_N	20.8025	5.49707	-1.92002	-2.51686	5e-05	0.00138986	yes
TCONS_00124805	LOC_Os07g33680.1	WT_L_C	WT_L_N	46.692	92.1185	0.980316	1.56309	0.002	0.0333889	yes
TCONS_00038471	LOC_Os11g44380.1	WT_L_C	WT_L_N	7.00875	23.0287	1.7162	2.5378	5e-05	0.00138986	yes
TCONS_00112826	LOC_Os06g39590.1	WT_L_C	WT_L_N	13.3693	3.76614	-1.82776	-2.36557	5e-05	0.00138986	yes
TCONS_00026443	LOC_Os10g27990.1	WT_L_C	WT_L_N	2.14686	4.83707	1.17191	1.67348	0.0009	0.0173122	yes
TCONS_00014564	LOC_Os01g42294.1	WT_L_C	WT_L_N	39.8783	16.7438	-1.25198	-1.89021	0.00035	0.00785221	yes
TCONS_00002529	LOC_Os01g19260.1	WT_L_C	WT_L_N	0.677469	2.2684	1.74345	1.74899	0.00085	0.0165295	yes
TCONS_00063543	LOC_Os02g47150.1	WT_L_C	WT_L_N	2.18659	4.62358	1.08033	1.56222	0.00205	0.0340731	yes
TCONS_00002524	LOC_Os01g19220.1	WT_L_C	WT_L_N	16.2094	3.72718	-2.12068	-3.1127	5e-05	0.00138986	yes
TCONS_00063559	LOC_Os02g47200.1	WT_L_C	WT_L_N	4.29944	11.7508	1.45053	1.84338	0.00035	0.00785221	yes
TCONS_00099523	LOC_Os05g25400.1	WT_L_C	WT_L_N	29.8874	9.7279	-1.61934	-2.5288	5e-05	0.00138986	yes
TCONS_00075536	LOC_Os03g10210.1	WT_L_C	WT_L_N	2.39261	24.5704	3.36026	4.02852	5e-05	0.00138986	yes
TCONS_00122388	LOC_Os07g11870.1	WT_L_C	WT_L_N	1.02085	3.66028	1.84218	2.14265	5e-05	0.00138986	yes
TCONS_00099569	LOC_Os05g25770.1	WT_L_C	WT_L_N	55.2882	17.4693	-1.66215	-2.50351	5e-05	0.00138986	yes
TCONS_00134336	LOC_Os08g13920.1	WT_L_C	WT_L_N	574.424	186.471	-1.62317	-2.34795	5e-05	0.00138986	yes
TCONS_00136998	LOC_Os08g38300.1	WT_L_C	WT_L_N	65.9257	139.874	1.08522	1.62188	0.0013	0.0234599	yes
TCONS_00136996	LOC_Os08g38270.1	WT_L_C	WT_L_N	44.9766	8.99793	-2.32151	-3.3321	5e-05	0.00138986	yes
TCONS_00122358	LOC_Os07g11110.1	WT_L_C	WT_L_N	109.997	25.7795	-2.09316	-3.12776	5e-05	0.00138986	yes
TCONS_00136978	LOC_Os08g38170.1	WT_L_C	WT_L_N	77.7319	24.7165	-1.65303	-2.07424	5e-05	0.00138986	yes
TCONS_00109389	LOC_Os06g04699.1	WT_L_C	WT_L_N	1.37983	3.89415	1.49681	1.60266	0.0024	0.0386956	yes
TCONS_00109396	LOC_Os06g04850.1	WT_L_C	WT_L_N	13.8576	5.47547	-1.33962	-1.82603	0.0005	0.0106131	yes
TCONS_00146321	LOC_Os09g31482.1	WT_L_C	WT_L_N	72.6466	172.419	1.24695	1.84275	0.00045	0.00970985	yes
TCONS_00148934	LOC_Os09g17329.1	WT_L_C	WT_L_N	88.3542	34.3951	-1.3611	-1.6271	0.0017	0.0292125	yes
TCONS_00148949	LOC_Os09g17560.1	WT_L_C	WT_L_N	20.7617	113.426	2.44975	3.58736	5e-05	0.00138986	yes
TCONS_00112942	LOC_Os06g40490.1	WT_L_C	WT_L_N	21.1655	10.0556	-1.07372	-1.64102	0.00115	0.0211905	yes
TCONS_00124918	LOC_Os07g34720.1	WT_L_C	WT_L_N	3.04184	8.28936	1.44632	1.66939	0.00125	0.0227105	yes
TCONS_00038594	LOC_Os11g45740.1	WT_L_C	WT_L_N	3.07113	12.143	1.98328	2.60044	5e-05	0.00138986	yes
TCONS_00112943	LOC_Os06g40500.1	WT_L_C	WT_L_N	38.1987	12.2959	-1.63535	-1.72973	0.00205	0.0340731	yes
TCONS_00109302	LOC_Os06g04480.1	WT_L_C	WT_L_N	5.87292	15.212	1.37306	1.87577	0.0002	0.00482834	yes
TCONS_00014577	LOC_Os01g42380.1	WT_L_C	WT_L_N	5.50902	11.8156	1.10083	1.68879	0.001	0.0188821	yes
TCONS_00014203	LOC_Os01g38610.1	WT_L_C	WT_L_N	12.6735	2.26674	-2.48312	-3.29102	5e-05	0.00138986	yes
TCONS_00004882	LOC_Os01g40280.1	WT_L_C	WT_L_N	4.73843	18.6031	1.97306	2.72236	5e-05	0.00138986	yes
TCONS_00041858	LOC_Os12g28137.1	WT_L_C	WT_L_N	2.57421	0.628522	-2.0341	-2.16815	0.0003	0.00687196	yes
TCONS_00004831	LOC_Os01g39860.1	WT_L_C	WT_L_N	38.8195	7.96893	-2.28432	-3.43648	5e-05	0.00138986	yes
TCONS_00004842	LOC_Os01g40094.1	WT_L_C	WT_L_N	14.4147	41.5679	1.52793	1.68568	0.00215	0.0353541	yes
TCONS_00051231	LOC_Os02g16270.1	WT_L_C	WT_L_N	2.94698	0.995787	-1.56533	-1.90646	0.0004	0.00879162	yes
TCONS_00053889	LOC_Os02g38120.1	WT_L_C	WT_L_N	28.4371	8.43607	-1.75313	-2.55726	5e-05	0.00138986	yes
TCONS_00089813	LOC_Os04g05010.1	WT_L_C	WT_L_N	13.6298	66.7325	2.29163	3.55555	5e-05	0.00138986	yes
TCONS_00087220	LOC_Os04g43390.2	WT_L_C	WT_L_N	2.6632	15.8722	2.57527	2.00494	0.0002	0.00482834	yes
TCONS_00063236	LOC_Os02g45225.1	WT_L_C	WT_L_N	9.96623	2.91161	-1.77523	-1.92204	0.0003	0.00687196	yes
TCONS_00136668	LOC_Os08g35630.1	WT_L_C	WT_L_N	4.6507	23.6636	2.34715	3.02675	5e-05	0.00138986	yes
TCONS_00063242	LOC_Os02g45240.1	WT_L_C	WT_L_N	15.1722	35.2238	1.21513	1.58936	0.00275	0.0432498	yes
TCONS_00110066	LOC_Os06g09310.1	WT_L_C	WT_L_N	5.3231	16.9775	1.67329	1.99828	5e-05	0.00138986	yes
TCONS_00051185	LOC_Os02g15950.1	WT_L_C	WT_L_N	0.764734	3.69575	2.27284	1.91132	0.00225	0.0366975	yes
TCONS_00087145	LOC_Os04g42610.1	WT_L_C	WT_L_N	19.6485	7.50914	-1.3877	-2.16981	0.0001	0.00261183	yes
TCONS_00090797	LOC_Os04g16680.1	WT_L_C	WT_L_N	364.176	182.142	-0.999572	-1.43313	0.00325	0.0495516	yes
TCONS_00051197	LOC_Os02g16030.1	WT_L_C	WT_L_N	22.3766	2.58437	-3.11411	-3.29108	5e-05	0.00138986	yes
TCONS_00109046	LOC_Os06g02340.1	WT_L_C	WT_L_N	3.19287	7.52323	1.2365	1.64085	0.00155	0.0271023	yes
TCONS_00038272	LOC_Os11g42510.1	WT_L_C	WT_L_N	2.48101	13.8015	2.47583	2.00255	0.0003	0.00687196	yes
TCONS_00136607	LOC_Os08g35110.1	WT_L_C	WT_L_N	18.2385	6.00621	-1.60246	-2.1887	5e-05	0.00138986	yes
TCONS_00136614	LOC_Os08g35160.2	WT_L_C	WT_L_N	29.3955	5.32625	-2.46441	-2.23444	5e-05	0.00138986	yes
TCONS_00100663	LOC_Os05g36360.1	WT_L_C	WT_L_N	84.2403	25.5234	-1.72269	-2.68807	5e-05	0.00138986	yes
TCONS_00124615	LOC_Os07g32660.1	WT_L_C	WT_L_N	9.59461	3.22348	-1.57361	-2.10254	0.0001	0.00261183	yes
TCONS_00014281	LOC_Os01g39600.1	WT_L_C	WT_L_N	3.65813	9.65337	1.39993	1.99265	5e-05	0.00138986	yes
TCONS_00112611	LOC_Os06g37450.1	WT_L_C	WT_L_N	40.2853	20.8765	-0.948372	-1.50434	0.00185	0.0313091	yes
TCONS_00014237	LOC_Os01g38980.2	WT_L_C	WT_L_N	39.9427	18.2138	-1.1329	-1.56042	0.0017	0.0292125	yes
TCONS_00028887	LOC_Os11g02570.1	WT_L_C	WT_L_N	2.21623	9.69781	2.12955	2.01055	0.00035	0.00785221	yes
TCONS_00028860	LOC_Os11g02330.1	WT_L_C	WT_L_N	9.29517	21.3892	1.20233	1.58877	0.00165	0.0285059	yes
TCONS_00028968	LOC_Os11g03300.1	WT_L_C	WT_L_N	3.78239	37.8982	3.32476	4.68843	5e-05	0.00138986	yes
TCONS_00004972	LOC_Os01g40870.1	WT_L_C	WT_L_N	12.9046	4.34884	-1.56918	-2.08247	5e-05	0.00138986	yes
TCONS_00065944	LOC_Os03g01300.1	WT_L_C	WT_L_N	250.752	90.9754	-1.46271	-2.3642	5e-05	0.00138986	yes
TCONS_00065945	LOC_Os03g01320.1	WT_L_C	WT_L_N	36.4308	15.2234	-1.25887	-1.89771	0.0002	0.00482834	yes
TCONS_00041973	LOC_Os12g29950.2	WT_L_C	WT_L_N	22.2076	5.94171	-1.9021	-2.63395	5e-05	0.00138986	yes
TCONS_00016925	LOC_Os01g59740.1	WT_L_C	WT_L_N	15.5829	61.9834	1.99192	2.15921	0.00015	0.00374983	yes
TCONS_00063325	LOC_Os02g45780.1	WT_L_C	WT_L_N	10.5595	31.657	1.58399	2.3434	5e-05	0.00138986	yes
TCONS_00063337	LOC_Os02g45940.1	WT_L_C	WT_L_N	36.2521	104.735	1.53061	2.24513	5e-05	0.00138986	yes
TCONS_00075318	LOC_Os03g08520.1	WT_L_C	WT_L_N	1.99822	5.49762	1.46009	1.59664	0.00175	0.0299192	yes
TCONS_00122146	LOC_Os07g10440.1	WT_L_C	WT_L_N	74.439	28.1107	-1.40494	-2.19091	5e-05	0.00138986	yes
TCONS_00109172	LOC_Os06g03580.1	WT_L_C	WT_L_N	48.0954	8.28414	-2.53748	-3.33078	5e-05	0.00138986	yes
TCONS_00109178	LOC_Os06g03640.1	WT_L_C	WT_L_N	93.1069	38.8116	-1.2624	-1.93522	0.0002	0.00482834	yes
TCONS_00109181	LOC_Os06g03660.1	WT_L_C	WT_L_N	42.9284	92.5876	1.10889	1.70634	0.00105	0.0196605	yes
TCONS_00099311	LOC_Os05g23440.1	WT_L_C	WT_L_N	3.85963	18.0974	2.22925	2.62143	5e-05	0.00138986	yes
TCONS_00112780	LOC_Os06g39110.1	WT_L_C	WT_L_N	32.0252	98.2423	1.61714	2.50064	5e-05	0.00138986	yes
TCONS_00112781	LOC_Os06g39120.1	WT_L_C	WT_L_N	19.4836	55.2572	1.5039	2.36349	5e-05	0.00138986	yes
TCONS_00075278	LOC_Os03g08250.1	WT_L_C	WT_L_N	92.7068	15.6753	-2.56419	-3.23695	5e-05	0.00138986	yes
TCONS_00136756	LOC_Os08g36790.1	WT_L_C	WT_L_N	8.98576	19.867	1.14466	1.54816	0.00275	0.0432498	yes
TCONS_00124760	LOC_Os07g33350.2	WT_L_C	WT_L_N	122.491	49.4512	-1.3086	-1.92143	0.0001	0.00261183	yes
TCONS_00100772	LOC_Os05g37800.1	WT_L_C	WT_L_N	1.10601	3.84434	1.79738	2.09424	0.00015	0.00374983	yes
TCONS_00109117	LOC_Os06g03080.1	WT_L_C	WT_L_N	1.73961	6.29234	1.85483	2.11271	0.0002	0.00482834	yes
TCONS_00109119	LOC_Os06g03120.1	WT_L_C	WT_L_N	0.606876	4.04753	2.73757	2.74577	5e-05	0.00138986	yes
TCONS_00148701	LOC_Os09g15365.1	WT_L_C	WT_L_N	5.73907	2.14307	-1.42114	-1.67294	0.00145	0.0256708	yes
TCONS_00014375	LOC_Os01g40499.2	WT_L_C	WT_L_N	2.95733	1.11507	-1.40715	-1.54944	0.00315	0.0483105	yes
TCONS_00112733	LOC_Os06g38450.1	WT_L_C	WT_L_N	31.2829	12.2508	-1.3525	-2.08086	5e-05	0.00138986	yes
TCONS_00112724	LOC_Os06g38320.2	WT_L_C	WT_L_N	6.54666	24.4083	1.89854	2.10986	0.00025	0.00586719	yes
TCONS_00028996	LOC_Os11g03660.1	WT_L_C	WT_L_N	51.9629	7.0657	-2.87858	-2.06355	0.0025	0.0400047	yes
TCONS_00038307	LOC_Os11g42970.1	WT_L_C	WT_L_N	38.6738	7.54653	-2.35747	-2.3801	0.0002	0.00482834	yes
TCONS_00038305	LOC_Os11g42960.1	WT_L_C	WT_L_N	15.2642	6.33306	-1.26918	-1.76482	0.00055	0.0114956	yes
TCONS_00026324	LOC_Os10g26620.1	WT_L_C	WT_L_N	17.3755	42.769	1.29951	2.04924	5e-05	0.00138986	yes
TCONS_00100709	LOC_Os05g37190.1	WT_L_C	WT_L_N	2.41327	12.5679	2.38068	3.14865	5e-05	0.00138986	yes
TCONS_00042902	LOC_Os12g38270.1	WT_L_C	WT_L_N	46.4188	183.307	1.98148	3.02806	5e-05	0.00138986	yes
TCONS_00005976	LOC_Os01g48620.1	WT_L_C	WT_L_N	5.45851	1.38153	-1.98224	-2.53006	5e-05	0.00138986	yes
TCONS_00029910	LOC_Os11g09020.1	WT_L_C	WT_L_N	58.5903	119.924	1.03339	1.66687	0.00105	0.0196605	yes
TCONS_00017932	LOC_Os01g65690.1	WT_L_C	WT_L_N	388.336	131.343	-1.56397	-2.27088	5e-05	0.00138986	yes
TCONS_00150797	LOC_Os09g34320.1	WT_L_C	WT_L_N	57.4003	14.9562	-1.94031	-2.96663	5e-05	0.00138986	yes
TCONS_00147171	LOC_Os09g38772.1	WT_L_C	WT_L_N	3.70533	9.6076	1.37457	1.87051	0.0004	0.00879162	yes
TCONS_00147134	LOC_Os09g38670.2	WT_L_C	WT_L_N	16.039	49.0678	1.61319	2.24358	5e-05	0.00138986	yes
TCONS_00078952	LOC_Os03g38050.1	WT_L_C	WT_L_N	18.5493	6.94903	-1.41648	-2.09088	0.0002	0.00482834	yes
TCONS_00150766	LOC_Os09g34110.1	WT_L_C	WT_L_N	13.0395	4.9712	-1.39123	-1.99884	5e-05	0.00138986	yes
TCONS_00149747	LOC_Os09g25770.2	WT_L_C	WT_L_N	4.61262	20.269	2.13562	2.30857	5e-05	0.00138986	yes
TCONS_00149738	LOC_Os09g25690.1	WT_L_C	WT_L_N	1.8807	16.1989	3.10655	3.24656	5e-05	0.00138986	yes
TCONS_00123124	LOC_Os07g19444.1	WT_L_C	WT_L_N	17.3723	45.129	1.37727	2.04545	5e-05	0.00138986	yes
TCONS_00076304	LOC_Os03g14730.1	WT_L_C	WT_L_N	68.9807	13.8864	-2.31252	-3.61871	5e-05	0.00138986	yes
TCONS_00076303	LOC_Os03g14720.1	WT_L_C	WT_L_N	10.7902	3.22101	-1.74414	-2.53246	5e-05	0.00138986	yes
TCONS_00066994	LOC_Os03g07360.1	WT_L_C	WT_L_N	123.085	40.5833	-1.60069	-2.52621	5e-05	0.00138986	yes
TCONS_00149759	LOC_Os09g25810.2	WT_L_C	WT_L_N	12.0511	5.17512	-1.2195	-1.69344	0.0014	0.0249272	yes
TCONS_00064346	LOC_Os02g52650.1	WT_L_C	WT_L_N	23.2421	9.47569	-1.29444	-1.86976	0.0007	0.014073	yes
TCONS_00076238	LOC_Os03g14030.1	WT_L_C	WT_L_N	36.8841	15.9016	-1.21383	-1.79008	0.00025	0.00586719	yes
TCONS_00064265	LOC_Os02g51860.1	WT_L_C	WT_L_N	14.1981	7.1692	-0.98581	-1.56908	0.00125	0.0227105	yes
TCONS_00064246	LOC_Os02g51640.1	WT_L_C	WT_L_N	0.68714	2.23437	1.70119	1.86485	0.00035	0.00785221	yes
TCONS_00088239	LOC_Os04g51300.1	WT_L_C	WT_L_N	47.7405	17.0075	-1.48904	-1.82297	0.0003	0.00687196	yes
TCONS_00113767	LOC_Os06g46950.1	WT_L_C	WT_L_N	35.3363	77.0742	1.1251	1.59003	0.00175	0.0299192	yes
TCONS_00064250	LOC_Os02g51750.1	WT_L_C	WT_L_N	35.7864	131.912	1.88209	2.99373	5e-05	0.00138986	yes
TCONS_00137738	LOC_Os08g43490.1	WT_L_C	WT_L_N	41.5735	16.8407	-1.30371	-1.61196	0.002	0.0333889	yes
TCONS_00149710	LOC_Os09g25460.1	WT_L_C	WT_L_N	137.898	49.9732	-1.46437	-1.83359	0.0007	0.014073	yes
TCONS_00113788	LOC_Os06g47130.1	WT_L_C	WT_L_N	3.22538	8.69916	1.43141	1.79316	0.00045	0.00970985	yes
TCONS_00076282	LOC_Os03g14570.1	WT_L_C	WT_L_N	82.9868	180.324	1.11963	1.78384	0.00045	0.00970985	yes
TCONS_00101737	LOC_Os05g45080.1	WT_L_C	WT_L_N	5.52961	11.7478	1.08714	1.54436	0.00235	0.0380287	yes
TCONS_00101739	LOC_Os05g45090.1	WT_L_C	WT_L_N	1.22868	4.78483	1.96136	1.97026	0.00025	0.00586719	yes
TCONS_00101750	LOC_Os05g45320.2	WT_L_C	WT_L_N	6.08766	14.5164	1.25372	1.57909	0.0027	0.0426083	yes
TCONS_00039346	LOC_Os12g03420.1	WT_L_C	WT_L_N	25.1464	6.219	-2.0156	-2.38187	5e-05	0.00138986	yes
TCONS_00076293	LOC_Os03g14654.1	WT_L_C	WT_L_N	186.43	33.0099	-2.49767	-3.95487	5e-05	0.00138986	yes
TCONS_00076295	LOC_Os03g14669.1	WT_L_C	WT_L_N	109.927	28.0994	-1.96793	-2.3467	5e-05	0.00138986	yes
TCONS_00039323	LOC_Os12g03050.1	WT_L_C	WT_L_N	1.37252	4.81195	1.80979	2.25374	5e-05	0.00138986	yes
TCONS_00039322	LOC_Os12g03040.1	WT_L_C	WT_L_N	6.22279	33.2878	2.41936	3.28693	5e-05	0.00138986	yes
TCONS_00101710	LOC_Os05g44900.1	WT_L_C	WT_L_N	12.5571	29.1583	1.21541	1.83339	0.00015	0.00374983	yes
TCONS_00039308	LOC_Os12g02880.1	WT_L_C	WT_L_N	4.6719	1.39143	-1.74744	-1.78966	0.001	0.0188821	yes
TCONS_00027325	LOC_Os10g35030.1	WT_L_C	WT_L_N	94.1388	46.1724	-1.02776	-1.56472	0.002	0.0333889	yes
TCONS_00003348	LOC_Os01g27140.1	WT_L_C	WT_L_N	6.19177	22.7387	1.87673	2.43887	5e-05	0.00138986	yes
TCONS_00003342	LOC_Os01g27050.1	WT_L_C	WT_L_N	7.17269	2.27638	-1.65577	-1.83587	0.00065	0.0132176	yes
TCONS_00017996	LOC_Os01g66120.1	WT_L_C	WT_L_N	53.9563	369.735	2.77663	3.61825	5e-05	0.00138986	yes
TCONS_00015309	LOC_Os01g47900.1	WT_L_C	WT_L_N	4.45789	1.30383	-1.77361	-2.30333	0.0001	0.00261183	yes
TCONS_00040415	LOC_Os12g12934.1	WT_L_C	WT_L_N	9.92595	3.10036	-1.67877	-2.32293	5e-05	0.00138986	yes
TCONS_00040411	LOC_Os12g12880.1	WT_L_C	WT_L_N	12.4619	48.319	1.95507	3.00241	5e-05	0.00138986	yes
TCONS_00147248	LOC_Os09g39410.1	WT_L_C	WT_L_N	40.0316	18.942	-1.07955	-1.70203	0.00085	0.0165295	yes
TCONS_00149891	LOC_Os09g26980.1	WT_L_C	WT_L_N	5.57581	1.9508	-1.51512	-1.91496	0.00035	0.00785221	yes
TCONS_00064433	LOC_Os02g53160.1	WT_L_C	WT_L_N	0.652172	2.16852	1.73338	1.59498	0.0017	0.0292125	yes
TCONS_00088428	LOC_Os04g52500.1	WT_L_C	WT_L_N	33.1741	78.6862	1.24605	2.0061	5e-05	0.00138986	yes
TCONS_00064453	LOC_Os02g53350.1	WT_L_C	WT_L_N	69.4325	15.2937	-2.18268	-3.08975	5e-05	0.00138986	yes
TCONS_00064477	LOC_Os02g53530.1	WT_L_C	WT_L_N	58.8035	17.573	-1.74254	-2.72665	5e-05	0.00138986	yes
TCONS_00150839	LOC_Os09g35600.1	WT_L_C	WT_L_N	9.16068	1.41247	-2.69723	-3.17349	5e-05	0.00138986	yes
TCONS_00111274	LOC_Os06g21140.1	WT_L_C	WT_L_N	88.3124	31.8507	-1.47129	-2.29791	5e-05	0.00138986	yes
TCONS_00149876	LOC_Os09g26780.1	WT_L_C	WT_L_N	5.66431	16.8133	1.56963	2.26385	5e-05	0.00138986	yes
TCONS_00101890	LOC_Os05g46020.1	WT_L_C	WT_L_N	11.1078	36.9353	1.73343	2.55557	5e-05	0.00138986	yes
TCONS_00088359	LOC_Os04g52190.1	WT_L_C	WT_L_N	18.3537	3.81829	-2.26507	-2.31446	5e-05	0.00138986	yes
TCONS_00064370	LOC_Os02g52840.1	WT_L_C	WT_L_N	4.6617	1.18798	-1.97234	-1.99102	0.0004	0.00879162	yes
TCONS_00125856	LOC_Os07g42520.1	WT_L_C	WT_L_N	108.988	56.4017	-0.950354	-1.53324	0.0016	0.0278196	yes
TCONS_00088326	LOC_Os04g51980.1	WT_L_C	WT_L_N	10.622	1.245	-3.09283	-2.73598	0.0001	0.00261183	yes
TCONS_00076386	LOC_Os03g15020.1	WT_L_C	WT_L_N	16.9444	33.3763	0.978016	1.51783	0.00215	0.0353541	yes
TCONS_00137868	LOC_Os08g44360.1	WT_L_C	WT_L_N	12.9304	86.5597	2.74292	2.61053	5e-05	0.00138986	yes
TCONS_00113833	LOC_Os06g47310.1	WT_L_C	WT_L_N	44.4045	21.8858	-1.02071	-1.62181	0.00155	0.0271023	yes
TCONS_00125806	LOC_Os07g42280.1	WT_L_C	WT_L_N	11.701	2.84461	-2.04033	-2.40665	5e-05	0.00138986	yes
TCONS_00076398	LOC_Os03g15050.2	WT_L_C	WT_L_N	73.0196	24.3527	-1.5842	-1.62521	0.00235	0.0380287	yes
TCONS_00088370	LOC_Os04g52250.1	WT_L_C	WT_L_N	13.9615	1.71337	-3.02655	-2.35552	0.00015	0.00374983	yes
TCONS_00111204	LOC_Os06g20150.1	WT_L_C	WT_L_N	80.8495	1.85675	-5.44439	-6.76478	5e-05	0.00138986	yes
TCONS_00027477	LOC_Os10g36090.1	WT_L_C	WT_L_N	4.24233	29.154	2.78077	2.52448	5e-05	0.00138986	yes
TCONS_00113801	LOC_Os06g47200.1	WT_L_C	WT_L_N	51.5223	138.674	1.42843	2.16106	0.0001	0.00261183	yes
TCONS_00015437	LOC_Os01g48940.1	WT_L_C	WT_L_N	29.8206	4.7261	-2.65759	-2.72322	5e-05	0.00138986	yes
TCONS_00150575	LOC_Os09g32670.1	WT_L_C	WT_L_N	43.8539	19.2331	-1.18912	-1.90873	0.0002	0.00482834	yes
TCONS_00150585	LOC_Os09g32730.1	WT_L_C	WT_L_N	9.11398	1.55086	-2.55502	-2.40252	0.00015	0.00374983	yes
TCONS_00042724	LOC_Os12g36850.1	WT_L_C	WT_L_N	12.4154	38.5323	1.63395	2.3963	5e-05	0.00138986	yes
TCONS_00042722	LOC_Os12g36830.1	WT_L_C	WT_L_N	39.7333	83.3361	1.06859	1.72011	0.00055	0.0114956	yes
TCONS_00042746	LOC_Os12g36940.1	WT_L_C	WT_L_N	5.68611	2.33711	-1.28271	-1.76004	0.0005	0.0106131	yes
TCONS_00113592	LOC_Os06g45940.2	WT_L_C	WT_L_N	12.4782	4.61984	-1.4335	-1.9093	0.0005	0.0106131	yes
TCONS_00066734	LOC_Os03g05900.1	WT_L_C	WT_L_N	2.14093	25.9156	3.59751	4.59007	5e-05	0.00138986	yes
TCONS_00150529	LOC_Os09g32470.1	WT_L_C	WT_L_N	27.4873	9.72837	-1.49849	-2.22348	5e-05	0.00138986	yes
TCONS_00125595	LOC_Os07g40710.1	WT_L_C	WT_L_N	82.3604	38.3646	-1.10217	-1.75538	0.0006	0.0123672	yes
TCONS_00137521	LOC_Os08g42400.1	WT_L_C	WT_L_N	232.729	103.005	-1.17593	-1.55639	0.0026	0.0413108	yes
TCONS_00150509	LOC_Os09g32290.2	WT_L_C	WT_L_N	11.2141	2.78454	-2.0098	-2.4628	0.0001	0.00261183	yes
TCONS_00039078	LOC_Os12g01560.1	WT_L_C	WT_L_N	17.8623	7.27451	-1.296	-1.92797	0.00025	0.00586719	yes
TCONS_00101597	LOC_Os05g44100.1	WT_L_C	WT_L_N	30.3819	14.5016	-1.067	-1.73208	0.0006	0.0123672	yes
TCONS_00052136	LOC_Os02g24270.1	WT_L_C	WT_L_N	1.80849	0.716869	-1.33501	-1.56588	0.00265	0.0419556	yes
TCONS_00113504	LOC_Os06g45570.1	WT_L_C	WT_L_N	32.5044	69.9617	1.10593	1.73662	0.0004	0.00879162	yes
TCONS_00113507	LOC_Os06g45610.1	WT_L_C	WT_L_N	0.914737	3.26995	1.83784	1.70844	0.00195	0.0327042	yes
TCONS_00064023	LOC_Os02g50350.1	WT_L_C	WT_L_N	6.08805	88.0823	3.8548	3.3404	5e-05	0.00138986	yes
TCONS_00125504	LOC_Os07g40220.1	WT_L_C	WT_L_N	0.926688	7.18386	2.9546	2.83755	5e-05	0.00138986	yes
TCONS_00101552	LOC_Os05g43870.1	WT_L_C	WT_L_N	2.53043	0.635372	-1.99371	-1.81493	0.00175	0.0299192	yes
TCONS_00015192	LOC_Os01g46970.1	WT_L_C	WT_L_N	4.10498	15.0479	1.87412	2.48581	5e-05	0.00138986	yes
TCONS_00027161	LOC_Os10g33810.1	WT_L_C	WT_L_N	1.67748	4.98143	1.57027	1.81872	0.00065	0.0132176	yes
TCONS_00027154	LOC_Os10g33780.1	WT_L_C	WT_L_N	80.6242	27.8252	-1.53482	-2.21171	5e-05	0.00138986	yes
TCONS_00076031	LOC_Os03g12910.1	WT_L_C	WT_L_N	87.9547	21.7972	-2.01262	-2.1025	0.00085	0.0165295	yes
TCONS_00088044	LOC_Os04g48870.1	WT_L_C	WT_L_N	8.36167	1.51807	-2.46155	-2.75105	5e-05	0.00138986	yes
TCONS_00101509	LOC_Os05g43690.1	WT_L_C	WT_L_N	6.62068	23.2594	1.81276	2.53617	5e-05	0.00138986	yes
TCONS_00064080	LOC_Os02g50690.1	WT_L_C	WT_L_N	1.20276	4.50561	1.90538	2.13264	5e-05	0.00138986	yes
TCONS_00064085	LOC_Os02g50730.1	WT_L_C	WT_L_N	4.12249	15.2725	1.88935	2.75729	5e-05	0.00138986	yes
TCONS_00088024	LOC_Os04g48760.1	WT_L_C	WT_L_N	0.883214	3.84391	2.12174	2.66822	5e-05	0.00138986	yes
TCONS_00088080	LOC_Os04g49350.1	WT_L_C	WT_L_N	13.5554	27.6737	1.02965	1.51908	0.00235	0.0380287	yes
TCONS_00017778	LOC_Os01g64540.1	WT_L_C	WT_L_N	7.94422	2.3804	-1.7387	-1.92394	0.00095	0.0181082	yes
TCONS_00005760	LOC_Os01g47070.1	WT_L_C	WT_L_N	27.0567	11.2916	-1.26073	-1.87458	0.00035	0.00785221	yes
TCONS_00030718	LOC_Os11g18570.1	WT_L_C	WT_L_N	161.029	365	1.18057	1.66567	0.0007	0.014073	yes
TCONS_00147081	LOC_Os09g38090.1	WT_L_C	WT_L_N	5.95435	13.2638	1.15548	1.79767	0.0005	0.0106131	yes
TCONS_00005855	LOC_Os01g47490.2	WT_L_C	WT_L_N	28.106	68.4675	1.28454	2.00692	5e-05	0.00138986	yes
TCONS_00147092	LOC_Os09g38239.1	WT_L_C	WT_L_N	22.2017	7.99585	-1.47335	-2.17854	5e-05	0.00138986	yes
TCONS_00054805	LOC_Os02g44990.1	WT_L_C	WT_L_N	2.24782	9.05364	2.00997	2.14385	0.00035	0.00785221	yes
TCONS_00042835	LOC_Os12g37760.1	WT_L_C	WT_L_N	3.44551	1.02572	-1.74808	-2.01556	0.00035	0.00785221	yes
TCONS_00150676	LOC_Os09g33690.2	WT_L_C	WT_L_N	40.655	136.442	1.74678	2.64235	5e-05	0.00138986	yes
TCONS_00054822	LOC_Os02g45170.1	WT_L_C	WT_L_N	14.8938	4.42915	-1.74961	-2.49338	5e-05	0.00138986	yes
TCONS_00149668	LOC_Os09g25290.1	WT_L_C	WT_L_N	11.6885	4.93171	-1.24494	-1.65754	0.0012	0.0219569	yes
TCONS_00111053	LOC_Os06g18820.1	WT_L_C	WT_L_N	0.708854	5.10913	2.84952	2.83036	5e-05	0.00138986	yes
TCONS_00066839	LOC_Os03g06570.1	WT_L_C	WT_L_N	27.1331	8.01099	-1.76	-2.42538	5e-05	0.00138986	yes
TCONS_00149654	LOC_Os09g25060.1	WT_L_C	WT_L_N	22.9703	5.83716	-1.97643	-2.29325	0.0002	0.00482834	yes
TCONS_00078836	LOC_Os03g37290.1	WT_L_C	WT_L_N	0.641252	2.06042	1.68397	1.70744	0.0023	0.0373627	yes
TCONS_00040237	LOC_Os12g10740.1	WT_L_C	WT_L_N	86.4823	28.5698	-1.59791	-2.1185	5e-05	0.00138986	yes
TCONS_00064208	LOC_Os02g51350.1	WT_L_C	WT_L_N	23.9046	50.1469	1.06887	1.60629	0.00145	0.0256708	yes
TCONS_00091811	LOC_Os04g27670.1	WT_L_C	WT_L_N	12.1679	68.1188	2.48497	3.01311	5e-05	0.00138986	yes
TCONS_00111030	LOC_Os06g18010.1	WT_L_C	WT_L_N	20.4201	9.32705	-1.13049	-1.67787	0.00155	0.0271023	yes
TCONS_00078879	LOC_Os03g37490.1	WT_L_C	WT_L_N	15.8137	42.9998	1.44316	2.22608	5e-05	0.00138986	yes
TCONS_00076215	LOC_Os03g13950.1	WT_L_C	WT_L_N	102.866	238.796	1.21502	1.83476	0.0002	0.00482834	yes
TCONS_00111049	LOC_Os06g18790.1	WT_L_C	WT_L_N	18.8946	4.76312	-1.988	-2.58318	5e-05	0.00138986	yes
TCONS_00125674	LOC_Os07g41410.1	WT_L_C	WT_L_N	202.682	90.36	-1.16546	-1.75988	0.0003	0.00687196	yes
TCONS_00101652	LOC_Os05g44420.1	WT_L_C	WT_L_N	48.16	19.1082	-1.33364	-1.99641	0.00015	0.00374983	yes
TCONS_00066789	LOC_Os03g06330.1	WT_L_C	WT_L_N	9.7025	24.126	1.31416	1.80634	0.0005	0.0106131	yes
TCONS_00149603	LOC_Os09g24580.1	WT_L_C	WT_L_N	2.96966	11.3312	1.93194	2.18012	5e-05	0.00138986	yes
TCONS_00088150	LOC_Os04g49980.1	WT_L_C	WT_L_N	2.64405	15.675	2.56764	3.08137	5e-05	0.00138986	yes
TCONS_00015299	LOC_Os01g47780.1	WT_L_C	WT_L_N	453.142	117.11	-1.9521	-3.06531	5e-05	0.00138986	yes
TCONS_00088166	LOC_Os04g50204.1	WT_L_C	WT_L_N	55.4206	25.5876	-1.11498	-1.757	0.0008	0.0157104	yes
TCONS_00039227	LOC_Os12g02500.1	WT_L_C	WT_L_N	1.08249	3.69878	1.7727	1.76671	0.0005	0.0106131	yes
TCONS_00015272	LOC_Os01g47690.1	WT_L_C	WT_L_N	31.3295	68.8654	1.13626	1.83669	0.0003	0.00687196	yes
TCONS_00088193	LOC_Os04g50950.1	WT_L_C	WT_L_N	5.01353	1.63813	-1.61377	-2.03309	0.0001	0.00261183	yes
TCONS_00027227	LOC_Os10g34170.1	WT_L_C	WT_L_N	12.0827	4.59399	-1.39512	-2.05391	0.0002	0.00482834	yes
TCONS_00015209	LOC_Os01g47180.1	WT_L_C	WT_L_N	1.02698	3.54066	1.78561	1.82288	0.00065	0.0132176	yes
TCONS_00137396	LOC_Os08g41320.1	WT_L_C	WT_L_N	23.2356	11.9293	-0.961832	-1.51685	0.0019	0.0320088	yes
TCONS_00150364	LOC_Os09g31270.1	WT_L_C	WT_L_N	4.79235	12.2603	1.35518	1.87924	0.0002	0.00482834	yes
TCONS_00150315	LOC_Os09g30486.1	WT_L_C	WT_L_N	29.3473	14.9168	-0.976292	-1.47492	0.00285	0.0445337	yes
TCONS_00113352	LOC_Os06g44034.1	WT_L_C	WT_L_N	44.5237	93.9556	1.0774	1.62968	0.0014	0.0249272	yes
TCONS_00137317	LOC_Os08g40690.1	WT_L_C	WT_L_N	0.563476	11.9718	4.40914	4.71564	5e-05	0.00138986	yes
TCONS_00101394	LOC_Os05g43040.1	WT_L_C	WT_L_N	38.1322	18.3764	-1.05316	-1.64243	0.00075	0.0148838	yes
TCONS_00054528	LOC_Os02g42850.2	WT_L_C	WT_L_N	6.63608	13.8652	1.06307	1.50383	0.00315	0.0483105	yes
TCONS_00103991	LOC_Os05g11010.1	WT_L_C	WT_L_N	42.949	16.9351	-1.3426	-1.96873	5e-05	0.00138986	yes
TCONS_00113324	LOC_Os06g43810.1	WT_L_C	WT_L_N	111.068	36.4974	-1.60557	-2.49336	5e-05	0.00138986	yes
TCONS_00101358	LOC_Os05g42230.1	WT_L_C	WT_L_N	12.5493	42.0445	1.74431	1.71231	0.00095	0.0181082	yes
TCONS_00101359	LOC_Os05g42250.1	WT_L_C	WT_L_N	5.4792	17.5139	1.67646	2.37519	5e-05	0.00138986	yes
TCONS_00127977	LOC_Os07g10840.1	WT_L_C	WT_L_N	85.6139	221.784	1.37324	1.84997	0.00035	0.00785221	yes
TCONS_00066424	LOC_Os03g04080.1	WT_L_C	WT_L_N	0.696968	8.23308	3.56227	3.07646	5e-05	0.00138986	yes
TCONS_00054471	LOC_Os02g42380.1	WT_L_C	WT_L_N	12.1374	5.31541	-1.19121	-1.53981	0.0026	0.0413108	yes
TCONS_00101319	LOC_Os05g41990.1	WT_L_C	WT_L_N	56.9656	13.4266	-2.085	-3.1929	5e-05	0.00138986	yes
TCONS_00139912	LOC_Os08g16810.1	WT_L_C	WT_L_N	62.8186	25.8538	-1.28082	-1.87995	0.00025	0.00586719	yes
TCONS_00101326	LOC_Os05g42040.1	WT_L_C	WT_L_N	16.9609	41.2264	1.28136	2.04611	0.0001	0.00261183	yes
TCONS_00103904	LOC_Os05g10210.1	WT_L_C	WT_L_N	263.862	27.8058	-3.24633	-1.87491	0.002	0.0333889	yes
TCONS_00078484	LOC_Os03g32230.1	WT_L_C	WT_L_N	1.43065	4.88016	1.77026	1.87914	0.00025	0.00586719	yes
TCONS_00005593	LOC_Os01g46030.1	WT_L_C	WT_L_N	2.76699	0.858234	-1.68888	-1.74124	0.00225	0.0366975	yes
TCONS_00005562	LOC_Os01g45700.1	WT_L_C	WT_L_N	53.4947	24.1273	-1.14873	-1.70943	0.0006	0.0123672	yes
TCONS_00005560	LOC_Os01g45640.1	WT_L_C	WT_L_N	51.0693	315.243	2.62594	4.12687	5e-05	0.00138986	yes
TCONS_00017500	LOC_Os01g62480.1	WT_L_C	WT_L_N	28.9926	9.42044	-1.62182	-2.28347	5e-05	0.00138986	yes
TCONS_00005525	LOC_Os01g45380.1	WT_L_C	WT_L_N	14.5529	3.27181	-2.15314	-2.32943	0.0003	0.00687196	yes
TCONS_00005500	LOC_Os01g45110.1	WT_L_C	WT_L_N	2.66714	0.969724	-1.45965	-1.58217	0.00175	0.0299192	yes
TCONS_00005512	LOC_Os01g45274.1	WT_L_C	WT_L_N	1521.1	355.712	-2.09633	-2.28298	5e-05	0.00138986	yes
TCONS_00150461	LOC_Os09g31514.4	WT_L_C	WT_L_N	5.96285	29.4364	2.30353	2.02401	0.00075	0.0148838	yes
TCONS_00042627	LOC_Os12g35630.1	WT_L_C	WT_L_N	27.0681	7.66564	-1.82012	-2.09153	0.00015	0.00374983	yes
TCONS_00137447	LOC_Os08g41820.1	WT_L_C	WT_L_N	10.7774	4.42533	-1.28415	-1.77774	0.00045	0.00970985	yes
TCONS_00125466	LOC_Os07g39880.1	WT_L_C	WT_L_N	31.9817	14.315	-1.15972	-1.71427	0.0007	0.014073	yes
TCONS_00042637	LOC_Os12g35890.1	WT_L_C	WT_L_N	4.9606	1.84534	-1.42663	-1.64082	0.00155	0.0271023	yes
TCONS_00113485	LOC_Os06g45380.1	WT_L_C	WT_L_N	51.4294	17.4691	-1.55779	-1.8379	0.0008	0.0157104	yes
TCONS_00150430	LOC_Os09g31478.2	WT_L_C	WT_L_N	3.71802	17.439	2.22971	1.69543	0.00115	0.0211905	yes
TCONS_00066619	LOC_Os03g05280.1	WT_L_C	WT_L_N	16.4318	41.3084	1.32995	2.0977	5e-05	0.00138986	yes
TCONS_00137456	LOC_Os08g41890.1	WT_L_C	WT_L_N	11.0149	3.55451	-1.63173	-1.68519	0.00235	0.0380287	yes
TCONS_00125426	LOC_Os07g39520.1	WT_L_C	WT_L_N	18.7532	41.6664	1.15174	1.73732	0.0009	0.0173122	yes
TCONS_00066623	LOC_Os03g05310.1	WT_L_C	WT_L_N	27.6074	79.2969	1.52221	2.34096	5e-05	0.00138986	yes
TCONS_00040036	LOC_Os12g08760.1	WT_L_C	WT_L_N	296.067	76.6786	-1.94903	-2.92176	5e-05	0.00138986	yes
TCONS_00054681	LOC_Os02g44108.1	WT_L_C	WT_L_N	11.0995	3.1871	-1.80018	-2.37519	5e-05	0.00138986	yes
TCONS_00040040	LOC_Os12g08770.1	WT_L_C	WT_L_N	1603.36	218.481	-2.87551	-3.66709	5e-05	0.00138986	yes
TCONS_00039051	LOC_Os12g01360.1	WT_L_C	WT_L_N	14.9332	5.58153	-1.41979	-1.6999	0.0015	0.0263865	yes
TCONS_00101417	LOC_Os05g43240.3	WT_L_C	WT_L_N	2.05801	16.7998	3.02913	3.42282	5e-05	0.00138986	yes
TCONS_00054590	LOC_Os02g43330.1	WT_L_C	WT_L_N	5.32128	115.483	4.43976	6.23515	5e-05	0.00138986	yes
TCONS_00015076	LOC_Os01g45990.1	WT_L_C	WT_L_N	14.9317	2.00821	-2.8944	-2.96198	5e-05	0.00138986	yes
TCONS_00030689	LOC_Os11g17970.1	WT_L_C	WT_L_N	20.7088	2.68232	-2.94869	-3.08743	5e-05	0.00138986	yes
TCONS_00027003	LOC_Os10g32680.1	WT_L_C	WT_L_N	22.2951	132.687	2.57322	4.03679	5e-05	0.00138986	yes
TCONS_00029664	LOC_Os11g07230.2	WT_L_C	WT_L_N	7.75134	2.37792	-1.70474	-2.03835	0.00045	0.00970985	yes
TCONS_00003028	LOC_Os01g24070.1	WT_L_C	WT_L_N	40.549	15.6528	-1.37324	-1.87904	0.0003	0.00687196	yes
TCONS_00029648	LOC_Os11g07200.1	WT_L_C	WT_L_N	4.87781	1.62845	-1.58273	-2.23676	5e-05	0.00138986	yes
TCONS_00017641	LOC_Os01g63690.1	WT_L_C	WT_L_N	27.2011	9.41574	-1.53052	-2.37644	5e-05	0.00138986	yes
TCONS_00091584	LOC_Os04g24804.1	WT_L_C	WT_L_N	5.40681	13.2674	1.29504	1.65305	0.0014	0.0249272	yes
TCONS_00005675	LOC_Os01g46380.1	WT_L_C	WT_L_N	52.2057	113.177	1.11631	1.65921	0.0011	0.0204365	yes
TCONS_00017609	LOC_Os01g63310.1	WT_L_C	WT_L_N	0.575842	3.41184	2.5668	2.63281	5e-05	0.00138986	yes
TCONS_00137163	LOC_Os08g39330.1	WT_L_C	WT_L_N	25.8796	10.8262	-1.25729	-1.77261	0.0004	0.00879162	yes
TCONS_00150151	LOC_Os09g29490.1	WT_L_C	WT_L_N	66.463	10.8337	-2.61703	-3.95079	5e-05	0.00138986	yes
TCONS_00137150	LOC_Os08g39240.1	WT_L_C	WT_L_N	5.56377	0.745557	-2.89967	-2.47244	0.00115	0.0211905	yes
TCONS_00137187	LOC_Os08g39490.2	WT_L_C	WT_L_N	17.9377	6.75657	-1.40863	-1.83865	0.0006	0.0123672	yes
TCONS_00137175	LOC_Os08g39430.1	WT_L_C	WT_L_N	65.6879	24.3538	-1.43148	-2.13514	0.0001	0.00261183	yes
TCONS_00101172	LOC_Os05g40890.2	WT_L_C	WT_L_N	12.4469	42.1518	1.75981	2.61923	5e-05	0.00138986	yes
TCONS_00139746	LOC_Os08g15149.1	WT_L_C	WT_L_N	15.4236	1.46651	-3.39468	-2.69105	0.0001	0.00261183	yes
TCONS_00127764	LOC_Os07g08290.1	WT_L_C	WT_L_N	9.42363	4.46703	-1.07697	-1.53173	0.00165	0.0285059	yes
TCONS_00044938	LOC_Os12g08700.1	WT_L_C	WT_L_N	0.516006	14.5212	4.81463	2.63147	0.00225	0.0366975	yes
TCONS_00068912	LOC_Os03g20120.1	WT_L_C	WT_L_N	121.839	33.2107	-1.87526	-3.01933	5e-05	0.00138986	yes
TCONS_00113135	LOC_Os06g42000.1	WT_L_C	WT_L_N	41.3117	83.5281	1.01571	1.62204	0.00085	0.0165295	yes
TCONS_00127786	LOC_Os07g08750.1	WT_L_C	WT_L_N	17.5456	5.94639	-1.56102	-2.39872	5e-05	0.00138986	yes
TCONS_00068904	LOC_Os03g19990.1	WT_L_C	WT_L_N	16.7281	1.34087	-3.64103	-4.84197	5e-05	0.00138986	yes
TCONS_00044969	LOC_Os12g08920.1	WT_L_C	WT_L_N	22.4335	8.81009	-1.34843	-1.88671	0.0002	0.00482834	yes
TCONS_00127718	LOC_Os07g08030.1	WT_L_C	WT_L_N	131.678	57.7215	-1.18983	-1.92507	5e-05	0.00138986	yes
TCONS_00103755	LOC_Os05g08370.1	WT_L_C	WT_L_N	82.4691	27.7168	-1.57309	-1.46936	0.00315	0.0483105	yes
TCONS_00056959	LOC_Os02g57720.1	WT_L_C	WT_L_N	30.4017	93.4047	1.61935	2.57542	5e-05	0.00138986	yes
TCONS_00030255	LOC_Os11g12330.1	WT_L_C	WT_L_N	6.2624	2.46991	-1.34226	-1.96763	5e-05	0.00138986	yes
TCONS_00115764	LOC_Os06g09600.1	WT_L_C	WT_L_N	2.81742	12.4972	2.14916	2.24428	5e-05	0.00138986	yes
TCONS_00115766	LOC_Os06g09610.2	WT_L_C	WT_L_N	115.758	44.8712	-1.36725	-1.53267	0.00265	0.0419556	yes
TCONS_00103729	LOC_Os05g08010.1	WT_L_C	WT_L_N	1.28536	3.64679	1.50445	1.62493	0.003	0.0464363	yes
TCONS_00054237	LOC_Os02g40100.1	WT_L_C	WT_L_N	11.896	3.5474	-1.74564	-2.70472	5e-05	0.00138986	yes
TCONS_00078213	LOC_Os03g29770.1	WT_L_C	WT_L_N	468.446	204.98	-1.1924	-1.6375	0.0006	0.0123672	yes
TCONS_00005375	LOC_Os01g43844.1	WT_L_C	WT_L_N	29.5751	14.7683	-1.00188	-1.59665	0.00155	0.0271023	yes
TCONS_00042284	LOC_Os12g33120.1	WT_L_C	WT_L_N	803.169	167.74	-2.25948	-3.17527	5e-05	0.00138986	yes
TCONS_00042285	LOC_Os12g33130.1	WT_L_C	WT_L_N	38.8279	7.30039	-2.41105	-2.92102	5e-05	0.00138986	yes
TCONS_00029319	LOC_Os11g05550.1	WT_L_C	WT_L_N	6.19137	1.09902	-2.49404	-2.1664	0.0021	0.03468	yes
TCONS_00066265	LOC_Os03g02780.1	WT_L_C	WT_L_N	38.7005	94.0308	1.28078	1.88757	0.0003	0.00687196	yes
TCONS_00029303	LOC_Os11g05410.1	WT_L_C	WT_L_N	0.602071	4.38711	2.86527	3.07682	5e-05	0.00138986	yes
TCONS_00017300	LOC_Os01g61440.1	WT_L_C	WT_L_N	42.3821	98.3335	1.21423	1.93898	5e-05	0.00138986	yes
TCONS_00093875	LOC_Os04g43200.1	WT_L_C	WT_L_N	8.42273	158.867	4.23739	6.16512	5e-05	0.00138986	yes
TCONS_00150082	LOC_Os09g28910.1	WT_L_C	WT_L_N	25.613	131.032	2.35497	2.54204	5e-05	0.00138986	yes
TCONS_00150059	LOC_Os09g28690.1	WT_L_C	WT_L_N	11.4489	24.5695	1.10165	1.62953	0.00145	0.0256708	yes
TCONS_00020909	LOC_Os10g11980.1	WT_L_C	WT_L_N	9.16742	4.13179	-1.14975	-1.64438	0.00095	0.0181082	yes
TCONS_00007948	LOC_Os01g61940.1	WT_L_C	WT_L_N	6.25819	2.97673	-1.07202	-1.47655	0.0032	0.0489274	yes
TCONS_00091266	LOC_Os04g21350.1	WT_L_C	WT_L_N	9.97843	3.64133	-1.45435	-1.64439	0.0022	0.0360309	yes
TCONS_00149253	LOC_Os09g21180.1	WT_L_C	WT_L_N	7.34015	15.7826	1.10445	1.60113	0.0025	0.0400047	yes
TCONS_00150270	LOC_Os09g30350.1	WT_L_C	WT_L_N	249.158	83.5388	-1.57654	-2.07704	0.0001	0.00261183	yes
TCONS_00150253	LOC_Os09g30130.1	WT_L_C	WT_L_N	1.78571	4.81406	1.43076	1.92318	0.00035	0.00785221	yes
TCONS_00150215	LOC_Os09g29940.1	WT_L_C	WT_L_N	8.14977	21.3815	1.39153	1.97561	5e-05	0.00138986	yes
TCONS_00113293	LOC_Os06g43600.1	WT_L_C	WT_L_N	26.8483	61.5547	1.19704	1.79011	0.0006	0.0123672	yes
TCONS_00125278	LOC_Os07g38470.1	WT_L_C	WT_L_N	10.5043	2.20618	-2.25135	-2.91868	5e-05	0.00138986	yes
TCONS_00139852	LOC_Os08g16130.1	WT_L_C	WT_L_N	13.0533	28.5824	1.13071	1.56804	0.0018	0.0306127	yes
TCONS_00125218	LOC_Os07g37730.1	WT_L_C	WT_L_N	1.00989	6.01642	2.57471	2.40186	0.0002	0.00482834	yes
TCONS_00137215	LOC_Os08g39730.1	WT_L_C	WT_L_N	5.41938	79.2912	3.87096	5.71363	5e-05	0.00138986	yes
TCONS_00054416	LOC_Os02g42220.1	WT_L_C	WT_L_N	31.5163	13.5338	-1.21953	-1.63651	0.0017	0.0292125	yes
TCONS_00139844	LOC_Os08g16050.1	WT_L_C	WT_L_N	27.743	8.71588	-1.6704	-2.45292	5e-05	0.00138986	yes
TCONS_00140826	LOC_Os08g26820.1	WT_L_C	WT_L_N	12.2624	5.02648	-1.28662	-1.85501	0.00015	0.00374983	yes
TCONS_00103891	LOC_Os05g09704.1	WT_L_C	WT_L_N	170.208	57.752	-1.55936	-2.51178	5e-05	0.00138986	yes
TCONS_00140829	LOC_Os08g26840.1	WT_L_C	WT_L_N	21.2815	6.15553	-1.78965	-2.22606	0.00025	0.00586719	yes
TCONS_00066423	LOC_Os03g04060.1	WT_L_C	WT_L_N	28.1196	11.8984	-1.2408	-1.83226	0.0005	0.0106131	yes
TCONS_00103893	LOC_Os05g09724.1	WT_L_C	WT_L_N	44.5328	22.4109	-0.990664	-1.57037	0.0013	0.0234599	yes
TCONS_00101239	LOC_Os05g41480.1	WT_L_C	WT_L_N	100.877	219.025	1.1185	1.57989	0.002	0.0333889	yes
TCONS_00101240	LOC_Os05g41500.1	WT_L_C	WT_L_N	3.15418	9.01365	1.51485	1.79323	0.0011	0.0204365	yes
TCONS_00081942	LOC_Os03g60810.1	WT_L_C	WT_L_N	20.9768	6.90996	-1.60205	-1.87067	0.0006	0.0123672	yes
TCONS_00066323	LOC_Os03g03260.1	WT_L_C	WT_L_N	34.5422	6.78553	-2.34783	-3.3951	5e-05	0.00138986	yes
TCONS_00068972	LOC_Os03g20500.1	WT_L_C	WT_L_N	53.2089	22.1464	-1.2646	-2.03538	5e-05	0.00138986	yes
TCONS_00081965	LOC_Os03g60850.1	WT_L_C	WT_L_N	29.567	11.9527	-1.30666	-2.04502	5e-05	0.00138986	yes
TCONS_00054366	LOC_Os02g41904.1	WT_L_C	WT_L_N	13.0886	46.5982	1.83196	2.46121	5e-05	0.00138986	yes
TCONS_00068990	LOC_Os03g20630.2	WT_L_C	WT_L_N	85.2407	172.221	1.01464	1.6234	0.00125	0.0227105	yes
TCONS_00017466	LOC_Os01g62260.1	WT_L_C	WT_L_N	14.992	67.9371	2.18	3.25392	5e-05	0.00138986	yes
TCONS_00005482	LOC_Os01g44390.1	WT_L_C	WT_L_N	36.8533	3.009	-3.61443	-3.82183	5e-05	0.00138986	yes
TCONS_00091328	LOC_Os04g22080.1	WT_L_C	WT_L_N	1.2045	4.50676	1.90365	2.15902	5e-05	0.00138986	yes
TCONS_00093953	LOC_Os04g43680.1	WT_L_C	WT_L_N	8.98394	22.9566	1.35349	1.93308	0.0001	0.00261183	yes
TCONS_00017458	LOC_Os01g62200.1	WT_L_C	WT_L_N	14.0636	4.94086	-1.50914	-1.86627	0.00035	0.00785221	yes
TCONS_00029420	LOC_Os11g06150.1	WT_L_C	WT_L_N	0.808449	10.0151	3.63088	3.74615	5e-05	0.00138986	yes
TCONS_00066392	LOC_Os03g03790.1	WT_L_C	WT_L_N	13.1298	2.128	-2.62527	-3.50323	5e-05	0.00138986	yes
TCONS_00066393	LOC_Os03g03810.1	WT_L_C	WT_L_N	6.45496	34.972	2.43772	2.8775	5e-05	0.00138986	yes
TCONS_00005419	LOC_Os01g44110.1	WT_L_C	WT_L_N	13.7085	3.96702	-1.78894	-1.68154	0.00295	0.0457979	yes
TCONS_00091331	LOC_Os04g22120.1	WT_L_C	WT_L_N	2.86973	1.06071	-1.43589	-1.66532	0.0012	0.0219569	yes
TCONS_00030091	LOC_Os11g10870.1	WT_L_C	WT_L_N	16.5676	7.65899	-1.11314	-1.50586	0.00205	0.0340731	yes
TCONS_00030067	LOC_Os11g10320.1	WT_L_C	WT_L_N	278.934	139.054	-1.00428	-1.61105	0.0007	0.014073	yes
TCONS_00127542	LOC_Os07g06850.1	WT_L_C	WT_L_N	42.1652	20.6647	-1.02888	-1.64413	0.00085	0.0165295	yes
TCONS_00127544	LOC_Os07g06880.1	WT_L_C	WT_L_N	4.88566	1.88751	-1.37207	-1.56429	0.00195	0.0327042	yes
TCONS_00029066	LOC_Os11g03780.2	WT_L_C	WT_L_N	3.44286	12.0512	1.8075	1.6966	0.00265	0.0419556	yes
TCONS_00005095	LOC_Os01g41870.1	WT_L_C	WT_L_N	15.9075	4.84738	-1.71443	-1.88741	0.00115	0.0211905	yes
TCONS_00005167	LOC_Os01g42520.1	WT_L_C	WT_L_N	72.2133	19.1732	-1.91318	-3.02368	5e-05	0.00138986	yes
TCONS_00032776	LOC_Os11g38580.1	WT_L_C	WT_L_N	5.72899	1.00029	-2.51787	-2.3925	0.0001	0.00261183	yes
TCONS_00005140	LOC_Os01g42200.1	WT_L_C	WT_L_N	20.262	4.80244	-2.07693	-2.47664	0.0001	0.00261183	yes
TCONS_00066000	LOC_Os03g01740.1	WT_L_C	WT_L_N	25.9215	87.2327	1.75072	2.68436	5e-05	0.00138986	yes
TCONS_00007797	LOC_Os01g60830.1	WT_L_C	WT_L_N	1.44945	7.2319	2.31887	1.41716	0.00175	0.0299192	yes
TCONS_00093621	LOC_Os04g41820.1	WT_L_C	WT_L_N	1.34268	3.77751	1.49232	1.66918	0.0012	0.0219569	yes
TCONS_00005139	LOC_Os01g42190.1	WT_L_C	WT_L_N	13.8383	37.3027	1.43061	2.09871	5e-05	0.00138986	yes
TCONS_00081612	LOC_Os03g58110.1	WT_L_C	WT_L_N	51.3626	14.9971	-1.77604	-2.30559	5e-05	0.00138986	yes
TCONS_00007764	LOC_Os01g60770.1	WT_L_C	WT_L_N	24.3757	8.22301	-1.56771	-2.30769	5e-05	0.00138986	yes
TCONS_00078004	LOC_Os03g27280.1	WT_L_C	WT_L_N	12.2722	47.2783	1.94579	3.02175	5e-05	0.00138986	yes
TCONS_00005102	LOC_Os01g41900.1	WT_L_C	WT_L_N	28.07	11.0696	-1.34243	-2.03024	5e-05	0.00138986	yes
TCONS_00032714	LOC_Os11g38010.1	WT_L_C	WT_L_N	69.7617	24.7113	-1.49726	-2.40511	5e-05	0.00138986	yes
TCONS_00093607	LOC_Os04g41640.1	WT_L_C	WT_L_N	135.073	1248.89	3.20883	4.71203	5e-05	0.00138986	yes
TCONS_00093606	LOC_Os04g41620.1	WT_L_C	WT_L_N	59.6485	537.781	3.17246	4.65685	5e-05	0.00138986	yes
TCONS_00093609	LOC_Os04g41680.1	WT_L_C	WT_L_N	23.5861	152.334	2.69123	3.72053	5e-05	0.00138986	yes
TCONS_00081634	LOC_Os03g58300.1	WT_L_C	WT_L_N	18.8961	6.05775	-1.64123	-2.34477	5e-05	0.00138986	yes
TCONS_00032702	LOC_Os11g37950.1	WT_L_C	WT_L_N	16.7629	106.762	2.67105	4.0635	5e-05	0.00138986	yes
TCONS_00032704	LOC_Os11g37970.1	WT_L_C	WT_L_N	38.2972	172.378	2.17026	3.37522	5e-05	0.00138986	yes
TCONS_00093656	LOC_Os04g41970.1	WT_L_C	WT_L_N	6.39677	14.9421	1.22397	1.84863	0.00035	0.00785221	yes
TCONS_00066046	LOC_Os03g01980.1	WT_L_C	WT_L_N	1.09954	5.03703	2.19567	2.5397	5e-05	0.00138986	yes
TCONS_00137062	LOC_Os08g38710.1	WT_L_C	WT_L_N	11.0362	4.726	-1.22355	-1.86356	0.0002	0.00482834	yes
TCONS_00125028	LOC_Os07g35940.1	WT_L_C	WT_L_N	3.55358	1.13124	-1.65137	-1.79974	0.0012	0.0219569	yes
TCONS_00139651	LOC_Os08g14440.2	WT_L_C	WT_L_N	197.913	90.0912	-1.13541	-1.68657	0.0009	0.0173122	yes
TCONS_00101072	LOC_Os05g39800.1	WT_L_C	WT_L_N	26.156	2.78688	-3.23042	-3.90015	5e-05	0.00138986	yes
TCONS_00125036	LOC_Os07g36080.1	WT_L_C	WT_L_N	721.887	177.727	-2.02211	-1.74669	0.0018	0.0306127	yes
TCONS_00140653	LOC_Os08g25010.1	WT_L_C	WT_L_N	17.5398	6.40413	-1.45356	-2.113	5e-05	0.00138986	yes
TCONS_00056814	LOC_Os02g57020.1	WT_L_C	WT_L_N	43.0607	20.0205	-1.1049	-1.62401	0.0013	0.0234599	yes
TCONS_00101041	LOC_Os05g39560.1	WT_L_C	WT_L_N	5.81303	2.28605	-1.34643	-1.7097	0.0006	0.0123672	yes
TCONS_00127657	LOC_Os07g07310.1	WT_L_C	WT_L_N	9.35158	3.31509	-1.49616	-1.61086	0.0032	0.0489274	yes
TCONS_00103637	LOC_Os05g07090.1	WT_L_C	WT_L_N	28.2064	65.8393	1.22293	1.92085	0.00025	0.00586719	yes
TCONS_00103654	LOC_Os05g07300.1	WT_L_C	WT_L_N	11.3231	3.18828	-1.82841	-2.26446	5e-05	0.00138986	yes
TCONS_00032799	LOC_Os11g38810.1	WT_L_C	WT_L_N	0.851156	3.62735	2.09142	2.21908	0.00015	0.00374983	yes
TCONS_00005185	LOC_Os01g42690.1	WT_L_C	WT_L_N	2.31584	12.0287	2.37688	2.78137	5e-05	0.00138986	yes
TCONS_00103660	LOC_Os05g07420.1	WT_L_C	WT_L_N	9.68844	0.84885	-3.51268	-4.56624	5e-05	0.00138986	yes
TCONS_00032889	LOC_Os11g39640.1	WT_L_C	WT_L_N	12.8249	5.56916	-1.20341	-1.58989	0.00215	0.0353541	yes
TCONS_00103606	LOC_Os05g06970.1	WT_L_C	WT_L_N	2.67221	7.21105	1.43217	1.8288	0.0003	0.00687196	yes
TCONS_00030221	LOC_Os11g11980.1	WT_L_C	WT_L_N	104.637	54.9869	-0.92824	-1.48463	0.0017	0.0292125	yes
TCONS_00054108	LOC_Os02g39140.1	WT_L_C	WT_L_N	31.1809	8.93765	-1.80269	-2.35499	5e-05	0.00138986	yes
TCONS_00068746	LOC_Os03g19290.1	WT_L_C	WT_L_N	2.47414	82.5281	5.05989	6.22648	5e-05	0.00138986	yes
TCONS_00103621	LOC_Os05g07060.1	WT_L_C	WT_L_N	109.525	46.4841	-1.23645	-1.99494	5e-05	0.00138986	yes
TCONS_00032841	LOC_Os11g39020.1	WT_L_C	WT_L_N	45.3745	106.869	1.23589	1.6983	0.0012	0.0219569	yes
TCONS_00017211	LOC_Os01g60730.2	WT_L_C	WT_L_N	36.9561	17.1609	-1.10669	-1.61325	0.00115	0.0211905	yes
TCONS_00007899	LOC_Os01g61610.1	WT_L_C	WT_L_N	1.32898	7.15424	2.42848	2.35865	0.0002	0.00482834	yes
TCONS_00042194	LOC_Os12g32390.1	WT_L_C	WT_L_N	0.737296	4.69466	2.6707	1.81509	0.00105	0.0196605	yes
TCONS_00066166	LOC_Os03g02380.1	WT_L_C	WT_L_N	43.4373	22.1879	-0.969164	-1.54165	0.0019	0.0320088	yes
TCONS_00007870	LOC_Os01g61380.1	WT_L_C	WT_L_N	3.76168	9.43891	1.32724	1.82584	0.00045	0.00970985	yes
TCONS_00005210	LOC_Os01g42860.1	WT_L_C	WT_L_N	22.3351	389.375	4.12377	5.85844	5e-05	0.00138986	yes
TCONS_00007840	LOC_Os01g61160.1	WT_L_C	WT_L_N	14.0061	5.458	-1.35962	-1.97499	5e-05	0.00138986	yes
TCONS_00007835	LOC_Os01g61070.1	WT_L_C	WT_L_N	5.04039	59.4504	3.56008	2.454	0.0005	0.0106131	yes
TCONS_00066198	LOC_Os03g02560.1	WT_L_C	WT_L_N	15.4809	29.9662	0.952847	1.51618	0.0021	0.03468	yes
TCONS_00127361	LOC_Os07g04940.1	WT_L_C	WT_L_N	38.1005	7.65803	-2.31476	-2.80613	5e-05	0.00138986	yes
TCONS_00115335	LOC_Os06g06460.1	WT_L_C	WT_L_N	15.7906	54.8332	1.79598	2.5743	5e-05	0.00138986	yes
TCONS_00115342	LOC_Os06g06560.1	WT_L_C	WT_L_N	8.02185	25.5594	1.67185	2.6543	5e-05	0.00138986	yes
TCONS_00130923	LOC_Os07g38790.1	WT_L_C	WT_L_N	4.0881	1.39025	-1.55608	-1.80981	0.0007	0.014073	yes
TCONS_00117968	LOC_Os06g30640.1	WT_L_C	WT_L_N	4.46246	10.2634	1.2016	1.53986	0.00185	0.0313091	yes
TCONS_00117913	LOC_Os06g29810.1	WT_L_C	WT_L_N	11.7773	5.71706	-1.04266	-1.53909	0.0025	0.0400047	yes
TCONS_00032445	LOC_Os11g36200.2	WT_L_C	WT_L_N	8.6106	1.399	-2.62172	-3.42395	5e-05	0.00138986	yes
TCONS_00044505	LOC_Os12g05690.1	WT_L_C	WT_L_N	2.88645	10.7969	1.90324	2.2422	0.0001	0.00261183	yes
TCONS_00044517	LOC_Os12g05840.1	WT_L_C	WT_L_N	2.99936	0.55804	-2.42622	-2.38156	0.0001	0.00261183	yes
TCONS_00007568	LOC_Os01g59000.1	WT_L_C	WT_L_N	3.65679	11.5736	1.66219	1.88441	0.0005	0.0106131	yes
TCONS_00105920	LOC_Os05g30220.1	WT_L_C	WT_L_N	5.7288	2.33147	-1.29699	-1.72941	0.0009	0.0173122	yes
TCONS_00056432	LOC_Os02g55190.1	WT_L_C	WT_L_N	1.14186	3.21051	1.49142	1.62448	0.00155	0.0271023	yes
TCONS_00007526	LOC_Os01g58640.1	WT_L_C	WT_L_N	6.65855	32.5849	2.29092	3.08831	5e-05	0.00138986	yes
TCONS_00044478	LOC_Os12g05440.1	WT_L_C	WT_L_N	1.8305	12.1647	2.7324	2.80869	5e-05	0.00138986	yes
TCONS_00093417	LOC_Os04g40310.1	WT_L_C	WT_L_N	26.221	56.6616	1.11165	1.7351	0.00035	0.00785221	yes
TCONS_00068472	LOC_Os03g17350.1	WT_L_C	WT_L_N	12.5518	4.46769	-1.4903	-2.18645	5e-05	0.00138986	yes
TCONS_00093459	LOC_Os04g40410.1	WT_L_C	WT_L_N	8.99033	0.905759	-3.31117	-3.23543	5e-05	0.00138986	yes
TCONS_00127278	LOC_Os07g04150.1	WT_L_C	WT_L_N	38.5786	10.9412	-1.81803	-1.8867	0.00295	0.0457979	yes
TCONS_00139479	LOC_Os08g13360.1	WT_L_C	WT_L_N	4.67977	22.8109	2.28521	2.62079	5e-05	0.00138986	yes
TCONS_00103473	LOC_Os05g05670.1	WT_L_C	WT_L_N	20.8491	5.90319	-1.82042	-2.40288	5e-05	0.00138986	yes
TCONS_00127431	LOC_Os07g05570.1	WT_L_C	WT_L_N	103.816	48.6286	-1.09416	-1.68339	0.00105	0.0196605	yes
TCONS_00115483	LOC_Os06g07820.1	WT_L_C	WT_L_N	17.9229	38.7548	1.11257	1.73816	0.00025	0.00586719	yes
TCONS_00044603	LOC_Os12g06660.1	WT_L_C	WT_L_N	33.8834	2.38701	-3.8273	-5.15244	5e-05	0.00138986	yes
TCONS_00005021	LOC_Os01g41120.1	WT_L_C	WT_L_N	13.0287	3.21173	-2.02027	-2.66963	5e-05	0.00138986	yes
TCONS_00056540	LOC_Os02g55590.1	WT_L_C	WT_L_N	26.3802	10.822	-1.28549	-1.7398	0.00065	0.0132176	yes
TCONS_00068541	LOC_Os03g17870.1	WT_L_C	WT_L_N	391.84	1239.24	1.66113	2.42334	5e-05	0.00138986	yes
TCONS_00056573	LOC_Os02g55870.1	WT_L_C	WT_L_N	15.9342	4.01831	-1.98746	-2.58001	5e-05	0.00138986	yes
TCONS_00081525	LOC_Os03g57460.1	WT_L_C	WT_L_N	58.1848	29.1248	-0.998394	-1.60997	0.00155	0.0271023	yes
TCONS_00081589	LOC_Os03g57970.1	WT_L_C	WT_L_N	65.7269	30.543	-1.10564	-1.70458	0.0009	0.0173122	yes
TCONS_00093568	LOC_Os04g41340.1	WT_L_C	WT_L_N	183.505	52.5585	-1.80382	-2.6655	5e-05	0.00138986	yes
TCONS_00068296	LOC_Os03g15960.1	WT_L_C	WT_L_N	28.9815	72.1242	1.31535	2.07152	5e-05	0.00138986	yes
TCONS_00142772	LOC_Os08g43390.1	WT_L_C	WT_L_N	14.3086	5.6389	-1.3434	-1.99646	0.00015	0.00374983	yes
TCONS_00095899	LOC_Os04g55180.2	WT_L_C	WT_L_N	31.9185	5.40202	-2.56282	-2.37226	0.00025	0.00586719	yes
TCONS_00093238	LOC_Os04g39380.1	WT_L_C	WT_L_N	44.1835	11.6839	-1.91899	-2.52047	5e-05	0.00138986	yes
TCONS_00093233	LOC_Os04g39350.1	WT_L_C	WT_L_N	22.8752	64.7263	1.50057	2.21174	5e-05	0.00138986	yes
TCONS_00142768	LOC_Os08g43334.2	WT_L_C	WT_L_N	4.88606	20.5756	2.0742	2.99482	5e-05	0.00138986	yes
TCONS_00142753	LOC_Os08g43270.1	WT_L_C	WT_L_N	85.2685	33.5256	-1.34675	-1.78894	0.0005	0.0106131	yes
TCONS_00142704	LOC_Os08g42870.1	WT_L_C	WT_L_N	11.6196	4.02317	-1.53016	-1.69646	0.0028	0.0438917	yes
TCONS_00130714	LOC_Os07g37620.1	WT_L_C	WT_L_N	18.0377	6.57696	-1.45552	-2.13892	5e-05	0.00138986	yes
TCONS_00020298	LOC_Os10g05130.1	WT_L_C	WT_L_N	12.8384	1.74496	-2.8792	-3.48857	5e-05	0.00138986	yes
TCONS_00129705	LOC_Os07g28400.1	WT_L_C	WT_L_N	44.2874	10.1495	-2.12549	-2.85492	5e-05	0.00138986	yes
TCONS_00034872	LOC_Os11g08210.1	WT_L_C	WT_L_N	17.1435	36.948	1.10784	1.7781	0.0005	0.0106131	yes
TCONS_00019250	LOC_Os01g73500.1	WT_L_C	WT_L_N	17.77	44.5891	1.32725	2.02512	5e-05	0.00138986	yes
TCONS_00007271	LOC_Os01g57250.1	WT_L_C	WT_L_N	55.101	201.664	1.8718	2.99958	5e-05	0.00138986	yes
TCONS_00105716	LOC_Os05g28090.1	WT_L_C	WT_L_N	47.8896	16.5695	-1.53118	-1.99245	0.00015	0.00374983	yes
TCONS_00034954	LOC_Os11g09040.1	WT_L_C	WT_L_N	5.90837	2.16388	-1.44914	-1.68049	0.00195	0.0327042	yes
TCONS_00046838	LOC_Os12g29400.1	WT_L_C	WT_L_N	9.38907	54.7788	2.54457	3.45538	5e-05	0.00138986	yes
TCONS_00010998	LOC_Os01g09280.1	WT_L_C	WT_L_N	12.6621	38.9823	1.6223	2.55114	5e-05	0.00138986	yes
TCONS_00046845	LOC_Os12g29500.1	WT_L_C	WT_L_N	4.31791	1.32129	-1.70839	-1.59255	0.0023	0.0373627	yes
TCONS_00022952	LOC_Os10g35070.1	WT_L_C	WT_L_N	88.4088	214.552	1.27907	1.6979	0.0007	0.014073	yes
TCONS_00022950	LOC_Os10g35050.1	WT_L_C	WT_L_N	0.700149	2.94726	2.07364	1.96971	0.00035	0.00785221	yes
TCONS_00010975	LOC_Os01g09100.1	WT_L_C	WT_L_N	4.09969	11.6643	1.50851	1.84491	0.0003	0.00687196	yes
TCONS_00009965	LOC_Os01g02080.1	WT_L_C	WT_L_N	32.2333	9.74644	-1.7256	-2.51181	5e-05	0.00138986	yes
TCONS_00022929	LOC_Os10g34930.1	WT_L_C	WT_L_N	32.0277	227.112	2.82601	4.46111	5e-05	0.00138986	yes
TCONS_00140088	LOC_Os08g19140.1	WT_L_C	WT_L_N	14.861	6.91431	-1.10387	-1.61575	0.00135	0.0241897	yes
TCONS_00058873	LOC_Os02g11640.1	WT_L_C	WT_L_N	1.42512	6.63581	2.21919	1.78644	0.00205	0.0340731	yes
TCONS_00046890	LOC_Os12g29740.1	WT_L_C	WT_L_N	4.40836	10.011	1.18327	1.53145	0.0028	0.0438917	yes
TCONS_00009955	LOC_Os01g02010.1	WT_L_C	WT_L_N	49.5431	14.2999	-1.79268	-2.76764	5e-05	0.00138986	yes
TCONS_00058882	LOC_Os02g11790.1	WT_L_C	WT_L_N	14.3175	6.4617	-1.14779	-1.43415	0.0024	0.0386956	yes
TCONS_00058881	LOC_Os02g11770.1	WT_L_C	WT_L_N	169.621	70.0836	-1.27517	-2.05374	5e-05	0.00138986	yes
TCONS_00058898	LOC_Os02g11859.1	WT_L_C	WT_L_N	6.92791	19.972	1.52748	1.92992	0.0001	0.00261183	yes
TCONS_00068213	LOC_Os03g15460.1	WT_L_C	WT_L_N	46.2622	19.5113	-1.24552	-1.88371	0.0003	0.00687196	yes
TCONS_00009910	LOC_Os01g01650.1	WT_L_C	WT_L_N	97.7084	32.215	-1.60075	-2.58059	5e-05	0.00138986	yes
TCONS_00056266	LOC_Os02g54140.1	WT_L_C	WT_L_N	3.19452	9.49695	1.57187	1.81868	0.0007	0.014073	yes
TCONS_00130694	LOC_Os07g37320.1	WT_L_C	WT_L_N	107.476	46.2308	-1.21708	-1.93201	0.00015	0.00374983	yes
TCONS_00115067	LOC_Os06g04990.1	WT_L_C	WT_L_N	20.4531	107.338	2.39177	3.59343	5e-05	0.00138986	yes
TCONS_00115068	LOC_Os06g05000.1	WT_L_C	WT_L_N	22.8114	102.615	2.16941	3.00874	5e-05	0.00138986	yes
TCONS_00115069	LOC_Os06g05010.1	WT_L_C	WT_L_N	13.5022	40.8927	1.59865	2.03424	5e-05	0.00138986	yes
TCONS_00130683	LOC_Os07g37230.1	WT_L_C	WT_L_N	16.7707	2.132	-2.97567	-3.46499	5e-05	0.00138986	yes
TCONS_00093230	LOC_Os04g39320.4	WT_L_C	WT_L_N	60.4476	12.2329	-2.30492	-3.34128	5e-05	0.00138986	yes
TCONS_00095890	LOC_Os04g55159.1	WT_L_C	WT_L_N	251.623	108.272	-1.2166	-1.68508	0.0011	0.0204365	yes
TCONS_00103089	LOC_Os05g03440.1	WT_L_C	WT_L_N	1.24678	4.43394	1.83039	1.67637	0.00145	0.0256708	yes
TCONS_00142655	LOC_Os08g42440.1	WT_L_C	WT_L_N	42.3999	15.8026	-1.4239	-1.71731	0.0009	0.0173122	yes
TCONS_00115060	LOC_Os06g04920.1	WT_L_C	WT_L_N	11.0051	0.868694	-3.66318	-4.10364	5e-05	0.00138986	yes
TCONS_00115071	LOC_Os06g05020.1	WT_L_C	WT_L_N	19.9389	50.5302	1.34156	1.61907	0.00205	0.0340731	yes
TCONS_00095868	LOC_Os04g54900.1	WT_L_C	WT_L_N	35.412	7.40368	-2.25792	-2.29645	5e-05	0.00138986	yes
TCONS_00103276	LOC_Os05g05030.1	WT_L_C	WT_L_N	30.9982	12.1836	-1.34724	-1.96079	0.0001	0.00261183	yes
TCONS_00103277	LOC_Os05g05040.1	WT_L_C	WT_L_N	13.3323	4.21983	-1.65967	-1.94932	0.0006	0.0123672	yes
TCONS_00139214	LOC_Os08g10080.1	WT_L_C	WT_L_N	31.1376	3.37266	-3.2067	-2.73597	5e-05	0.00138986	yes
TCONS_00129897	LOC_Os07g30170.1	WT_L_C	WT_L_N	6.10836	13.0587	1.09615	1.4901	0.0029	0.045164	yes
TCONS_00129862	LOC_Os07g29820.1	WT_L_C	WT_L_N	9.751	3.88	-1.32949	-2.10292	0.0001	0.00261183	yes
TCONS_00142815	LOC_Os08g43654.1	WT_L_C	WT_L_N	5.60942	1.86685	-1.58724	-1.88361	0.00035	0.00785221	yes
TCONS_00117899	LOC_Os06g29730.1	WT_L_C	WT_L_N	40.4854	6.2325	-2.69952	-3.31502	5e-05	0.00138986	yes
TCONS_00130866	LOC_Os07g38370.1	WT_L_C	WT_L_N	1.60252	4.4931	1.48737	1.64835	0.00135	0.0241897	yes
TCONS_00127222	LOC_Os07g03170.1	WT_L_C	WT_L_N	4.66011	1.02701	-2.18191	-1.9554	0.0011	0.0204365	yes
TCONS_00032366	LOC_Os11g35500.1	WT_L_C	WT_L_N	3.94781	0.960654	-2.03896	-2.72324	5e-05	0.00138986	yes
TCONS_00019386	LOC_Os01g74020.1	WT_L_C	WT_L_N	5.2022	16.5272	1.66765	1.98205	0.00015	0.00374983	yes
TCONS_00130813	LOC_Os07g38230.1	WT_L_C	WT_L_N	93.3518	49.4558	-0.916538	-1.47129	0.0027	0.0426083	yes
TCONS_00020373	LOC_Os10g05990.1	WT_L_C	WT_L_N	447.831	184.55	-1.27894	-1.84511	0.00025	0.00586719	yes
TCONS_00020376	LOC_Os10g06000.1	WT_L_C	WT_L_N	630.185	293.168	-1.10405	-1.5428	0.00185	0.0313091	yes
TCONS_00103222	LOC_Os05g04550.1	WT_L_C	WT_L_N	10.3638	3.99358	-1.3758	-1.78405	0.0011	0.0204365	yes
TCONS_00032307	LOC_Os11g34870.1	WT_L_C	WT_L_N	16.6313	49.0745	1.56107	2.33908	5e-05	0.00138986	yes
TCONS_00007469	LOC_Os01g58380.1	WT_L_C	WT_L_N	34.1754	83.7284	1.29276	1.75233	0.00075	0.0148838	yes
TCONS_00071901	LOC_Os03g48310.1	WT_L_C	WT_L_N	1.80429	9.70769	2.42769	3.06968	5e-05	0.00138986	yes
TCONS_00032402	LOC_Os11g35850.1	WT_L_C	WT_L_N	4.7544	0.986198	-2.26931	-3.03874	5e-05	0.00138986	yes
TCONS_00032406	LOC_Os11g35930.1	WT_L_C	WT_L_N	8.9232	0.902202	-3.30604	-3.5718	5e-05	0.00138986	yes
TCONS_00020415	LOC_Os10g06630.1	WT_L_C	WT_L_N	7.56641	19.8133	1.38879	1.88823	0.00025	0.00586719	yes
TCONS_00007452	LOC_Os01g58290.1	WT_L_C	WT_L_N	3.31139	8.53207	1.36546	1.66497	0.00255	0.0406576	yes
TCONS_00044328	LOC_Os12g04480.1	WT_L_C	WT_L_N	20.4478	10.3978	-0.975659	-1.48593	0.00305	0.0470608	yes
TCONS_00007425	LOC_Os01g58022.1	WT_L_C	WT_L_N	30.1437	11.7605	-1.3579	-1.95025	0.0001	0.00261183	yes
TCONS_00007426	LOC_Os01g58024.1	WT_L_C	WT_L_N	10.1841	3.12383	-1.70494	-1.99616	0.0004	0.00879162	yes
TCONS_00007438	LOC_Os01g58194.1	WT_L_C	WT_L_N	2.62409	15.9748	2.60591	2.87986	5e-05	0.00138986	yes
TCONS_00071930	LOC_Os03g48810.1	WT_L_C	WT_L_N	13.8188	6.21248	-1.1534	-1.55158	0.00325	0.0495516	yes
TCONS_00081306	LOC_Os03g56060.1	WT_L_C	WT_L_N	6.41702	14.1152	1.13727	1.68311	0.00105	0.0196605	yes
TCONS_00083960	LOC_Os04g12980.1	WT_L_C	WT_L_N	15.3413	33.2893	1.11764	1.78666	0.0003	0.00687196	yes
TCONS_00068329	LOC_Os03g16334.1	WT_L_C	WT_L_N	12.4143	29.7744	1.26206	1.88872	0.0003	0.00687196	yes
TCONS_00068333	LOC_Os03g16400.1	WT_L_C	WT_L_N	14.1949	28.586	1.00993	1.57173	0.00185	0.0313091	yes
TCONS_00056381	LOC_Os02g54980.1	WT_L_C	WT_L_N	84.8613	195.401	1.20326	1.84737	0.0001	0.00261183	yes
TCONS_00142792	LOC_Os08g43430.1	WT_L_C	WT_L_N	15.4575	7.23472	-1.09529	-1.6076	0.00145	0.0256708	yes
TCONS_00115172	LOC_Os06g05420.1	WT_L_C	WT_L_N	3.64756	38.9854	3.41793	3.17183	5e-05	0.00138986	yes
TCONS_00093338	LOC_Os04g39880.1	WT_L_C	WT_L_N	80.978	38.3724	-1.07746	-1.66224	0.00095	0.0181082	yes
TCONS_00068384	LOC_Os03g16709.1	WT_L_C	WT_L_N	1.53866	4.39039	1.51268	1.57711	0.0019	0.0320088	yes
TCONS_00081343	LOC_Os03g56250.1	WT_L_C	WT_L_N	43.0357	16.987	-1.34111	-1.94925	0.0001	0.00261183	yes
TCONS_00095989	LOC_Os04g55800.1	WT_L_C	WT_L_N	25.3957	6.69518	-1.92339	-2.9545	5e-05	0.00138986	yes
TCONS_00095664	LOC_Os04g53580.1	WT_L_C	WT_L_N	10.724	3.05348	-1.81231	-2.12842	5e-05	0.00138986	yes
TCONS_00068071	LOC_Os03g14050.1	WT_L_C	WT_L_N	38.5122	125.437	1.70358	2.51777	5e-05	0.00138986	yes
TCONS_00019088	LOC_Os01g72270.1	WT_L_C	WT_L_N	1.0742	21.5257	4.32472	4.68334	5e-05	0.00138986	yes
TCONS_00020087	LOC_Os10g02480.1	WT_L_C	WT_L_N	58.1006	28.3931	-1.03301	-1.56852	0.0025	0.0400047	yes
TCONS_00081096	LOC_Os03g53910.1	WT_L_C	WT_L_N	16.9455	33.5432	0.985116	1.58389	0.00135	0.0241897	yes
TCONS_00105552	LOC_Os05g27010.1	WT_L_C	WT_L_N	10.6009	25.0387	1.23998	1.89386	0.0001	0.00261183	yes
TCONS_00020053	LOC_Os10g01920.1	WT_L_C	WT_L_N	30.1916	12.1053	-1.31851	-2.05522	5e-05	0.00138986	yes
TCONS_00105564	LOC_Os05g27100.1	WT_L_C	WT_L_N	52.0172	13.8294	-1.91126	-2.8619	5e-05	0.00138986	yes
TCONS_00007071	LOC_Os01g56180.1	WT_L_C	WT_L_N	7.4948	22.599	1.5923	1.66069	0.00115	0.0211905	yes
TCONS_00019023	LOC_Os01g71820.1	WT_L_C	WT_L_N	2.136	8.39699	1.97496	2.33158	5e-05	0.00138986	yes
TCONS_00010698	LOC_Os01g07376.1	WT_L_C	WT_L_N	8.54322	21.8703	1.35612	1.90797	0.00015	0.00374983	yes
TCONS_00022663	LOC_Os10g33210.1	WT_L_C	WT_L_N	9.47773	19.7865	1.06191	1.64194	0.00125	0.0227105	yes
TCONS_00022646	LOC_Os10g32980.1	WT_L_C	WT_L_N	126.476	63.9687	-0.983421	-1.51815	0.00215	0.0353541	yes
TCONS_00022636	LOC_Os10g32940.1	WT_L_C	WT_L_N	2.11765	0.560548	-1.91756	-1.81423	0.0014	0.0249272	yes
TCONS_00007111	LOC_Os01g56330.1	WT_L_C	WT_L_N	35.9034	18.6651	-0.943775	-1.50044	0.0031	0.0477011	yes
TCONS_00046600	LOC_Os12g26510.1	WT_L_C	WT_L_N	7.62754	2.58246	-1.56247	-1.82972	0.0008	0.0157104	yes
TCONS_00010722	LOC_Os01g07530.1	WT_L_C	WT_L_N	28.0092	8.15964	-1.77932	-2.4868	5e-05	0.00138986	yes
TCONS_00058612	LOC_Os02g09940.1	WT_L_C	WT_L_N	54.2894	18.2298	-1.57437	-2.36768	5e-05	0.00138986	yes
TCONS_00058603	LOC_Os02g09850.1	WT_L_C	WT_L_N	17.5978	7.29248	-1.27091	-1.58223	0.00185	0.0313091	yes
TCONS_00130496	LOC_Os07g35790.1	WT_L_C	WT_L_N	33.2468	5.48044	-2.60085	-3.95711	5e-05	0.00138986	yes
TCONS_00130493	LOC_Os07g35750.1	WT_L_C	WT_L_N	3.63256	0.660867	-2.45856	-3.29308	5e-05	0.00138986	yes
TCONS_00071626	LOC_Os03g46150.2	WT_L_C	WT_L_N	30.3492	6.76053	-2.16645	-2.65346	5e-05	0.00138986	yes
TCONS_00068003	LOC_Os03g13540.1	WT_L_C	WT_L_N	25.4952	96.5804	1.92151	2.52273	5e-05	0.00138986	yes
TCONS_00130499	LOC_Os07g35810.1	WT_L_C	WT_L_N	5.03858	0.949885	-2.40719	-2.64894	5e-05	0.00138986	yes
TCONS_00117488	LOC_Os06g24990.1	WT_L_C	WT_L_N	63.0383	299.596	2.24872	3.51234	5e-05	0.00138986	yes
TCONS_00130439	LOC_Os07g35560.2	WT_L_C	WT_L_N	16.2581	5.18086	-1.6499	-2.39414	5e-05	0.00138986	yes
TCONS_00095642	LOC_Os04g53490.1	WT_L_C	WT_L_N	25.6722	12.6889	-1.01664	-1.48211	0.00325	0.0495516	yes
TCONS_00130434	LOC_Os07g35510.1	WT_L_C	WT_L_N	28.8913	72.1611	1.32059	1.74477	0.00155	0.0271023	yes
TCONS_00142451	LOC_Os08g40680.1	WT_L_C	WT_L_N	0.589937	13.0614	4.4686	4.41508	5e-05	0.00138986	yes
TCONS_00117490	LOC_Os06g25010.1	WT_L_C	WT_L_N	99.6693	380.991	1.93454	3.03466	5e-05	0.00138986	yes
TCONS_00117672	LOC_Os06g28050.1	WT_L_C	WT_L_N	24.5379	60.2919	1.29695	1.98539	5e-05	0.00138986	yes
TCONS_00103030	LOC_Os05g02770.1	WT_L_C	WT_L_N	38.6027	101.967	1.40132	2.17327	5e-05	0.00138986	yes
TCONS_00117689	LOC_Os06g28124.1	WT_L_C	WT_L_N	10.1716	35.219	1.79181	2.47723	5e-05	0.00138986	yes
TCONS_00093114	LOC_Os04g38910.1	WT_L_C	WT_L_N	7.97957	2.68287	-1.57253	-2.14657	0.00025	0.00586719	yes
TCONS_00095777	LOC_Os04g54230.1	WT_L_C	WT_L_N	7.02781	24.9275	1.82659	2.16678	0.0001	0.00261183	yes
TCONS_00130666	LOC_Os07g37210.1	WT_L_C	WT_L_N	3.23706	11.7244	1.85675	2.36086	5e-05	0.00138986	yes
TCONS_00068193	LOC_Os03g15320.1	WT_L_C	WT_L_N	6.27982	2.56442	-1.29209	-1.68085	0.00135	0.0241897	yes
TCONS_00093176	LOC_Os04g39110.1	WT_L_C	WT_L_N	46.4928	138.104	1.57068	2.3314	5e-05	0.00138986	yes
TCONS_00142600	LOC_Os08g41780.1	WT_L_C	WT_L_N	3.45125	9.69846	1.49064	2.00793	0.00015	0.00374983	yes
TCONS_00115003	LOC_Os06g04510.1	WT_L_C	WT_L_N	77.4959	32.4483	-1.25598	-1.99654	5e-05	0.00138986	yes
TCONS_00034782	LOC_Os11g07580.1	WT_L_C	WT_L_N	7.62906	18.1495	1.25036	1.59684	0.0027	0.0426083	yes
TCONS_00022798	LOC_Os10g33900.1	WT_L_C	WT_L_N	17.9025	8.45911	-1.08159	-1.55702	0.0023	0.0373627	yes
TCONS_00105646	LOC_Os05g27590.1	WT_L_C	WT_L_N	5.88615	0.667704	-3.14004	-2.71728	0.0001	0.00261183	yes
TCONS_00019125	LOC_Os01g72530.1	WT_L_C	WT_L_N	7.43868	48.711	2.71113	3.69344	5e-05	0.00138986	yes
TCONS_00019123	LOC_Os01g72520.1	WT_L_C	WT_L_N	18.207	9.13075	-0.995687	-1.53198	0.0024	0.0386956	yes
TCONS_00019120	LOC_Os01g72490.2	WT_L_C	WT_L_N	3.20247	21.4168	2.74149	3.12626	5e-05	0.00138986	yes
TCONS_00019131	LOC_Os01g72610.1	WT_L_C	WT_L_N	73.6052	188.016	1.35297	2.04441	0.00015	0.00374983	yes
TCONS_00020111	LOC_Os10g02814.1	WT_L_C	WT_L_N	0.984323	4.40266	2.16117	2.11941	0.00025	0.00586719	yes
TCONS_00022752	LOC_Os10g33760.1	WT_L_C	WT_L_N	18.1693	6.23332	-1.54343	-2.29293	5e-05	0.00138986	yes
TCONS_00019201	LOC_Os01g73000.1	WT_L_C	WT_L_N	18.7024	39.6821	1.08526	1.59329	0.0023	0.0373627	yes
TCONS_00007228	LOC_Os01g57004.1	WT_L_C	WT_L_N	15.1645	39.33	1.37493	1.91246	0.00025	0.00586719	yes
TCONS_00071706	LOC_Os03g47010.1	WT_L_C	WT_L_N	3.73739	1.23224	-1.60075	-1.87252	0.0007	0.014073	yes
TCONS_00010833	LOC_Os01g08440.1	WT_L_C	WT_L_N	35.3457	14.1071	-1.32511	-2.04366	5e-05	0.00138986	yes
TCONS_00009801	LOC_Os01g74490.1	WT_L_C	WT_L_N	4.64983	34.5195	2.89216	3.84779	5e-05	0.00138986	yes
TCONS_00083767	LOC_Os04g10750.4	WT_L_C	WT_L_N	3.91731	14.2674	1.86478	1.9489	0.00155	0.0271023	yes
TCONS_00069153	LOC_Os03g21800.1	WT_L_C	WT_L_N	9.73691	22.4622	1.20597	1.77463	0.00035	0.00785221	yes
TCONS_00104016	LOC_Os05g11120.1	WT_L_C	WT_L_N	18.5261	37.7767	1.02794	1.52378	0.00255	0.0406576	yes
TCONS_00021190	LOC_Os10g16974.1	WT_L_C	WT_L_N	97.6333	34.8834	-1.48483	-2.3818	5e-05	0.00138986	yes
TCONS_00033168	LOC_Os11g41710.1	WT_L_C	WT_L_N	40.2419	2.46552	-4.02873	-5.41488	5e-05	0.00138986	yes
TCONS_00033161	LOC_Os11g41650.2	WT_L_C	WT_L_N	3.49385	11.8768	1.76525	2.19429	5e-05	0.00138986	yes
TCONS_00143601	LOC_Os09g04790.1	WT_L_C	WT_L_N	160.677	343.783	1.09734	1.61057	0.00145	0.0256708	yes
TCONS_00118612	LOC_Os06g36940.1	WT_L_C	WT_L_N	0.672953	2.20932	1.71503	1.62485	0.00305	0.0470608	yes
TCONS_00106630	LOC_Os05g36280.1	WT_L_C	WT_L_N	58.0597	188.454	1.69861	2.5468	5e-05	0.00138986	yes
TCONS_00106631	LOC_Os05g36290.1	WT_L_C	WT_L_N	27.1543	72.283	1.41247	2.25335	5e-05	0.00138986	yes
TCONS_00069188	LOC_Os03g21900.1	WT_L_C	WT_L_N	63.2542	33.4903	-0.917418	-1.50502	0.0022	0.0360309	yes
TCONS_00008175	LOC_Os01g63190.1	WT_L_C	WT_L_N	60.0667	15.0973	-1.99227	-2.87341	5e-05	0.00138986	yes
TCONS_00008179	LOC_Os01g63210.1	WT_L_C	WT_L_N	3.74703	14.4076	1.94301	2.46478	5e-05	0.00138986	yes
TCONS_00118639	LOC_Os06g37300.1	WT_L_C	WT_L_N	1.9137	10.4492	2.44896	3.18466	5e-05	0.00138986	yes
TCONS_00008160	LOC_Os01g62900.1	WT_L_C	WT_L_N	1.51409	6.56873	2.11716	2.46227	0.0001	0.00261183	yes
TCONS_00023764	LOC_Os10g40490.1	WT_L_C	WT_L_N	2.68137	6.68126	1.31715	1.56683	0.0028	0.0438917	yes
TCONS_00023753	LOC_Os10g40360.1	WT_L_C	WT_L_N	25.2275	6.09934	-2.04827	-2.67377	5e-05	0.00138986	yes
TCONS_00059710	LOC_Os02g18410.1	WT_L_C	WT_L_N	158.521	30.1596	-2.39399	-3.77573	5e-05	0.00138986	yes
TCONS_00047747	LOC_Os12g38760.2	WT_L_C	WT_L_N	14.7865	2.32246	-2.67056	-2.74882	5e-05	0.00138986	yes
TCONS_00047782	LOC_Os12g39220.1	WT_L_C	WT_L_N	10.0477	2.58002	-1.96141	-2.61474	5e-05	0.00138986	yes
TCONS_00057138	LOC_Os02g58790.1	WT_L_C	WT_L_N	32.3576	12.1837	-1.40915	-1.86318	0.00045	0.00970985	yes
TCONS_00106595	LOC_Os05g36010.1	WT_L_C	WT_L_N	11.3461	4.71059	-1.26822	-1.8864	0.0003	0.00687196	yes
TCONS_00072777	LOC_Os03g55100.1	WT_L_C	WT_L_N	14.8021	43.2638	1.54736	2.27795	5e-05	0.00138986	yes
TCONS_00084750	LOC_Os04g21820.1	WT_L_C	WT_L_N	12.5276	3.11344	-2.00852	-2.39627	5e-05	0.00138986	yes
TCONS_00057155	LOC_Os02g01100.3	WT_L_C	WT_L_N	3.06741	10.9361	1.834	1.641	0.0032	0.0489274	yes
TCONS_00143713	LOC_Os09g06740.1	WT_L_C	WT_L_N	11.8401	4.59809	-1.36457	-1.74748	0.0007	0.014073	yes
TCONS_00106788	LOC_Os05g37660.1	WT_L_C	WT_L_N	24.1062	6.0775	-1.98786	-2.07613	0.00025	0.00586719	yes
TCONS_00116113	LOC_Os06g11660.1	WT_L_C	WT_L_N	139.255	44.4466	-1.64758	-2.40142	5e-05	0.00138986	yes
TCONS_00104146	LOC_Os05g11720.1	WT_L_C	WT_L_N	3.99632	1.1713	-1.77056	-1.69473	0.0018	0.0306127	yes
TCONS_00094217	LOC_Os04g45860.1	WT_L_C	WT_L_N	3.02659	6.93791	1.19681	1.62144	0.0021	0.03468	yes
TCONS_00116137	LOC_Os06g11980.1	WT_L_C	WT_L_N	15.9589	67.786	2.08662	3.1314	5e-05	0.00138986	yes
TCONS_00033267	LOC_Os11g42550.1	WT_L_C	WT_L_N	302.349	131.289	-1.20346	-1.92219	0.0001	0.00261183	yes
TCONS_00118733	LOC_Os06g38660.1	WT_L_C	WT_L_N	17.2927	42.3595	1.29252	1.64155	0.0013	0.0234599	yes
TCONS_00094248	LOC_Os04g46010.1	WT_L_C	WT_L_N	20.5861	8.30623	-1.30941	-2.06661	0.0001	0.00261183	yes
TCONS_00033230	LOC_Os11g42220.1	WT_L_C	WT_L_N	4.31238	1.5442	-1.48163	-1.73113	0.00095	0.0181082	yes
TCONS_00033229	LOC_Os11g42200.1	WT_L_C	WT_L_N	4.12905	16.5241	2.00069	2.93979	5e-05	0.00138986	yes
TCONS_00008286	LOC_Os01g64110.1	WT_L_C	WT_L_N	42.5683	11.0073	-1.95132	-2.74335	5e-05	0.00138986	yes
TCONS_00094291	LOC_Os04g46110.1	WT_L_C	WT_L_N	98.7417	9.32425	-3.4046	-2.57191	0.0004	0.00879162	yes
TCONS_00094293	LOC_Os04g46130.1	WT_L_C	WT_L_N	65.9615	28.1759	-1.22716	-1.90984	0.0002	0.00482834	yes
TCONS_00021219	LOC_Os10g17260.1	WT_L_C	WT_L_N	7.51569	3.41434	-1.1383	-1.54446	0.00245	0.0393553	yes
TCONS_00008210	LOC_Os01g63540.1	WT_L_C	WT_L_N	8.86998	1.25358	-2.82288	-3.44789	5e-05	0.00138986	yes
TCONS_00011871	LOC_Os01g15020.1	WT_L_C	WT_L_N	34.0125	10.1489	-1.74474	-1.65699	0.00275	0.0432498	yes
TCONS_00047902	LOC_Os12g40550.1	WT_L_C	WT_L_N	18.0295	53.0992	1.55833	2.12611	0.00015	0.00374983	yes
TCONS_00008312	LOC_Os01g64300.1	WT_L_C	WT_L_N	6.85543	23.3932	1.77077	1.89183	0.00025	0.00586719	yes
TCONS_00008313	LOC_Os01g64310.1	WT_L_C	WT_L_N	15.2868	3.94435	-1.95442	-2.45534	5e-05	0.00138986	yes
TCONS_00008319	LOC_Os01g64360.1	WT_L_C	WT_L_N	11.7833	64.9675	2.46297	3.6217	5e-05	0.00138986	yes
TCONS_00047800	LOC_Os12g39380.1	WT_L_C	WT_L_N	31.8487	4.0794	-2.9648	-3.17883	5e-05	0.00138986	yes
TCONS_00023933	LOC_Os10g41230.1	WT_L_C	WT_L_N	39.3604	14.1889	-1.47198	-2.16377	5e-05	0.00138986	yes
TCONS_00011913	LOC_Os01g15320.1	WT_L_C	WT_L_N	38.2965	11.3601	-1.75324	-1.97119	0.0007	0.014073	yes
TCONS_00128057	LOC_Os07g11300.1	WT_L_C	WT_L_N	26.9938	88.0071	1.70499	2.66702	5e-05	0.00138986	yes
TCONS_00060872	LOC_Os02g27360.1	WT_L_C	WT_L_N	7.99684	17.4511	1.12582	1.71143	0.0004	0.00879162	yes
TCONS_00072858	LOC_Os03g55530.1	WT_L_C	WT_L_N	7.07155	3.11794	-1.18143	-1.57657	0.00175	0.0299192	yes
TCONS_00141033	LOC_Os08g28710.1	WT_L_C	WT_L_N	1.0194	8.05494	2.98215	3.62369	5e-05	0.00138986	yes
TCONS_00069200	LOC_Os03g22010.1	WT_L_C	WT_L_N	86.6283	40.9642	-1.08048	-1.72004	0.00075	0.0148838	yes
TCONS_00069239	LOC_Os03g22370.1	WT_L_C	WT_L_N	386.091	94.4047	-2.03201	-2.43076	5e-05	0.00138986	yes
TCONS_00057250	LOC_Os02g01830.1	WT_L_C	WT_L_N	1.12696	3.48072	1.62694	1.64334	0.00265	0.0419556	yes
TCONS_00131685	LOC_Os07g46520.1	WT_L_C	WT_L_N	6.61895	21.4286	1.69486	2.14211	0.0001	0.00261183	yes
TCONS_00072890	LOC_Os03g55776.1	WT_L_C	WT_L_N	66.3177	127.432	0.942257	1.50782	0.002	0.0333889	yes
TCONS_00131675	LOC_Os07g46490.1	WT_L_C	WT_L_N	5.72913	1.8317	-1.64513	-2.18062	5e-05	0.00138986	yes
TCONS_00072886	LOC_Os03g55720.2	WT_L_C	WT_L_N	464.972	235.928	-0.978794	-1.56362	0.00165	0.0285059	yes
TCONS_00096537	LOC_Os04g58734.1	WT_L_C	WT_L_N	36.0987	15.4009	-1.22893	-1.62229	0.00185	0.0313091	yes
TCONS_00096533	LOC_Os04g58710.1	WT_L_C	WT_L_N	147.143	425.418	1.53167	2.18596	5e-05	0.00138986	yes
TCONS_00118421	LOC_Os06g35560.1	WT_L_C	WT_L_N	6.91805	19.1556	1.46933	2.18215	5e-05	0.00138986	yes
TCONS_00118426	LOC_Os06g35630.1	WT_L_C	WT_L_N	35.7376	13.9242	-1.35985	-2.14148	5e-05	0.00138986	yes
TCONS_00072568	LOC_Os03g53540.1	WT_L_C	WT_L_N	28.3626	13.2786	-1.09488	-1.55915	0.00145	0.0256708	yes
TCONS_00072569	LOC_Os03g53550.1	WT_L_C	WT_L_N	2.80649	0.69178	-2.02038	-2.22669	5e-05	0.00138986	yes
TCONS_00023585	LOC_Os10g39430.1	WT_L_C	WT_L_N	17.3479	8.67172	-1.00037	-1.56605	0.00125	0.0227105	yes
TCONS_00096544	LOC_Os04g58850.1	WT_L_C	WT_L_N	122.789	238.152	0.955703	1.4865	0.0022	0.0360309	yes
TCONS_00023565	LOC_Os10g39260.1	WT_L_C	WT_L_N	11.3724	1.87298	-2.60214	-3.1768	5e-05	0.00138986	yes
TCONS_00023525	LOC_Os10g38780.1	WT_L_C	WT_L_N	68.1446	24.4076	-1.48127	-2.32379	5e-05	0.00138986	yes
TCONS_00035505	LOC_Os11g14140.1	WT_L_C	WT_L_N	331.877	104.328	-1.66952	-2.46576	5e-05	0.00138986	yes
TCONS_00035509	LOC_Os11g14190.1	WT_L_C	WT_L_N	46.4243	17.2005	-1.43243	-2.10367	5e-05	0.00138986	yes
TCONS_00023513	LOC_Os10g38630.2	WT_L_C	WT_L_N	56.5436	151.63	1.42311	2.21907	5e-05	0.00138986	yes
TCONS_00023522	LOC_Os10g38740.1	WT_L_C	WT_L_N	27.6347	67.0737	1.27926	2.0536	5e-05	0.00138986	yes
TCONS_00131389	LOC_Os07g43560.1	WT_L_C	WT_L_N	95.8283	32.2734	-1.57011	-2.46037	5e-05	0.00138986	yes
TCONS_00131391	LOC_Os07g43570.1	WT_L_C	WT_L_N	24.4937	6.72978	-1.86378	-1.99173	0.00065	0.0132176	yes
TCONS_00131392	LOC_Os07g43580.1	WT_L_C	WT_L_N	25.157	7.79373	-1.69058	-2.4625	5e-05	0.00138986	yes
TCONS_00106342	LOC_Os05g34010.1	WT_L_C	WT_L_N	4.44399	1.76232	-1.33438	-1.67631	0.0018	0.0306127	yes
TCONS_00121966	LOC_Os07g09340.1	WT_L_C	WT_L_N	40.559	79.6367	0.97341	1.51047	0.0019	0.0320088	yes
TCONS_00145934	LOC_Os09g28210.1	WT_L_C	WT_L_N	43.9561	13.4731	-1.70598	-2.51631	5e-05	0.00138986	yes
TCONS_00060529	LOC_Os02g25060.1	WT_L_C	WT_L_N	45.7838	16.2987	-1.49008	-1.75282	0.00095	0.0181082	yes
TCONS_00121986	LOC_Os07g09420.1	WT_L_C	WT_L_N	9.11558	41.7943	2.1969	3.31277	5e-05	0.00138986	yes
TCONS_00145945	LOC_Os09g28310.1	WT_L_C	WT_L_N	16.3949	34.2798	1.06411	1.64347	0.0008	0.0157104	yes
TCONS_00106543	LOC_Os05g35500.1	WT_L_C	WT_L_N	15.6023	6.69178	-1.2213	-1.66926	0.0006	0.0123672	yes
TCONS_00072669	LOC_Os03g54040.1	WT_L_C	WT_L_N	13.5937	5.81019	-1.22628	-1.68521	0.00145	0.0256708	yes
TCONS_00072687	LOC_Os03g54130.1	WT_L_C	WT_L_N	6.09946	17.8127	1.54615	2.14398	5e-05	0.00138986	yes
TCONS_00082042	LOC_Os03g61160.3	WT_L_C	WT_L_N	1.258	36.7544	4.86872	3.44445	5e-05	0.00138986	yes
TCONS_00082039	LOC_Os03g61150.2	WT_L_C	WT_L_N	126.106	304.302	1.27087	1.63141	0.00235	0.0380287	yes
TCONS_00106506	LOC_Os05g35290.1	WT_L_C	WT_L_N	9.42018	4.01931	-1.22881	-1.75586	0.0005	0.0106131	yes
TCONS_00069068	LOC_Os03g21160.1	WT_L_C	WT_L_N	0.955747	3.83708	2.00531	2.17524	5e-05	0.00138986	yes
TCONS_00082063	LOC_Os03g61360.1	WT_L_C	WT_L_N	5.62717	32.5892	2.53392	3.54809	5e-05	0.00138986	yes
TCONS_00118517	LOC_Os06g36330.1	WT_L_C	WT_L_N	7.96565	0.983369	-3.01799	-3.26747	5e-05	0.00138986	yes
TCONS_00070071	LOC_Os03g29360.1	WT_L_C	WT_L_N	31.2102	3.24087	-3.26756	-2.48117	0.00025	0.00586719	yes
TCONS_00082071	LOC_Os03g61490.1	WT_L_C	WT_L_N	4.23862	10.9909	1.37465	1.65512	0.0005	0.0106131	yes
TCONS_00094083	LOC_Os04g44830.1	WT_L_C	WT_L_N	22.7087	58.255	1.35913	2.15202	5e-05	0.00138986	yes
TCONS_00008025	LOC_Os01g62190.1	WT_L_C	WT_L_N	2.96365	11.7297	1.98472	2.32564	0.0001	0.00261183	yes
TCONS_00023638	LOC_Os10g39710.1	WT_L_C	WT_L_N	9.41134	1.62285	-2.53587	-2.56886	5e-05	0.00138986	yes
TCONS_00094059	LOC_Os04g44510.1	WT_L_C	WT_L_N	35.2392	6.1262	-2.52412	-3.57271	5e-05	0.00138986	yes
TCONS_00094058	LOC_Os04g44500.1	WT_L_C	WT_L_N	14.6997	4.21506	-1.80216	-2.3289	5e-05	0.00138986	yes
TCONS_00023633	LOC_Os10g39680.1	WT_L_C	WT_L_N	21.5368	72.7097	1.75534	2.76255	5e-05	0.00138986	yes
TCONS_00094091	LOC_Os04g44900.1	WT_L_C	WT_L_N	9.12552	18.5215	1.02122	1.59667	0.00135	0.0241897	yes
TCONS_00011624	LOC_Os01g13280.1	WT_L_C	WT_L_N	1.43932	3.99823	1.47398	1.75571	0.00055	0.0114956	yes
TCONS_00023705	LOC_Os10g39930.2	WT_L_C	WT_L_N	12.4451	4.95287	-1.32924	-1.63183	0.002	0.0333889	yes
TCONS_00011726	LOC_Os01g14050.1	WT_L_C	WT_L_N	36.9395	14.6134	-1.33787	-1.62959	0.00285	0.0445337	yes
TCONS_00047620	LOC_Os12g37690.1	WT_L_C	WT_L_N	3.27579	16.6227	2.34324	3.04064	5e-05	0.00138986	yes
TCONS_00047666	LOC_Os12g37970.3	WT_L_C	WT_L_N	9.6867	33.2157	1.77779	1.9509	0.0005	0.0106131	yes
TCONS_00143401	LOC_Os09g02770.2	WT_L_C	WT_L_N	110.195	21.008	-2.39105	-2.93073	5e-05	0.00138986	yes
TCONS_00060653	LOC_Os02g25960.1	WT_L_C	WT_L_N	3.67035	1.17912	-1.63821	-1.92981	0.00035	0.00785221	yes
TCONS_00106468	LOC_Os05g35010.1	WT_L_C	WT_L_N	6.8439	2.76902	-1.30544	-1.55211	0.0024	0.0386956	yes
TCONS_00096616	LOC_Os04g59200.1	WT_L_C	WT_L_N	189.067	18.2757	-3.3709	-5.09509	5e-05	0.00138986	yes
TCONS_00096617	LOC_Os04g59210.1	WT_L_C	WT_L_N	7.98688	1.23126	-2.6975	-3.28154	5e-05	0.00138986	yes
TCONS_00096611	LOC_Os04g59150.1	WT_L_C	WT_L_N	156.802	64.5644	-1.28014	-1.99076	0.0001	0.00261183	yes
TCONS_00118463	LOC_Os06g35940.1	WT_L_C	WT_L_N	30.8889	3.1364	-3.29991	-3.8379	5e-05	0.00138986	yes
TCONS_00118469	LOC_Os06g35970.1	WT_L_C	WT_L_N	285.74	143.382	-0.994838	-1.53146	0.00175	0.0299192	yes
TCONS_00118468	LOC_Os06g35960.1	WT_L_C	WT_L_N	3.18179	14.4982	2.18796	2.19479	0.00015	0.00374983	yes
TCONS_00072651	LOC_Os03g53860.4	WT_L_C	WT_L_N	46.767	108.587	1.21529	1.58894	0.002	0.0333889	yes
TCONS_00131442	LOC_Os07g44250.1	WT_L_C	WT_L_N	85.1756	167.441	0.975144	1.49289	0.0025	0.0400047	yes
TCONS_00069001	LOC_Os03g20700.2	WT_L_C	WT_L_N	101.179	43.0811	-1.23179	-1.57188	0.00175	0.0299192	yes
TCONS_00062981	LOC_Os02g44230.1	WT_L_C	WT_L_N	7.48837	2.23888	-1.74188	-2.05123	0.00025	0.00586719	yes
TCONS_00072333	LOC_Os03g52040.2	WT_L_C	WT_L_N	15.1519	6.64332	-1.18952	-1.57385	0.0018	0.0306127	yes
TCONS_00011395	LOC_Os01g11570.1	WT_L_C	WT_L_N	39.4113	82.2877	1.06207	1.71057	0.0007	0.014073	yes
TCONS_00133803	LOC_Os08g10070.1	WT_L_C	WT_L_N	5.45237	1.1952	-2.18964	-2.05301	0.00085	0.0165295	yes
TCONS_00072321	LOC_Os03g51970.1	WT_L_C	WT_L_N	0.561414	4.33418	2.94862	2.29401	0.002	0.0333889	yes
TCONS_00035330	LOC_Os11g11960.1	WT_L_C	WT_L_N	41.8157	7.80632	-2.42133	-3.07045	5e-05	0.00138986	yes
TCONS_00098987	LOC_Os05g19030.2	WT_L_C	WT_L_N	22.9729	9.81772	-1.22648	-1.72943	0.0005	0.0106131	yes
TCONS_00072377	LOC_Os03g52380.1	WT_L_C	WT_L_N	2.57522	8.62547	1.74391	1.7418	0.00115	0.0211905	yes
TCONS_00072378	LOC_Os03g52390.1	WT_L_C	WT_L_N	46.3539	105.591	1.18772	1.67474	0.00085	0.0165295	yes
TCONS_00011337	LOC_Os01g11010.1	WT_L_C	WT_L_N	6.58595	2.81715	-1.22516	-1.59455	0.00235	0.0380287	yes
TCONS_00025977	LOC_Os10g23240.1	WT_L_C	WT_L_N	0.996399	19.5404	4.29359	4.79214	5e-05	0.00138986	yes
TCONS_00025984	LOC_Os10g23310.1	WT_L_C	WT_L_N	0.754293	6.71588	3.15438	3.49089	5e-05	0.00138986	yes
TCONS_00011347	LOC_Os01g11160.1	WT_L_C	WT_L_N	65.1792	20.7321	-1.65254	-2.68302	5e-05	0.00138986	yes
TCONS_00011321	LOC_Os01g10890.1	WT_L_C	WT_L_N	18.9882	5.37398	-1.82104	-2.73257	5e-05	0.00138986	yes
TCONS_00013974	LOC_Os01g36720.1	WT_L_C	WT_L_N	3.429	0.893146	-1.94082	-2.0149	0.00075	0.0148838	yes
TCONS_00001990	LOC_Os01g14410.1	WT_L_C	WT_L_N	2.19274	5.82165	1.40869	1.55825	0.00245	0.0393553	yes
TCONS_00001992	LOC_Os01g14440.1	WT_L_C	WT_L_N	20.3989	53.7948	1.39897	1.92573	0.0001	0.00261183	yes
TCONS_00118188	LOC_Os06g32600.1	WT_L_C	WT_L_N	3.62967	14.6489	2.01289	2.45589	5e-05	0.00138986	yes
TCONS_00050909	LOC_Os02g14440.1	WT_L_C	WT_L_N	164.195	64.8157	-1.34099	-2.0504	0.00015	0.00374983	yes
TCONS_00131169	LOC_Os07g41200.1	WT_L_C	WT_L_N	35.2529	16.0431	-1.13579	-1.81616	0.0003	0.00687196	yes
TCONS_00145744	LOC_Os09g26960.1	WT_L_C	WT_L_N	79.5208	34.255	-1.21502	-1.89574	0.00025	0.00586719	yes
TCONS_00145732	LOC_Os09g26810.1	WT_L_C	WT_L_N	53.5187	20.1833	-1.40688	-2.07847	5e-05	0.00138986	yes
TCONS_00106160	LOC_Os05g32630.1	WT_L_C	WT_L_N	29.9445	67.279	1.16787	1.88617	0.0002	0.00482834	yes
TCONS_00047309	LOC_Os12g34510.1	WT_L_C	WT_L_N	16.4569	41.5514	1.3362	1.88969	5e-05	0.00138986	yes
TCONS_00047311	LOC_Os12g34524.1	WT_L_C	WT_L_N	32.0515	12.5974	-1.34727	-1.97296	5e-05	0.00138986	yes
TCONS_00059321	LOC_Os02g14770.2	WT_L_C	WT_L_N	62.4364	145.716	1.2227	1.6944	0.0015	0.0263865	yes
TCONS_00096414	LOC_Os04g58030.1	WT_L_C	WT_L_N	1.12777	10.5396	3.22426	3.33821	5e-05	0.00138986	yes
TCONS_00108972	LOC_Os06g01966.1	WT_L_C	WT_L_N	23.8087	6.75348	-1.81779	-2.47901	5e-05	0.00138986	yes
TCONS_00023496	LOC_Os10g38470.1	WT_L_C	WT_L_N	41.3829	97.251	1.23268	1.9237	0.00015	0.00374983	yes
TCONS_00072453	LOC_Os03g52940.1	WT_L_C	WT_L_N	4.1315	0.581427	-2.829	-2.40773	0.0002	0.00482834	yes
TCONS_00121943	LOC_Os07g09050.1	WT_L_C	WT_L_N	0.605673	2.19411	1.85702	1.78676	0.00175	0.0299192	yes
TCONS_00072446	LOC_Os03g52860.1	WT_L_C	WT_L_N	3.74729	0.551839	-2.76353	-3.14894	5e-05	0.00138986	yes
TCONS_00106339	LOC_Os05g33960.1	WT_L_C	WT_L_N	1.59129	4.96341	1.64114	1.9432	0.00025	0.00586719	yes
TCONS_00035459	LOC_Os11g13870.1	WT_L_C	WT_L_N	10.6212	3.74747	-1.50296	-1.92378	0.00025	0.00586719	yes
TCONS_00035440	LOC_Os11g13750.1	WT_L_C	WT_L_N	62.6789	19.2859	-1.70043	-2.52542	5e-05	0.00138986	yes
TCONS_00131292	LOC_Os07g42860.1	WT_L_C	WT_L_N	0.904279	3.17557	1.81218	1.99101	0.0001	0.00261183	yes
TCONS_00131262	LOC_Os07g42510.1	WT_L_C	WT_L_N	166.533	81.0406	-1.03909	-1.6134	0.00135	0.0241897	yes
TCONS_00133886	LOC_Os08g10310.1	WT_L_C	WT_L_N	13.2738	1.2901	-3.36302	-2.38355	0.0003	0.00687196	yes
TCONS_00131203	LOC_Os07g41630.1	WT_L_C	WT_L_N	37.9969	14.0616	-1.43412	-1.64687	0.00195	0.0327042	yes
TCONS_00118274	LOC_Os06g33720.1	WT_L_C	WT_L_N	24.3633	10.0556	-1.27671	-1.89925	0.00045	0.00970985	yes
TCONS_00106290	LOC_Os05g33630.1	WT_L_C	WT_L_N	83.2092	20.5303	-2.01899	-1.83296	0.0018	0.0306127	yes
TCONS_00059414	LOC_Os02g15550.2	WT_L_C	WT_L_N	56.7197	118.022	1.05713	1.53803	0.0018	0.0306127	yes
TCONS_00118209	LOC_Os06g32990.1	WT_L_C	WT_L_N	22.0605	0.772683	-4.83545	-5.36508	5e-05	0.00138986	yes
TCONS_00145815	LOC_Os09g27580.2	WT_L_C	WT_L_N	10.4464	2.81928	-1.88961	-2.0894	0.0003	0.00687196	yes
TCONS_00023155	LOC_Os10g36100.1	WT_L_C	WT_L_N	11.4276	180.472	3.98117	5.41097	5e-05	0.00138986	yes
TCONS_00023158	LOC_Os10g36180.1	WT_L_C	WT_L_N	0.718938	9.95836	3.79197	4.30921	5e-05	0.00138986	yes
TCONS_00062746	LOC_Os02g42620.1	WT_L_C	WT_L_N	6.73509	1.76117	-1.93516	-2.05549	0.00035	0.00785221	yes
TCONS_00047134	LOC_Os12g32610.1	WT_L_C	WT_L_N	1.10547	6.06475	2.45579	2.34926	5e-05	0.00138986	yes
TCONS_00037773	LOC_Os11g37210.1	WT_L_C	WT_L_N	2.00483	8.87438	2.14617	2.14683	0.0005	0.0106131	yes
TCONS_00011140	LOC_Os01g09800.1	WT_L_C	WT_L_N	13.701	2.08299	-2.71755	-2.58037	5e-05	0.00138986	yes
TCONS_00023135	LOC_Os10g35950.1	WT_L_C	WT_L_N	21.8417	7.06482	-1.62836	-2.41178	5e-05	0.00138986	yes
TCONS_00011154	LOC_Os01g09880.1	WT_L_C	WT_L_N	139.319	71.8946	-0.954437	-1.53717	0.00195	0.0327042	yes
TCONS_00047155	LOC_Os12g32760.1	WT_L_C	WT_L_N	3.88569	29.0403	2.90182	4.18682	5e-05	0.00138986	yes
TCONS_00023125	LOC_Os10g35770.3	WT_L_C	WT_L_N	7.30012	26.8511	1.87899	1.64171	0.0018	0.0306127	yes
TCONS_00025772	LOC_Os10g21590.2	WT_L_C	WT_L_N	2.8362	10.9979	1.9552	2.3968	5e-05	0.00138986	yes
TCONS_00011119	LOC_Os01g09700.1	WT_L_C	WT_L_N	25.0373	3.20182	-2.96711	-4.13137	5e-05	0.00138986	yes
TCONS_00059166	LOC_Os02g13510.1	WT_L_C	WT_L_N	88.0407	23.8091	-1.88666	-2.50832	5e-05	0.00138986	yes
TCONS_00011114	LOC_Os01g09640.1	WT_L_C	WT_L_N	48.2168	108.999	1.1767	1.88299	0.0002	0.00482834	yes
TCONS_00047197	LOC_Os12g33150.1	WT_L_C	WT_L_N	390.319	33.1565	-3.55729	-3.20732	5e-05	0.00138986	yes
TCONS_00059190	LOC_Os02g13660.1	WT_L_C	WT_L_N	178.063	34.5243	-2.36671	-3.46121	5e-05	0.00138986	yes
TCONS_00072185	LOC_Os03g50870.1	WT_L_C	WT_L_N	68.325	135.785	0.990841	1.5544	0.00275	0.0432498	yes
TCONS_00001736	LOC_Os01g12690.1	WT_L_C	WT_L_N	0.91289	3.21536	1.81647	1.79482	0.0009	0.0173122	yes
TCONS_00001751	LOC_Os01g12760.1	WT_L_C	WT_L_N	6.82945	14.854	1.12102	1.63192	0.00125	0.0227105	yes
TCONS_00072188	LOC_Os03g50960.1	WT_L_C	WT_L_N	46.5856	109.867	1.2378	1.92181	5e-05	0.00138986	yes
TCONS_00145564	LOC_Os09g26370.1	WT_L_C	WT_L_N	68.7433	18.552	-1.88965	-2.94744	5e-05	0.00138986	yes
TCONS_00035157	LOC_Os11g10470.1	WT_L_C	WT_L_N	3.78311	30.6119	3.01645	3.62436	5e-05	0.00138986	yes
TCONS_00047102	LOC_Os12g32260.1	WT_L_C	WT_L_N	4.81554	1.13785	-2.08138	-2.1427	0.00045	0.00970985	yes
TCONS_00074714	LOC_Os03g04570.1	WT_L_C	WT_L_N	43.7033	20.2409	-1.11047	-1.79852	0.0003	0.00687196	yes
TCONS_00035143	LOC_Os11g10420.1	WT_L_C	WT_L_N	14.2286	5.70967	-1.31732	-1.65242	0.0016	0.0278196	yes
TCONS_00023274	LOC_Os10g36650.1	WT_L_C	WT_L_N	34.0335	12.2656	-1.47234	-1.87509	0.00095	0.0181082	yes
TCONS_00050888	LOC_Os02g14170.1	WT_L_C	WT_L_N	54.9353	20.4018	-1.42904	-2.00477	0.00015	0.00374983	yes
TCONS_00062893	LOC_Os02g43660.1	WT_L_C	WT_L_N	36.1021	17.9761	-1.006	-1.49884	0.0032	0.0489274	yes
TCONS_00059255	LOC_Os02g14130.1	WT_L_C	WT_L_N	71.5627	21.0684	-1.76413	-2.0903	0.00035	0.00785221	yes
TCONS_00074870	LOC_Os03g05570.1	WT_L_C	WT_L_N	14.8218	2.76184	-2.42402	-2.86912	5e-05	0.00138986	yes
TCONS_00074863	LOC_Os03g05520.1	WT_L_C	WT_L_N	29.1891	60.728	1.05693	1.60396	0.00115	0.0211905	yes
TCONS_00074865	LOC_Os03g05530.1	WT_L_C	WT_L_N	7.52126	1.58854	-2.24328	-2.64468	5e-05	0.00138986	yes
TCONS_00121714	LOC_Os07g07920.1	WT_L_C	WT_L_N	18.4839	6.3236	-1.54745	-2.0965	5e-05	0.00138986	yes
TCONS_00086888	LOC_Os04g41229.1	WT_L_C	WT_L_N	65.0328	20.4806	-1.66691	-2.18088	5e-05	0.00138986	yes
TCONS_00072239	LOC_Os03g51350.1	WT_L_C	WT_L_N	1.2541	25.9491	4.37096	3.88929	5e-05	0.00138986	yes
TCONS_00011220	LOC_Os01g10320.1	WT_L_C	WT_L_N	1.74764	5.1787	1.56718	1.7203	0.0013	0.0234599	yes
TCONS_00011230	LOC_Os01g10450.2	WT_L_C	WT_L_N	10.2026	4.58234	-1.15479	-1.65749	0.0015	0.0263865	yes
TCONS_00084228	LOC_Os04g15840.1	WT_L_C	WT_L_N	3.08236	0.782569	-1.97775	-1.97492	0.00025	0.00586719	yes
TCONS_00001883	LOC_Os01g13130.1	WT_L_C	WT_L_N	6.00628	23.1516	1.94657	2.46277	5e-05	0.00138986	yes
TCONS_00001881	LOC_Os01g13120.1	WT_L_C	WT_L_N	3.7171	1.17273	-1.66431	-1.70832	0.00225	0.0366975	yes
TCONS_00001825	LOC_Os01g13030.2	WT_L_C	WT_L_N	123.047	56.812	-1.11494	-1.79177	0.0002	0.00482834	yes
TCONS_00001908	LOC_Os01g13320.1	WT_L_C	WT_L_N	4.99204	2.22868	-1.16344	-1.46683	0.0029	0.045164	yes
TCONS_00131070	LOC_Os07g40290.1	WT_L_C	WT_L_N	2.24653	8.40873	1.90419	2.46354	5e-05	0.00138986	yes
TCONS_00106063	LOC_Os05g31750.1	WT_L_C	WT_L_N	97.1206	24.0889	-2.01141	-2.85829	5e-05	0.00138986	yes
TCONS_00131012	LOC_Os07g39740.1	WT_L_C	WT_L_N	0.59244	2.57384	2.11918	2.15839	0.00025	0.00586719	yes
TCONS_00106084	LOC_Os05g31910.2	WT_L_C	WT_L_N	2.80303	0.625	-2.16506	-1.91831	0.00215	0.0353541	yes
TCONS_00131032	LOC_Os07g39860.1	WT_L_C	WT_L_N	1.77748	5.94167	1.74103	1.75399	0.00175	0.0299192	yes
TCONS_00133624	LOC_Os08g09080.2	WT_L_C	WT_L_N	6.38475	0.542152	-3.55786	-3.40934	5e-05	0.00138986	yes
TCONS_00133623	LOC_Os08g09060.1	WT_L_C	WT_L_N	28.7683	4.71783	-2.60828	-3.56178	5e-05	0.00138986	yes
TCONS_00050829	LOC_Os02g13710.1	WT_L_C	WT_L_N	5.3008	1.69173	-1.64771	-1.69385	0.00175	0.0299192	yes
TCONS_00106055	LOC_Os05g31620.1	WT_L_C	WT_L_N	19.9827	43.1855	1.1118	1.51803	0.0032	0.0489274	yes
TCONS_00133650	LOC_Os08g09270.1	WT_L_C	WT_L_N	32.478	16.5861	-0.969482	-1.59853	0.0015	0.0263865	yes
TCONS_00050837	LOC_Os02g13800.1	WT_L_C	WT_L_N	0.529263	4.60884	3.12235	3.17506	5e-05	0.00138986	yes
TCONS_00121632	LOC_Os07g07320.1	WT_L_C	WT_L_N	61.0503	24.9182	-1.2928	-1.92686	0.00015	0.00374983	yes
TCONS_00133616	LOC_Os08g08990.1	WT_L_C	WT_L_N	4.35998	1.45223	-1.58606	-1.67639	0.0021	0.03468	yes
TCONS_00133618	LOC_Os08g09010.1	WT_L_C	WT_L_N	17.3208	7.47404	-1.21254	-1.70113	0.0011	0.0204365	yes
TCONS_00121639	LOC_Os07g07410.2	WT_L_C	WT_L_N	55.0952	149.298	1.4382	2.0303	5e-05	0.00138986	yes
TCONS_00049891	LOC_Os02g07230.1	WT_L_C	WT_L_N	70.1789	33.7738	-1.05513	-1.57719	0.00195	0.0327042	yes
TCONS_00062532	LOC_Os02g40514.1	WT_L_C	WT_L_N	52.3791	102.182	0.964084	1.53365	0.00195	0.0327042	yes
TCONS_00062552	LOC_Os02g40784.1	WT_L_C	WT_L_N	9.62917	44.7889	2.21766	3.49561	5e-05	0.00138986	yes
TCONS_00013537	LOC_Os01g32780.1	WT_L_C	WT_L_N	26.2493	244.657	3.22041	5.02046	5e-05	0.00138986	yes
TCONS_00001569	LOC_Os01g11650.1	WT_L_C	WT_L_N	62.4247	131.943	1.07972	1.67649	0.00075	0.0148838	yes
TCONS_00001577	LOC_Os01g11730.1	WT_L_C	WT_L_N	14.1593	1.06183	-3.73713	-4.34184	5e-05	0.00138986	yes
TCONS_00001572	LOC_Os01g11670.1	WT_L_C	WT_L_N	0.571816	1.86152	1.70286	1.6795	0.00205	0.0340731	yes
TCONS_00086540	LOC_Os04g38600.3	WT_L_C	WT_L_N	555.451	224.99	-1.3038	-1.82356	0.00035	0.00785221	yes
TCONS_00086506	LOC_Os04g38220.1	WT_L_C	WT_L_N	73.8363	25.0443	-1.55985	-2.53773	5e-05	0.00138986	yes
TCONS_00013535	LOC_Os01g32770.1	WT_L_C	WT_L_N	95.6602	218.032	1.18855	1.85464	0.00045	0.00970985	yes
TCONS_00062568	LOC_Os02g40840.1	WT_L_C	WT_L_N	10.5286	4.27378	-1.30072	-1.89829	0.0001	0.00261183	yes
TCONS_00086577	LOC_Os04g38720.1	WT_L_C	WT_L_N	45.2972	22.6087	-1.00254	-1.51594	0.00265	0.0419556	yes
TCONS_00086545	LOC_Os04g38640.1	WT_L_C	WT_L_N	14.9673	5.50633	-1.44265	-1.87357	0.00065	0.0132176	yes
TCONS_00086561	LOC_Os04g38680.1	WT_L_C	WT_L_N	6.65214	42.7124	2.68276	2.7644	5e-05	0.00138986	yes
TCONS_00086597	LOC_Os04g38920.1	WT_L_C	WT_L_N	23.9525	8.89941	-1.42839	-2.08856	0.0001	0.00261183	yes
TCONS_00121389	LOC_Os07g04930.1	WT_L_C	WT_L_N	28.1135	2.90166	-3.27631	-3.69999	5e-05	0.00138986	yes
TCONS_00121390	LOC_Os07g04950.1	WT_L_C	WT_L_N	23.3291	4.25617	-2.4545	-2.91538	5e-05	0.00138986	yes
TCONS_00121391	LOC_Os07g04960.1	WT_L_C	WT_L_N	27.2889	6.59905	-2.04798	-2.60826	5e-05	0.00138986	yes
TCONS_00145353	LOC_Os09g24810.1	WT_L_C	WT_L_N	24.115	3.753	-2.68382	-2.93954	5e-05	0.00138986	yes
TCONS_00108387	LOC_Os05g51160.1	WT_L_C	WT_L_N	10.4861	3.18858	-1.71749	-2.07428	5e-05	0.00138986	yes
TCONS_00037675	LOC_Os11g36160.1	WT_L_C	WT_L_N	5.59103	1.36775	-2.0313	-2.4675	5e-05	0.00138986	yes
TCONS_00086604	LOC_Os04g39010.1	WT_L_C	WT_L_N	20.3496	3.45843	-2.55681	-2.79472	5e-05	0.00138986	yes
TCONS_00023034	LOC_Os10g35460.1	WT_L_C	WT_L_N	12.5216	1.30496	-3.26234	-3.96525	5e-05	0.00138986	yes
TCONS_00025680	LOC_Os10g21130.1	WT_L_C	WT_L_N	10.0374	3.40753	-1.55859	-1.9673	0.00015	0.00374983	yes
TCONS_00037627	LOC_Os11g35540.1	WT_L_C	WT_L_N	6.99245	1.46914	-2.25083	-3.04828	5e-05	0.00138986	yes
TCONS_00062665	LOC_Os02g42150.1	WT_L_C	WT_L_N	7.85084	2.13787	-1.87668	-2.36084	0.0001	0.00261183	yes
TCONS_00086655	LOC_Os04g39610.1	WT_L_C	WT_L_N	19.8799	8.88373	-1.16207	-1.86459	5e-05	0.00138986	yes
TCONS_00060008	LOC_Os02g20850.1	WT_L_C	WT_L_N	10.7434	4.40981	-1.28467	-1.63042	0.00145	0.0256708	yes
TCONS_00074684	LOC_Os03g04310.1	WT_L_C	WT_L_N	9.27462	2.13313	-2.12032	-2.5879	5e-05	0.00138986	yes
TCONS_00072001	LOC_Os03g49380.3	WT_L_C	WT_L_N	22.667	70.0754	1.62832	1.56585	0.0028	0.0438917	yes
TCONS_00001671	LOC_Os01g12440.1	WT_L_C	WT_L_N	1.28114	3.30016	1.36511	1.55621	0.00235	0.0380287	yes
TCONS_00047076	LOC_Os12g31860.1	WT_L_C	WT_L_N	10.9422	33.0437	1.59447	2.37992	5e-05	0.00138986	yes
TCONS_00096017	LOC_Os04g56100.1	WT_L_C	WT_L_N	67.0966	24.4586	-1.4559	-2.1304	5e-05	0.00138986	yes
TCONS_00098692	LOC_Os05g15880.1	WT_L_C	WT_L_N	2.81531	44.5041	3.98257	4.91345	5e-05	0.00138986	yes
TCONS_00098691	LOC_Os05g15850.1	WT_L_C	WT_L_N	26.5674	4.25873	-2.64116	-3.53158	5e-05	0.00138986	yes
TCONS_00096044	LOC_Os04g56400.1	WT_L_C	WT_L_N	408.621	180.78	-1.17653	-1.51818	0.0026	0.0413108	yes
TCONS_00121470	LOC_Os07g05940.1	WT_L_C	WT_L_N	2.31279	19.9796	3.11083	4.18997	5e-05	0.00138986	yes
TCONS_00145439	LOC_Os09g25570.1	WT_L_C	WT_L_N	10.6878	5.1276	-1.0596	-1.51784	0.0026	0.0413108	yes
TCONS_00145434	LOC_Os09g25550.1	WT_L_C	WT_L_N	3.71531	1.77161	-1.06842	-1.531	0.0017	0.0292125	yes
TCONS_00121423	LOC_Os07g05360.1	WT_L_C	WT_L_N	296.037	137.657	-1.1047	-1.57712	0.0023	0.0373627	yes
TCONS_00050605	LOC_Os02g12380.1	WT_L_C	WT_L_N	1.72032	7.66393	2.15541	2.33888	5e-05	0.00138986	yes
TCONS_00108407	LOC_Os05g51240.1	WT_L_C	WT_L_N	42.052	14.798	-1.50678	-2.32071	5e-05	0.00138986	yes
TCONS_00062610	LOC_Os02g41680.1	WT_L_C	WT_L_N	35.8263	9.30613	-1.94477	-3.09885	5e-05	0.00138986	yes
TCONS_00027997	LOC_Os10g40740.1	WT_L_C	WT_L_N	45.5355	6.18965	-2.87906	-2.54885	5e-05	0.00138986	yes
TCONS_00001368	LOC_Os01g10210.1	WT_L_C	WT_L_N	24.117	11.562	-1.06066	-1.4934	0.0016	0.0278196	yes
TCONS_00027975	LOC_Os10g40620.1	WT_L_C	WT_L_N	28.3747	7.08002	-2.00278	-3.05494	5e-05	0.00138986	yes
TCONS_00027963	LOC_Os10g40600.1	WT_L_C	WT_L_N	200.056	34.1142	-2.55196	-3.90545	5e-05	0.00138986	yes
TCONS_00001324	LOC_Os01g09830.1	WT_L_C	WT_L_N	60.1364	18.1062	-1.73176	-2.31432	5e-05	0.00138986	yes
TCONS_00050320	LOC_Os02g10350.1	WT_L_C	WT_L_N	32.7855	104.877	1.67757	1.73701	0.00245	0.0393553	yes
TCONS_00027935	LOC_Os10g40430.1	WT_L_C	WT_L_N	6.15251	1.201	-2.35694	-2.23543	0.00045	0.00970985	yes
TCONS_00027941	LOC_Os10g40520.1	WT_L_C	WT_L_N	14.1485	1.18494	-3.57777	-3.38124	5e-05	0.00138986	yes
TCONS_00076991	LOC_Os03g18600.1	WT_L_C	WT_L_N	216.203	31.2091	-2.79235	-4.25384	5e-05	0.00138986	yes
TCONS_00074323	LOC_Os03g01820.1	WT_L_C	WT_L_N	6.93009	20.9114	1.59334	2.20802	5e-05	0.00138986	yes
TCONS_00088963	LOC_Os04g55710.1	WT_L_C	WT_L_N	307.045	45.9815	-2.73932	-3.89395	5e-05	0.00138986	yes
TCONS_00074352	LOC_Os03g02040.1	WT_L_C	WT_L_N	170.133	52.5721	-1.69429	-2.71063	5e-05	0.00138986	yes
TCONS_00015903	LOC_Os01g52730.1	WT_L_C	WT_L_N	2.75627	9.14439	1.73017	2.1101	5e-05	0.00138986	yes
TCONS_00074385	LOC_Os03g02330.1	WT_L_C	WT_L_N	25.9643	10.8128	-1.2638	-1.88447	0.0002	0.00482834	yes
TCONS_00074374	LOC_Os03g02190.1	WT_L_C	WT_L_N	33.5122	7.11352	-2.23605	-3.37279	5e-05	0.00138986	yes
TCONS_00003903	LOC_Os01g32460.1	WT_L_C	WT_L_N	97.6296	16.4043	-2.57324	-3.86675	5e-05	0.00138986	yes
TCONS_00086363	LOC_Os04g36770.1	WT_L_C	WT_L_N	9.05733	0.987449	-3.19731	-3.03021	5e-05	0.00138986	yes
TCONS_00108186	LOC_Os05g49700.1	WT_L_C	WT_L_N	14.2845	30.4165	1.09041	1.62204	0.00115	0.0211905	yes
TCONS_00108190	LOC_Os05g49730.1	WT_L_C	WT_L_N	1.04022	14.7239	3.8232	4.14074	5e-05	0.00138986	yes
TCONS_00135796	LOC_Os08g29370.1	WT_L_C	WT_L_N	52.7035	13.7996	-1.93327	-2.65086	5e-05	0.00138986	yes
TCONS_00108126	LOC_Os05g49170.1	WT_L_C	WT_L_N	7.77887	24.0647	1.62929	2.31842	5e-05	0.00138986	yes
TCONS_00135759	LOC_Os08g29020.1	WT_L_C	WT_L_N	6.73612	1.7573	-1.93856	-2.3179	0.0001	0.00261183	yes
TCONS_00108148	LOC_Os05g49320.1	WT_L_C	WT_L_N	14.5186	2.70623	-2.42355	-2.73857	5e-05	0.00138986	yes
TCONS_00121121	LOC_Os07g02440.1	WT_L_C	WT_L_N	2.56894	0.820412	-1.64675	-1.72656	0.00195	0.0327042	yes
TCONS_00123713	LOC_Os07g26660.1	WT_L_C	WT_L_N	6.66428	1.06012	-2.65223	-2.78408	5e-05	0.00138986	yes
TCONS_00064904	LOC_Os02g56440.1	WT_L_C	WT_L_N	8.0077	25.8705	1.69185	2.37257	5e-05	0.00138986	yes
TCONS_00001439	LOC_Os01g10580.1	WT_L_C	WT_L_N	88.0809	44.938	-0.970894	-1.54476	0.00245	0.0393553	yes
TCONS_00074402	LOC_Os03g02420.1	WT_L_C	WT_L_N	46.8545	90.8075	0.954623	1.48104	0.00315	0.0483105	yes
TCONS_00062430	LOC_Os02g39930.1	WT_L_C	WT_L_N	52.4746	324.296	2.62762	4.18602	5e-05	0.00138986	yes
TCONS_00074464	LOC_Os03g02874.1	WT_L_C	WT_L_N	0.657777	6.50965	3.30691	3.15573	5e-05	0.00138986	yes
TCONS_00133286	LOC_Os08g06530.1	WT_L_C	WT_L_N	89.48	42.4212	-1.07678	-1.73204	0.0003	0.00687196	yes
TCONS_00086495	LOC_Os04g37980.1	WT_L_C	WT_L_N	35.3698	7.60642	-2.21723	-2.88365	5e-05	0.00138986	yes
TCONS_00121257	LOC_Os07g03730.1	WT_L_C	WT_L_N	29.6003	82.2641	1.47465	2.3567	5e-05	0.00138986	yes
TCONS_00145224	LOC_Os09g23560.1	WT_L_C	WT_L_N	13.5455	3.02203	-2.16422	-2.88431	5e-05	0.00138986	yes
TCONS_00108295	LOC_Os05g50500.1	WT_L_C	WT_L_N	5.92339	1.71766	-1.78598	-2.02354	0.00025	0.00586719	yes
TCONS_00145209	LOC_Os09g23350.1	WT_L_C	WT_L_N	87.1315	43.5629	-1.00009	-1.5251	0.0016	0.0278196	yes
TCONS_00121280	LOC_Os07g04110.1	WT_L_C	WT_L_N	2.66341	0.620016	-2.1029	-2.03628	0.0008	0.0157104	yes
TCONS_00098382	LOC_Os05g12640.1	WT_L_C	WT_L_N	26.1545	1.99648	-3.71153	-4.36858	5e-05	0.00138986	yes
TCONS_00098380	LOC_Os05g12630.1	WT_L_C	WT_L_N	31.9367	9.25524	-1.78687	-2.26316	5e-05	0.00138986	yes
TCONS_00135851	LOC_Os08g29720.2	WT_L_C	WT_L_N	27.8933	55.32	0.987884	1.57444	0.00245	0.0393553	yes
TCONS_00108269	LOC_Os05g50380.2	WT_L_C	WT_L_N	4.57345	39.4289	3.1079	3.05867	5e-05	0.00138986	yes
TCONS_00121228	LOC_Os07g03279.1	WT_L_C	WT_L_N	8.36247	2.81471	-1.57094	-1.70804	0.00275	0.0432498	yes
TCONS_00108202	LOC_Os05g49770.1	WT_L_C	WT_L_N	78.338	35.8229	-1.12883	-1.72619	0.0008	0.0157104	yes
TCONS_00108218	LOC_Os05g49900.1	WT_L_C	WT_L_N	6.16312	23.7584	1.9467	2.2577	0.0001	0.00261183	yes
TCONS_00013102	LOC_Os01g27360.1	WT_L_C	WT_L_N	13.8586	4.97433	-1.47821	-1.97223	0.0002	0.00482834	yes
TCONS_00015778	LOC_Os01g51540.1	WT_L_C	WT_L_N	16.1234	35.2432	1.12819	1.71075	0.00045	0.00970985	yes
TCONS_00027734	LOC_Os10g39030.1	WT_L_C	WT_L_N	91.6586	31.6147	-1.53567	-2.26502	5e-05	0.00138986	yes
TCONS_00027730	LOC_Os10g39020.1	WT_L_C	WT_L_N	4.54693	1.75682	-1.37193	-1.65682	0.00105	0.0196605	yes
TCONS_00027704	LOC_Os10g38870.1	WT_L_C	WT_L_N	25.3504	103.374	2.02779	1.98441	0.00025	0.00586719	yes
TCONS_00015716	LOC_Os01g50910.1	WT_L_C	WT_L_N	0.687862	11.6225	4.07866	3.78312	5e-05	0.00138986	yes
TCONS_00027702	LOC_Os10g38870.1	WT_L_C	WT_L_N	8.74096	35.3371	2.01532	2.40432	5e-05	0.00138986	yes
TCONS_00076703	LOC_Os03g17060.1	WT_L_C	WT_L_N	5.7055	13.4634	1.23862	1.58966	0.002	0.0333889	yes
TCONS_00076706	LOC_Os03g17100.1	WT_L_C	WT_L_N	128.376	277.104	1.11005	1.68307	0.00085	0.0165295	yes
TCONS_00064755	LOC_Os02g55320.1	WT_L_C	WT_L_N	12.3737	24.2067	0.968128	1.57235	0.00125	0.0227105	yes
TCONS_00076721	LOC_Os03g17260.1	WT_L_C	WT_L_N	0.603005	2.0043	1.73285	1.69927	0.0017	0.0292125	yes
TCONS_00052793	LOC_Os02g30050.1	WT_L_C	WT_L_N	203.811	450.713	1.14498	1.83676	5e-05	0.00138986	yes
TCONS_00064766	LOC_Os02g55410.1	WT_L_C	WT_L_N	1.05164	2.56631	1.28706	1.51026	0.00265	0.0419556	yes
TCONS_00088756	LOC_Os04g53930.1	WT_L_C	WT_L_N	4.52152	26.9722	2.57659	2.65683	5e-05	0.00138986	yes
TCONS_00088759	LOC_Os04g53950.2	WT_L_C	WT_L_N	8.02417	24.2745	1.59702	2.20267	5e-05	0.00138986	yes
TCONS_00052799	LOC_Os02g30100.1	WT_L_C	WT_L_N	1.34408	12.1306	3.17397	3.8581	5e-05	0.00138986	yes
TCONS_00088762	LOC_Os04g53990.1	WT_L_C	WT_L_N	2.49362	6.96624	1.48214	2.02521	0.0001	0.00261183	yes
TCONS_00074102	LOC_Os03g63850.1	WT_L_C	WT_L_N	9.47704	20.1551	1.08863	1.54726	0.0028	0.0438917	yes
TCONS_00076797	LOC_Os03g17790.1	WT_L_C	WT_L_N	17.0303	290.493	4.09233	5.82154	5e-05	0.00138986	yes
TCONS_00098117	LOC_Os05g09480.1	WT_L_C	WT_L_N	6.24105	2.24332	-1.47615	-1.67382	0.0018	0.0306127	yes
TCONS_00050184	LOC_Os02g09250.1	WT_L_C	WT_L_N	3.00647	7.44866	1.30891	1.70533	0.0013	0.0234599	yes
TCONS_00086049	LOC_Os04g34170.3	WT_L_C	WT_L_N	59.0305	191.65	1.69894	2.64934	5e-05	0.00138986	yes
TCONS_00111577	LOC_Os06g24730.1	WT_L_C	WT_L_N	52.3525	126.848	1.27678	1.90958	0.0001	0.00261183	yes
TCONS_00062081	LOC_Os02g37654.1	WT_L_C	WT_L_N	11.7217	2.08224	-2.49297	-2.84297	5e-05	0.00138986	yes
TCONS_00062084	LOC_Os02g37700.1	WT_L_C	WT_L_N	36.1717	11.1782	-1.69418	-2.61163	5e-05	0.00138986	yes
TCONS_00062083	LOC_Os02g37690.1	WT_L_C	WT_L_N	75.1625	32.3185	-1.21765	-1.98183	5e-05	0.00138986	yes
TCONS_00123549	LOC_Os07g25430.1	WT_L_C	WT_L_N	607.431	135.215	-2.16746	-1.8645	0.0005	0.0106131	yes
TCONS_00135565	LOC_Os08g26710.1	WT_L_C	WT_L_N	29.4551	4.69601	-2.64901	-3.93503	5e-05	0.00138986	yes
TCONS_00037197	LOC_Os11g32650.1	WT_L_C	WT_L_N	228.927	38.8255	-2.55981	-3.498	5e-05	0.00138986	yes
TCONS_00086072	LOC_Os04g34270.1	WT_L_C	WT_L_N	12.1137	0.902886	-3.74595	-4.55078	5e-05	0.00138986	yes
TCONS_00086075	LOC_Os04g34290.1	WT_L_C	WT_L_N	3.778	0.786554	-2.26401	-2.53846	5e-05	0.00138986	yes
TCONS_00111559	LOC_Os06g24404.1	WT_L_C	WT_L_N	19.7317	9.60483	-1.03869	-1.52574	0.00285	0.0445337	yes
TCONS_00013186	LOC_Os01g28500.1	WT_L_C	WT_L_N	41.5869	309.186	2.89427	4.4964	5e-05	0.00138986	yes
TCONS_00039791	LOC_Os12g07110.1	WT_L_C	WT_L_N	26.1055	8.42998	-1.63075	-2.07492	0.00035	0.00785221	yes
TCONS_00013162	LOC_Os01g28030.1	WT_L_C	WT_L_N	89.9803	48.6616	-0.886824	-1.44985	0.0024	0.0386956	yes
TCONS_00111520	LOC_Os06g23684.1	WT_L_C	WT_L_N	5.04447	13.3599	1.40513	1.92649	0.00015	0.00374983	yes
TCONS_00027782	LOC_Os10g39520.1	WT_L_C	WT_L_N	19.7447	8.1233	-1.28133	-1.51164	0.0032	0.0489274	yes
TCONS_00013224	LOC_Os01g29104.1	WT_L_C	WT_L_N	0.520448	3.43806	2.72377	2.21807	0.0004	0.00879162	yes
TCONS_00001245	LOC_Os01g09300.2	WT_L_C	WT_L_N	6.69866	26.6384	1.99156	1.66382	0.00285	0.0445337	yes
TCONS_00015893	LOC_Os01g52550.1	WT_L_C	WT_L_N	30.0572	12.2066	-1.30004	-2.04875	5e-05	0.00138986	yes
TCONS_00040866	LOC_Os12g17910.1	WT_L_C	WT_L_N	137.679	67.6733	-1.02465	-1.52904	0.0024	0.0386956	yes
TCONS_00001224	LOC_Os01g09220.1	WT_L_C	WT_L_N	1.86075	9.5919	2.36593	2.35067	5e-05	0.00138986	yes
TCONS_00052846	LOC_Os02g30380.1	WT_L_C	WT_L_N	9.16402	1.66964	-2.45645	-2.6563	5e-05	0.00138986	yes
TCONS_00049206	LOC_Os02g03720.1	WT_L_C	WT_L_N	10.2018	3.6597	-1.47903	-1.62511	0.00315	0.0483105	yes
TCONS_00076805	LOC_Os03g17800.1	WT_L_C	WT_L_N	6.5315	19.347	1.56662	2.07516	0.0003	0.00687196	yes
TCONS_00013207	LOC_Os01g28840.1	WT_L_C	WT_L_N	1.01973	4.38375	2.10399	1.9871	0.00105	0.0196605	yes
TCONS_00050203	LOC_Os02g09420.1	WT_L_C	WT_L_N	23.4249	51.3326	1.13183	1.73448	0.0005	0.0106131	yes
TCONS_00015856	LOC_Os01g52050.1	WT_L_C	WT_L_N	40.3975	20.3421	-0.989798	-1.59214	0.00185	0.0313091	yes
TCONS_00050218	LOC_Os02g09660.1	WT_L_C	WT_L_N	0.998162	4.47284	2.16385	2.3204	5e-05	0.00138986	yes
TCONS_00027813	LOC_Os10g39920.1	WT_L_C	WT_L_N	10.2362	27.0287	1.40081	1.92515	5e-05	0.00138986	yes
TCONS_00076856	LOC_Os03g18130.1	WT_L_C	WT_L_N	19.4583	146.882	2.9162	4.14995	5e-05	0.00138986	yes
TCONS_00086208	LOC_Os04g35130.1	WT_L_C	WT_L_N	26.4308	62.8469	1.24962	1.98197	0.00015	0.00374983	yes
TCONS_00133084	LOC_Os08g04620.1	WT_L_C	WT_L_N	95.8246	44.8223	-1.09618	-1.54402	0.0028	0.0438917	yes
TCONS_00086210	LOC_Os04g35140.1	WT_L_C	WT_L_N	3.42905	9.7387	1.50592	1.82094	0.0006	0.0123672	yes
TCONS_00003829	LOC_Os01g31800.1	WT_L_C	WT_L_N	9.4852	24.6644	1.37868	1.81827	0.0002	0.00482834	yes
TCONS_00133094	LOC_Os08g04840.1	WT_L_C	WT_L_N	13.2733	34.3616	1.37227	2.13977	5e-05	0.00138986	yes
TCONS_00088862	LOC_Os04g54830.1	WT_L_C	WT_L_N	9.16733	25.6518	1.48449	2.19556	5e-05	0.00138986	yes
TCONS_00098241	LOC_Os05g11210.1	WT_L_C	WT_L_N	4.43481	0.607524	-2.86786	-2.19624	0.00235	0.0380287	yes
TCONS_00098203	LOC_Os05g10730.1	WT_L_C	WT_L_N	3.35462	15.5386	2.21164	1.92705	0.0018	0.0306127	yes
TCONS_00121014	LOC_Os07g01710.1	WT_L_C	WT_L_N	2.24059	5.03174	1.16718	1.66564	0.0008	0.0157104	yes
TCONS_00121038	LOC_Os07g01810.1	WT_L_C	WT_L_N	4.2688	10.5355	1.30336	1.72847	0.0007	0.014073	yes
TCONS_00147652	LOC_Os09g03939.1	WT_L_C	WT_L_N	7.31036	2.36865	-1.62588	-1.97692	0.0003	0.00687196	yes
TCONS_00037243	LOC_Os11g33050.1	WT_L_C	WT_L_N	5.32786	13.2159	1.31064	1.67282	0.00135	0.0241897	yes
TCONS_00025233	LOC_Os10g12750.1	WT_L_C	WT_L_N	24.5013	9.32743	-1.3933	-2.05482	0.0001	0.00261183	yes
TCONS_00015505	LOC_Os01g49320.1	WT_L_C	WT_L_N	19.4148	5.75695	-1.75378	-2.34229	5e-05	0.00138986	yes
TCONS_00040561	LOC_Os12g13910.1	WT_L_C	WT_L_N	6.3409	22.89	1.85196	2.67331	5e-05	0.00138986	yes
TCONS_00135383	LOC_Os08g24790.1	WT_L_C	WT_L_N	37.2876	17.1197	-1.12304	-1.66154	0.0014	0.0249272	yes
TCONS_00147355	LOC_Os09g39940.1	WT_L_C	WT_L_N	73.5751	193.147	1.39241	2.18077	5e-05	0.00138986	yes
TCONS_00135377	LOC_Os08g24750.1	WT_L_C	WT_L_N	1.29701	3.99515	1.62306	1.83505	0.00075	0.0148838	yes
TCONS_00150998	LOC_Os09g36200.1	WT_L_C	WT_L_N	17.8256	93.8447	2.39632	3.73079	5e-05	0.00138986	yes
TCONS_00076535	LOC_Os03g15890.1	WT_L_C	WT_L_N	16.4126	62.8204	1.93642	1.96115	0.00035	0.00785221	yes
TCONS_00064548	LOC_Os02g54060.1	WT_L_C	WT_L_N	24.9852	6.09247	-2.03597	-2.62817	5e-05	0.00138986	yes
TCONS_00137991	LOC_Os08g01100.1	WT_L_C	WT_L_N	1.72626	8.81999	2.35313	2.45318	5e-05	0.00138986	yes
TCONS_00123370	LOC_Os07g23660.1	WT_L_C	WT_L_N	1.27717	19.3941	3.92459	3.74146	5e-05	0.00138986	yes
TCONS_00064594	LOC_Os02g54254.1	WT_L_C	WT_L_N	12.687	108.461	3.09576	4.57838	5e-05	0.00138986	yes
TCONS_00149954	LOC_Os09g27700.1	WT_L_C	WT_L_N	59.9102	23.9108	-1.32514	-1.92639	0.0004	0.00879162	yes
TCONS_00137918	LOC_Os08g44750.1	WT_L_C	WT_L_N	1.175	5.06256	2.10721	2.25436	5e-05	0.00138986	yes
TCONS_00125940	LOC_Os07g42730.1	WT_L_C	WT_L_N	36.2023	2.43404	-3.89466	-5.06615	5e-05	0.00138986	yes
TCONS_00150909	LOC_Os09g35800.1	WT_L_C	WT_L_N	11.9667	25.7426	1.10513	1.63205	0.0015	0.0263865	yes
TCONS_00149921	LOC_Os09g27260.1	WT_L_C	WT_L_N	2.20656	12.2704	2.47531	3.07216	5e-05	0.00138986	yes
TCONS_00111305	LOC_Os06g21380.1	WT_L_C	WT_L_N	30.8962	97.9027	1.66392	2.61031	5e-05	0.00138986	yes
TCONS_00149914	LOC_Os09g27210.1	WT_L_C	WT_L_N	33.6521	8.42389	-1.99814	-2.50053	5e-05	0.00138986	yes
TCONS_00027595	LOC_Os10g37400.1	WT_L_C	WT_L_N	24.1045	8.31436	-1.53563	-1.89977	5e-05	0.00138986	yes
TCONS_00113942	LOC_Os06g48210.1	WT_L_C	WT_L_N	0.541978	5.24623	3.27498	3.75026	5e-05	0.00138986	yes
TCONS_00027553	LOC_Os10g36924.1	WT_L_C	WT_L_N	6.517	1.87551	-1.79693	-2.36698	0.0001	0.00261183	yes
TCONS_00015573	LOC_Os01g49720.1	WT_L_C	WT_L_N	3.99484	25.3104	2.66352	2.79056	5e-05	0.00138986	yes
TCONS_00015572	LOC_Os01g49710.1	WT_L_C	WT_L_N	2.94574	14.3073	2.28005	1.75738	0.00145	0.0256708	yes
TCONS_00027523	LOC_Os10g36500.2	WT_L_C	WT_L_N	301.949	14.615	-4.36878	-6.34882	5e-05	0.00138986	yes
TCONS_00040609	LOC_Os12g14440.1	WT_L_C	WT_L_N	0.655452	3.64832	2.47667	2.55725	5e-05	0.00138986	yes
TCONS_00027627	LOC_Os10g37660.1	WT_L_C	WT_L_N	1.70996	7.76882	2.18373	2.48399	5e-05	0.00138986	yes
TCONS_00027612	LOC_Os10g37500.1	WT_L_C	WT_L_N	17.9696	6.49426	-1.46832	-2.18338	5e-05	0.00138986	yes
TCONS_00052649	LOC_Os02g28220.1	WT_L_C	WT_L_N	0.579154	1.89191	1.70783	1.7179	0.0024	0.0386956	yes
TCONS_00040679	LOC_Os12g15530.1	WT_L_C	WT_L_N	2.74767	14.3057	2.38031	3.36683	5e-05	0.00138986	yes
TCONS_00040686	LOC_Os12g15680.1	WT_L_C	WT_L_N	7.33742	24.0795	1.71446	2.62945	5e-05	0.00138986	yes
TCONS_00049040	LOC_Os02g02930.1	WT_L_C	WT_L_N	3.18022	0.685319	-2.21428	-2.11678	0.00045	0.00970985	yes
TCONS_00147498	LOC_Os09g02270.1	WT_L_C	WT_L_N	4.7437	13.4175	1.50003	2.02139	5e-05	0.00138986	yes
TCONS_00086004	LOC_Os04g33830.1	WT_L_C	WT_L_N	2385.11	999.812	-1.25433	-1.56798	0.0027	0.0426083	yes
TCONS_00076686	LOC_Os03g16920.1	WT_L_C	WT_L_N	1.61118	10.7041	2.73198	3.66754	5e-05	0.00138986	yes
TCONS_00050076	LOC_Os02g08150.1	WT_L_C	WT_L_N	86.2493	39.559	-1.12451	-1.82792	0.00015	0.00374983	yes
TCONS_00062046	LOC_Os02g37254.1	WT_L_C	WT_L_N	7.59253	18.4955	1.28452	1.64271	0.0014	0.0249272	yes
TCONS_00076690	LOC_Os03g16960.1	WT_L_C	WT_L_N	0.610191	9.22897	3.91884	4.14487	5e-05	0.00138986	yes
TCONS_00088599	LOC_Os04g53230.1	WT_L_C	WT_L_N	182.223	50.4272	-1.85343	-2.92248	5e-05	0.00138986	yes
TCONS_00076598	LOC_Os03g16170.1	WT_L_C	WT_L_N	9.60623	43.2087	2.16928	3.3146	5e-05	0.00138986	yes
TCONS_00111472	LOC_Os06g23114.1	WT_L_C	WT_L_N	13.5241	4.57523	-1.56362	-2.20583	5e-05	0.00138986	yes
TCONS_00001065	LOC_Os01g07950.1	WT_L_C	WT_L_N	22.7364	45.125	0.988921	1.55095	0.0025	0.0400047	yes
TCONS_00027693	LOC_Os10g38710.1	WT_L_C	WT_L_N	29.3656	10.0722	-1.54376	-2.17956	5e-05	0.00138986	yes
TCONS_00001074	LOC_Os01g08110.1	WT_L_C	WT_L_N	1.02623	2.92804	1.51259	1.62949	0.0032	0.0489274	yes
TCONS_00025012	LOC_Os10g10130.2	WT_L_C	WT_L_N	26.9757	6.21515	-2.1178	-2.13553	0.00025	0.00586719	yes
TCONS_00015667	LOC_Os01g50420.1	WT_L_C	WT_L_N	0.704408	6.74179	3.25865	3.46378	5e-05	0.00138986	yes
TCONS_00015666	LOC_Os01g50410.1	WT_L_C	WT_L_N	5.14651	21.757	2.07981	2.88149	5e-05	0.00138986	yes
TCONS_00027651	LOC_Os10g37980.1	WT_L_C	WT_L_N	210.803	91.5204	-1.20373	-1.74044	0.00065	0.0132176	yes
TCONS_00027644	LOC_Os10g37770.1	WT_L_C	WT_L_N	17.7412	5.06726	-1.80783	-1.89708	0.00105	0.0196605	yes
TCONS_00138886	LOC_Os08g07720.1	WT_L_C	WT_L_N	0.389409	1.80093	2.20938	1.85953	0.0018	0.0306127	yes
TCONS_00148371	LOC_Os09g11620.1	WT_L_C	WT_L_N	0.0820566	0.796492	3.27897	2.38639	0.00055	0.0114956	yes
TCONS_00100318	LOC_Os05g33140.1	WT_L_C	WT_L_N	0.497063	6.50602	3.71028	2.75289	0.00025	0.00586719	yes
TCONS_00138699	LOC_Os08g05780.1	WT_L_C	WT_L_N	0.224139	2.83768	3.66225	2.72456	0.0007	0.014073	yes
TCONS_00016262	LOC_Os01g55320.1	WT_L_C	WT_L_N	0	0.617381	inf	#NAME?	0.0003	0.00687196	yes
TCONS_00079784	LOC_Os03g45210.1	WT_L_C	WT_L_N	0.251222	13.9869	5.79897	5.30098	5e-05	0.00138986	yes
TCONS_00148133	LOC_Os09g09040.1	WT_L_C	WT_L_N	0.314371	8.63393	4.77948	3.31686	0.00055	0.0114956	yes
TCONS_00136150	LOC_Os08g31930.1	WT_L_C	WT_L_N	0.170484	0.802489	2.23484	1.88928	0.00155	0.0271023	yes
TCONS_00114764	LOC_Os06g03099.1	WT_L_C	WT_L_N	0.327364	2.3418	2.83865	2.2242	0.00095	0.0181082	yes
TCONS_00089295	LOC_Os04g58360.1	WT_L_C	WT_L_N	0	0.701231	inf	#NAME?	0.00025	0.00586719	yes
TCONS_00114457	LOC_Os06g51440.1	WT_L_C	WT_L_N	0	0.554468	inf	#NAME?	5e-05	0.00138986	yes
TCONS_00079560	LOC_Os03g43710.1	WT_L_C	WT_L_N	0	1.08852	inf	#NAME?	5e-05	0.00138986	yes
TCONS_00092564	LOC_Os04g33820.1	WT_L_C	WT_L_N	0.428239	2.56251	2.58107	2.33086	5e-05	0.00138986	yes
TCONS_00092592	LOC_Os04g34180.1	WT_L_C	WT_L_N	0.490263	3.58445	2.87012	2.82063	5e-05	0.00138986	yes
TCONS_00090078	LOC_Os04g09390.1	WT_L_C	WT_L_N	0	0.940439	inf	#NAME?	5e-05	0.00138986	yes
TCONS_00094902	LOC_Os04g49950.1	WT_L_C	WT_L_N	0.271855	0.851112	1.64651	1.61176	0.00315	0.0483105	yes
TCONS_00067354	LOC_Os03g10160.1	WT_L_C	WT_L_N	0	3.17947	inf	#NAME?	0.00145	0.0256708	yes
TCONS_00094972	LOC_Os04g50760.1	WT_L_C	WT_L_N	0.173782	0.886624	2.35105	2.12965	0.0004	0.00879162	yes
TCONS_00006533	LOC_Os01g52340.1	WT_L_C	WT_L_N	0.159313	0.693705	2.12246	1.80635	0.00155	0.0271023	yes
TCONS_00092478	LOC_Os04g33150.1	WT_L_C	WT_L_N	0.142812	1.58309	3.47055	2.46853	0.0011	0.0204365	yes
TCONS_00141606	LOC_Os08g34390.1	WT_L_C	WT_L_N	0.291932	36.2176	6.95491	6.19781	5e-05	0.00138986	yes
TCONS_00045933	LOC_Os12g18530.1	WT_L_C	WT_L_N	0.248857	1.03023	2.04957	2.19548	5e-05	0.00138986	yes
TCONS_00069926	LOC_Os03g28090.1	WT_L_C	WT_L_N	0.234728	0.940797	2.00289	1.73432	0.0014	0.0249272	yes
TCONS_00033957	LOC_Os11g02250.1	WT_L_C	WT_L_N	0	0.534823	inf	#NAME?	0.0003	0.00687196	yes
TCONS_00138056	LOC_Os08g01480.1	WT_L_C	WT_L_N	0.409274	2.18515	2.41659	2.2569	0.0001	0.00261183	yes
TCONS_00057702	LOC_Os02g04240.1	WT_L_C	WT_L_N	0.182874	0.942907	2.36627	2.0737	0.00055	0.0114956	yes
TCONS_00033719	LOC_Os11g47690.1	WT_L_C	WT_L_N	0	0.72869	inf	#NAME?	0.0001	0.00261183	yes
TCONS_00070698	LOC_Os03g36560.1	WT_L_C	WT_L_N	0.220115	1.2419	2.49622	1.98598	0.00115	0.0211905	yes
TCONS_00116211	LOC_Os06g12370.1	WT_L_C	WT_L_N	0.477225	2.16986	2.18486	2.22729	5e-05	0.00138986	yes
TCONS_00104364	LOC_Os05g13970.1	WT_L_C	WT_L_N	0.34307	1.51126	2.13917	1.80509	0.0012	0.0219569	yes
TCONS_00046484	LOC_Os12g25450.1	WT_L_C	WT_L_N	0	0.565997	inf	#NAME?	5e-05	0.00138986	yes
TCONS_00009582	LOC_Os01g73130.1	WT_L_C	WT_L_N	0	1.04566	inf	#NAME?	5e-05	0.00138986	yes
TCONS_00130367	LOC_Os07g34690.1	WT_L_C	WT_L_N	0	0.723223	inf	#NAME?	5e-05	0.00138986	yes
TCONS_00071240	LOC_Os03g42520.1	WT_L_C	WT_L_N	0.0915716	0.784576	3.09894	2.40639	0.00085	0.0165295	yes
TCONS_00107713	LOC_Os05g45954.1	WT_L_C	WT_L_N	0.133113	0.780864	2.55242	1.85008	0.003	0.0464363	yes
TCONS_00119729	LOC_Os06g46250.1	WT_L_C	WT_L_N	0.297218	0.999455	1.74962	1.64292	0.00245	0.0393553	yes
TCONS_00107855	LOC_Os05g46750.1	WT_L_C	WT_L_N	0.192492	1.11274	2.53125	2.10072	0.00135	0.0241897	yes
TCONS_00097713	LOC_Os05g05930.1	WT_L_C	WT_L_N	0	0.977498	inf	#NAME?	5e-05	0.00138986	yes
TCONS_00024735	LOC_Os10g06600.1	WT_L_C	WT_L_N	0	0.551632	inf	#NAME?	0.00125	0.0227105	yes
TCONS_00119565	LOC_Os06g45184.2	WT_L_C	WT_L_N	0.418319	4.96996	3.57056	2.48964	0.0008	0.0157104	yes
TCONS_00024443	LOC_Os10g02880.1	WT_L_C	WT_L_N	0.436065	9.24454	4.40598	4.6334	5e-05	0.00138986	yes
TCONS_00024585	LOC_Os10g04370.1	WT_L_C	WT_L_N	0.21751	0.895422	2.04148	1.72919	0.00305	0.0470608	yes
TCONS_00012504	LOC_Os01g20206.1	WT_L_C	WT_L_N	0.311042	5.17046	4.05511	3.57436	5e-05	0.00138986	yes
TCONS_00087849	LOC_Os04g47720.1	WT_L_C	WT_L_N	0.403891	1.34675	1.73744	1.64311	0.00185	0.0313091	yes
TCONS_00134617	LOC_Os08g16610.1	WT_L_C	WT_L_N	0.112436	0.524084	2.22069	1.89447	0.00105	0.0196605	yes
TCONS_00061187	LOC_Os02g29940.1	WT_L_C	WT_L_N	0	0.51599	inf	#NAME?	5e-05	0.00138986	yes
TCONS_00109295	LOC_Os06g04370.1	WT_L_C	WT_L_N	0.410026	1.4237	1.79586	1.82705	0.00145	0.0256708	yes
TCONS_00146220	LOC_Os09g30250.1	WT_L_C	WT_L_N	0.27855	1.06185	1.93057	1.87479	0.00055	0.0114956	yes
TCONS_00124860	LOC_Os07g34280.1	WT_L_C	WT_L_N	0.256469	3.02507	3.56011	3.00308	5e-05	0.00138986	yes
TCONS_00002533	LOC_Os01g19330.1	WT_L_C	WT_L_N	0.181211	1.27724	2.81729	2.09668	0.0026	0.0413108	yes
TCONS_00122380	LOC_Os07g11739.1	WT_L_C	WT_L_N	0.26706	1.60139	2.58409	2.39901	5e-05	0.00138986	yes
TCONS_00038214	LOC_Os11g41870.1	WT_L_C	WT_L_N	0.217412	1.5651	2.84776	2.203	0.0005	0.0106131	yes
TCONS_00002327	LOC_Os01g16920.1	WT_L_C	WT_L_N	0.207928	1.93876	3.22098	2.30866	0.00105	0.0196605	yes
TCONS_00026300	LOC_Os10g26280.1	WT_L_C	WT_L_N	0.187931	0.615371	1.71125	1.56743	0.00275	0.0432498	yes
TCONS_00110198	LOC_Os06g10310.1	WT_L_C	WT_L_N	0	0.609294	inf	#NAME?	5e-05	0.00138986	yes
TCONS_00099308	LOC_Os05g23398.1	WT_L_C	WT_L_N	0	0.624194	inf	#NAME?	5e-05	0.00138986	yes
TCONS_00109118	LOC_Os06g03110.1	WT_L_C	WT_L_N	0	0.691459	inf	#NAME?	0.0001	0.00261183	yes
TCONS_00109121	LOC_Os06g03150.1	WT_L_C	WT_L_N	0.104112	1.00896	3.27666	2.56796	0.0005	0.0106131	yes
TCONS_00028978	LOC_Os11g03430.1	WT_L_C	WT_L_N	0.334383	1.29666	1.95523	1.81468	0.00075	0.0148838	yes
TCONS_00052321	LOC_Os02g26430.1	WT_L_C	WT_L_N	0.479998	2.29069	2.25468	2.09671	0.0001	0.00261183	yes
TCONS_00078948	LOC_Os03g38010.1	WT_L_C	WT_L_N	0.405772	1.64215	2.01685	1.98673	0.00045	0.00970985	yes
TCONS_00052377	LOC_Os02g26720.1	WT_L_C	WT_L_N	0.300372	13.4852	5.48848	5.10981	5e-05	0.00138986	yes
TCONS_00003434	LOC_Os01g27860.1	WT_L_C	WT_L_N	0	0.648991	inf	#NAME?	5e-05	0.00138986	yes
TCONS_00017710	LOC_Os01g63980.1	WT_L_C	WT_L_N	0.396049	1.43657	1.85887	1.80589	0.0008	0.0157104	yes
TCONS_00015172	LOC_Os01g46870.1	WT_L_C	WT_L_N	0.293493	2.55079	3.11955	2.77635	5e-05	0.00138986	yes
TCONS_00017814	LOC_Os01g64820.1	WT_L_C	WT_L_N	0.416618	1.39304	1.74144	2.0913	5e-05	0.00138986	yes
TCONS_00101604	LOC_Os05g44190.1	WT_L_C	WT_L_N	0.261193	0.944206	1.85399	1.88043	0.00045	0.00970985	yes
TCONS_00139973	LOC_Os08g17140.1	WT_L_C	WT_L_N	0.208534	0.837307	2.00547	1.85766	0.0008	0.0157104	yes
TCONS_00115913	LOC_Os06g10700.1	WT_L_C	WT_L_N	0	1.53129	inf	#NAME?	0.00125	0.0227105	yes
TCONS_00125490	LOC_Os07g40020.1	WT_L_C	WT_L_N	0.254691	0.92797	1.86533	1.73675	0.00125	0.0227105	yes
TCONS_00113408	LOC_Os06g44640.1	WT_L_C	WT_L_N	0	3.24492	inf	#NAME?	5e-05	0.00138986	yes
TCONS_00005380	LOC_Os01g43851.1	WT_L_C	WT_L_N	0.42213	4.26922	3.33821	3.05425	5e-05	0.00138986	yes
TCONS_00032938	LOC_Os11g40030.1	WT_L_C	WT_L_N	0.231892	1.5283	2.7204	1.96388	0.0014	0.0249272	yes
TCONS_00125092	LOC_Os07g36560.1	WT_L_C	WT_L_N	0.373813	2.47694	2.72817	2.57589	5e-05	0.00138986	yes
TCONS_00081640	LOC_Os03g58320.1	WT_L_C	WT_L_N	0.347817	3.57195	3.36031	2.77215	5e-05	0.00138986	yes
TCONS_00042067	LOC_Os12g31000.1	WT_L_C	WT_L_N	0.417163	1.3999	1.74664	1.73032	0.0013	0.0234599	yes
TCONS_00150021	LOC_Os09g28200.1	WT_L_C	WT_L_N	0.491987	3.08413	2.64817	2.56913	5e-05	0.00138986	yes
TCONS_00125027	LOC_Os07g35880.1	WT_L_C	WT_L_N	0.3954	1.54268	1.96406	1.89801	0.0007	0.014073	yes
TCONS_00056837	LOC_Os02g57090.1	WT_L_C	WT_L_N	0.0304638	0.562208	4.20594	2.81628	0.00315	0.0483105	yes
TCONS_00127364	LOC_Os07g05024.1	WT_L_C	WT_L_N	0.184661	1.13586	2.62083	2.10776	0.0011	0.0204365	yes
TCONS_00105950	LOC_Os05g30660.1	WT_L_C	WT_L_N	0.331885	1.19222	1.84489	1.78692	0.0012	0.0219569	yes
TCONS_00115422	LOC_Os06g07220.1	WT_L_C	WT_L_N	0.37844	5.50303	3.86209	3.46526	5e-05	0.00138986	yes
TCONS_00044527	LOC_Os12g06030.1	WT_L_C	WT_L_N	0	0.563462	inf	#NAME?	5e-05	0.00138986	yes
TCONS_00020666	LOC_Os10g08980.1	WT_L_C	WT_L_N	0	0.739	inf	#NAME?	5e-05	0.00138986	yes
TCONS_00010920	LOC_Os01g08820.1	WT_L_C	WT_L_N	0.22635	1.5224	2.74972	2.37572	5e-05	0.00138986	yes
TCONS_00140040	LOC_Os08g18150.1	WT_L_C	WT_L_N	0.419847	1.39717	1.73457	1.66745	0.00195	0.0327042	yes
TCONS_00056276	LOC_Os02g54240.1	WT_L_C	WT_L_N	0	0.685301	inf	#NAME?	5e-05	0.00138986	yes
TCONS_00083966	LOC_Os04g13140.1	WT_L_C	WT_L_N	0	1.08104	inf	#NAME?	5e-05	0.00138986	yes
TCONS_00068074	LOC_Os03g14080.1	WT_L_C	WT_L_N	0.280572	1.21836	2.11849	1.84474	0.0005	0.0106131	yes
TCONS_00007061	LOC_Os01g56090.1	WT_L_C	WT_L_N	0.420609	1.73545	2.04476	1.75787	0.00255	0.0406576	yes
TCONS_00068038	LOC_Os03g13940.1	WT_L_C	WT_L_N	0	0.776452	inf	#NAME?	0.00015	0.00374983	yes
TCONS_00047788	LOC_Os12g39280.1	WT_L_C	WT_L_N	0	0.526392	inf	#NAME?	0.0025	0.0400047	yes
TCONS_00011546	LOC_Os01g12580.1	WT_L_C	WT_L_N	0.399812	2.22778	2.47821	2.27715	0.0002	0.00482834	yes
TCONS_00131395	LOC_Os07g43604.1	WT_L_C	WT_L_N	0.430818	1.4704	1.77105	1.68996	0.0023	0.0373627	yes
TCONS_00133951	LOC_Os08g10612.1	WT_L_C	WT_L_N	0	0.867428	inf	#NAME?	5e-05	0.00138986	yes
TCONS_00096620	LOC_Os04g59260.1	WT_L_C	WT_L_N	0.0887488	5.45256	5.94106	4.20877	0.00165	0.0285059	yes
TCONS_00008067	LOC_Os01g62600.1	WT_L_C	WT_L_N	0.373396	1.50807	2.01393	1.75961	0.00115	0.0211905	yes
TCONS_00106473	LOC_Os05g35070.1	WT_L_C	WT_L_N	0.114914	0.533403	2.21468	1.9036	0.00045	0.00970985	yes
TCONS_00060671	LOC_Os02g26270.1	WT_L_C	WT_L_N	0.0379161	0.762173	4.32924	3.01312	0.00015	0.00374983	yes
TCONS_00059351	LOC_Os02g15250.1	WT_L_C	WT_L_N	0.0684556	0.642216	3.22982	2.05559	0.0031	0.0477011	yes
TCONS_00059365	LOC_Os02g15350.1	WT_L_C	WT_L_N	0	0.8267	inf	#NAME?	5e-05	0.00138986	yes
TCONS_00023327	LOC_Os10g37160.1	WT_L_C	WT_L_N	0.227078	4.65942	4.35889	3.80458	5e-05	0.00138986	yes
TCONS_00047304	LOC_Os12g34430.1	WT_L_C	WT_L_N	0.0894331	0.562573	2.65316	2.41618	5e-05	0.00138986	yes
TCONS_00121742	LOC_Os07g08160.1	WT_L_C	WT_L_N	0.367511	2.64989	2.85007	2.0978	0.0009	0.0173122	yes
TCONS_00133709	LOC_Os08g09750.1	WT_L_C	WT_L_N	0.259227	0.909638	1.81108	1.70211	0.00115	0.0211905	yes
TCONS_00108958	LOC_Os06g01780.1	WT_L_C	WT_L_N	0.119061	0.642129	2.43117	1.81677	0.00325	0.0495516	yes
TCONS_00047451	LOC_Os12g36210.1	WT_L_C	WT_L_N	0	1.97893	inf	#NAME?	5e-05	0.00138986	yes
TCONS_00037703	LOC_Os11g36460.1	WT_L_C	WT_L_N	0	0.926309	inf	#NAME?	5e-05	0.00138986	yes
TCONS_00049737	LOC_Os02g06410.1	WT_L_C	WT_L_N	0	0.995344	inf	#NAME?	5e-05	0.00138986	yes
TCONS_00086824	LOC_Os04g40970.1	WT_L_C	WT_L_N	0.231408	0.788081	1.7679	1.76397	0.00165	0.0285059	yes
TCONS_00037874	LOC_Os11g38050.1	WT_L_C	WT_L_N	0.116248	0.842544	2.85755	2.06133	0.0024	0.0386956	yes
TCONS_00096192	LOC_Os04g57280.1	WT_L_C	WT_L_N	0	0.515698	inf	#NAME?	0.00025	0.00586719	yes
TCONS_00049544	LOC_Os02g05610.1	WT_L_C	WT_L_N	0.156131	0.600322	1.94298	1.66809	0.0025	0.0400047	yes
TCONS_00145474	LOC_Os09g25700.1	WT_L_C	WT_L_N	0.252611	2.53909	3.32933	2.68119	0.0004	0.00879162	yes
TCONS_00074353	LOC_Os03g02050.1	WT_L_C	WT_L_N	0.401221	12.4077	4.95069	3.99783	5e-05	0.00138986	yes
TCONS_00121131	LOC_Os07g02690.1	WT_L_C	WT_L_N	0	0.754092	inf	#NAME?	5e-05	0.00138986	yes
TCONS_00098264	LOC_Os05g11620.1	WT_L_C	WT_L_N	0	11.0746	inf	#NAME?	5e-05	0.00138986	yes
TCONS_00111734	LOC_Os06g27910.1	WT_L_C	WT_L_N	0.397738	4.06492	3.35333	3.32695	5e-05	0.00138986	yes
TCONS_00062469	LOC_Os02g40330.1	WT_L_C	WT_L_N	0.330881	0.992963	1.58543	1.80901	0.002	0.0333889	yes
TCONS_00121227	LOC_Os07g03250.1	WT_L_C	WT_L_N	0	1.03068	inf	#NAME?	0.0025	0.0400047	yes
TCONS_00015735	LOC_Os01g51230.1	WT_L_C	WT_L_N	0.286387	1.09065	1.92915	1.63839	0.00325	0.0495516	yes
TCONS_00050186	LOC_Os02g09260.2	WT_L_C	WT_L_N	0.197187	1.69938	3.10737	2.64064	0.0001	0.00261183	yes
TCONS_00098041	LOC_Os05g08830.1	WT_L_C	WT_L_N	0	0.675064	inf	#NAME?	5e-05	0.00138986	yes
TCONS_00027864	LOC_Os10g40040.1	WT_L_C	WT_L_N	0.251911	3.62521	3.84708	2.99403	0.0005	0.0106131	yes
TCONS_00037214	LOC_Os11g32890.1	WT_L_C	WT_L_N	0.326585	10.8379	5.05248	4.03049	5e-05	0.00138986	yes
TCONS_00027507	LOC_Os10g36420.1	WT_L_C	WT_L_N	0.172033	0.907544	2.39928	1.73017	0.0032	0.0489274	yes
TCONS_00039577	LOC_Os12g05210.1	WT_L_C	WT_L_N	0.443247	17.4844	5.30181	4.52332	5e-05	0.00138986	yes
TCONS_00111493	LOC_Os06g23350.1	WT_L_C	WT_L_N	0	0.845815	inf	#NAME?	5e-05	0.00138986	yes
TCONS_00086010	LOC_Os04g33870.1	WT_L_C	WT_L_N	0.20325	1.3168	2.69571	2.05953	0.0017	0.0292125	yes
TCONS_00086015	LOC_Os04g33920.1	WT_L_C	WT_L_N	0	126.314	inf	#NAME?	5e-05	0.00138986	yes

## Sheet: OS_L_N vs OS_L_C
Table S4. DEPCGs.
test_id	gene_id	sample_1	sample_2	value_1	value_2	log2(fold_change)	test_stat	p_value	q_value	significant
TCONS_00016641	LOC_Os01g57040.1	OS_L_C	OS_L_N	1.19451	0.106885	-3.48229	-2.08722	0.0031	0.0477011	yes
TCONS_00090750	LOC_Os04g15800.1	OS_L_C	OS_L_N	3.0143	0.0984578	-4.93617	-3.56116	0.0002	0.00482834	yes
TCONS_00089747	LOC_Os04g03980.1	OS_L_C	OS_L_N	2.38029	0.418182	-2.50893	-2.49431	5e-05	0.00138986	yes
TCONS_00004404	LOC_Os01g36390.1	OS_L_C	OS_L_N	2.22671	0.345192	-2.68944	-3.08434	5e-05	0.00138986	yes
TCONS_00089353	LOC_Os04g58720.1	OS_L_C	OS_L_N	2.06791	0.470487	-2.13595	-2.43652	5e-05	0.00138986	yes
TCONS_00004530	LOC_Os01g37460.1	OS_L_C	OS_L_N	3.30625	0.397561	-3.05595	-2.53561	0.0004	0.00879162	yes
TCONS_00136197	LOC_Os08g32500.1	OS_L_C	OS_L_N	1.74501	0.325243	-2.42365	-2.4408	5e-05	0.00138986	yes
TCONS_00067622	LOC_Os03g11540.1	OS_L_C	OS_L_N	3.75918	0.233153	-4.01107	-4.02989	5e-05	0.00138986	yes
TCONS_00079716	LOC_Os03g44890.1	OS_L_C	OS_L_N	1.56882	0.175976	-3.15622	-2.82836	5e-05	0.00138986	yes
TCONS_00016154	LOC_Os01g54630.1	OS_L_C	OS_L_N	0.655655	0.0315169	-4.37874	-2.61989	0.00305	0.0470608	yes
TCONS_00016123	LOC_Os01g54420.1	OS_L_C	OS_L_N	1.42909	0.446539	-1.67824	-1.80026	0.00045	0.00970985	yes
TCONS_00018751	LOC_Os01g70560.1	OS_L_C	OS_L_N	5.49224	0.240923	-4.51075	-3.76625	5e-05	0.00138986	yes
TCONS_00018764	LOC_Os01g70690.1	OS_L_C	OS_L_N	1.62633	0	#NAME?	#NAME?	0.0003	0.00687196	yes
TCONS_00126201	LOC_Os07g44690.1	OS_L_C	OS_L_N	1.34014	0.293038	-2.19322	-1.97875	0.00035	0.00785221	yes
TCONS_00043365	LOC_Os12g41160.1	OS_L_C	OS_L_N	1.95652	0.18723	-3.38541	-2.69084	0.0005	0.0106131	yes
TCONS_00080475	LOC_Os03g50140.1	OS_L_C	OS_L_N	3.13542	0	#NAME?	#NAME?	5e-05	0.00138986	yes
TCONS_00055153	LOC_Os02g47130.1	OS_L_C	OS_L_N	2.68039	0.136983	-4.29038	-4.07741	5e-05	0.00138986	yes
TCONS_00138143	LOC_Os08g01950.1	OS_L_C	OS_L_N	1.70529	0.370292	-2.20328	-2.13481	0.0002	0.00482834	yes
TCONS_00018250	LOC_Os01g67390.1	OS_L_C	OS_L_N	1.53919	0.327517	-2.23253	-2.02045	0.00025	0.00586719	yes
TCONS_00080068	LOC_Os03g47730.1	OS_L_C	OS_L_N	0.938192	0.130114	-2.85011	-2.13101	0.00165	0.0285059	yes
TCONS_00116511	LOC_Os06g14480.1	OS_L_C	OS_L_N	5.81334	0	#NAME?	#NAME?	5e-05	0.00138986	yes
TCONS_00067040	LOC_Os03g07810.1	OS_L_C	OS_L_N	2.48991	0.165041	-3.91519	-3.24749	5e-05	0.00138986	yes
TCONS_00104262	LOC_Os05g13320.1	OS_L_C	OS_L_N	1.17037	0.21103	-2.47145	-2.07156	0.0017	0.0292125	yes
TCONS_00128134	LOC_Os07g12100.1	OS_L_C	OS_L_N	3.84682	0.385154	-3.32016	-3.5457	5e-05	0.00138986	yes
TCONS_00094436	LOC_Os04g46990.1	OS_L_C	OS_L_N	5.44272	0.444405	-3.61438	-3.72767	5e-05	0.00138986	yes
TCONS_00083442	LOC_Os04g07260.1	OS_L_C	OS_L_N	0.975755	0.232336	-2.07031	-1.88433	0.0004	0.00879162	yes
TCONS_00120992	LOC_Os07g01440.1	OS_L_C	OS_L_N	2.249	0	#NAME?	#NAME?	5e-05	0.00138986	yes
TCONS_00107950	LOC_Os05g47950.1	OS_L_C	OS_L_N	1.0985	0.32223	-1.76937	-1.64252	0.0032	0.0489274	yes
TCONS_00071581	LOC_Os03g45850.1	OS_L_C	OS_L_N	0.613929	0	#NAME?	#NAME?	0.00035	0.00785221	yes
TCONS_00034524	LOC_Os11g05730.1	OS_L_C	OS_L_N	22.5727	0.420828	-5.74521	-4.9273	0.00095	0.0181082	yes
TCONS_00071515	LOC_Os03g44880.1	OS_L_C	OS_L_N	0.617904	0	#NAME?	#NAME?	5e-05	0.00138986	yes
TCONS_00119729	LOC_Os06g46250.1	OS_L_C	OS_L_N	1.29517	0.156835	-3.04583	-2.26172	0.00035	0.00785221	yes
TCONS_00022205	LOC_Os10g28700.1	OS_L_C	OS_L_N	2.4348	0.396996	-2.61661	-2.07747	0.00105	0.0196605	yes
TCONS_00142050	LOC_Os08g37400.1	OS_L_C	OS_L_N	1.31154	0.335846	-1.96539	-1.85524	0.0007	0.014073	yes
TCONS_00132823	LOC_Os08g02440.1	OS_L_C	OS_L_N	1.47268	0.0807015	-4.18971	-3.01657	0.0017	0.0292125	yes
TCONS_00132807	LOC_Os08g02220.1	OS_L_C	OS_L_N	0.940426	0.155295	-2.5983	-2.0574	0.0025	0.0400047	yes
TCONS_00010302	LOC_Os01g04170.1	OS_L_C	OS_L_N	5.684	0.0443046	-7.00331	-4.04565	0.00305	0.0470608	yes
TCONS_00024673	LOC_Os10g05690.1	OS_L_C	OS_L_N	1.95092	0.385968	-2.3376	-2.34334	0.00015	0.00374983	yes
TCONS_00012652	LOC_Os01g22380.1	OS_L_C	OS_L_N	4.40071	0	#NAME?	#NAME?	5e-05	0.00138986	yes
TCONS_00058099	LOC_Os02g06340.1	OS_L_C	OS_L_N	2.33411	0.14755	-3.98359	-3.47544	5e-05	0.00138986	yes
TCONS_00071082	LOC_Os03g40900.1	OS_L_C	OS_L_N	1.05945	0	#NAME?	#NAME?	5e-05	0.00138986	yes
TCONS_00119465	LOC_Os06g44320.1	OS_L_C	OS_L_N	2.71126	0.441459	-2.61861	-2.23745	0.0002	0.00482834	yes
TCONS_00083132	LOC_Os04g02620.1	OS_L_C	OS_L_N	1.65656	0.473861	-1.80565	-1.75913	0.001	0.0188821	yes
TCONS_00010124	LOC_Os01g02780.1	OS_L_C	OS_L_N	4.22372	0.218948	-4.26985	-4.58842	5e-05	0.00138986	yes
TCONS_00000824	LOC_Os01g05870.1	OS_L_C	OS_L_N	0.536594	0.128918	-2.05738	-2.12789	0.00035	0.00785221	yes
TCONS_00048417	LOC_Os12g44090.1	OS_L_C	OS_L_N	2.53948	0.403486	-2.65394	-2.75617	5e-05	0.00138986	yes
TCONS_00109883	LOC_Os06g07790.1	OS_L_C	OS_L_N	1.76342	0.481246	-1.87353	-2.03134	0.00025	0.00586719	yes
TCONS_00119340	LOC_Os06g43780.1	OS_L_C	OS_L_N	1.42474	0.350166	-2.02459	-1.88721	0.00095	0.0181082	yes
TCONS_00144048	LOC_Os09g10320.1	OS_L_C	OS_L_N	0.976294	0	#NAME?	#NAME?	0.00075	0.0148838	yes
TCONS_00063912	LOC_Os02g49420.1	OS_L_C	OS_L_N	1.65274	0	#NAME?	#NAME?	5e-05	0.00138986	yes
TCONS_00075625	LOC_Os03g10530.1	OS_L_C	OS_L_N	0.900602	0	#NAME?	#NAME?	5e-05	0.00138986	yes
TCONS_00073003	LOC_Os03g56700.1	OS_L_C	OS_L_N	3.35742	0	#NAME?	#NAME?	5e-05	0.00138986	yes
TCONS_00134432	LOC_Os08g14700.1	OS_L_C	OS_L_N	2.29325	0.243564	-3.23502	-3.01411	5e-05	0.00138986	yes
TCONS_00014776	LOC_Os01g43440.1	OS_L_C	OS_L_N	0.881764	0	#NAME?	#NAME?	5e-05	0.00138986	yes
TCONS_00087717	LOC_Os04g46580.1	OS_L_C	OS_L_N	1.00864	0.0985683	-3.35514	-2.1637	0.00245	0.0393553	yes
TCONS_00051419	LOC_Os02g17880.1	OS_L_C	OS_L_N	0.561617	0	#NAME?	#NAME?	5e-05	0.00138986	yes
TCONS_00109295	LOC_Os06g04370.1	OS_L_C	OS_L_N	0.791327	0.221198	-1.83893	-1.66015	0.0012	0.0219569	yes
TCONS_00100895	LOC_Os05g38480.1	OS_L_C	OS_L_N	2.11285	0.274399	-2.94484	-2.91302	5e-05	0.00138986	yes
TCONS_00014541	LOC_Os01g42070.1	OS_L_C	OS_L_N	2.19495	0.135427	-4.0186	-3.90403	5e-05	0.00138986	yes
TCONS_00063543	LOC_Os02g47150.1	OS_L_C	OS_L_N	3.53913	0.231155	-3.93646	-4.63833	5e-05	0.00138986	yes
TCONS_00065851	LOC_Os03g01008.1	OS_L_C	OS_L_N	0.628934	0.163361	-1.94484	-1.6131	0.00265	0.0419556	yes
TCONS_00063228	LOC_Os02g45160.1	OS_L_C	OS_L_N	0.702892	0.130014	-2.43464	-2.06446	0.00055	0.0114956	yes
TCONS_00026306	LOC_Os10g26410.1	OS_L_C	OS_L_N	7.36193	0.479837	-3.93947	-4.99553	0.00305	0.0470608	yes
TCONS_00051301	LOC_Os02g16610.1	OS_L_C	OS_L_N	0.669159	0	#NAME?	#NAME?	5e-05	0.00138986	yes
TCONS_00146163	LOC_Os09g30070.1	OS_L_C	OS_L_N	0.571172	0.130104	-2.13426	-2.11037	0.0001	0.00261183	yes
TCONS_00087269	LOC_Os04g43840.1	OS_L_C	OS_L_N	1.28524	0.0265247	-5.59855	-2.30219	0.00305	0.0470608	yes
TCONS_00124762	LOC_Os07g33360.1	OS_L_C	OS_L_N	1.23734	0.172689	-2.841	-2.51079	0.0001	0.00261183	yes
TCONS_00109115	LOC_Os06g03050.1	OS_L_C	OS_L_N	2.14743	0.377345	-2.50866	-2.58156	5e-05	0.00138986	yes
TCONS_00147180	LOC_Os09g38840.1	OS_L_C	OS_L_N	0.524219	0.0656367	-2.9976	-2.04237	0.0021	0.03468	yes
TCONS_00078948	LOC_Os03g38010.1	OS_L_C	OS_L_N	0.896009	0.0952347	-3.23396	-2.53731	0.0003	0.00687196	yes
TCONS_00137750	LOC_Os08g43600.1	OS_L_C	OS_L_N	1.77378	0.281764	-2.65427	-1.9715	0.00315	0.0483105	yes
TCONS_00076243	LOC_Os03g14140.1	OS_L_C	OS_L_N	4.89856	0.422907	-3.53394	-3.1474	5e-05	0.00138986	yes
TCONS_00064269	LOC_Os02g51910.1	OS_L_C	OS_L_N	1.31935	0.444652	-1.56908	-1.66139	0.00105	0.0196605	yes
TCONS_00003344	LOC_Os01g27070.1	OS_L_C	OS_L_N	0.592925	0	#NAME?	#NAME?	5e-05	0.00138986	yes
TCONS_00027425	LOC_Os10g35580.1	OS_L_C	OS_L_N	6.07949	0.103293	-5.87913	-4.3686	0.0002	0.00482834	yes
TCONS_00054737	LOC_Os02g44310.1	OS_L_C	OS_L_N	1.08007	0	#NAME?	#NAME?	5e-05	0.00138986	yes
TCONS_00039097	LOC_Os12g01700.1	OS_L_C	OS_L_N	2.51261	0.267036	-3.23408	-3.17702	5e-05	0.00138986	yes
TCONS_00052136	LOC_Os02g24270.1	OS_L_C	OS_L_N	0.880633	0.243293	-1.85585	-1.78909	0.0008	0.0157104	yes
TCONS_00030790	LOC_Os11g19240.1	OS_L_C	OS_L_N	0.604788	0	#NAME?	#NAME?	5e-05	0.00138986	yes
TCONS_00064057	LOC_Os02g50630.1	OS_L_C	OS_L_N	1.67648	0.0812235	-4.36739	-2.92336	0.00085	0.0165295	yes
TCONS_00088024	LOC_Os04g48760.1	OS_L_C	OS_L_N	2.93996	0.160646	-4.19384	-4.34728	5e-05	0.00138986	yes
TCONS_00147068	LOC_Os09g37940.1	OS_L_C	OS_L_N	0.605554	0	#NAME?	#NAME?	0.00025	0.00586719	yes
TCONS_00101604	LOC_Os05g44190.1	OS_L_C	OS_L_N	0.533035	0.109195	-2.28733	-2.01357	0.0001	0.00261183	yes
TCONS_00088194	LOC_Os04g50960.1	OS_L_C	OS_L_N	1.03616	0.05667	-4.19252	-3.31013	5e-05	0.00138986	yes
TCONS_00066465	LOC_Os03g04530.1	OS_L_C	OS_L_N	7.26922	0.0901473	-6.33337	-4.87277	0.0002	0.00482834	yes
TCONS_00125464	LOC_Os07g39820.1	OS_L_C	OS_L_N	1.90858	0.420829	-2.18119	-2.27518	0.0002	0.00482834	yes
TCONS_00137452	LOC_Os08g41860.1	OS_L_C	OS_L_N	5.96335	0	#NAME?	#NAME?	0.00155	0.0271023	yes
TCONS_00113430	LOC_Os06g44860.1	OS_L_C	OS_L_N	1.05178	0.276638	-1.92676	-1.74915	0.00115	0.0211905	yes
TCONS_00017609	LOC_Os01g63310.1	OS_L_C	OS_L_N	1.69686	0.135666	-3.64473	-2.87402	0.00025	0.00586719	yes
TCONS_00029274	LOC_Os11g05190.1	OS_L_C	OS_L_N	2.66269	0.182954	-3.86333	-2.9173	0.0002	0.00482834	yes
TCONS_00068868	LOC_Os03g19820.1	OS_L_C	OS_L_N	1.29331	0.102177	-3.66192	-2.03229	0.00305	0.0470608	yes
TCONS_00005480	LOC_Os01g44360.1	OS_L_C	OS_L_N	1.80905	0.314501	-2.5241	-2.07179	0.0012	0.0219569	yes
TCONS_00115587	LOC_Os06g08550.1	OS_L_C	OS_L_N	0.622216	0.123976	-2.32736	-1.85237	0.00255	0.0406576	yes
TCONS_00127543	LOC_Os07g06860.1	OS_L_C	OS_L_N	1.18325	0	#NAME?	#NAME?	5e-05	0.00138986	yes
TCONS_00056737	LOC_Os02g56540.1	OS_L_C	OS_L_N	1.77641	0	#NAME?	#NAME?	5e-05	0.00138986	yes
TCONS_00068685	LOC_Os03g18630.1	OS_L_C	OS_L_N	2.34698	0.16731	-3.81021	-3.49719	5e-05	0.00138986	yes
TCONS_00150021	LOC_Os09g28200.1	OS_L_C	OS_L_N	0.989758	0.0857668	-3.52858	-2.30386	0.0021	0.03468	yes
TCONS_00029249	LOC_Os11g05160.1	OS_L_C	OS_L_N	1.10866	0.290017	-1.93461	-1.73792	0.00145	0.0256708	yes
TCONS_00056771	LOC_Os02g56720.2	OS_L_C	OS_L_N	0.784076	0	#NAME?	#NAME?	5e-05	0.00138986	yes
TCONS_00017218	LOC_Os01g60760.1	OS_L_C	OS_L_N	1.2326	0	#NAME?	#NAME?	0.00015	0.00374983	yes
TCONS_00093477	LOC_Os04g40550.1	OS_L_C	OS_L_N	1.23008	0	#NAME?	#NAME?	5e-05	0.00138986	yes
TCONS_00056432	LOC_Os02g55190.1	OS_L_C	OS_L_N	1.06448	0.0253607	-5.39141	-2.76495	0.00305	0.0470608	yes
TCONS_00093458	LOC_Os04g40380.1	OS_L_C	OS_L_N	0.683669	0	#NAME?	#NAME?	0.00015	0.00374983	yes
TCONS_00103460	LOC_Os05g05570.1	OS_L_C	OS_L_N	0.808118	0	#NAME?	#NAME?	0.00165	0.0285059	yes
TCONS_00010898	LOC_Os01g08700.2	OS_L_C	OS_L_N	1.687	0	#NAME?	#NAME?	0.00055	0.0114956	yes
TCONS_00010920	LOC_Os01g08820.1	OS_L_C	OS_L_N	1.0691	0.0873382	-3.61364	-2.57415	0.001	0.0188821	yes
TCONS_00032410	LOC_Os11g35980.1	OS_L_C	OS_L_N	1.70663	0.471188	-1.85677	-2.09226	0.0001	0.00261183	yes
TCONS_00032411	LOC_Os11g36000.1	OS_L_C	OS_L_N	2.52114	0.218149	-3.53069	-3.53644	5e-05	0.00138986	yes
TCONS_00056307	LOC_Os02g54540.1	OS_L_C	OS_L_N	6.48012	0.427335	-3.92258	-2.88365	0.0013	0.0234599	yes
TCONS_00068384	LOC_Os03g16709.1	OS_L_C	OS_L_N	2.59487	0.497539	-2.38278	-2.12253	0.00015	0.00374983	yes
TCONS_00009764	LOC_Os01g74146.1	OS_L_C	OS_L_N	2.11107	0.25871	-3.02857	-2.86956	5e-05	0.00138986	yes
TCONS_00034719	LOC_Os11g07050.1	OS_L_C	OS_L_N	0.646828	0.183508	-1.81754	-1.75009	0.0006	0.0123672	yes
TCONS_00044043	LOC_Os12g02710.1	OS_L_C	OS_L_N	0.602864	0.0507249	-3.57107	-2.54531	0.0015	0.0263865	yes
TCONS_00032169	LOC_Os11g34090.1	OS_L_C	OS_L_N	0.654223	0	#NAME?	#NAME?	5e-05	0.00138986	yes
TCONS_00068156	LOC_Os03g14840.1	OS_L_C	OS_L_N	1.32317	0.248347	-2.41357	-2.03774	0.002	0.0333889	yes
TCONS_00057188	LOC_Os02g01200.1	OS_L_C	OS_L_N	0.609641	0	#NAME?	#NAME?	5e-05	0.00138986	yes
TCONS_00116115	LOC_Os06g11730.1	OS_L_C	OS_L_N	3.48565	0.0190632	-7.5145	-3.42654	0.00305	0.0470608	yes
TCONS_00033252	LOC_Os11g42450.1	OS_L_C	OS_L_N	3.05072	0.339362	-3.16825	-2.78636	0.0005	0.0106131	yes
TCONS_00118747	LOC_Os06g38750.1	OS_L_C	OS_L_N	0.663816	0.0436747	-3.92591	-1.84078	0.00305	0.0470608	yes
TCONS_00011875	LOC_Os01g15039.1	OS_L_C	OS_L_N	2.20149	0.442842	-2.31362	-2.38804	0.0001	0.00261183	yes
TCONS_00047833	LOC_Os12g39830.1	OS_L_C	OS_L_N	1.55484	0.146057	-3.41216	-2.69861	0.0001	0.00261183	yes
TCONS_00011941	LOC_Os01g15480.1	OS_L_C	OS_L_N	1.16573	0.111704	-3.38349	-3.64137	5e-05	0.00138986	yes
TCONS_00069204	LOC_Os03g22040.1	OS_L_C	OS_L_N	2.08114	0.472898	-2.13778	-2.31988	5e-05	0.00138986	yes
TCONS_00072572	LOC_Os03g53580.1	OS_L_C	OS_L_N	1.27909	0.135964	-3.23382	-2.39244	0.0018	0.0306127	yes
TCONS_00023567	LOC_Os10g39300.1	OS_L_C	OS_L_N	1.88679	0.469658	-2.00625	-1.86374	0.00065	0.0132176	yes
TCONS_00035515	LOC_Os11g14240.1	OS_L_C	OS_L_N	0.600052	0.073718	-3.025	-2.04738	0.00255	0.0406576	yes
TCONS_00072394	LOC_Os03g52650.1	OS_L_C	OS_L_N	11.8109	0.345067	-5.0971	-4.48562	5e-05	0.00138986	yes
TCONS_00011306	LOC_Os01g10690.1	OS_L_C	OS_L_N	1.6485	0.366099	-2.17085	-1.96842	0.0023	0.0373627	yes
TCONS_00084436	LOC_Os04g19140.1	OS_L_C	OS_L_N	0.661891	0.137511	-2.26705	-1.8707	0.00265	0.0419556	yes
TCONS_00106327	LOC_Os05g33830.1	OS_L_C	OS_L_N	0.832048	0	#NAME?	#NAME?	5e-05	0.00138986	yes
TCONS_00072446	LOC_Os03g52860.1	OS_L_C	OS_L_N	4.68212	0.164893	-4.82755	-4.39504	5e-05	0.00138986	yes
TCONS_00011440	LOC_Os01g12130.1	OS_L_C	OS_L_N	0.618213	0	#NAME?	#NAME?	5e-05	0.00138986	yes
TCONS_00059452	LOC_Os02g15810.1	OS_L_C	OS_L_N	11.9363	0.340891	-5.12989	-5.30884	5e-05	0.00138986	yes
TCONS_00072122	LOC_Os03g50420.1	OS_L_C	OS_L_N	1.16418	0.126548	-3.20156	-2.36344	0.0013	0.0234599	yes
TCONS_00084228	LOC_Os04g15840.1	OS_L_C	OS_L_N	1.57148	0.358389	-2.13253	-1.83073	0.00315	0.0483105	yes
TCONS_00049831	LOC_Os02g06960.1	OS_L_C	OS_L_N	1.52607	0.471352	-1.69494	-1.64759	0.00325	0.0495516	yes
TCONS_00049877	LOC_Os02g07180.1	OS_L_C	OS_L_N	0.741199	0.0875614	-3.08149	-2.32739	0.00115	0.0211905	yes
TCONS_00035275	LOC_Os11g11350.1	OS_L_C	OS_L_N	1.26406	0.110887	-3.51091	-2.54426	0.00045	0.00970985	yes
TCONS_00074584	LOC_Os03g03630.1	OS_L_C	OS_L_N	6.79231	0.462652	-3.8759	-3.40856	5e-05	0.00138986	yes
TCONS_00025650	LOC_Os10g20650.1	OS_L_C	OS_L_N	1.23767	0	#NAME?	#NAME?	0.00165	0.0285059	yes
TCONS_00027935	LOC_Os10g40430.1	OS_L_C	OS_L_N	3.23727	0.0567925	-5.83293	-3.34527	0.00305	0.0470608	yes
TCONS_00027942	LOC_Os10g40530.1	OS_L_C	OS_L_N	8.05238	0	#NAME?	#NAME?	5e-05	0.00138986	yes
TCONS_00003958	LOC_Os01g32920.1	OS_L_C	OS_L_N	1.62332	0.171298	-3.24436	-2.07089	0.003	0.0464363	yes
TCONS_00001300	LOC_Os01g09470.1	OS_L_C	OS_L_N	0.969151	0.0940082	-3.36586	-2.35308	0.00315	0.0483105	yes
TCONS_00003963	LOC_Os01g33040.1	OS_L_C	OS_L_N	1.64324	0.0584688	-4.81274	-4.27973	5e-05	0.00138986	yes
TCONS_00135760	LOC_Os08g29040.1	OS_L_C	OS_L_N	2.306	0.14374	-4.00387	-3.01662	0.0005	0.0106131	yes
TCONS_00121121	LOC_Os07g02440.1	OS_L_C	OS_L_N	2.00496	0.309374	-2.69615	-2.43904	5e-05	0.00138986	yes
TCONS_00064909	LOC_Os02g56490.1	OS_L_C	OS_L_N	2.2511	0.327065	-2.78298	-2.22911	0.0007	0.014073	yes
TCONS_00040852	LOC_Os12g17530.1	OS_L_C	OS_L_N	2.90956	0.20183	-3.84958	-3.69747	5e-05	0.00138986	yes
TCONS_00064897	LOC_Os02g56370.1	OS_L_C	OS_L_N	1.51484	0.460955	-1.71647	-1.83269	0.00035	0.00785221	yes
TCONS_00098241	LOC_Os05g11210.1	OS_L_C	OS_L_N	2.03761	0.343165	-2.56991	-1.89439	0.0029	0.045164	yes
TCONS_00064577	LOC_Os02g54190.1	OS_L_C	OS_L_N	2.58598	0.083261	-4.95692	-3.36905	0.00115	0.0211905	yes
TCONS_00027525	LOC_Os10g36520.1	OS_L_C	OS_L_N	1.85509	0.315541	-2.55559	-1.95912	0.00185	0.0313091	yes
TCONS_00013037	LOC_Os01g26310.1	OS_L_C	OS_L_N	1.84218	0.240529	-2.93713	-2.16836	0.00325	0.0495516	yes
TCONS_00013032	LOC_Os01g26240.1	OS_L_C	OS_L_N	1.14813	0.497231	-1.2073	-1.57838	0.00275	0.0432498	yes
TCONS_00053636	LOC_Os02g36870.1	OS_L_C	OS_L_N	59.3578	189.049	1.67125	2.71819	5e-05	0.00138986	yes
TCONS_00014099	LOC_Os01g37690.1	OS_L_C	OS_L_N	21.099	63.2754	1.58447	2.13984	0.0001	0.00261183	yes
TCONS_00089582	LOC_Os04g01950.1	OS_L_C	OS_L_N	0.5464	3.59251	2.71696	2.33138	0.00135	0.0241897	yes
TCONS_00014018	LOC_Os01g37050.1	OS_L_C	OS_L_N	19.8055	9.6467	-1.03779	-1.60129	0.00155	0.0271023	yes
TCONS_00004690	LOC_Os01g39020.1	OS_L_C	OS_L_N	1.37065	4.04988	1.56302	1.81718	0.001	0.0188821	yes
TCONS_00002042	LOC_Os01g15000.1	OS_L_C	OS_L_N	15.0847	37.2691	1.30489	2.09531	0.0001	0.00261183	yes
TCONS_00016706	LOC_Os01g57690.1	OS_L_C	OS_L_N	2.79406	0.514564	-2.44094	-2.26867	0.0001	0.00261183	yes
TCONS_00016705	LOC_Os01g57650.1	OS_L_C	OS_L_N	4.66329	1.57774	-1.56349	-1.86936	0.00115	0.0211905	yes
TCONS_00077709	LOC_Os03g24020.1	OS_L_C	OS_L_N	47.4127	20.9352	-1.17934	-1.77788	0.0004	0.00879162	yes
TCONS_00051076	LOC_Os02g14910.1	OS_L_C	OS_L_N	10.8768	1.91619	-2.50494	-2.95778	5e-05	0.00138986	yes
TCONS_00124557	LOC_Os07g32010.1	OS_L_C	OS_L_N	11.5963	33.2789	1.52094	2.43528	5e-05	0.00138986	yes
TCONS_00099047	LOC_Os05g19670.1	OS_L_C	OS_L_N	13.0983	1.81147	-2.85414	-3.18007	5e-05	0.00138986	yes
TCONS_00026171	LOC_Os10g25290.1	OS_L_C	OS_L_N	31.4516	92.7532	1.56026	2.49374	5e-05	0.00138986	yes
TCONS_00038145	LOC_Os11g41150.1	OS_L_C	OS_L_N	35.1949	15.2955	-1.20226	-1.7393	0.00125	0.0227105	yes
TCONS_00014159	LOC_Os01g38110.1	OS_L_C	OS_L_N	3.33234	1.1568	-1.52639	-1.70628	0.0014	0.0249272	yes
TCONS_00002184	LOC_Os01g15970.1	OS_L_C	OS_L_N	8.59973	3.43417	-1.32433	-1.68475	0.001	0.0188821	yes
TCONS_00004771	LOC_Os01g39330.1	OS_L_C	OS_L_N	10.3112	3.91216	-1.39817	-1.85867	0.00025	0.00586719	yes
TCONS_00014103	LOC_Os01g37750.1	OS_L_C	OS_L_N	4.78289	14.5855	1.60858	2.07379	0.0001	0.00261183	yes
TCONS_00053406	LOC_Os02g34970.1	OS_L_C	OS_L_N	1.2395	17.0864	3.78502	4.3756	5e-05	0.00138986	yes
TCONS_00126871	LOC_Os07g49140.1	OS_L_C	OS_L_N	2.6365	1.09239	-1.27114	-1.60092	0.0006	0.0123672	yes
TCONS_00092943	LOC_Os04g36760.1	OS_L_C	OS_L_N	109.629	226.759	1.04853	1.7279	0.00235	0.0380287	yes
TCONS_00089378	LOC_Os04g58840.1	OS_L_C	OS_L_N	11.0987	2.81565	-1.97885	-2.68874	5e-05	0.00138986	yes
TCONS_00102830	LOC_Os05g01140.1	OS_L_C	OS_L_N	17.8217	5.98932	-1.57317	-2.29647	5e-05	0.00138986	yes
TCONS_00114818	LOC_Os06g03220.1	OS_L_C	OS_L_N	4.74984	0.580355	-3.03287	-2.96239	5e-05	0.00138986	yes
TCONS_00004479	LOC_Os01g37040.1	OS_L_C	OS_L_N	11.9746	5.60112	-1.09619	-1.50655	0.0028	0.0438917	yes
TCONS_00077521	LOC_Os03g22230.1	OS_L_C	OS_L_N	4.0499	1.23991	-1.70765	-1.74659	0.0026	0.0413108	yes
TCONS_00136306	LOC_Os08g33100.1	OS_L_C	OS_L_N	83.803	8.92335	-3.23134	-4.50275	5e-05	0.00138986	yes
TCONS_00112360	LOC_Os06g35200.1	OS_L_C	OS_L_N	2.90984	0.985244	-1.56238	-1.79102	0.0011	0.0204365	yes
TCONS_00053576	LOC_Os02g36414.1	OS_L_C	OS_L_N	7.49991	1.65048	-2.18398	-2.81523	5e-05	0.00138986	yes
TCONS_00100317	LOC_Os05g33130.1	OS_L_C	OS_L_N	5.24282	17.3177	1.72383	2.33238	0.0001	0.00261183	yes
TCONS_00102981	LOC_Os05g02200.1	OS_L_C	OS_L_N	3.45991	16.5418	2.25731	2.925	5e-05	0.00138986	yes
TCONS_00126969	LOC_Os07g01110.1	OS_L_C	OS_L_N	4.48249	1.01933	-2.13668	-2.32155	0.0001	0.00261183	yes
TCONS_00089420	LOC_Os04g59440.1	OS_L_C	OS_L_N	6.75116	53.6458	2.99026	4.17798	5e-05	0.00138986	yes
TCONS_00100345	LOC_Os05g33400.1	OS_L_C	OS_L_N	3.86807	22.1034	2.51458	3.54082	5e-05	0.00138986	yes
TCONS_00100352	LOC_Os05g33510.1	OS_L_C	OS_L_N	71.536	142.143	0.990598	1.56793	0.003	0.0464363	yes
TCONS_00114940	LOC_Os06g04240.1	OS_L_C	OS_L_N	10.129	26.1764	1.36977	1.91382	0.0001	0.00261183	yes
TCONS_00004543	LOC_Os01g37590.1	OS_L_C	OS_L_N	69.562	11.3061	-2.6212	-3.82322	5e-05	0.00138986	yes
TCONS_00138646	LOC_Os08g05540.1	OS_L_C	OS_L_N	9.22497	22.8746	1.31013	1.84511	0.00085	0.0165295	yes
TCONS_00053201	LOC_Os02g33380.1	OS_L_C	OS_L_N	4.4574	22.9525	2.36437	3.06445	5e-05	0.00138986	yes
TCONS_00079844	LOC_Os03g46060.1	OS_L_C	OS_L_N	11.9119	41.343	1.79524	2.71153	5e-05	0.00138986	yes
TCONS_00079845	LOC_Os03g46070.1	OS_L_C	OS_L_N	12.305	47.5693	1.95079	2.88884	5e-05	0.00138986	yes
TCONS_00079833	LOC_Os03g45960.1	OS_L_C	OS_L_N	5.69214	24.1945	2.08763	2.82478	5e-05	0.00138986	yes
TCONS_00102643	LOC_Os05g50920.1	OS_L_C	OS_L_N	0.672282	2.47684	1.88136	1.99868	0.0027	0.0426083	yes
TCONS_00126601	LOC_Os07g47400.1	OS_L_C	OS_L_N	19.7572	3.63102	-2.44393	-3.2879	5e-05	0.00138986	yes
TCONS_00031891	LOC_Os11g30910.1	OS_L_C	OS_L_N	7.00493	2.829	-1.30808	-1.62637	0.0025	0.0400047	yes
TCONS_00079784	LOC_Os03g45210.1	OS_L_C	OS_L_N	0.506761	19.9492	5.29888	5.97024	5e-05	0.00138986	yes
TCONS_00018898	LOC_Os01g71474.1	OS_L_C	OS_L_N	14.3758	6.49118	-1.14709	-1.62771	0.0018	0.0306127	yes
TCONS_00016243	LOC_Os01g55160.1	OS_L_C	OS_L_N	7.72026	21.3453	1.4672	2.07247	0.0001	0.00261183	yes
TCONS_00089193	LOC_Os04g57720.1	OS_L_C	OS_L_N	5.67381	2.38221	-1.25202	-1.52218	0.0028	0.0438917	yes
TCONS_00136198	LOC_Os08g32520.1	OS_L_C	OS_L_N	6.06496	29.3207	2.27335	3.04678	5e-05	0.00138986	yes
TCONS_00136159	LOC_Os08g32060.1	OS_L_C	OS_L_N	0.790816	2.45265	1.63293	1.90942	0.0012	0.0219569	yes
TCONS_00055937	LOC_Os02g51930.1	OS_L_C	OS_L_N	19.7879	91.3451	2.20671	3.43844	5e-05	0.00138986	yes
TCONS_00136104	LOC_Os08g31580.1	OS_L_C	OS_L_N	62.1524	137.945	1.15021	1.81554	0.0005	0.0106131	yes
TCONS_00126747	LOC_Os07g48660.1	OS_L_C	OS_L_N	1.97618	5.3981	1.44974	1.7323	0.0027	0.0426083	yes
TCONS_00092908	LOC_Os04g36600.1	OS_L_C	OS_L_N	4.72228	13.8535	1.55269	1.97579	0.00245	0.0393553	yes
TCONS_00067984	LOC_Os03g13300.1	OS_L_C	OS_L_N	1.02283	8.50177	3.0552	3.74199	5e-05	0.00138986	yes
TCONS_00053253	LOC_Os02g33780.1	OS_L_C	OS_L_N	6.54989	2.80558	-1.22317	-1.52119	0.00285	0.0445337	yes
TCONS_00126715	LOC_Os07g48460.1	OS_L_C	OS_L_N	10.0905	96.937	3.26406	4.93515	5e-05	0.00138986	yes
TCONS_00126721	LOC_Os07g48500.1	OS_L_C	OS_L_N	154.233	926.84	2.58721	3.63008	5e-05	0.00138986	yes
TCONS_00004390	LOC_Os01g36240.1	OS_L_C	OS_L_N	10.2912	2.28126	-2.17351	-2.76087	5e-05	0.00138986	yes
TCONS_00114700	LOC_Os06g02530.1	OS_L_C	OS_L_N	9.71891	0.516196	-4.2348	-3.9042	5e-05	0.00138986	yes
TCONS_00018973	LOC_Os01g71670.1	OS_L_C	OS_L_N	41.5789	240.594	2.53268	3.92699	5e-05	0.00138986	yes
TCONS_00006950	LOC_Os01g55000.1	OS_L_C	OS_L_N	34.142	16.3304	-1.06398	-1.64744	0.00135	0.0241897	yes
TCONS_00138483	LOC_Os08g04560.1	OS_L_C	OS_L_N	1.92963	6.99823	1.85867	2.46708	5e-05	0.00138986	yes
TCONS_00043664	LOC_Os12g43450.1	OS_L_C	OS_L_N	19.5592	254.442	3.70142	5.78638	5e-05	0.00138986	yes
TCONS_00102447	LOC_Os05g49860.1	OS_L_C	OS_L_N	103.986	25.6829	-2.01751	-3.16722	5e-05	0.00138986	yes
TCONS_00126400	LOC_Os07g46330.1	OS_L_C	OS_L_N	12.8284	34.0993	1.4104	2.15003	5e-05	0.00138986	yes
TCONS_00055549	LOC_Os02g49710.1	OS_L_C	OS_L_N	2.88297	11.3162	1.97276	2.36907	0.0001	0.00261183	yes
TCONS_00018609	LOC_Os01g69290.1	OS_L_C	OS_L_N	9.34308	0.961106	-3.28113	-3.88566	5e-05	0.00138986	yes
TCONS_00151371	LOC_Os09g38920.1	OS_L_C	OS_L_N	6.00601	28.1995	2.23119	3.29888	5e-05	0.00138986	yes
TCONS_00055754	LOC_Os02g51040.1	OS_L_C	OS_L_N	3.73137	1.31085	-1.5092	-1.70633	0.00125	0.0227105	yes
TCONS_00043692	LOC_Os12g43870.1	OS_L_C	OS_L_N	4.18488	15.8996	1.92573	2.14516	0.0026	0.0413108	yes
TCONS_00004164	LOC_Os01g34560.1	OS_L_C	OS_L_N	29.6973	5.79302	-2.35794	-3.45714	5e-05	0.00138986	yes
TCONS_00092631	LOC_Os04g34600.1	OS_L_C	OS_L_N	132.079	52.905	-1.31993	-2.1482	0.0001	0.00261183	yes
TCONS_00018783	LOC_Os01g70730.1	OS_L_C	OS_L_N	5.05908	0.951695	-2.4103	-2.40151	5e-05	0.00138986	yes
TCONS_00080667	LOC_Os03g51650.1	OS_L_C	OS_L_N	61.1851	165.315	1.43397	2.17364	5e-05	0.00138986	yes
TCONS_00016107	LOC_Os01g54210.1	OS_L_C	OS_L_N	7.0485	1.60647	-2.13342	-2.49088	5e-05	0.00138986	yes
TCONS_00089055	LOC_Os04g56430.1	OS_L_C	OS_L_N	317.483	1060.44	1.73991	2.56035	5e-05	0.00138986	yes
TCONS_00006711	LOC_Os01g53220.1	OS_L_C	OS_L_N	14.4339	46.8131	1.69745	2.6572	5e-05	0.00138986	yes
TCONS_00138253	LOC_Os08g02700.1	OS_L_C	OS_L_N	22.7207	57.8157	1.34745	2.17913	0.0002	0.00482834	yes
TCONS_00141877	LOC_Os08g36040.1	OS_L_C	OS_L_N	3.57833	11.8651	1.72936	2.21296	0.0004	0.00879162	yes
TCONS_00141805	LOC_Os08g35760.1	OS_L_C	OS_L_N	303.773	29.5176	-3.36335	-5.28417	5e-05	0.00138986	yes
TCONS_00116893	LOC_Os06g18000.1	OS_L_C	OS_L_N	38.2309	17.3135	-1.14284	-1.80611	0.00045	0.00970985	yes
TCONS_00126208	LOC_Os07g44830.1	OS_L_C	OS_L_N	2.00095	0.681601	-1.55369	-1.67306	0.00155	0.0271023	yes
TCONS_00006482	LOC_Os01g52240.1	OS_L_C	OS_L_N	1807.44	591.525	-1.61144	-1.99388	0.00035	0.00785221	yes
TCONS_00006483	LOC_Os01g52260.1	OS_L_C	OS_L_N	19.1271	43.8867	1.19817	1.91502	0.0009	0.0173122	yes
TCONS_00006462	LOC_Os01g52130.1	OS_L_C	OS_L_N	8.43726	22.5184	1.41626	2.25767	5e-05	0.00138986	yes
TCONS_00006437	LOC_Os01g51890.1	OS_L_C	OS_L_N	7.58602	2.51167	-1.5947	-1.72082	0.0023	0.0373627	yes
TCONS_00055384	LOC_Os02g48730.1	OS_L_C	OS_L_N	11.3049	4.49316	-1.33114	-1.85233	0.0005	0.0106131	yes
TCONS_00094973	LOC_Os04g50770.1	OS_L_C	OS_L_N	6.46524	2.36832	-1.44884	-1.79792	0.00105	0.0196605	yes
TCONS_00006403	LOC_Os01g51570.1	OS_L_C	OS_L_N	85.0993	16.1209	-2.40022	-3.75822	5e-05	0.00138986	yes
TCONS_00079388	LOC_Os03g42130.1	OS_L_C	OS_L_N	10.8416	23.0902	1.0907	1.65064	0.0019	0.0320088	yes
TCONS_00114361	LOC_Os06g51060.1	OS_L_C	OS_L_N	53.2554	181.348	1.76776	2.85912	5e-05	0.00138986	yes
TCONS_00102393	LOC_Os05g49300.1	OS_L_C	OS_L_N	5.93731	23.6503	1.99398	2.61128	5e-05	0.00138986	yes
TCONS_00102399	LOC_Os05g49370.1	OS_L_C	OS_L_N	58.5952	28.9807	-1.01569	-1.63994	0.0023	0.0373627	yes
TCONS_00114359	LOC_Os06g51050.1	OS_L_C	OS_L_N	11.9426	60.3162	2.33642	3.51355	5e-05	0.00138986	yes
TCONS_00116928	LOC_Os06g19070.1	OS_L_C	OS_L_N	16.0041	3.62606	-2.14197	-2.95639	5e-05	0.00138986	yes
TCONS_00031536	LOC_Os11g27400.1	OS_L_C	OS_L_N	5.55162	1.45992	-1.92702	-2.1993	0.0001	0.00261183	yes
TCONS_00018516	LOC_Os01g68720.1	OS_L_C	OS_L_N	10.7438	3.99519	-1.42717	-1.9299	0.0001	0.00261183	yes
TCONS_00092423	LOC_Os04g32820.1	OS_L_C	OS_L_N	21.8077	3.39829	-2.68196	-3.30664	5e-05	0.00138986	yes
TCONS_00080476	LOC_Os03g50160.1	OS_L_C	OS_L_N	17.9474	44.7999	1.31972	1.99063	0.00075	0.0148838	yes
TCONS_00151268	LOC_Os09g38110.1	OS_L_C	OS_L_N	16.2967	58.0156	1.83186	2.89914	5e-05	0.00138986	yes
TCONS_00151266	LOC_Os09g38070.1	OS_L_C	OS_L_N	26.3283	62.5644	1.24873	2.01065	0.00035	0.00785221	yes
TCONS_00092183	LOC_Os04g30890.1	OS_L_C	OS_L_N	11.3675	23.4535	1.04489	1.49437	0.00325	0.0495516	yes
TCONS_00102095	LOC_Os05g47670.1	OS_L_C	OS_L_N	26.7232	74.3762	1.47675	2.31651	5e-05	0.00138986	yes
TCONS_00031146	LOC_Os11g24070.1	OS_L_C	OS_L_N	15.1082	64.5258	2.09454	3.0896	5e-05	0.00138986	yes
TCONS_00057731	LOC_Os02g04540.1	OS_L_C	OS_L_N	6.62784	1.09895	-2.59241	-3.16979	5e-05	0.00138986	yes
TCONS_00021866	LOC_Os10g25400.1	OS_L_C	OS_L_N	2.224	13.9902	2.65319	3.48795	5e-05	0.00138986	yes
TCONS_00045758	LOC_Os12g16720.1	OS_L_C	OS_L_N	8.22624	38.0484	2.20953	3.4731	5e-05	0.00138986	yes
TCONS_00021854	LOC_Os10g25170.1	OS_L_C	OS_L_N	0.789172	2.93176	1.89335	1.97329	0.00285	0.0445337	yes
TCONS_00006220	LOC_Os01g50400.1	OS_L_C	OS_L_N	5.08872	30.3905	2.57824	3.70743	5e-05	0.00138986	yes
TCONS_00094710	LOC_Os04g48200.1	OS_L_C	OS_L_N	7.97217	3.42833	-1.21747	-1.65375	0.00115	0.0211905	yes
TCONS_00067125	LOC_Os03g08320.1	OS_L_C	OS_L_N	10.0294	36.8967	1.87925	2.78106	5e-05	0.00138986	yes
TCONS_00055175	LOC_Os02g47310.1	OS_L_C	OS_L_N	39.1365	107.882	1.46287	2.26942	5e-05	0.00138986	yes
TCONS_00092287	LOC_Os04g31760.1	OS_L_C	OS_L_N	5.70255	0.597648	-3.25424	-2.79186	0.0001	0.00261183	yes
TCONS_00138155	LOC_Os08g02030.1	OS_L_C	OS_L_N	8.68906	80.4597	3.21099	4.90282	5e-05	0.00138986	yes
TCONS_00126168	LOC_Os07g44410.1	OS_L_C	OS_L_N	12.4234	84.1533	2.75996	4.41937	5e-05	0.00138986	yes
TCONS_00102104	LOC_Os05g47730.1	OS_L_C	OS_L_N	0.708697	72.0952	6.66859	6.60711	5e-05	0.00138986	yes
TCONS_00033956	LOC_Os11g02240.1	OS_L_C	OS_L_N	10.3683	24.1533	1.22004	1.82382	0.00035	0.00785221	yes
TCONS_00018323	LOC_Os01g67860.1	OS_L_C	OS_L_N	514.618	1544.83	1.58588	1.77751	0.00095	0.0181082	yes
TCONS_00006326	LOC_Os01g51030.1	OS_L_C	OS_L_N	7.29831	47.9219	2.71505	2.136	0.001	0.0188821	yes
TCONS_00151073	LOC_Os09g36700.1	OS_L_C	OS_L_N	14.4806	2.58894	-2.48369	-3.15786	5e-05	0.00138986	yes
TCONS_00151072	LOC_Os09g36680.1	OS_L_C	OS_L_N	35.5217	8.57574	-2.05037	-2.94184	5e-05	0.00138986	yes
TCONS_00067265	LOC_Os03g08930.1	OS_L_C	OS_L_N	5.34216	0.917183	-2.54214	-2.69549	5e-05	0.00138986	yes
TCONS_00008913	LOC_Os01g68269.1	OS_L_C	OS_L_N	79.6604	10.0578	-2.98555	-4.64134	5e-05	0.00138986	yes
TCONS_00114092	LOC_Os06g49100.1	OS_L_C	OS_L_N	17.8229	4.96055	-1.84516	-2.63637	5e-05	0.00138986	yes
TCONS_00094881	LOC_Os04g49670.1	OS_L_C	OS_L_N	12.0466	42.1894	1.80825	2.39189	0.00065	0.0132176	yes
TCONS_00094882	LOC_Os04g49680.1	OS_L_C	OS_L_N	14.7975	67.3136	2.18555	3.29934	5e-05	0.00138986	yes
TCONS_00080279	LOC_Os03g48780.1	OS_L_C	OS_L_N	9.43662	86.0458	3.18876	4.7864	5e-05	0.00138986	yes
TCONS_00080276	LOC_Os03g48750.1	OS_L_C	OS_L_N	2.07393	10.1857	2.29611	2.76118	5e-05	0.00138986	yes
TCONS_00128415	LOC_Os07g14740.1	OS_L_C	OS_L_N	21.8358	3.66817	-2.57356	-3.37231	5e-05	0.00138986	yes
TCONS_00021576	LOC_Os10g21670.1	OS_L_C	OS_L_N	31.0675	9.86408	-1.65515	-2.3447	5e-05	0.00138986	yes
TCONS_00033611	LOC_Os11g45990.1	OS_L_C	OS_L_N	20.5028	7.24922	-1.49993	-2.27507	5e-05	0.00138986	yes
TCONS_00021623	LOC_Os10g22050.1	OS_L_C	OS_L_N	18.9834	52.8691	1.47769	2.11208	0.0004	0.00879162	yes
TCONS_00006005	LOC_Os01g48800.1	OS_L_C	OS_L_N	2.86984	0.515632	-2.47656	-2.49477	0.0001	0.00261183	yes
TCONS_00069530	LOC_Os03g25440.1	OS_L_C	OS_L_N	25.8414	65.6896	1.34598	2.19917	0.0004	0.00879162	yes
TCONS_00057581	LOC_Os02g03830.1	OS_L_C	OS_L_N	2.97133	9.45461	1.66991	2.01108	0.00105	0.0196605	yes
TCONS_00141352	LOC_Os08g32170.1	OS_L_C	OS_L_N	14.7241	39.7826	1.43396	2.23127	0.00015	0.00374983	yes
TCONS_00116565	LOC_Os06g15390.1	OS_L_C	OS_L_N	8.86571	25.7827	1.54009	2.17693	0.0006	0.0123672	yes
TCONS_00116514	LOC_Os06g14540.1	OS_L_C	OS_L_N	4.20119	0.765642	-2.45606	-2.78062	5e-05	0.00138986	yes
TCONS_00104534	LOC_Os05g15770.1	OS_L_C	OS_L_N	334.683	3286.18	3.29554	3.61315	5e-05	0.00138986	yes
TCONS_00116518	LOC_Os06g14620.1	OS_L_C	OS_L_N	9.7001	4.22024	-1.20068	-1.65312	0.0016	0.0278196	yes
TCONS_00006063	LOC_Os01g49210.1	OS_L_C	OS_L_N	7.73667	2.63963	-1.55137	-1.74436	0.001	0.0188821	yes
TCONS_00033740	LOC_Os11g47809.1	OS_L_C	OS_L_N	370.288	1016.15	1.4564	2.10752	5e-05	0.00138986	yes
TCONS_00021708	LOC_Os10g23050.1	OS_L_C	OS_L_N	6.15149	27.2316	2.14627	3.11934	5e-05	0.00138986	yes
TCONS_00055089	LOC_Os02g46830.1	OS_L_C	OS_L_N	39.0702	17.103	-1.19182	-1.75823	0.00165	0.0285059	yes
TCONS_00128218	LOC_Os07g12630.1	OS_L_C	OS_L_N	4.47903	1.63666	-1.45243	-1.74257	0.00075	0.0148838	yes
TCONS_00082348	LOC_Os03g63380.1	OS_L_C	OS_L_N	18.3455	39.3951	1.10259	1.67181	0.00175	0.0299192	yes
TCONS_00104218	LOC_Os05g12400.1	OS_L_C	OS_L_N	29.9688	12.7564	-1.23224	-1.86097	0.0006	0.0123672	yes
TCONS_00118878	LOC_Os06g40170.1	OS_L_C	OS_L_N	4.40669	1.47437	-1.5796	-1.98853	0.00035	0.00785221	yes
TCONS_00008397	LOC_Os01g64860.1	OS_L_C	OS_L_N	13.9167	3.20116	-2.12015	-3.031	5e-05	0.00138986	yes
TCONS_00033333	LOC_Os11g43520.1	OS_L_C	OS_L_N	14.615	3.45139	-2.0822	-2.38717	5e-05	0.00138986	yes
TCONS_00023995	LOC_Os10g41660.1	OS_L_C	OS_L_N	3.07693	9.53292	1.63143	2.17586	5e-05	0.00138986	yes
TCONS_00008346	LOC_Os01g64640.1	OS_L_C	OS_L_N	125.56	11.1534	-3.49283	-5.12799	5e-05	0.00138986	yes
TCONS_00047933	LOC_Os12g41060.1	OS_L_C	OS_L_N	2.92914	0.936218	-1.64556	-1.8804	0.0003	0.00687196	yes
TCONS_00141172	LOC_Os08g30150.1	OS_L_C	OS_L_N	1.47887	4.09243	1.46846	1.67726	0.00305	0.0470608	yes
TCONS_00059989	LOC_Os02g20560.1	OS_L_C	OS_L_N	67.4772	18.2931	-1.8831	-2.91767	5e-05	0.00138986	yes
TCONS_00070497	LOC_Os03g32420.1	OS_L_C	OS_L_N	1.54253	5.6001	1.86016	2.20769	5e-05	0.00138986	yes
TCONS_00128321	LOC_Os07g13600.1	OS_L_C	OS_L_N	4.68572	17.7855	1.92436	2.49965	0.00015	0.00374983	yes
TCONS_00106945	LOC_Os05g38740.1	OS_L_C	OS_L_N	14.8136	0.908869	-4.02671	-3.59641	5e-05	0.00138986	yes
TCONS_00033506	LOC_Os11g44800.1	OS_L_C	OS_L_N	5.01434	11.0739	1.14303	1.58319	0.00295	0.0457979	yes
TCONS_00021520	LOC_Os10g21190.1	OS_L_C	OS_L_N	45.1694	92.5558	1.03498	1.6461	0.00135	0.0241897	yes
TCONS_00069443	LOC_Os03g24730.1	OS_L_C	OS_L_N	8.17019	21.4818	1.39467	2.14445	0.0001	0.00261183	yes
TCONS_00107959	LOC_Os05g48010.1	OS_L_C	OS_L_N	33.7809	67.0419	0.988855	1.61971	0.00315	0.0483105	yes
TCONS_00010450	LOC_Os01g05650.1	OS_L_C	OS_L_N	444.845	1182.22	1.41013	1.92195	0.00025	0.00586719	yes
TCONS_00009466	LOC_Os01g72700.1	OS_L_C	OS_L_N	7.84381	2.05969	-1.92913	-2.66493	5e-05	0.00138986	yes
TCONS_00022408	LOC_Os10g30540.1	OS_L_C	OS_L_N	0.78608	2.37996	1.59819	1.82541	0.0015	0.0263865	yes
TCONS_00142268	LOC_Os08g39270.1	OS_L_C	OS_L_N	21.6055	9.56421	-1.17568	-1.73796	0.0017	0.0292125	yes
TCONS_00130246	LOC_Os07g33270.1	OS_L_C	OS_L_N	37.5828	77.7172	1.04816	1.70201	0.00125	0.0227105	yes
TCONS_00046446	LOC_Os12g24800.1	OS_L_C	OS_L_N	1.3594	6.10805	2.16774	2.65701	5e-05	0.00138986	yes
TCONS_00117437	LOC_Os06g24490.1	OS_L_C	OS_L_N	1.54358	5.09364	1.72242	1.97828	0.00075	0.0148838	yes
TCONS_00142408	LOC_Os08g40500.1	OS_L_C	OS_L_N	72.5869	158.538	1.12705	1.89978	0.0006	0.0123672	yes
TCONS_00022599	LOC_Os10g32580.1	OS_L_C	OS_L_N	8.81528	2.6626	-1.72717	-2.2166	0.0001	0.00261183	yes
TCONS_00009583	LOC_Os01g73170.1	OS_L_C	OS_L_N	290.959	762.504	1.38993	1.92628	0.0004	0.00879162	yes
TCONS_00010542	LOC_Os01g06560.1	OS_L_C	OS_L_N	2.82164	66.5881	4.56066	4.9609	5e-05	0.00138986	yes
TCONS_00046588	LOC_Os12g26470.1	OS_L_C	OS_L_N	2.73221	0.553656	-2.30301	-2.14103	0.0002	0.00482834	yes
TCONS_00142331	LOC_Os08g39840.1	OS_L_C	OS_L_N	22.4773	11.1953	-1.00558	-1.5867	0.0025	0.0400047	yes
TCONS_00058596	LOC_Os02g09830.1	OS_L_C	OS_L_N	0.803571	6.8952	3.10109	3.12839	5e-05	0.00138986	yes
TCONS_00144980	LOC_Os09g20900.1	OS_L_C	OS_L_N	5.09893	13.3646	1.39015	1.75297	0.0009	0.0173122	yes
TCONS_00046288	LOC_Os12g22489.1	OS_L_C	OS_L_N	4.96961	14.0368	1.49801	1.97539	0.0003	0.00687196	yes
TCONS_00071248	LOC_Os03g42600.1	OS_L_C	OS_L_N	105.94	224.39	1.08275	1.8048	0.00115	0.0211905	yes
TCONS_00010267	LOC_Os01g03940.1	OS_L_C	OS_L_N	10.0462	3.43229	-1.54941	-1.89962	0.00035	0.00785221	yes
TCONS_00009273	LOC_Os01g71340.1	OS_L_C	OS_L_N	34.7545	104.172	1.5837	2.55246	5e-05	0.00138986	yes
TCONS_00010226	LOC_Os01g03390.1	OS_L_C	OS_L_N	216.193	1409.67	2.70496	3.66557	5e-05	0.00138986	yes
TCONS_00012884	LOC_Os01g25540.1	OS_L_C	OS_L_N	186.07	99.851	-0.897999	-1.49554	0.00245	0.0393553	yes
TCONS_00010223	LOC_Os01g03360.1	OS_L_C	OS_L_N	0.998593	46.7029	5.54747	6.34128	5e-05	0.00138986	yes
TCONS_00010222	LOC_Os01g03340.1	OS_L_C	OS_L_N	200.427	664.801	1.72984	2.51615	5e-05	0.00138986	yes
TCONS_00010221	LOC_Os01g03330.1	OS_L_C	OS_L_N	11.6148	32.7787	1.4968	2.44071	5e-05	0.00138986	yes
TCONS_00012829	LOC_Os01g24710.1	OS_L_C	OS_L_N	110.02	1567.24	3.83239	5.04385	5e-05	0.00138986	yes
TCONS_00000855	LOC_Os01g06310.1	OS_L_C	OS_L_N	0.667315	60.8062	6.50971	5.89606	5e-05	0.00138986	yes
TCONS_00130084	LOC_Os07g31960.1	OS_L_C	OS_L_N	7.31481	2.50267	-1.54735	-2.01007	0.0001	0.00261183	yes
TCONS_00144697	LOC_Os09g17660.1	OS_L_C	OS_L_N	11.3983	2.6826	-2.08711	-2.44418	0.0001	0.00261183	yes
TCONS_00144635	LOC_Os09g16950.1	OS_L_C	OS_L_N	14.8977	1.52748	-3.28586	-4.25971	5e-05	0.00138986	yes
TCONS_00144663	LOC_Os09g17370.1	OS_L_C	OS_L_N	3.83112	0.878096	-2.12532	-2.01683	0.00035	0.00785221	yes
TCONS_00073843	LOC_Os03g62370.1	OS_L_C	OS_L_N	32.2663	92.0348	1.51215	2.46302	0.0001	0.00261183	yes
TCONS_00073837	LOC_Os03g62270.1	OS_L_C	OS_L_N	6.16397	2.28121	-1.43406	-1.88762	0.0004	0.00879162	yes
TCONS_00058233	LOC_Os02g07170.1	OS_L_C	OS_L_N	1.04395	3.64379	1.80338	1.78642	0.0026	0.0413108	yes
TCONS_00119858	LOC_Os06g46970.1	OS_L_C	OS_L_N	36.5841	90.3953	1.30503	2.13102	0.00035	0.00785221	yes
TCONS_00119857	LOC_Os06g46930.1	OS_L_C	OS_L_N	77.3528	33.0559	-1.22655	-1.87104	0.00055	0.0114956	yes
TCONS_00034375	LOC_Os11g04860.1	OS_L_C	OS_L_N	10.6901	2.94668	-1.85912	-2.48346	5e-05	0.00138986	yes
TCONS_00119818	LOC_Os06g46740.1	OS_L_C	OS_L_N	9.28907	75.4623	3.02215	4.60158	5e-05	0.00138986	yes
TCONS_00095398	LOC_Os04g52504.1	OS_L_C	OS_L_N	9.91177	38.0387	1.94025	2.70359	5e-05	0.00138986	yes
TCONS_00012996	LOC_Os01g25990.2	OS_L_C	OS_L_N	12.3001	33.3875	1.44064	1.59618	0.0021	0.03468	yes
TCONS_00009346	LOC_Os01g71830.1	OS_L_C	OS_L_N	3.97706	11.4343	1.5236	2.03001	0.00065	0.0132176	yes
TCONS_00010312	LOC_Os01g04370.1	OS_L_C	OS_L_N	1.50881	14.6472	3.27914	3.5807	5e-05	0.00138986	yes
TCONS_00010306	LOC_Os01g04300.1	OS_L_C	OS_L_N	13.0507	5.6988	-1.19539	-1.7451	0.00015	0.00374983	yes
TCONS_00010313	LOC_Os01g04390.1	OS_L_C	OS_L_N	6.37037	0.813785	-2.96866	-2.64458	0.0002	0.00482834	yes
TCONS_00024931	LOC_Os10g09240.1	OS_L_C	OS_L_N	6.81637	44.1163	2.69424	3.57143	5e-05	0.00138986	yes
TCONS_00142144	LOC_Os08g38020.1	OS_L_C	OS_L_N	0.587514	2.13419	1.86099	1.8448	0.00215	0.0353541	yes
TCONS_00061910	LOC_Os02g36280.1	OS_L_C	OS_L_N	1.36682	3.73102	1.44875	1.71761	0.0031	0.0477011	yes
TCONS_00132791	LOC_Os08g02110.1	OS_L_C	OS_L_N	7.43291	17.4075	1.22771	1.75983	0.0018	0.0306127	yes
TCONS_00129169	LOC_Os07g23640.1	OS_L_C	OS_L_N	11.6136	29.2657	1.3334	1.94312	0.0003	0.00687196	yes
TCONS_00117115	LOC_Os06g20820.1	OS_L_C	OS_L_N	2.09099	7.8339	1.90555	1.97852	0.00245	0.0393553	yes
TCONS_00097948	LOC_Os05g07890.1	OS_L_C	OS_L_N	5.32605	31.604	2.56897	3.56184	5e-05	0.00138986	yes
TCONS_00119789	LOC_Os06g46500.1	OS_L_C	OS_L_N	11.1789	1.85707	-2.58967	-3.32806	5e-05	0.00138986	yes
TCONS_00129116	LOC_Os07g23470.1	OS_L_C	OS_L_N	0.745123	5.13162	2.78386	2.75418	0.00015	0.00374983	yes
TCONS_00034047	LOC_Os11g02730.1	OS_L_C	OS_L_N	10.6967	23.5885	1.14091	1.7081	0.001	0.0188821	yes
TCONS_00107512	LOC_Os05g44200.1	OS_L_C	OS_L_N	51.6551	10.2328	-2.33571	-3.51983	5e-05	0.00138986	yes
TCONS_00024692	LOC_Os10g05950.1	OS_L_C	OS_L_N	87.9945	10.021	-3.13438	-4.51947	5e-05	0.00138986	yes
TCONS_00024681	LOC_Os10g05780.1	OS_L_C	OS_L_N	4.86965	1.70138	-1.51711	-1.77375	0.002	0.0333889	yes
TCONS_00024680	LOC_Os10g05750.1	OS_L_C	OS_L_N	35.1495	15.5567	-1.17597	-1.83034	0.00055	0.0114956	yes
TCONS_00036620	LOC_Os11g26780.1	OS_L_C	OS_L_N	1.40505	13.592	3.27407	3.76575	5e-05	0.00138986	yes
TCONS_00036621	LOC_Os11g26790.1	OS_L_C	OS_L_N	18.4655	113.762	2.62311	3.94329	5e-05	0.00138986	yes
TCONS_00095040	LOC_Os04g51150.1	OS_L_C	OS_L_N	15.1346	53.5012	1.82172	2.842	5e-05	0.00138986	yes
TCONS_00036618	LOC_Os11g26760.1	OS_L_C	OS_L_N	4.1657	13.7645	1.72432	2.07693	0.00075	0.0148838	yes
TCONS_00036600	LOC_Os11g26570.1	OS_L_C	OS_L_N	1.91984	16.8135	3.13056	3.74524	5e-05	0.00138986	yes
TCONS_00000621	LOC_Os01g04710.1	OS_L_C	OS_L_N	70.7625	32.0564	-1.14237	-1.89072	5e-05	0.00138986	yes
TCONS_00120461	LOC_Os06g50870.1	OS_L_C	OS_L_N	75.4087	168.633	1.16109	1.85262	0.00065	0.0132176	yes
TCONS_00022170	LOC_Os10g28230.1	OS_L_C	OS_L_N	25.7468	1.83706	-3.80892	-4.56956	5e-05	0.00138986	yes
TCONS_00010157	LOC_Os01g02920.1	OS_L_C	OS_L_N	29.1901	61.6792	1.0793	1.73636	0.0008	0.0157104	yes
TCONS_00010159	LOC_Os01g02930.1	OS_L_C	OS_L_N	1.88877	5.60788	1.57001	1.97907	5e-05	0.00138986	yes
TCONS_00107612	LOC_Os05g45180.1	OS_L_C	OS_L_N	14.6442	3.94681	-1.89157	-2.60166	5e-05	0.00138986	yes
TCONS_00097773	LOC_Os05g06399.1	OS_L_C	OS_L_N	3.79904	15.2395	2.00411	2.51862	5e-05	0.00138986	yes
TCONS_00024772	LOC_Os10g07290.1	OS_L_C	OS_L_N	9.70851	1.26366	-2.94164	-3.61747	5e-05	0.00138986	yes
TCONS_00083134	LOC_Os04g02640.1	OS_L_C	OS_L_N	33.5813	9.28371	-1.85489	-2.8322	5e-05	0.00138986	yes
TCONS_00012775	LOC_Os01g23990.1	OS_L_C	OS_L_N	6.3454	21.4094	1.75446	2.0778	0.00035	0.00785221	yes
TCONS_00024765	LOC_Os10g07210.1	OS_L_C	OS_L_N	24.6233	8.64204	-1.51058	-2.03763	5e-05	0.00138986	yes
TCONS_00024747	LOC_Os10g07010.1	OS_L_C	OS_L_N	1.79982	5.72973	1.67062	2.04997	0.00125	0.0227105	yes
TCONS_00009106	LOC_Os01g69960.1	OS_L_C	OS_L_N	2.65244	0.693811	-1.93471	-1.9702	0.00085	0.0165295	yes
TCONS_00012802	LOC_Os01g24440.1	OS_L_C	OS_L_N	14.4774	30.8525	1.09158	1.64027	0.0008	0.0157104	yes
TCONS_00000815	LOC_Os01g05830.1	OS_L_C	OS_L_N	18.6572	42.5342	1.18889	1.90216	0.00035	0.00785221	yes
TCONS_00107599	LOC_Os05g45020.1	OS_L_C	OS_L_N	84.8308	259.852	1.61503	2.57486	5e-05	0.00138986	yes
TCONS_00073420	LOC_Os03g59320.1	OS_L_C	OS_L_N	26.6984	107.475	2.00918	3.05314	5e-05	0.00138986	yes
TCONS_00122924	LOC_Os07g17330.1	OS_L_C	OS_L_N	24.8634	97.725	1.9747	2.95616	5e-05	0.00138986	yes
TCONS_00024436	LOC_Os10g02770.1	OS_L_C	OS_L_N	10.4796	2.24357	-2.22372	-2.88452	5e-05	0.00138986	yes
TCONS_00000462	LOC_Os01g03490.1	OS_L_C	OS_L_N	9.55652	4.62494	-1.04705	-1.51112	0.0032	0.0489274	yes
TCONS_00085491	LOC_Os04g29550.1	OS_L_C	OS_L_N	36.5894	7.58788	-2.26966	-3.05395	5e-05	0.00138986	yes
TCONS_00097438	LOC_Os05g04000.1	OS_L_C	OS_L_N	19.126	65.888	1.78448	2.71864	5e-05	0.00138986	yes
TCONS_00097483	LOC_Os05g04490.1	OS_L_C	OS_L_N	6.89019	2.11765	-1.70208	-2.02643	0.0007	0.014073	yes
TCONS_00120275	LOC_Os06g49660.1	OS_L_C	OS_L_N	5.62102	18.4841	1.71738	2.56274	5e-05	0.00138986	yes
TCONS_00132244	LOC_Os07g49360.1	OS_L_C	OS_L_N	9.44153	21.6043	1.19423	1.73045	0.00255	0.0406576	yes
TCONS_00146818	LOC_Os09g35910.1	OS_L_C	OS_L_N	19.5687	47.593	1.28221	1.96583	0.0004	0.00879162	yes
TCONS_00146812	LOC_Os09g35860.1	OS_L_C	OS_L_N	15.0652	40.7098	1.43416	2.23979	5e-05	0.00138986	yes
TCONS_00119242	LOC_Os06g43090.1	OS_L_C	OS_L_N	47.821	128.145	1.42206	2.33105	5e-05	0.00138986	yes
TCONS_00048423	LOC_Os12g44110.2	OS_L_C	OS_L_N	30.9513	88.0485	1.5083	2.4621	5e-05	0.00138986	yes
TCONS_00000598	LOC_Os01g04550.1	OS_L_C	OS_L_N	12.2782	4.97362	-1.30373	-1.62641	0.002	0.0333889	yes
TCONS_00000592	LOC_Os01g04530.1	OS_L_C	OS_L_N	3.20826	0.694742	-2.20724	-1.60821	0.00285	0.0445337	yes
TCONS_00036534	LOC_Os11g25330.1	OS_L_C	OS_L_N	5.65811	2.0581	-1.45901	-1.67457	0.0011	0.0204365	yes
TCONS_00073593	LOC_Os03g60560.1	OS_L_C	OS_L_N	5.6745	27.3843	2.27078	3.13616	5e-05	0.00138986	yes
TCONS_00000569	LOC_Os01g04280.1	OS_L_C	OS_L_N	16.5295	6.47334	-1.35246	-2.03481	0.00015	0.00374983	yes
TCONS_00073594	LOC_Os03g60570.1	OS_L_C	OS_L_N	11.5763	35.6331	1.62204	2.38967	0.0001	0.00261183	yes
TCONS_00000575	LOC_Os01g04350.1	OS_L_C	OS_L_N	318.294	103.761	-1.6171	-2.58201	5e-05	0.00138986	yes
TCONS_00012558	LOC_Os01g21160.1	OS_L_C	OS_L_N	24.3149	49.1054	1.01404	1.4941	0.00325	0.0495516	yes
TCONS_00000565	LOC_Os01g04230.1	OS_L_C	OS_L_N	15.1709	3.77815	-2.00556	-2.86685	5e-05	0.00138986	yes
TCONS_00000525	LOC_Os01g03950.1	OS_L_C	OS_L_N	15.8322	5.60497	-1.49808	-2.35313	5e-05	0.00138986	yes
TCONS_00012504	LOC_Os01g20206.1	OS_L_C	OS_L_N	0.728216	2.4933	1.77562	2.07736	0.00045	0.00970985	yes
TCONS_00000514	LOC_Os01g03730.1	OS_L_C	OS_L_N	34.8481	136.884	1.97381	1.67186	0.00295	0.0457979	yes
TCONS_00109996	LOC_Os06g08600.1	OS_L_C	OS_L_N	4.90901	1.44847	-1.7609	-1.84903	0.00295	0.0457979	yes
TCONS_00073506	LOC_Os03g60080.1	OS_L_C	OS_L_N	156.194	414.429	1.40779	2.09445	0.0001	0.00261183	yes
TCONS_00012268	LOC_Os01g17470.1	OS_L_C	OS_L_N	54.4123	28.3927	-0.938414	-1.46993	0.00255	0.0406576	yes
TCONS_00000286	LOC_Os01g02020.1	OS_L_C	OS_L_N	15.038	48.2604	1.68223	2.62015	5e-05	0.00138986	yes
TCONS_00014871	LOC_Os01g44960.1	OS_L_C	OS_L_N	17.7855	5.7013	-1.64134	-2.27499	0.0001	0.00261183	yes
TCONS_00002868	LOC_Os01g22352.1	OS_L_C	OS_L_N	38.1194	74.0059	0.957113	1.56613	0.0013	0.0234599	yes
TCONS_00002886	LOC_Os01g22640.1	OS_L_C	OS_L_N	34.8726	15.9088	-1.13227	-1.70387	0.0007	0.014073	yes
TCONS_00099882	LOC_Os05g29810.1	OS_L_C	OS_L_N	2.14166	6.01967	1.49096	1.77533	0.0032	0.0489274	yes
TCONS_00099895	LOC_Os05g29900.1	OS_L_C	OS_L_N	18.0995	51.4707	1.5078	2.36814	5e-05	0.00138986	yes
TCONS_00002862	LOC_Os01g22249.1	OS_L_C	OS_L_N	67.1656	6.13743	-3.45202	-5.00606	5e-05	0.00138986	yes
TCONS_00002860	LOC_Os01g22230.1	OS_L_C	OS_L_N	21.75	9.05745	-1.26384	-1.85914	0.00045	0.00970985	yes
TCONS_00099861	LOC_Os05g29170.1	OS_L_C	OS_L_N	30.3088	68.6502	1.17953	1.87182	0.00085	0.0165295	yes
TCONS_00099862	LOC_Os05g29676.1	OS_L_C	OS_L_N	1.31087	6.39369	2.28613	2.42897	0.0002	0.00482834	yes
TCONS_00097206	LOC_Os05g02300.1	OS_L_C	OS_L_N	95.1627	4.54887	-4.38681	-5.5231	5e-05	0.00138986	yes
TCONS_00099864	LOC_Os05g29710.1	OS_L_C	OS_L_N	4.55213	12.1861	1.42063	1.89545	0.0011	0.0204365	yes
TCONS_00134679	LOC_Os08g17160.1	OS_L_C	OS_L_N	26.6226	3.91769	-2.76457	-3.63817	5e-05	0.00138986	yes
TCONS_00144036	LOC_Os09g10010.1	OS_L_C	OS_L_N	2.23342	43.4387	4.28165	4.74941	5e-05	0.00138986	yes
TCONS_00097166	LOC_Os05g02060.1	OS_L_C	OS_L_N	11.2216	75.2448	2.74532	4.06074	5e-05	0.00138986	yes
TCONS_00107033	LOC_Os05g39580.1	OS_L_C	OS_L_N	10.2723	0.921618	-3.47845	-3.79968	5e-05	0.00138986	yes
TCONS_00120028	LOC_Os06g48200.1	OS_L_C	OS_L_N	246.985	646.545	1.38832	1.95535	0.00015	0.00374983	yes
TCONS_00012274	LOC_Os01g18050.1	OS_L_C	OS_L_N	163.17	71.6848	-1.18663	-1.76674	0.00025	0.00586719	yes
TCONS_00012284	LOC_Os01g18220.1	OS_L_C	OS_L_N	1.44202	12.9644	3.16839	3.66824	5e-05	0.00138986	yes
TCONS_00087930	LOC_Os04g48350.1	OS_L_C	OS_L_N	4.76421	1.56232	-1.60854	-1.78851	0.0008	0.0157104	yes
TCONS_00012380	LOC_Os01g19020.1	OS_L_C	OS_L_N	120.261	55.1049	-1.12592	-1.83063	0.00035	0.00785221	yes
TCONS_00087911	LOC_Os04g48130.1	OS_L_C	OS_L_N	27.6367	10.1201	-1.44936	-2.14021	5e-05	0.00138986	yes
TCONS_00063986	LOC_Os02g49986.1	OS_L_C	OS_L_N	3.95201	11.0859	1.48807	1.93906	0.0007	0.014073	yes
TCONS_00087924	LOC_Os04g48290.1	OS_L_C	OS_L_N	6.36623	1.6268	-1.96841	-2.66845	5e-05	0.00138986	yes
TCONS_00014997	LOC_Os01g45830.1	OS_L_C	OS_L_N	40.2186	117.722	1.54945	2.49435	5e-05	0.00138986	yes
TCONS_00012308	LOC_Os01g18400.1	OS_L_C	OS_L_N	1.92188	10.8724	2.50008	2.85963	5e-05	0.00138986	yes
TCONS_00014968	LOC_Os01g45470.1	OS_L_C	OS_L_N	574.195	157.171	-1.86921	-2.79096	5e-05	0.00138986	yes
TCONS_00026936	LOC_Os10g31910.1	OS_L_C	OS_L_N	2.90433	1.03255	-1.492	-1.69254	0.0023	0.0373627	yes
TCONS_00061394	LOC_Os02g32140.1	OS_L_C	OS_L_N	0.921713	3.42056	1.89184	1.99942	0.0025	0.0400047	yes
TCONS_00002907	LOC_Os01g22900.1	OS_L_C	OS_L_N	42.3725	96.263	1.18385	1.6303	0.0015	0.0263865	yes
TCONS_00146765	LOC_Os09g34930.1	OS_L_C	OS_L_N	5.40818	0.923742	-2.54958	-2.77138	5e-05	0.00138986	yes
TCONS_00132116	LOC_Os07g48550.1	OS_L_C	OS_L_N	36.3295	189.732	2.38475	3.68647	5e-05	0.00138986	yes
TCONS_00109771	LOC_Os06g07030.1	OS_L_C	OS_L_N	21.6821	74.4781	1.78031	2.78617	5e-05	0.00138986	yes
TCONS_00063905	LOC_Os02g49320.1	OS_L_C	OS_L_N	28.0496	63.3958	1.1764	1.78148	0.00065	0.0132176	yes
TCONS_00110740	LOC_Os06g14630.1	OS_L_C	OS_L_N	4.49862	1.55729	-1.53044	-1.75512	0.00165	0.0285059	yes
TCONS_00048319	LOC_Os12g43440.1	OS_L_C	OS_L_N	7.62546	29.6983	1.96148	2.74087	5e-05	0.00138986	yes
TCONS_00048321	LOC_Os12g43490.1	OS_L_C	OS_L_N	2.729	15.7994	2.53342	3.20406	5e-05	0.00138986	yes
TCONS_00014685	LOC_Os01g42900.1	OS_L_C	OS_L_N	4.33913	1.4247	-1.60674	-1.8397	0.0008	0.0157104	yes
TCONS_00087616	LOC_Os04g45810.1	OS_L_C	OS_L_N	12.8128	143.656	3.48696	5.27983	5e-05	0.00138986	yes
TCONS_00002634	LOC_Os01g20830.1	OS_L_C	OS_L_N	29.1441	6.5013	-2.1644	-3.26232	5e-05	0.00138986	yes
TCONS_00002619	LOC_Os01g20110.1	OS_L_C	OS_L_N	22.3191	11.2478	-0.988641	-1.64818	0.00165	0.0285059	yes
TCONS_00122495	LOC_Os07g12780.1	OS_L_C	OS_L_N	36.0162	83.7396	1.21726	1.99809	0.0001	0.00261183	yes
TCONS_00012092	LOC_Os01g16350.1	OS_L_C	OS_L_N	13.7142	31.7425	1.21074	1.75965	0.0008	0.0157104	yes
TCONS_00012071	LOC_Os01g16170.4	OS_L_C	OS_L_N	2.27723	20.7358	3.18677	2.92596	5e-05	0.00138986	yes
TCONS_00038675	LOC_Os11g47600.1	OS_L_C	OS_L_N	1.8092	24.8326	3.77881	4.78113	5e-05	0.00138986	yes
TCONS_00012068	LOC_Os01g16170.1	OS_L_C	OS_L_N	5.30768	23.4337	2.14243	2.32356	5e-05	0.00138986	yes
TCONS_00014792	LOC_Os01g43550.2	OS_L_C	OS_L_N	0.697196	3.84295	2.46258	2.01077	0.0014	0.0249272	yes
TCONS_00024109	LOC_Os10g42430.1	OS_L_C	OS_L_N	27.0946	58.9685	1.12194	1.80656	0.00085	0.0165295	yes
TCONS_00012113	LOC_Os01g16430.1	OS_L_C	OS_L_N	50.4293	97.4687	0.950677	1.56642	0.00185	0.0313091	yes
TCONS_00014770	LOC_Os01g43390.1	OS_L_C	OS_L_N	27.3009	12.6179	-1.11348	-1.76834	0.0005	0.0106131	yes
TCONS_00002795	LOC_Os01g21590.1	OS_L_C	OS_L_N	18.1433	65.1242	1.84376	2.36862	5e-05	0.00138986	yes
TCONS_00014780	LOC_Os01g43460.2	OS_L_C	OS_L_N	13.946	102.113	2.87225	4.06917	5e-05	0.00138986	yes
TCONS_00014746	LOC_Os01g43230.1	OS_L_C	OS_L_N	9.32032	0.974762	-3.25726	-2.26101	0.0006	0.0123672	yes
TCONS_00000122	LOC_Os01g01430.1	OS_L_C	OS_L_N	1.88551	7.01062	1.89458	2.36051	5e-05	0.00138986	yes
TCONS_00002717	LOC_Os01g21120.1	OS_L_C	OS_L_N	54.4925	170.578	1.6463	2.59101	5e-05	0.00138986	yes
TCONS_00002713	LOC_Os01g21070.1	OS_L_C	OS_L_N	2.40262	0.537067	-2.16144	-2.21859	0.0001	0.00261183	yes
TCONS_00134582	LOC_Os08g16260.1	OS_L_C	OS_L_N	23.2219	6.27079	-1.88877	-2.77406	5e-05	0.00138986	yes
TCONS_00110551	LOC_Os06g13190.1	OS_L_C	OS_L_N	18.4169	39.9591	1.11749	1.67297	0.0014	0.0249272	yes
TCONS_00109522	LOC_Os06g05750.1	OS_L_C	OS_L_N	6.1312	14.3565	1.22746	1.84477	0.00205	0.0340731	yes
TCONS_00002433	LOC_Os01g18320.1	OS_L_C	OS_L_N	26.5676	7.9581	-1.73917	-2.49148	5e-05	0.00138986	yes
TCONS_00146264	LOC_Os09g30490.1	OS_L_C	OS_L_N	5.9009	22.7535	1.94708	2.49916	0.00025	0.00586719	yes
TCONS_00063459	LOC_Os02g46680.1	OS_L_C	OS_L_N	11.0582	4.2063	-1.39449	-2.11959	5e-05	0.00138986	yes
TCONS_00146232	LOC_Os09g30280.1	OS_L_C	OS_L_N	1.60409	0.589222	-1.44487	-1.56008	0.00295	0.0457979	yes
TCONS_00146257	LOC_Os09g30414.1	OS_L_C	OS_L_N	4.6766	12.5998	1.42987	2.0465	0.00055	0.0114956	yes
TCONS_00110257	LOC_Os06g10530.1	OS_L_C	OS_L_N	3.07469	19.8526	2.69081	3.34279	5e-05	0.00138986	yes
TCONS_00124848	LOC_Os07g34040.1	OS_L_C	OS_L_N	2.50289	0.537811	-2.21842	-1.91995	0.00275	0.0432498	yes
TCONS_00124860	LOC_Os07g34280.1	OS_L_C	OS_L_N	1.71595	6.1983	1.85286	2.28571	0.0002	0.00482834	yes
TCONS_00038471	LOC_Os11g44380.1	OS_L_C	OS_L_N	12.1168	25.8518	1.09326	1.64128	0.00205	0.0340731	yes
TCONS_00014564	LOC_Os01g42294.1	OS_L_C	OS_L_N	38.6253	9.83914	-1.97294	-2.91445	5e-05	0.00138986	yes
TCONS_00002529	LOC_Os01g19260.1	OS_L_C	OS_L_N	0.954002	3.09059	1.69582	1.82447	0.0003	0.00687196	yes
TCONS_00002524	LOC_Os01g19220.1	OS_L_C	OS_L_N	15.4248	2.15244	-2.8412	-4.01282	5e-05	0.00138986	yes
TCONS_00063559	LOC_Os02g47200.1	OS_L_C	OS_L_N	2.70233	10.9712	2.02145	2.55111	5e-05	0.00138986	yes
TCONS_00075536	LOC_Os03g10210.1	OS_L_C	OS_L_N	6.98495	59.9721	3.10197	4.554	5e-05	0.00138986	yes
TCONS_00063591	LOC_Os02g47390.1	OS_L_C	OS_L_N	5.28772	0.560147	-3.23877	-3.88964	5e-05	0.00138986	yes
TCONS_00122380	LOC_Os07g11739.1	OS_L_C	OS_L_N	0.566657	2.28809	2.0136	2.01807	0.00085	0.0165295	yes
TCONS_00134336	LOC_Os08g13920.1	OS_L_C	OS_L_N	409.814	149.419	-1.45561	-2.04396	0.00105	0.0196605	yes
TCONS_00109389	LOC_Os06g04699.1	OS_L_C	OS_L_N	1.73154	0.503745	-1.78129	-1.67004	0.0027	0.0426083	yes
TCONS_00136908	LOC_Os08g37890.1	OS_L_C	OS_L_N	4.14527	1.18022	-1.8124	-1.89535	0.0011	0.0204365	yes
TCONS_00124918	LOC_Os07g34720.1	OS_L_C	OS_L_N	3.069	10.9716	1.83794	2.21844	0.00065	0.0132176	yes
TCONS_00038594	LOC_Os11g45740.1	OS_L_C	OS_L_N	3.20269	15.1482	2.24179	2.91698	5e-05	0.00138986	yes
TCONS_00109302	LOC_Os06g04480.1	OS_L_C	OS_L_N	3.26586	16.6772	2.35234	2.81999	5e-05	0.00138986	yes
TCONS_00002591	LOC_Os01g19820.2	OS_L_C	OS_L_N	140.012	280.05	1.00013	1.51468	0.0025	0.0400047	yes
TCONS_00014203	LOC_Os01g38610.1	OS_L_C	OS_L_N	14.6665	3.5238	-2.05732	-2.9757	5e-05	0.00138986	yes
TCONS_00014200	LOC_Os01g38580.1	OS_L_C	OS_L_N	8.63832	20.8879	1.27385	1.85748	0.0007	0.014073	yes
TCONS_00004882	LOC_Os01g40280.1	OS_L_C	OS_L_N	5.27589	15.2231	1.52878	2.21773	5e-05	0.00138986	yes
TCONS_00004831	LOC_Os01g39860.1	OS_L_C	OS_L_N	26.3054	8.95373	-1.5548	-2.29892	5e-05	0.00138986	yes
TCONS_00004842	LOC_Os01g40094.1	OS_L_C	OS_L_N	14.9245	41.847	1.48745	1.53078	0.0032	0.0489274	yes
TCONS_00146080	LOC_Os09g29460.1	OS_L_C	OS_L_N	44.1766	108.772	1.29995	2.00784	0.0001	0.00261183	yes
TCONS_00122062	LOC_Os07g09970.1	OS_L_C	OS_L_N	69.909	152.622	1.12641	1.84169	0.00055	0.0114956	yes
TCONS_00089813	LOC_Os04g05010.1	OS_L_C	OS_L_N	7.33074	65.6392	3.16253	4.64257	5e-05	0.00138986	yes
TCONS_00146001	LOC_Os09g28740.1	OS_L_C	OS_L_N	3.25826	9.70973	1.57533	2.21205	5e-05	0.00138986	yes
TCONS_00087154	LOC_Os04g42860.1	OS_L_C	OS_L_N	41.6602	2.94297	-3.82333	-5.33945	5e-05	0.00138986	yes
TCONS_00087189	LOC_Os04g43070.1	OS_L_C	OS_L_N	16.7905	37.7043	1.16708	1.86857	0.00025	0.00586719	yes
TCONS_00002290	LOC_Os01g16650.1	OS_L_C	OS_L_N	20.8933	0.756451	-4.78765	-4.39303	5e-05	0.00138986	yes
TCONS_00028867	LOC_Os11g02389.1	OS_L_C	OS_L_N	968.638	4128.18	2.09148	2.37369	5e-05	0.00138986	yes
TCONS_00002308	LOC_Os01g16714.1	OS_L_C	OS_L_N	11.4986	4.14164	-1.47318	-1.90767	0.0006	0.0123672	yes
TCONS_00063325	LOC_Os02g45780.1	OS_L_C	OS_L_N	17.1951	38.0939	1.14756	1.78823	0.0012	0.0219569	yes
TCONS_00063337	LOC_Os02g45940.1	OS_L_C	OS_L_N	71.5187	2.40922	-4.89168	-5.59999	5e-05	0.00138986	yes
TCONS_00075314	LOC_Os03g08490.1	OS_L_C	OS_L_N	124.888	269.11	1.10756	1.79845	0.00065	0.0132176	yes
TCONS_00146115	LOC_Os09g29690.1	OS_L_C	OS_L_N	10.9039	31.6777	1.53863	2.15341	0.0005	0.0106131	yes
TCONS_00146117	LOC_Os09g29710.1	OS_L_C	OS_L_N	19.0436	45.9296	1.27012	1.87499	0.00215	0.0353541	yes
TCONS_00112781	LOC_Os06g39120.1	OS_L_C	OS_L_N	10.8706	32.6968	1.58872	2.3483	5e-05	0.00138986	yes
TCONS_00109138	LOC_Os06g03380.1	OS_L_C	OS_L_N	4.58309	0.529924	-3.11246	-3.55976	5e-05	0.00138986	yes
TCONS_00136751	LOC_Os08g36760.1	OS_L_C	OS_L_N	7.01215	1.65646	-2.08175	-2.68625	5e-05	0.00138986	yes
TCONS_00109148	LOC_Os06g03520.1	OS_L_C	OS_L_N	18.3242	100.72	2.45853	3.86039	5e-05	0.00138986	yes
TCONS_00109144	LOC_Os06g03486.1	OS_L_C	OS_L_N	111.572	225.96	1.01809	1.62823	0.00205	0.0340731	yes
TCONS_00087250	LOC_Os04g43670.1	OS_L_C	OS_L_N	32.9528	7.09714	-2.21509	-3.09102	5e-05	0.00138986	yes
TCONS_00099291	LOC_Os05g23130.1	OS_L_C	OS_L_N	38.9026	77.7967	0.999843	1.59007	0.0028	0.0438917	yes
TCONS_00109114	LOC_Os06g03030.1	OS_L_C	OS_L_N	4.54197	0.984516	-2.20583	-1.94681	0.00185	0.0313091	yes
TCONS_00109129	LOC_Os06g03240.1	OS_L_C	OS_L_N	3.88842	0.84485	-2.20242	-1.93134	0.0009	0.0173122	yes
TCONS_00014379	LOC_Os01g40570.1	OS_L_C	OS_L_N	16.4583	34.0199	1.04757	1.71474	0.00075	0.0148838	yes
TCONS_00100709	LOC_Os05g37190.1	OS_L_C	OS_L_N	1.66147	13.5041	3.02286	3.63637	5e-05	0.00138986	yes
TCONS_00005976	LOC_Os01g48620.1	OS_L_C	OS_L_N	12.2018	2.94737	-2.04959	-3.12791	5e-05	0.00138986	yes
TCONS_00005974	LOC_Os01g48610.1	OS_L_C	OS_L_N	9.64406	4.99472	-0.949236	-1.43019	0.003	0.0464363	yes
TCONS_00052321	LOC_Os02g26430.1	OS_L_C	OS_L_N	0.688793	2.40864	1.80608	1.71646	0.0026	0.0413108	yes
TCONS_00137760	LOC_Os08g43730.1	OS_L_C	OS_L_N	2.22555	0.837581	-1.40986	-1.68229	0.0008	0.0157104	yes
TCONS_00076304	LOC_Os03g14730.1	OS_L_C	OS_L_N	41.983	17.2565	-1.28266	-2.02056	0.00015	0.00374983	yes
TCONS_00137751	LOC_Os08g43620.1	OS_L_C	OS_L_N	1.54685	5.03544	1.70279	1.91142	0.00045	0.00970985	yes
TCONS_00064265	LOC_Os02g51860.1	OS_L_C	OS_L_N	10.0833	5.01703	-1.00706	-1.48509	0.00265	0.0419556	yes
TCONS_00091854	LOC_Os04g28250.1	OS_L_C	OS_L_N	27.9085	95.7268	1.77822	2.83055	5e-05	0.00138986	yes
TCONS_00137738	LOC_Os08g43490.1	OS_L_C	OS_L_N	19.5912	47.1708	1.26769	1.96425	0.00165	0.0285059	yes
TCONS_00064299	LOC_Os02g52290.1	OS_L_C	OS_L_N	172.462	434.922	1.33448	2.04465	5e-05	0.00138986	yes
TCONS_00113724	LOC_Os06g46680.1	OS_L_C	OS_L_N	30.3962	12.8212	-1.24536	-1.99661	5e-05	0.00138986	yes
TCONS_00076293	LOC_Os03g14654.1	OS_L_C	OS_L_N	238.465	27.637	-3.10911	-4.79432	5e-05	0.00138986	yes
TCONS_00101761	LOC_Os05g45450.1	OS_L_C	OS_L_N	5.01173	16.4214	1.7122	2.18688	5e-05	0.00138986	yes
TCONS_00101760	LOC_Os05g45440.1	OS_L_C	OS_L_N	7.45438	27.7848	1.89814	2.62037	5e-05	0.00138986	yes
TCONS_00015301	LOC_Os01g47810.1	OS_L_C	OS_L_N	1.54121	0.605519	-1.34782	-1.60033	0.00285	0.0445337	yes
TCONS_00015309	LOC_Os01g47900.1	OS_L_C	OS_L_N	5.53528	1.59483	-1.79525	-2.35593	5e-05	0.00138986	yes
TCONS_00040411	LOC_Os12g12880.1	OS_L_C	OS_L_N	10.9137	41.3877	1.92307	2.78626	5e-05	0.00138986	yes
TCONS_00147248	LOC_Os09g39410.1	OS_L_C	OS_L_N	27.4552	6.87534	-1.99757	-2.96498	5e-05	0.00138986	yes
TCONS_00064433	LOC_Os02g53160.1	OS_L_C	OS_L_N	0.568903	2.62344	2.2052	1.98285	0.00095	0.0181082	yes
TCONS_00064429	LOC_Os02g53130.1	OS_L_C	OS_L_N	1.13844	4.88412	2.10104	2.53396	5e-05	0.00138986	yes
TCONS_00088428	LOC_Os04g52500.1	OS_L_C	OS_L_N	23.7898	72.1119	1.5999	2.41824	5e-05	0.00138986	yes
TCONS_00064462	LOC_Os02g53420.1	OS_L_C	OS_L_N	21.7551	44.58	1.03504	1.52662	0.00175	0.0299192	yes
TCONS_00064477	LOC_Os02g53530.1	OS_L_C	OS_L_N	42.978	17.3846	-1.30579	-2.03264	5e-05	0.00138986	yes
TCONS_00150839	LOC_Os09g35600.1	OS_L_C	OS_L_N	5.19631	1.06785	-2.28277	-2.4958	0.0002	0.00482834	yes
TCONS_00076448	LOC_Os03g15530.1	OS_L_C	OS_L_N	15.014	31.1389	1.05241	1.67153	0.00105	0.0196605	yes
TCONS_00149816	LOC_Os09g26310.1	OS_L_C	OS_L_N	5.4229	16.524	1.60743	2.32382	0.0001	0.00261183	yes
TCONS_00149813	LOC_Os09g26260.1	OS_L_C	OS_L_N	0.572718	2.45737	2.10122	2.24318	0.00095	0.0181082	yes
TCONS_00149830	LOC_Os09g26400.1	OS_L_C	OS_L_N	40.7845	89.0076	1.12591	1.72513	0.00075	0.0148838	yes
TCONS_00113866	LOC_Os06g47600.1	OS_L_C	OS_L_N	10.5503	2.35738	-2.16202	-2.68189	5e-05	0.00138986	yes
TCONS_00111204	LOC_Os06g20150.1	OS_L_C	OS_L_N	65.1208	2.27683	-4.83802	-6.14013	5e-05	0.00138986	yes
TCONS_00149537	LOC_Os09g23894.1	OS_L_C	OS_L_N	44.2542	88.0898	0.993159	1.7184	0.0025	0.0400047	yes
TCONS_00054738	LOC_Os02g44320.1	OS_L_C	OS_L_N	442.567	63.005	-2.81236	-4.32594	5e-05	0.00138986	yes
TCONS_00054754	LOC_Os02g44500.1	OS_L_C	OS_L_N	89.139	176.636	0.986647	1.53836	0.0032	0.0489274	yes
TCONS_00078722	LOC_Os03g36080.1	OS_L_C	OS_L_N	24.2978	54.822	1.17393	1.87449	0.00085	0.0165295	yes
TCONS_00101584	LOC_Os05g44050.1	OS_L_C	OS_L_N	119.024	273.689	1.20128	1.81635	0.0005	0.0106131	yes
TCONS_00015192	LOC_Os01g46970.1	OS_L_C	OS_L_N	4.48679	16.6419	1.89106	2.53521	5e-05	0.00138986	yes
TCONS_00027161	LOC_Os10g33810.1	OS_L_C	OS_L_N	1.77898	4.85678	1.44895	1.69912	0.00285	0.0445337	yes
TCONS_00101565	LOC_Os05g43930.1	OS_L_C	OS_L_N	1.16441	4.9849	2.09796	2.35288	5e-05	0.00138986	yes
TCONS_00101509	LOC_Os05g43690.1	OS_L_C	OS_L_N	14.8552	5.7016	-1.38153	-1.92893	0.00035	0.00785221	yes
TCONS_00064085	LOC_Os02g50730.1	OS_L_C	OS_L_N	6.04268	15.3746	1.34729	1.90387	0.00065	0.0132176	yes
TCONS_00029762	LOC_Os11g07916.1	OS_L_C	OS_L_N	35.1608	76.3361	1.1184	1.72988	0.0007	0.014073	yes
TCONS_00005760	LOC_Os01g47070.1	OS_L_C	OS_L_N	33.537	13.5263	-1.30999	-2.01147	0.0001	0.00261183	yes
TCONS_00030718	LOC_Os11g18570.1	OS_L_C	OS_L_N	123.186	441.972	1.84311	2.36737	5e-05	0.00138986	yes
TCONS_00017757	LOC_Os01g64430.1	OS_L_C	OS_L_N	5.0431	0.956857	-2.39794	-2.49061	5e-05	0.00138986	yes
TCONS_00147081	LOC_Os09g38090.1	OS_L_C	OS_L_N	5.20474	12.3037	1.24119	1.87911	0.0008	0.0157104	yes
TCONS_00005855	LOC_Os01g47490.2	OS_L_C	OS_L_N	27.5456	71.738	1.38092	2.20099	5e-05	0.00138986	yes
TCONS_00147092	LOC_Os09g38239.1	OS_L_C	OS_L_N	19.0823	6.86836	-1.4742	-2.10596	0.0002	0.00482834	yes
TCONS_00147044	LOC_Os09g37600.1	OS_L_C	OS_L_N	12.3572	1.67651	-2.88182	-3.54286	5e-05	0.00138986	yes
TCONS_00123072	LOC_Os07g18750.1	OS_L_C	OS_L_N	3.42552	0.927977	-1.88416	-1.8063	0.0015	0.0263865	yes
TCONS_00054806	LOC_Os02g45000.1	OS_L_C	OS_L_N	20.3813	39.6624	0.960523	1.55288	0.0027	0.0426083	yes
TCONS_00005805	LOC_Os01g47400.1	OS_L_C	OS_L_N	13.1816	3.20928	-2.0382	-2.68653	5e-05	0.00138986	yes
TCONS_00149657	LOC_Os09g25090.1	OS_L_C	OS_L_N	15.1371	59.7125	1.97995	3.20878	5e-05	0.00138986	yes
TCONS_00042882	LOC_Os12g38120.1	OS_L_C	OS_L_N	5.38407	1.36084	-1.9842	-2.1269	0.0002	0.00482834	yes
TCONS_00042884	LOC_Os12g38140.1	OS_L_C	OS_L_N	47.0101	1.26614	-5.21447	-5.83806	5e-05	0.00138986	yes
TCONS_00054864	LOC_Os02g45620.1	OS_L_C	OS_L_N	4.91048	1.49729	-1.71352	-1.81915	0.00165	0.0285059	yes
TCONS_00066872	LOC_Os03g06670.1	OS_L_C	OS_L_N	23.023	0.867488	-4.73009	-5.04736	5e-05	0.00138986	yes
TCONS_00064244	LOC_Os02g51620.1	OS_L_C	OS_L_N	8.92755	2.63775	-1.75895	-2.45893	5e-05	0.00138986	yes
TCONS_00052159	LOC_Os02g24700.1	OS_L_C	OS_L_N	15.4302	4.59401	-1.74793	-2.25324	5e-05	0.00138986	yes
TCONS_00088150	LOC_Os04g49980.1	OS_L_C	OS_L_N	3.90357	18.7711	2.26565	2.77798	5e-05	0.00138986	yes
TCONS_00015299	LOC_Os01g47780.1	OS_L_C	OS_L_N	330.013	135.639	-1.28275	-2.08535	5e-05	0.00138986	yes
TCONS_00076156	LOC_Os03g13570.1	OS_L_C	OS_L_N	16.3539	4.20138	-1.9607	-2.71474	5e-05	0.00138986	yes
TCONS_00015272	LOC_Os01g47690.1	OS_L_C	OS_L_N	26.399	71.5179	1.43782	2.31157	5e-05	0.00138986	yes
TCONS_00064196	LOC_Os02g51320.1	OS_L_C	OS_L_N	11.5319	1.2884	-3.16198	-3.36303	5e-05	0.00138986	yes
TCONS_00003233	LOC_Os01g26120.1	OS_L_C	OS_L_N	26.0282	54.211	1.05851	1.63515	0.0013	0.0234599	yes
TCONS_00005873	LOC_Os01g47570.1	OS_L_C	OS_L_N	5.31245	16.9684	1.6754	2.02973	0.0005	0.0106131	yes
TCONS_00137393	LOC_Os08g41290.1	OS_L_C	OS_L_N	45.9149	16.6268	-1.46545	-2.32751	5e-05	0.00138986	yes
TCONS_00113391	LOC_Os06g44420.1	OS_L_C	OS_L_N	14.7205	54.836	1.8973	2.95568	5e-05	0.00138986	yes
TCONS_00113382	LOC_Os06g44300.1	OS_L_C	OS_L_N	3.78672	0.970821	-1.96367	-2.31305	5e-05	0.00138986	yes
TCONS_00113324	LOC_Os06g43810.1	OS_L_C	OS_L_N	89.8468	40.4146	-1.15259	-1.85194	0.00105	0.0196605	yes
TCONS_00066424	LOC_Os03g04080.1	OS_L_C	OS_L_N	1.25598	11.9107	3.24538	3.33298	5e-05	0.00138986	yes
TCONS_00101319	LOC_Os05g41990.1	OS_L_C	OS_L_N	38.9886	9.33051	-2.06302	-3.06882	5e-05	0.00138986	yes
TCONS_00103918	LOC_Os05g10370.1	OS_L_C	OS_L_N	8.51832	3.60797	-1.23938	-1.5702	0.00265	0.0419556	yes
TCONS_00005583	LOC_Os01g45900.1	OS_L_C	OS_L_N	9.14408	22.1174	1.27427	1.89853	0.0004	0.00879162	yes
TCONS_00017575	LOC_Os01g63010.1	OS_L_C	OS_L_N	0.580681	2.04103	1.81348	1.72735	0.0027	0.0426083	yes
TCONS_00005562	LOC_Os01g45700.1	OS_L_C	OS_L_N	58.2774	24.465	-1.25222	-1.91436	5e-05	0.00138986	yes
TCONS_00005560	LOC_Os01g45640.1	OS_L_C	OS_L_N	63.9558	364.762	2.51181	4.01626	5e-05	0.00138986	yes
TCONS_00005556	LOC_Os01g45550.2	OS_L_C	OS_L_N	10.1056	3.13816	-1.68716	-2.24519	0.00015	0.00374983	yes
TCONS_00005512	LOC_Os01g45274.1	OS_L_C	OS_L_N	1371.61	405.418	-1.75839	-2.0614	5e-05	0.00138986	yes
TCONS_00125489	LOC_Os07g40000.1	OS_L_C	OS_L_N	17.6352	40.2387	1.19012	1.87021	0.0005	0.0106131	yes
TCONS_00054681	LOC_Os02g44108.1	OS_L_C	OS_L_N	6.10422	1.13494	-2.42719	-2.60777	5e-05	0.00138986	yes
TCONS_00066653	LOC_Os03g05334.1	OS_L_C	OS_L_N	5.38427	0.56472	-3.25314	-2.71214	0.0005	0.0106131	yes
TCONS_00125437	LOC_Os07g39590.1	OS_L_C	OS_L_N	38.4227	91.869	1.25762	2.04728	0.00025	0.00586719	yes
TCONS_00015076	LOC_Os01g45990.1	OS_L_C	OS_L_N	8.75428	2.64967	-1.72418	-1.90364	0.0007	0.014073	yes
TCONS_00003071	LOC_Os01g24720.1	OS_L_C	OS_L_N	0.903398	3.19033	1.82027	2.03099	0.0004	0.00879162	yes
TCONS_00003028	LOC_Os01g24070.1	OS_L_C	OS_L_N	35.9569	13.5791	-1.40488	-1.96743	0.00015	0.00374983	yes
TCONS_00091584	LOC_Os04g24804.1	OS_L_C	OS_L_N	6.15764	17.9512	1.54363	2.09398	0.00045	0.00970985	yes
TCONS_00137163	LOC_Os08g39330.1	OS_L_C	OS_L_N	37.8073	4.49436	-3.07248	-4.12871	5e-05	0.00138986	yes
TCONS_00150151	LOC_Os09g29490.1	OS_L_C	OS_L_N	51.7798	12.5777	-2.04152	-3.18143	5e-05	0.00138986	yes
TCONS_00150124	LOC_Os09g29270.1	OS_L_C	OS_L_N	32.0413	70.4349	1.13636	1.83765	0.0018	0.0306127	yes
TCONS_00101172	LOC_Os05g40890.2	OS_L_C	OS_L_N	8.26974	38.4241	2.2161	3.17669	5e-05	0.00138986	yes
TCONS_00125149	LOC_Os07g37280.1	OS_L_C	OS_L_N	2.10459	11.1658	2.40748	2.58131	0.00015	0.00374983	yes
TCONS_00068912	LOC_Os03g20120.1	OS_L_C	OS_L_N	63.0294	25.9582	-1.27984	-2.03014	0.00015	0.00374983	yes
TCONS_00113135	LOC_Os06g42000.1	OS_L_C	OS_L_N	34.1937	97.9778	1.51872	2.4851	5e-05	0.00138986	yes
TCONS_00068904	LOC_Os03g19990.1	OS_L_C	OS_L_N	10.3904	1.5829	-2.71461	-3.47406	5e-05	0.00138986	yes
TCONS_00044969	LOC_Os12g08920.1	OS_L_C	OS_L_N	16.9435	7.3725	-1.2005	-1.7367	0.00175	0.0299192	yes
TCONS_00056959	LOC_Os02g57720.1	OS_L_C	OS_L_N	16.301	72.7525	2.15804	3.36752	5e-05	0.00138986	yes
TCONS_00017284	LOC_Os01g61400.1	OS_L_C	OS_L_N	30.6304	66.1864	1.11157	1.7087	0.001	0.0188821	yes
TCONS_00068963	LOC_Os03g20450.1	OS_L_C	OS_L_N	6.76068	1.17075	-2.52974	-3.44047	5e-05	0.00138986	yes
TCONS_00103787	LOC_Os05g08750.1	OS_L_C	OS_L_N	16.3682	37.8044	1.20766	1.96161	0.00085	0.0165295	yes
TCONS_00103735	LOC_Os05g08110.1	OS_L_C	OS_L_N	0.995479	4.0807	2.03535	2.09181	0.00165	0.0285059	yes
TCONS_00068880	LOC_Os03g19890.1	OS_L_C	OS_L_N	58.2297	125.001	1.10211	1.77446	0.0014	0.0249272	yes
TCONS_00054237	LOC_Os02g40100.1	OS_L_C	OS_L_N	8.46097	3.81292	-1.14993	-1.65424	0.00105	0.0196605	yes
TCONS_00054250	LOC_Os02g40260.1	OS_L_C	OS_L_N	12.099	2.30615	-2.39133	-3.11447	5e-05	0.00138986	yes
TCONS_00005375	LOC_Os01g43844.1	OS_L_C	OS_L_N	28.1306	14.721	-0.934268	-1.48806	0.00315	0.0483105	yes
TCONS_00042285	LOC_Os12g33130.1	OS_L_C	OS_L_N	32.1709	7.06367	-2.18727	-2.66463	5e-05	0.00138986	yes
TCONS_00066265	LOC_Os03g02780.1	OS_L_C	OS_L_N	72.5083	16.2897	-2.15418	-3.17026	5e-05	0.00138986	yes
TCONS_00017300	LOC_Os01g61440.1	OS_L_C	OS_L_N	30.6757	137.633	2.16566	3.57607	5e-05	0.00138986	yes
TCONS_00020909	LOC_Os10g11980.1	OS_L_C	OS_L_N	6.2148	2.34447	-1.40645	-1.82027	0.00055	0.0114956	yes
TCONS_00149281	LOC_Os09g21470.1	OS_L_C	OS_L_N	71.0579	156.94	1.14314	1.86646	0.00045	0.00970985	yes
TCONS_00101264	LOC_Os05g41610.1	OS_L_C	OS_L_N	37.0867	78.3995	1.07994	1.80123	0.00115	0.0211905	yes
TCONS_00137215	LOC_Os08g39730.1	OS_L_C	OS_L_N	5.79023	60.3699	3.38214	4.99439	5e-05	0.00138986	yes
TCONS_00103891	LOC_Os05g09704.1	OS_L_C	OS_L_N	114.972	48.4569	-1.2465	-1.95763	0.0001	0.00261183	yes
TCONS_00101240	LOC_Os05g41500.1	OS_L_C	OS_L_N	3.27722	9.53345	1.54052	1.87362	0.00255	0.0406576	yes
TCONS_00081941	LOC_Os03g60740.1	OS_L_C	OS_L_N	31.141	62.8868	1.01394	1.54173	0.0022	0.0360309	yes
TCONS_00054366	LOC_Os02g41904.1	OS_L_C	OS_L_N	39.6495	1.4157	-4.80771	-5.24376	5e-05	0.00138986	yes
TCONS_00017466	LOC_Os01g62260.1	OS_L_C	OS_L_N	23.659	9.48396	-1.31883	-1.93185	0.0005	0.0106131	yes
TCONS_00005482	LOC_Os01g44390.1	OS_L_C	OS_L_N	31.4352	3.01155	-3.3838	-3.85192	5e-05	0.00138986	yes
TCONS_00091328	LOC_Os04g22080.1	OS_L_C	OS_L_N	2.10014	6.94906	1.72633	1.99575	0.00075	0.0148838	yes
TCONS_00066374	LOC_Os03g03570.2	OS_L_C	OS_L_N	2.33011	0.902263	-1.36878	-1.6986	0.00145	0.0256708	yes
TCONS_00066392	LOC_Os03g03790.1	OS_L_C	OS_L_N	9.34393	2.71919	-1.78085	-2.35886	5e-05	0.00138986	yes
TCONS_00066393	LOC_Os03g03810.1	OS_L_C	OS_L_N	2.76577	47.2861	4.09567	4.69602	5e-05	0.00138986	yes
TCONS_00093998	LOC_Os04g43800.1	OS_L_C	OS_L_N	1.98429	0.548531	-1.85498	-2.02706	0.0003	0.00687196	yes
TCONS_00005419	LOC_Os01g44110.1	OS_L_C	OS_L_N	7.97599	1.96565	-2.02066	-1.9062	0.0004	0.00879162	yes
TCONS_00005416	LOC_Os01g44069.1	OS_L_C	OS_L_N	14.4349	5.83786	-1.30605	-1.90296	0.0003	0.00687196	yes
TCONS_00103597	LOC_Os05g06780.1	OS_L_C	OS_L_N	89.6306	185.461	1.04905	1.74324	0.0014	0.0249272	yes
TCONS_00127540	LOC_Os07g06830.1	OS_L_C	OS_L_N	32.7588	68.1905	1.05769	1.78409	0.0012	0.0219569	yes
TCONS_00005095	LOC_Os01g41870.1	OS_L_C	OS_L_N	10.5916	2.97831	-1.83035	-1.81632	0.0007	0.014073	yes
TCONS_00005063	LOC_Os01g41550.1	OS_L_C	OS_L_N	13.6414	4.85818	-1.48951	-2.08638	5e-05	0.00138986	yes
TCONS_00032785	LOC_Os11g38670.1	OS_L_C	OS_L_N	8.2692	18.3163	1.14731	1.71302	0.0016	0.0278196	yes
TCONS_00005167	LOC_Os01g42520.1	OS_L_C	OS_L_N	79.6328	20.5074	-1.95721	-3.11668	5e-05	0.00138986	yes
TCONS_00005139	LOC_Os01g42190.1	OS_L_C	OS_L_N	22.6966	55.3686	1.28659	2.04204	5e-05	0.00138986	yes
TCONS_00007764	LOC_Os01g60770.1	OS_L_C	OS_L_N	13.376	4.41168	-1.60025	-2.16892	0.0001	0.00261183	yes
TCONS_00005102	LOC_Os01g41900.1	OS_L_C	OS_L_N	29.6099	11.2554	-1.39546	-2.12556	5e-05	0.00138986	yes
TCONS_00081641	LOC_Os03g58350.1	OS_L_C	OS_L_N	20.4421	6.76504	-1.59537	-2.20042	5e-05	0.00138986	yes
TCONS_00093607	LOC_Os04g41640.1	OS_L_C	OS_L_N	232.527	1591.15	2.7746	4.07446	5e-05	0.00138986	yes
TCONS_00093606	LOC_Os04g41620.1	OS_L_C	OS_L_N	76.469	706.214	3.20716	4.47277	5e-05	0.00138986	yes
TCONS_00032702	LOC_Os11g37950.1	OS_L_C	OS_L_N	46.3654	147.141	1.66607	2.60041	5e-05	0.00138986	yes
TCONS_00032704	LOC_Os11g37970.1	OS_L_C	OS_L_N	57.8192	245.725	2.08742	3.26504	5e-05	0.00138986	yes
TCONS_00093631	LOC_Os04g41900.1	OS_L_C	OS_L_N	27.6224	0.939512	-4.87778	-5.25428	5e-05	0.00138986	yes
TCONS_00093674	LOC_Os04g42100.1	OS_L_C	OS_L_N	11.95	4.46402	-1.4206	-1.97589	0.0004	0.00879162	yes
TCONS_00125087	LOC_Os07g36490.1	OS_L_C	OS_L_N	14.5442	33.8411	1.21833	1.73437	0.00205	0.0340731	yes
TCONS_00137062	LOC_Os08g38710.1	OS_L_C	OS_L_N	9.94878	4.1408	-1.26461	-1.81593	0.0001	0.00261183	yes
TCONS_00101082	LOC_Os05g40010.1	OS_L_C	OS_L_N	20.4062	112.489	2.4627	3.7641	5e-05	0.00138986	yes
TCONS_00005185	LOC_Os01g42690.1	OS_L_C	OS_L_N	1.15208	14.3069	3.6344	4.10193	5e-05	0.00138986	yes
TCONS_00103660	LOC_Os05g07420.1	OS_L_C	OS_L_N	6.22021	1.50497	-2.04723	-2.68135	5e-05	0.00138986	yes
TCONS_00005258	LOC_Os01g43140.1	OS_L_C	OS_L_N	5.25805	1.22772	-2.09854	-2.58258	5e-05	0.00138986	yes
TCONS_00005218	LOC_Os01g42960.1	OS_L_C	OS_L_N	10.1852	3.22616	-1.65858	-2.4823	5e-05	0.00138986	yes
TCONS_00005210	LOC_Os01g42860.1	OS_L_C	OS_L_N	37.3305	286.374	2.93947	4.49666	5e-05	0.00138986	yes
TCONS_00093482	LOC_Os04g40600.1	OS_L_C	OS_L_N	45.7457	96.1079	1.07102	1.70361	0.00095	0.0181082	yes
TCONS_00093493	LOC_Os04g40670.1	OS_L_C	OS_L_N	26.2243	55.7788	1.08881	1.71807	0.00225	0.0366975	yes
TCONS_00115335	LOC_Os06g06460.1	OS_L_C	OS_L_N	31.1563	1.32555	-4.55486	-5.04846	5e-05	0.00138986	yes
TCONS_00115339	LOC_Os06g06550.1	OS_L_C	OS_L_N	3.19238	1.06777	-1.58003	-1.76695	0.0013	0.0234599	yes
TCONS_00142934	LOC_Os08g44840.1	OS_L_C	OS_L_N	62.1556	13.5787	-2.19454	-3.49548	5e-05	0.00138986	yes
TCONS_00130925	LOC_Os07g38810.1	OS_L_C	OS_L_N	3.96984	9.14022	1.20315	1.69234	0.00175	0.0299192	yes
TCONS_00117968	LOC_Os06g30640.1	OS_L_C	OS_L_N	3.48629	20.4609	2.55311	3.60428	5e-05	0.00138986	yes
TCONS_00044505	LOC_Os12g05690.1	OS_L_C	OS_L_N	1.71568	11.4157	2.73417	3.16916	5e-05	0.00138986	yes
TCONS_00105950	LOC_Os05g30660.1	OS_L_C	OS_L_N	0.63464	1.7301	1.44684	1.53351	0.0032	0.0489274	yes
TCONS_00044517	LOC_Os12g05840.1	OS_L_C	OS_L_N	2.35187	0.734163	-1.67964	-1.59018	0.00325	0.0495516	yes
TCONS_00032521	LOC_Os11g36940.1	OS_L_C	OS_L_N	3.29359	1.24607	-1.40228	-1.59186	0.00255	0.0406576	yes
TCONS_00007577	LOC_Os01g59100.1	OS_L_C	OS_L_N	2.63125	7.35246	1.48248	1.98426	0.0009	0.0173122	yes
TCONS_00127283	LOC_Os07g04190.1	OS_L_C	OS_L_N	12.0131	5.91873	-1.02124	-1.55403	0.0023	0.0373627	yes
TCONS_00103479	LOC_Os05g05740.1	OS_L_C	OS_L_N	26.3807	56.7088	1.10409	1.70971	0.0012	0.0219569	yes
TCONS_00127414	LOC_Os07g05400.1	OS_L_C	OS_L_N	31.892	81.5009	1.35362	2.06022	5e-05	0.00138986	yes
TCONS_00044603	LOC_Os12g06660.1	OS_L_C	OS_L_N	23.7062	1.65925	-3.83667	-4.71364	5e-05	0.00138986	yes
TCONS_00068515	LOC_Os03g17680.1	OS_L_C	OS_L_N	35.297	11.0335	-1.67765	-2.23616	5e-05	0.00138986	yes
TCONS_00005021	LOC_Os01g41120.1	OS_L_C	OS_L_N	13.6304	3.89883	-1.80571	-2.51866	5e-05	0.00138986	yes
TCONS_00068541	LOC_Os03g17870.1	OS_L_C	OS_L_N	314.133	1270.5	2.01595	4.24172	5e-05	0.00138986	yes
TCONS_00081267	LOC_Os03g55820.1	OS_L_C	OS_L_N	38.0979	97.9893	1.36291	2.09361	0.0001	0.00261183	yes
TCONS_00130757	LOC_Os07g37850.1	OS_L_C	OS_L_N	196.293	102.921	-0.93147	-1.54686	0.00265	0.0419556	yes
TCONS_00127102	LOC_Os07g02200.1	OS_L_C	OS_L_N	86.9322	29.1114	-1.57831	-2.48202	5e-05	0.00138986	yes
TCONS_00020298	LOC_Os10g05130.1	OS_L_C	OS_L_N	6.9479	2.02456	-1.77897	-2.13646	0.0002	0.00482834	yes
TCONS_00034872	LOC_Os11g08210.1	OS_L_C	OS_L_N	11.9045	30.4256	1.35377	2.06651	0.00015	0.00374983	yes
TCONS_00105709	LOC_Os05g28040.1	OS_L_C	OS_L_N	1.78739	5.12423	1.51948	1.83354	0.00205	0.0340731	yes
TCONS_00019220	LOC_Os01g73140.1	OS_L_C	OS_L_N	38.8741	90.7994	1.22387	1.92341	0.00025	0.00586719	yes
TCONS_00034846	LOC_Os11g07960.1	OS_L_C	OS_L_N	58.0385	114.678	0.982503	1.61263	0.00285	0.0445337	yes
TCONS_00034845	LOC_Os11g07950.1	OS_L_C	OS_L_N	2.7278	8.17555	1.58358	1.91516	0.0015	0.0263865	yes
TCONS_00010998	LOC_Os01g09280.1	OS_L_C	OS_L_N	12.4401	42.3543	1.7675	2.84172	5e-05	0.00138986	yes
TCONS_00022950	LOC_Os10g35050.1	OS_L_C	OS_L_N	0.939252	4.75181	2.33889	2.35503	0.0002	0.00482834	yes
TCONS_00010975	LOC_Os01g09100.1	OS_L_C	OS_L_N	6.92778	20.3322	1.55331	2.04577	0.0001	0.00261183	yes
TCONS_00009963	LOC_Os01g02060.2	OS_L_C	OS_L_N	12.6504	3.64514	-1.79513	-2.27124	5e-05	0.00138986	yes
TCONS_00009965	LOC_Os01g02080.1	OS_L_C	OS_L_N	27.364	11.6319	-1.23419	-1.81031	0.00075	0.0148838	yes
TCONS_00022929	LOC_Os10g34930.1	OS_L_C	OS_L_N	30.9922	228.155	2.88004	4.39395	5e-05	0.00138986	yes
TCONS_00058881	LOC_Os02g11770.1	OS_L_C	OS_L_N	127.362	61.8747	-1.04152	-1.66352	0.00195	0.0327042	yes
TCONS_00058899	LOC_Os02g11870.1	OS_L_C	OS_L_N	2.62298	11.6468	2.15065	2.6567	5e-05	0.00138986	yes
TCONS_00081201	LOC_Os03g55120.1	OS_L_C	OS_L_N	43.3371	9.94989	-2.12285	-3.08684	5e-05	0.00138986	yes
TCONS_00009910	LOC_Os01g01650.1	OS_L_C	OS_L_N	84.3092	24.9641	-1.75584	-2.81163	5e-05	0.00138986	yes
TCONS_00056266	LOC_Os02g54140.1	OS_L_C	OS_L_N	1.03806	10.0495	3.27516	3.54308	5e-05	0.00138986	yes
TCONS_00115053	LOC_Os06g04900.1	OS_L_C	OS_L_N	2.72217	10.7659	1.98364	2.72504	5e-05	0.00138986	yes
TCONS_00115067	LOC_Os06g04990.1	OS_L_C	OS_L_N	13.749	194.265	3.82063	5.78361	5e-05	0.00138986	yes
TCONS_00115068	LOC_Os06g05000.1	OS_L_C	OS_L_N	6.90476	224.313	5.02178	7.02284	5e-05	0.00138986	yes
TCONS_00142656	LOC_Os08g42470.1	OS_L_C	OS_L_N	3.87604	0.573261	-2.75732	-2.8025	5e-05	0.00138986	yes
TCONS_00142879	LOC_Os08g44300.1	OS_L_C	OS_L_N	0.856384	3.88676	2.18224	2.32365	0.0009	0.0173122	yes
TCONS_00142816	LOC_Os08g43670.1	OS_L_C	OS_L_N	41.4824	95.2213	1.19878	1.98132	0.00055	0.0114956	yes
TCONS_00117899	LOC_Os06g29730.1	OS_L_C	OS_L_N	44.1543	6.11678	-2.85171	-3.59031	5e-05	0.00138986	yes
TCONS_00127223	LOC_Os07g03180.1	OS_L_C	OS_L_N	17.5885	39.4838	1.16663	1.79587	0.0008	0.0157104	yes
TCONS_00115243	LOC_Os06g05940.1	OS_L_C	OS_L_N	2.7845	8.86932	1.67141	2.26771	0.0001	0.00261183	yes
TCONS_00130803	LOC_Os07g38130.1	OS_L_C	OS_L_N	59.0163	29.3654	-1.007	-1.64409	0.0022	0.0360309	yes
TCONS_00032366	LOC_Os11g35500.1	OS_L_C	OS_L_N	2.2583	0.870694	-1.375	-1.677	0.0011	0.0204365	yes
TCONS_00115205	LOC_Os06g05650.1	OS_L_C	OS_L_N	16.5452	34.5814	1.06358	1.5606	0.0025	0.0400047	yes
TCONS_00020372	LOC_Os10g05980.1	OS_L_C	OS_L_N	287.157	117.187	-1.29303	-1.88744	0.0014	0.0249272	yes
TCONS_00032307	LOC_Os11g34870.1	OS_L_C	OS_L_N	11.1792	48.5597	2.11894	3.15107	5e-05	0.00138986	yes
TCONS_00032402	LOC_Os11g35850.1	OS_L_C	OS_L_N	3.62629	0.951176	-1.93071	-2.42732	5e-05	0.00138986	yes
TCONS_00032406	LOC_Os11g35930.1	OS_L_C	OS_L_N	5.67973	1.16203	-2.28918	-2.62043	5e-05	0.00138986	yes
TCONS_00020415	LOC_Os10g06630.1	OS_L_C	OS_L_N	4.75613	23.8823	2.32809	3.20274	5e-05	0.00138986	yes
TCONS_00007426	LOC_Os01g58024.1	OS_L_C	OS_L_N	5.14374	1.60497	-1.68027	-1.73754	0.0025	0.0400047	yes
TCONS_00095903	LOC_Os04g55240.1	OS_L_C	OS_L_N	1.81983	8.50106	2.22384	2.7126	5e-05	0.00138986	yes
TCONS_00007409	LOC_Os01g57840.1	OS_L_C	OS_L_N	4.30929	12.9347	1.58572	2.04028	0.00035	0.00785221	yes
TCONS_00095952	LOC_Os04g55620.1	OS_L_C	OS_L_N	6.27418	2.50025	-1.32735	-1.81119	0.0004	0.00879162	yes
TCONS_00095950	LOC_Os04g55600.1	OS_L_C	OS_L_N	29.0844	93.4273	1.6836	2.71059	5e-05	0.00138986	yes
TCONS_00095951	LOC_Os04g55610.1	OS_L_C	OS_L_N	40.4187	172.78	2.09585	3.35589	5e-05	0.00138986	yes
TCONS_00083960	LOC_Os04g12980.1	OS_L_C	OS_L_N	12.5674	34.2467	1.44628	2.1807	5e-05	0.00138986	yes
TCONS_00068332	LOC_Os03g16350.1	OS_L_C	OS_L_N	61.8739	123.809	1.00071	1.6299	0.00325	0.0495516	yes
TCONS_00056381	LOC_Os02g54980.1	OS_L_C	OS_L_N	65.1035	265.871	2.02992	3.09471	5e-05	0.00138986	yes
TCONS_00081349	LOC_Os03g56300.1	OS_L_C	OS_L_N	42.2387	87.183	1.04548	1.63306	0.00175	0.0299192	yes
TCONS_00081039	LOC_Os03g53360.1	OS_L_C	OS_L_N	15.8443	7.46008	-1.0867	-1.64145	0.0029	0.045164	yes
TCONS_00081096	LOC_Os03g53910.1	OS_L_C	OS_L_N	13.1666	29.5898	1.16822	1.74528	0.001	0.0188821	yes
TCONS_00105552	LOC_Os05g27010.1	OS_L_C	OS_L_N	6.54229	30.2675	2.2099	3.37786	5e-05	0.00138986	yes
TCONS_00032035	LOC_Os11g32480.1	OS_L_C	OS_L_N	22.6865	62.7464	1.4677	2.24475	5e-05	0.00138986	yes
TCONS_00022677	LOC_Os10g33240.1	OS_L_C	OS_L_N	1.03329	6.86644	2.73231	3.4476	5e-05	0.00138986	yes
TCONS_00019022	LOC_Os01g71810.1	OS_L_C	OS_L_N	6.7547	0.810084	-3.05975	-3.25415	5e-05	0.00138986	yes
TCONS_00007057	LOC_Os01g55940.1	OS_L_C	OS_L_N	3.75728	12.1842	1.69725	2.45987	5e-05	0.00138986	yes
TCONS_00019036	LOC_Os01g72009.1	OS_L_C	OS_L_N	101.407	275.891	1.44395	2.29644	5e-05	0.00138986	yes
TCONS_00010698	LOC_Os01g07376.1	OS_L_C	OS_L_N	9.80274	26.6838	1.44471	2.15708	5e-05	0.00138986	yes
TCONS_00022663	LOC_Os10g33210.1	OS_L_C	OS_L_N	7.30216	23.4232	1.68155	2.57816	5e-05	0.00138986	yes
TCONS_00010722	LOC_Os01g07530.1	OS_L_C	OS_L_N	19.1075	6.35223	-1.5888	-2.09869	0.0001	0.00261183	yes
TCONS_00010724	LOC_Os01g07570.1	OS_L_C	OS_L_N	13.6098	2.68911	-2.33945	-3.2173	5e-05	0.00138986	yes
TCONS_00058612	LOC_Os02g09940.1	OS_L_C	OS_L_N	50.5162	13.817	-1.8703	-2.87774	5e-05	0.00138986	yes
TCONS_00044042	LOC_Os12g02700.1	OS_L_C	OS_L_N	16.5694	39.3377	1.24739	1.95686	0.00065	0.0132176	yes
TCONS_00105493	LOC_Os05g26840.1	OS_L_C	OS_L_N	25.0865	49.6766	0.985656	1.6786	0.00245	0.0393553	yes
TCONS_00117488	LOC_Os06g24990.1	OS_L_C	OS_L_N	45.0256	322.969	2.84258	4.53547	5e-05	0.00138986	yes
TCONS_00130435	LOC_Os07g35520.1	OS_L_C	OS_L_N	5.51388	0.94741	-2.54101	-2.89402	5e-05	0.00138986	yes
TCONS_00142451	LOC_Os08g40680.1	OS_L_C	OS_L_N	0.6184	20.5565	5.05491	5.50578	5e-05	0.00138986	yes
TCONS_00071683	LOC_Os03g46570.1	OS_L_C	OS_L_N	21.7127	49.7453	1.19602	1.95675	0.0011	0.0204365	yes
TCONS_00117490	LOC_Os06g25010.1	OS_L_C	OS_L_N	64.8129	416.993	2.68567	4.18207	5e-05	0.00138986	yes
TCONS_00093114	LOC_Os04g38910.1	OS_L_C	OS_L_N	7.59152	1.88421	-2.01043	-2.64608	5e-05	0.00138986	yes
TCONS_00095777	LOC_Os04g54230.1	OS_L_C	OS_L_N	5.76814	58.0452	3.331	4.39576	5e-05	0.00138986	yes
TCONS_00081168	LOC_Os03g54910.1	OS_L_C	OS_L_N	11.5743	1.67549	-2.78828	-3.18373	5e-05	0.00138986	yes
TCONS_00142644	LOC_Os08g42350.1	OS_L_C	OS_L_N	14.3653	3.10576	-2.20957	-2.93986	5e-05	0.00138986	yes
TCONS_00034795	LOC_Os11g07680.1	OS_L_C	OS_L_N	12.8415	4.24916	-1.59557	-1.90639	0.00065	0.0132176	yes
TCONS_00034782	LOC_Os11g07580.1	OS_L_C	OS_L_N	7.38958	20.292	1.45735	1.96029	0.001	0.0188821	yes
TCONS_00105646	LOC_Os05g27590.1	OS_L_C	OS_L_N	5.43117	1.03106	-2.39713	-2.32826	0.0002	0.00482834	yes
TCONS_00010791	LOC_Os01g07970.1	OS_L_C	OS_L_N	38.3006	18.804	-1.02633	-1.53718	0.0017	0.0292125	yes
TCONS_00019129	LOC_Os01g72600.1	OS_L_C	OS_L_N	10.6568	28.6212	1.42531	2.24064	0.00035	0.00785221	yes
TCONS_00019122	LOC_Os01g72510.1	OS_L_C	OS_L_N	11.6491	1.29082	-3.17386	-3.87374	5e-05	0.00138986	yes
TCONS_00007228	LOC_Os01g57004.1	OS_L_C	OS_L_N	10.5723	31.4764	1.57399	2.16756	0.0006	0.0123672	yes
TCONS_00010820	LOC_Os01g08260.1	OS_L_C	OS_L_N	16.4019	5.61426	-1.5467	-1.60755	0.0018	0.0306127	yes
TCONS_00071708	LOC_Os03g47034.1	OS_L_C	OS_L_N	2.39459	9.97511	2.05855	2.24325	0.00095	0.0181082	yes
TCONS_00009801	LOC_Os01g74490.1	OS_L_C	OS_L_N	4.36792	35.1758	3.00956	3.96516	5e-05	0.00138986	yes
TCONS_00071734	LOC_Os03g47270.1	OS_L_C	OS_L_N	17.6402	47.6508	1.43363	2.1831	5e-05	0.00138986	yes
TCONS_00068167	LOC_Os03g14950.1	OS_L_C	OS_L_N	5.64906	16.7938	1.57185	2.36915	0.00015	0.00374983	yes
TCONS_00118643	LOC_Os06g37330.1	OS_L_C	OS_L_N	3.98692	1.58852	-1.32759	-1.59714	0.00155	0.0271023	yes
TCONS_00106660	LOC_Os05g37030.1	OS_L_C	OS_L_N	5.46016	0.80159	-2.76801	-2.48936	0.0002	0.00482834	yes
TCONS_00143601	LOC_Os09g04790.1	OS_L_C	OS_L_N	109.572	384.281	1.81029	2.49591	5e-05	0.00138986	yes
TCONS_00106630	LOC_Os05g36280.1	OS_L_C	OS_L_N	124.257	1.26269	-6.62068	-7.29629	5e-05	0.00138986	yes
TCONS_00008179	LOC_Os01g63210.1	OS_L_C	OS_L_N	3.15514	11.1769	1.82475	2.22109	0.00015	0.00374983	yes
TCONS_00106658	LOC_Os05g36990.1	OS_L_C	OS_L_N	15.5677	5.08578	-1.61401	-2.16309	5e-05	0.00138986	yes
TCONS_00094195	LOC_Os04g45720.1	OS_L_C	OS_L_N	7.98021	2.96141	-1.43014	-1.93584	0.0001	0.00261183	yes
TCONS_00082199	LOC_Os03g62490.1	OS_L_C	OS_L_N	4.50817	12.1107	1.42566	1.94574	0.0004	0.00879162	yes
TCONS_00011788	LOC_Os01g14530.1	OS_L_C	OS_L_N	7.09031	2.77818	-1.35171	-1.53104	0.0029	0.045164	yes
TCONS_00011841	LOC_Os01g14850.1	OS_L_C	OS_L_N	450.459	21.0182	-4.42169	-6.66748	5e-05	0.00138986	yes
TCONS_00059710	LOC_Os02g18410.1	OS_L_C	OS_L_N	116.774	36.7237	-1.66894	-2.59657	5e-05	0.00138986	yes
TCONS_00131535	LOC_Os07g44940.1	OS_L_C	OS_L_N	15.0504	32.1195	1.09365	1.63436	0.00145	0.0256708	yes
TCONS_00069292	LOC_Os03g22790.1	OS_L_C	OS_L_N	37.1973	132.808	1.83607	3.06152	5e-05	0.00138986	yes
TCONS_00116137	LOC_Os06g11980.1	OS_L_C	OS_L_N	8.49791	109.34	3.68556	5.31907	5e-05	0.00138986	yes
TCONS_00033267	LOC_Os11g42550.1	OS_L_C	OS_L_N	234.126	78.246	-1.58119	-2.51563	5e-05	0.00138986	yes
TCONS_00033257	LOC_Os11g42500.1	OS_L_C	OS_L_N	235.961	71.6288	-1.71993	-2.67972	5e-05	0.00138986	yes
TCONS_00082295	LOC_Os03g62950.1	OS_L_C	OS_L_N	2.12407	0.611804	-1.79569	-1.67664	0.00135	0.0241897	yes
TCONS_00023887	LOC_Os10g40810.1	OS_L_C	OS_L_N	17.7976	4.76881	-1.89998	-2.68416	5e-05	0.00138986	yes
TCONS_00094293	LOC_Os04g46130.1	OS_L_C	OS_L_N	49.9512	21.0032	-1.24991	-1.9408	0.0001	0.00261183	yes
TCONS_00008210	LOC_Os01g63540.1	OS_L_C	OS_L_N	3.92482	1.16606	-1.75098	-2.07388	0.00025	0.00586719	yes
TCONS_00057236	LOC_Os02g01700.1	OS_L_C	OS_L_N	16.5038	41.9323	1.34526	2.01205	0.0005	0.0106131	yes
TCONS_00116025	LOC_Os06g11400.1	OS_L_C	OS_L_N	3.71838	0.511049	-2.86314	-2.66724	5e-05	0.00138986	yes
TCONS_00072889	LOC_Os03g55770.1	OS_L_C	OS_L_N	24.774	125.194	2.33727	3.60594	0.0002	0.00482834	yes
TCONS_00118421	LOC_Os06g35560.1	OS_L_C	OS_L_N	5.5308	19.029	1.78264	2.68669	5e-05	0.00138986	yes
TCONS_00023565	LOC_Os10g39260.1	OS_L_C	OS_L_N	12.1432	2.20723	-2.45983	-3.16726	5e-05	0.00138986	yes
TCONS_00023538	LOC_Os10g38940.1	OS_L_C	OS_L_N	8.65667	2.72844	-1.66574	-2.02337	0.0003	0.00687196	yes
TCONS_00023522	LOC_Os10g38740.1	OS_L_C	OS_L_N	28.3846	80.2958	1.50021	2.31706	5e-05	0.00138986	yes
TCONS_00023507	LOC_Os10g38580.1	OS_L_C	OS_L_N	69.1863	32.9821	-1.0688	-1.70896	0.00145	0.0256708	yes
TCONS_00011507	LOC_Os01g12390.1	OS_L_C	OS_L_N	20.1706	7.7806	-1.3743	-1.69211	0.00135	0.0241897	yes
TCONS_00011606	LOC_Os01g13140.1	OS_L_C	OS_L_N	2.69399	0.613262	-2.13517	-1.98284	0.00015	0.00374983	yes
TCONS_00145993	LOC_Os09g28630.1	OS_L_C	OS_L_N	34.6729	122.447	1.82028	2.94532	5e-05	0.00138986	yes
TCONS_00047565	LOC_Os12g37060.1	OS_L_C	OS_L_N	52.9244	109.196	1.04492	1.69944	0.0014	0.0249272	yes
TCONS_00121966	LOC_Os07g09340.1	OS_L_C	OS_L_N	27.7987	63.2981	1.18714	1.73361	0.00085	0.0165295	yes
TCONS_00106362	LOC_Os05g34150.1	OS_L_C	OS_L_N	4.54091	1.14588	-1.98652	-2.13255	0.00025	0.00586719	yes
TCONS_00131305	LOC_Os07g42910.1	OS_L_C	OS_L_N	2.60216	7.0921	1.4465	1.62165	0.0032	0.0489274	yes
TCONS_00106541	LOC_Os05g35480.1	OS_L_C	OS_L_N	3.45927	1.03779	-1.73695	-2.10087	5e-05	0.00138986	yes
TCONS_00021045	LOC_Os10g14011.1	OS_L_C	OS_L_N	52.2757	103.128	0.980218	1.63166	0.00255	0.0406576	yes
TCONS_00106518	LOC_Os05g35380.1	OS_L_C	OS_L_N	3.62148	0.776153	-2.22217	-2.24207	0.00025	0.00586719	yes
TCONS_00094018	LOC_Os04g43990.1	OS_L_C	OS_L_N	33.8199	69.2105	1.03312	1.66933	0.00175	0.0299192	yes
TCONS_00118517	LOC_Os06g36330.1	OS_L_C	OS_L_N	4.82185	0.903599	-2.41583	-2.6987	5e-05	0.00138986	yes
TCONS_00011678	LOC_Os01g13610.1	OS_L_C	OS_L_N	7.26738	2.42373	-1.58421	-1.815	0.00095	0.0181082	yes
TCONS_00082071	LOC_Os03g61490.1	OS_L_C	OS_L_N	3.7659	14.8969	1.98394	2.52338	0.00015	0.00374983	yes
TCONS_00094083	LOC_Os04g44830.1	OS_L_C	OS_L_N	18.3581	60.0814	1.7105	2.60678	5e-05	0.00138986	yes
TCONS_00023646	LOC_Os10g39770.1	OS_L_C	OS_L_N	1.75888	4.20549	1.25762	1.66454	0.001	0.0188821	yes
TCONS_00008025	LOC_Os01g62190.1	OS_L_C	OS_L_N	2.22923	13.326	2.57963	3.0519	5e-05	0.00138986	yes
TCONS_00094059	LOC_Os04g44510.1	OS_L_C	OS_L_N	30.2837	5.55759	-2.44601	-3.3793	5e-05	0.00138986	yes
TCONS_00023633	LOC_Os10g39680.1	OS_L_C	OS_L_N	18.6978	47.9499	1.35866	2.08429	0.0002	0.00482834	yes
TCONS_00011624	LOC_Os01g13280.1	OS_L_C	OS_L_N	1.46075	4.62123	1.66156	1.95334	0.0006	0.0123672	yes
TCONS_00096616	LOC_Os04g59200.1	OS_L_C	OS_L_N	171.254	28.1598	-2.60443	-4.05579	5e-05	0.00138986	yes
TCONS_00096617	LOC_Os04g59210.1	OS_L_C	OS_L_N	9.06628	2.45628	-1.88404	-2.55103	5e-05	0.00138986	yes
TCONS_00059365	LOC_Os02g15350.1	OS_L_C	OS_L_N	0.851763	3.29855	1.95331	2.04749	0.00135	0.0241897	yes
TCONS_00011395	LOC_Os01g11570.1	OS_L_C	OS_L_N	51.559	106.938	1.05248	1.70445	0.00065	0.0132176	yes
TCONS_00011394	LOC_Os01g11550.1	OS_L_C	OS_L_N	12.6023	1.65097	-2.93231	-3.10732	5e-05	0.00138986	yes
TCONS_00023326	LOC_Os10g37110.1	OS_L_C	OS_L_N	19.1279	47.3291	1.30705	2.13925	0.0001	0.00261183	yes
TCONS_00072377	LOC_Os03g52380.1	OS_L_C	OS_L_N	3.24016	11.792	1.86367	1.99427	0.0022	0.0360309	yes
TCONS_00011337	LOC_Os01g11010.1	OS_L_C	OS_L_N	6.36365	2.55495	-1.31656	-1.72991	0.00165	0.0285059	yes
TCONS_00011354	LOC_Os01g11230.1	OS_L_C	OS_L_N	46.4447	96.9951	1.0624	1.7105	0.00095	0.0181082	yes
TCONS_00025984	LOC_Os10g23310.1	OS_L_C	OS_L_N	1.46966	6.67527	2.18334	2.66312	5e-05	0.00138986	yes
TCONS_00011347	LOC_Os01g11160.1	OS_L_C	OS_L_N	53.1765	17.928	-1.56857	-2.57922	5e-05	0.00138986	yes
TCONS_00096369	LOC_Os04g57760.1	OS_L_C	OS_L_N	124.968	343.662	1.45943	2.27778	0.00015	0.00374983	yes
TCONS_00001990	LOC_Os01g14410.1	OS_L_C	OS_L_N	1.33602	7.66435	2.52022	2.58293	5e-05	0.00138986	yes
TCONS_00001992	LOC_Os01g14440.1	OS_L_C	OS_L_N	33.008	69.5057	1.07432	1.52206	0.0026	0.0413108	yes
TCONS_00013915	LOC_Os01g36460.1	OS_L_C	OS_L_N	12.5996	5.73343	-1.1359	-1.57577	0.002	0.0333889	yes
TCONS_00145742	LOC_Os09g26920.1	OS_L_C	OS_L_N	2.4807	6.61706	1.41544	1.9046	0.00125	0.0227105	yes
TCONS_00106163	LOC_Os05g32710.1	OS_L_C	OS_L_N	2.77343	7.28679	1.39361	1.90842	0.0007	0.014073	yes
TCONS_00047309	LOC_Os12g34510.1	OS_L_C	OS_L_N	28.4769	2.69895	-3.39932	-4.17532	5e-05	0.00138986	yes
TCONS_00059307	LOC_Os02g14630.1	OS_L_C	OS_L_N	1.77018	5.16974	1.5462	1.86275	0.00135	0.0241897	yes
TCONS_00023496	LOC_Os10g38470.1	OS_L_C	OS_L_N	34.318	145.803	2.08698	3.3065	5e-05	0.00138986	yes
TCONS_00059495	LOC_Os02g16500.1	OS_L_C	OS_L_N	311.369	63.0074	-2.30503	-3.20402	5e-05	0.00138986	yes
TCONS_00072451	LOC_Os03g52910.1	OS_L_C	OS_L_N	10.7746	22.3104	1.05008	1.56032	0.0025	0.0400047	yes
TCONS_00108991	LOC_Os06g02019.1	OS_L_C	OS_L_N	16.4414	5.95939	-1.46409	-2.13095	5e-05	0.00138986	yes
TCONS_00023474	LOC_Os10g38040.1	OS_L_C	OS_L_N	7.98106	18.4305	1.20744	1.66195	0.00285	0.0445337	yes
TCONS_00035431	LOC_Os11g13670.1	OS_L_C	OS_L_N	34.3678	128.872	1.90681	3.18895	5e-05	0.00138986	yes
TCONS_00131208	LOC_Os07g41660.1	OS_L_C	OS_L_N	4.72463	1.49136	-1.66358	-1.65945	0.00305	0.0470608	yes
TCONS_00118209	LOC_Os06g32990.1	OS_L_C	OS_L_N	21.1378	0.780503	-4.75928	-5.3002	5e-05	0.00138986	yes
TCONS_00118214	LOC_Os06g33100.1	OS_L_C	OS_L_N	9.72155	0.803825	-3.59623	-3.94134	5e-05	0.00138986	yes
TCONS_00047451	LOC_Os12g36210.1	OS_L_C	OS_L_N	7.14758	1.92	-1.89635	-1.90846	0.00105	0.0196605	yes
TCONS_00023155	LOC_Os10g36100.1	OS_L_C	OS_L_N	11.4726	112.711	3.29636	4.7318	5e-05	0.00138986	yes
TCONS_00062772	LOC_Os02g42890.1	OS_L_C	OS_L_N	32.0487	62.8445	0.971521	1.54493	0.0027	0.0426083	yes
TCONS_00011140	LOC_Os01g09800.1	OS_L_C	OS_L_N	9.24335	2.56422	-1.84989	-1.82724	0.00045	0.00970985	yes
TCONS_00023135	LOC_Os10g35950.1	OS_L_C	OS_L_N	16.2824	6.79731	-1.26028	-1.86506	0.00095	0.0181082	yes
TCONS_00047155	LOC_Os12g32760.1	OS_L_C	OS_L_N	2.83661	29.8541	3.39569	4.99237	5e-05	0.00138986	yes
TCONS_00011119	LOC_Os01g09700.1	OS_L_C	OS_L_N	24.2876	5.00967	-2.27743	-3.38677	5e-05	0.00138986	yes
TCONS_00011114	LOC_Os01g09640.1	OS_L_C	OS_L_N	39.6789	131.696	1.73077	2.80808	5e-05	0.00138986	yes
TCONS_00011112	LOC_Os01g09620.1	OS_L_C	OS_L_N	79.5075	39.6436	-1.004	-1.57386	0.0018	0.0306127	yes
TCONS_00001738	LOC_Os01g12710.1	OS_L_C	OS_L_N	65.6418	205.453	1.64612	2.3631	5e-05	0.00138986	yes
TCONS_00072185	LOC_Os03g50870.1	OS_L_C	OS_L_N	40.3369	136.551	1.75927	2.62273	5e-05	0.00138986	yes
TCONS_00001743	LOC_Os01g12720.1	OS_L_C	OS_L_N	19.071	38.8719	1.02734	1.53402	0.0019	0.0320088	yes
TCONS_00001715	LOC_Os01g12650.1	OS_L_C	OS_L_N	60.895	26.0977	-1.2224	-1.97534	5e-05	0.00138986	yes
TCONS_00145564	LOC_Os09g26370.1	OS_L_C	OS_L_N	42.3519	19.104	-1.14855	-1.75889	0.0013	0.0234599	yes
TCONS_00121557	LOC_Os07g06790.1	OS_L_C	OS_L_N	5.17958	0.764357	-2.76052	-2.34898	0.0007	0.014073	yes
TCONS_00035157	LOC_Os11g10470.1	OS_L_C	OS_L_N	18.3107	52.5708	1.52157	2.25888	0.0001	0.00261183	yes
TCONS_00035156	LOC_Os11g10460.1	OS_L_C	OS_L_N	27.8641	12.2496	-1.18568	-1.81238	0.00035	0.00785221	yes
TCONS_00062734	LOC_Os02g42560.1	OS_L_C	OS_L_N	4.09688	0.653174	-2.64899	-2.84433	5e-05	0.00138986	yes
TCONS_00050754	LOC_Os02g13290.1	OS_L_C	OS_L_N	1.21021	5.27859	2.12489	2.32504	0.00085	0.0165295	yes
TCONS_00011220	LOC_Os01g10320.1	OS_L_C	OS_L_N	1.54382	6.96676	2.17398	2.25633	5e-05	0.00138986	yes
TCONS_00011230	LOC_Os01g10450.2	OS_L_C	OS_L_N	20.7178	5.77833	-1.84215	-2.71781	5e-05	0.00138986	yes
TCONS_00011233	LOC_Os01g10490.1	OS_L_C	OS_L_N	140.561	4.57228	-4.94214	-6.94611	5e-05	0.00138986	yes
TCONS_00001883	LOC_Os01g13130.1	OS_L_C	OS_L_N	8.58325	48.997	2.5131	3.75126	5e-05	0.00138986	yes
TCONS_00001881	LOC_Os01g13120.1	OS_L_C	OS_L_N	3.64675	0.778044	-2.22869	-2.09596	5e-05	0.00138986	yes
TCONS_00001825	LOC_Os01g13030.2	OS_L_C	OS_L_N	111.146	53.521	-1.05427	-1.72683	0.0007	0.014073	yes
TCONS_00001917	LOC_Os01g13480.1	OS_L_C	OS_L_N	5.47023	17.9254	1.71233	1.75607	0.00285	0.0445337	yes
TCONS_00001929	LOC_Os01g13530.1	OS_L_C	OS_L_N	4.32705	1.02139	-2.08285	-2.44232	0.0001	0.00261183	yes
TCONS_00131070	LOC_Os07g40290.1	OS_L_C	OS_L_N	1.58598	11.3742	2.84232	3.52147	5e-05	0.00138986	yes
TCONS_00106081	LOC_Os05g31890.1	OS_L_C	OS_L_N	12.9248	0.530135	-4.60764	-4.95838	5e-05	0.00138986	yes
TCONS_00131032	LOC_Os07g39860.1	OS_L_C	OS_L_N	0.909145	7.31377	3.00803	2.98915	0.0001	0.00261183	yes
TCONS_00133623	LOC_Os08g09060.1	OS_L_C	OS_L_N	29.6294	6.87524	-2.10755	-2.9079	5e-05	0.00138986	yes
TCONS_00050837	LOC_Os02g13800.1	OS_L_C	OS_L_N	0.633529	5.83506	3.20327	3.48822	5e-05	0.00138986	yes
TCONS_00133614	LOC_Os08g08970.1	OS_L_C	OS_L_N	8.00507	31.2168	1.96334	2.77089	5e-05	0.00138986	yes
TCONS_00013537	LOC_Os01g32780.1	OS_L_C	OS_L_N	27.4664	231.165	3.07319	4.83	5e-05	0.00138986	yes
TCONS_00001569	LOC_Os01g11650.1	OS_L_C	OS_L_N	67.8134	158.511	1.22494	1.90738	0.0001	0.00261183	yes
TCONS_00001576	LOC_Os01g11710.1	OS_L_C	OS_L_N	29.1552	11.3191	-1.36499	-2.14046	5e-05	0.00138986	yes
TCONS_00001577	LOC_Os01g11730.1	OS_L_C	OS_L_N	19.2512	0.873334	-4.46227	-4.96044	5e-05	0.00138986	yes
TCONS_00001501	LOC_Os01g11210.1	OS_L_C	OS_L_N	3.52913	0.783289	-2.1717	-1.63131	0.0025	0.0400047	yes
TCONS_00121303	LOC_Os07g04220.1	OS_L_C	OS_L_N	3.68614	8.31139	1.17298	1.61352	0.00285	0.0445337	yes
TCONS_00086604	LOC_Os04g39010.1	OS_L_C	OS_L_N	23.5688	6.17278	-1.93289	-2.50569	5e-05	0.00138986	yes
TCONS_00025680	LOC_Os10g21130.1	OS_L_C	OS_L_N	5.91586	1.56862	-1.91509	-2.10528	0.0003	0.00687196	yes
TCONS_00074656	LOC_Os03g04130.1	OS_L_C	OS_L_N	11.1131	24.037	1.11299	1.74132	0.0025	0.0400047	yes
TCONS_00060008	LOC_Os02g20850.1	OS_L_C	OS_L_N	6.81499	2.21714	-1.62001	-1.85829	0.00045	0.00970985	yes
TCONS_00074664	LOC_Os03g04220.1	OS_L_C	OS_L_N	51.9998	7.43114	-2.80685	-4.09036	5e-05	0.00138986	yes
TCONS_00074666	LOC_Os03g04250.1	OS_L_C	OS_L_N	15.1773	2.78161	-2.44792	-3.06979	5e-05	0.00138986	yes
TCONS_00074665	LOC_Os03g04240.1	OS_L_C	OS_L_N	43.4862	10.6024	-2.03617	-2.9776	5e-05	0.00138986	yes
TCONS_00096013	LOC_Os04g56040.1	OS_L_C	OS_L_N	1.23777	6.29187	2.34575	2.29532	0.0001	0.00261183	yes
TCONS_00096020	LOC_Os04g56180.1	OS_L_C	OS_L_N	5.40292	0.898922	-2.58747	-2.68364	5e-05	0.00138986	yes
TCONS_00001601	LOC_Os01g11910.1	OS_L_C	OS_L_N	5.51775	12.1364	1.13719	1.5851	0.00115	0.0211905	yes
TCONS_00098692	LOC_Os05g15880.1	OS_L_C	OS_L_N	3.58699	46.4284	3.69416	5.10366	5e-05	0.00138986	yes
TCONS_00098691	LOC_Os05g15850.1	OS_L_C	OS_L_N	12.8794	2.58973	-2.31419	-2.74996	5e-05	0.00138986	yes
TCONS_00121470	LOC_Os07g05940.1	OS_L_C	OS_L_N	2.61536	9.66762	1.88615	2.63269	5e-05	0.00138986	yes
TCONS_00108406	LOC_Os05g51220.1	OS_L_C	OS_L_N	8.72867	2.94756	-1.56624	-2.06258	0.0003	0.00687196	yes
TCONS_00062610	LOC_Os02g41680.1	OS_L_C	OS_L_N	24.8435	8.48384	-1.55008	-2.33414	5e-05	0.00138986	yes
TCONS_00064932	LOC_Os02g56900.1	OS_L_C	OS_L_N	58.2054	139.305	1.25902	2.00636	0.0001	0.00261183	yes
TCONS_00027982	LOC_Os10g40700.1	OS_L_C	OS_L_N	3.04231	0.501969	-2.5995	-2.49934	5e-05	0.00138986	yes
TCONS_00064956	LOC_Os02g56920.1	OS_L_C	OS_L_N	46.2459	10.2586	-2.17249	-3.342	5e-05	0.00138986	yes
TCONS_00027963	LOC_Os10g40600.1	OS_L_C	OS_L_N	122.943	52.7392	-1.22104	-1.95659	0.00045	0.00970985	yes
TCONS_00027941	LOC_Os10g40520.1	OS_L_C	OS_L_N	11.6572	3.7171	-1.64897	-1.91839	0.0004	0.00879162	yes
TCONS_00050351	LOC_Os02g10550.1	OS_L_C	OS_L_N	2.07351	5.69991	1.45887	1.82148	0.00275	0.0432498	yes
TCONS_00027934	LOC_Os10g40420.1	OS_L_C	OS_L_N	12.1105	3.58082	-1.7579	-2.13163	0.0002	0.00482834	yes
TCONS_00003974	LOC_Os01g33080.1	OS_L_C	OS_L_N	4.69318	1.75415	-1.41979	-1.67918	0.0026	0.0413108	yes
TCONS_00076991	LOC_Os03g18600.1	OS_L_C	OS_L_N	163.198	50.2595	-1.69916	-2.73555	5e-05	0.00138986	yes
TCONS_00074323	LOC_Os03g01820.1	OS_L_C	OS_L_N	4.6484	16.1718	1.79868	2.44683	5e-05	0.00138986	yes
TCONS_00074374	LOC_Os03g02190.1	OS_L_C	OS_L_N	19.9375	6.93194	-1.52415	-2.25169	5e-05	0.00138986	yes
TCONS_00003903	LOC_Os01g32460.1	OS_L_C	OS_L_N	111.56	12.0983	-3.20494	-4.7804	5e-05	0.00138986	yes
TCONS_00121148	LOC_Os07g02810.1	OS_L_C	OS_L_N	13.3854	3.40796	-1.97368	-2.73934	5e-05	0.00138986	yes
TCONS_00108126	LOC_Os05g49170.1	OS_L_C	OS_L_N	5.96197	27.6451	2.21316	3.08436	5e-05	0.00138986	yes
TCONS_00111779	LOC_Os06g28480.1	OS_L_C	OS_L_N	9.84546	3.39458	-1.53622	-2.13192	5e-05	0.00138986	yes
TCONS_00108148	LOC_Os05g49320.1	OS_L_C	OS_L_N	10.1669	1.88686	-2.42982	-2.67026	5e-05	0.00138986	yes
TCONS_00098290	LOC_Os05g11780.1	OS_L_C	OS_L_N	68.0938	147.463	1.11475	1.67252	0.001	0.0188821	yes
TCONS_00121123	LOC_Os07g02460.1	OS_L_C	OS_L_N	5.54075	40.3755	2.86533	3.61186	5e-05	0.00138986	yes
TCONS_00123713	LOC_Os07g26660.1	OS_L_C	OS_L_N	4.02196	0.861689	-2.22266	-2.2042	0.0003	0.00687196	yes
TCONS_00064904	LOC_Os02g56440.1	OS_L_C	OS_L_N	8.41286	35.9091	2.09368	3.1188	5e-05	0.00138986	yes
TCONS_00062430	LOC_Os02g39930.1	OS_L_C	OS_L_N	40.1126	333.483	3.05548	4.70634	5e-05	0.00138986	yes
TCONS_00121257	LOC_Os07g03730.1	OS_L_C	OS_L_N	26.428	59.9891	1.18263	1.84396	0.00065	0.0132176	yes
TCONS_00145224	LOC_Os09g23560.1	OS_L_C	OS_L_N	10.2349	2.91507	-1.81189	-2.35655	5e-05	0.00138986	yes
TCONS_00121255	LOC_Os07g03710.1	OS_L_C	OS_L_N	7.99553	37.9359	2.2463	3.16885	5e-05	0.00138986	yes
TCONS_00133229	LOC_Os08g06010.1	OS_L_C	OS_L_N	14.2997	31.3889	1.13427	1.74386	0.00055	0.0114956	yes
TCONS_00121210	LOC_Os07g03120.1	OS_L_C	OS_L_N	0.694163	4.27891	2.6239	2.6727	5e-05	0.00138986	yes
TCONS_00121228	LOC_Os07g03279.1	OS_L_C	OS_L_N	6.82008	1.64876	-2.04841	-2.15304	0.0001	0.00261183	yes
TCONS_00013102	LOC_Os01g27360.1	OS_L_C	OS_L_N	11.4326	4.32007	-1.40402	-1.77218	0.0007	0.014073	yes
TCONS_00015778	LOC_Os01g51540.1	OS_L_C	OS_L_N	14.7857	48.2062	1.70502	2.633	5e-05	0.00138986	yes
TCONS_00015716	LOC_Os01g50910.1	OS_L_C	OS_L_N	0.803746	7.24075	3.17133	3.09713	5e-05	0.00138986	yes
TCONS_00015734	LOC_Os01g51210.1	OS_L_C	OS_L_N	9.38072	23.5105	1.32553	1.92574	0.0002	0.00482834	yes
TCONS_00076703	LOC_Os03g17060.1	OS_L_C	OS_L_N	5.10928	15.6619	1.61607	2.1128	0.00015	0.00374983	yes
TCONS_00076706	LOC_Os03g17100.1	OS_L_C	OS_L_N	223.608	22.4474	-3.31635	-5.02463	5e-05	0.00138986	yes
TCONS_00052789	LOC_Os02g29960.1	OS_L_C	OS_L_N	6.78179	20.0968	1.56723	2.36281	0.00015	0.00374983	yes
TCONS_00052799	LOC_Os02g30100.1	OS_L_C	OS_L_N	0.828126	15.6716	4.24216	5.11194	5e-05	0.00138986	yes
TCONS_00076797	LOC_Os03g17790.1	OS_L_C	OS_L_N	13.1362	280.893	4.4184	6.59526	5e-05	0.00138986	yes
TCONS_00076793	LOC_Os03g17760.1	OS_L_C	OS_L_N	51.6004	3.76569	-3.7764	-5.14032	5e-05	0.00138986	yes
TCONS_00074155	LOC_Os03g64050.1	OS_L_C	OS_L_N	32.5662	14.1723	-1.2003	-1.85806	0.00045	0.00970985	yes
TCONS_00098033	LOC_Os05g08620.1	OS_L_C	OS_L_N	13.5954	42.9318	1.65892	2.44239	5e-05	0.00138986	yes
TCONS_00135565	LOC_Os08g26710.1	OS_L_C	OS_L_N	20.4806	4.53333	-2.17562	-3.08776	5e-05	0.00138986	yes
TCONS_00086041	LOC_Os04g34100.1	OS_L_C	OS_L_N	30.4568	68.5436	1.17026	1.80909	0.0006	0.0123672	yes
TCONS_00013186	LOC_Os01g28500.1	OS_L_C	OS_L_N	82.9868	388.185	2.22579	3.55373	5e-05	0.00138986	yes
TCONS_00013162	LOC_Os01g28030.1	OS_L_C	OS_L_N	79.0356	39.1005	-1.01531	-1.63445	0.00125	0.0227105	yes
TCONS_00111503	LOC_Os06g23440.1	OS_L_C	OS_L_N	193.102	457.053	1.243	1.94588	0.0003	0.00687196	yes
TCONS_00027798	LOC_Os10g39740.1	OS_L_C	OS_L_N	24.4914	4.34885	-2.49357	-3.31124	5e-05	0.00138986	yes
TCONS_00001224	LOC_Os01g09220.1	OS_L_C	OS_L_N	69.813	34.2623	-1.02687	-1.6771	0.00065	0.0132176	yes
TCONS_00052842	LOC_Os02g30320.1	OS_L_C	OS_L_N	40.4706	102.254	1.33721	2.12626	5e-05	0.00138986	yes
TCONS_00064824	LOC_Os02g55890.1	OS_L_C	OS_L_N	1.9941	6.85382	1.78117	2.27994	0.0001	0.00261183	yes
TCONS_00015841	LOC_Os01g51840.1	OS_L_C	OS_L_N	21.0516	6.63576	-1.6656	-2.1726	5e-05	0.00138986	yes
TCONS_00027813	LOC_Os10g39920.1	OS_L_C	OS_L_N	7.15665	50.8457	2.82877	3.95095	5e-05	0.00138986	yes
TCONS_00052885	LOC_Os02g30780.1	OS_L_C	OS_L_N	4.04568	0.607445	-2.73556	-2.34672	0.00095	0.0181082	yes
TCONS_00088869	LOC_Os04g54940.1	OS_L_C	OS_L_N	3.64549	1.1498	-1.66473	-1.79981	0.0009	0.0173122	yes
TCONS_00003829	LOC_Os01g31800.1	OS_L_C	OS_L_N	23.6792	2.07022	-3.51577	-3.82623	5e-05	0.00138986	yes
TCONS_00064891	LOC_Os02g56310.1	OS_L_C	OS_L_N	9.0371	20.0906	1.15259	1.72641	0.003	0.0464363	yes
TCONS_00121038	LOC_Os07g01810.1	OS_L_C	OS_L_N	2.18907	7.06769	1.69092	2.07988	0.0007	0.014073	yes
TCONS_00086196	LOC_Os04g35070.1	OS_L_C	OS_L_N	12.247	29.1698	1.25205	1.83607	0.0019	0.0320088	yes
TCONS_00108037	LOC_Os05g48650.1	OS_L_C	OS_L_N	0.729711	3.62149	2.31118	2.24476	0.00065	0.0132176	yes
TCONS_00037214	LOC_Os11g32890.1	OS_L_C	OS_L_N	0.926654	8.04874	3.11866	3.11569	0.0002	0.00482834	yes
TCONS_00003533	LOC_Os01g28790.1	OS_L_C	OS_L_N	344.679	160.588	-1.10189	-1.75762	0.0004	0.00879162	yes
TCONS_00015505	LOC_Os01g49320.1	OS_L_C	OS_L_N	27.2352	9.86557	-1.465	-2.17254	5e-05	0.00138986	yes
TCONS_00076510	LOC_Os03g15790.1	OS_L_C	OS_L_N	6.34991	1.40154	-2.17973	-2.6124	5e-05	0.00138986	yes
TCONS_00039577	LOC_Os12g05210.1	OS_L_C	OS_L_N	1.27564	29.8404	4.54798	4.98341	5e-05	0.00138986	yes
TCONS_00113942	LOC_Os06g48210.1	OS_L_C	OS_L_N	0.817662	4.31825	2.40087	2.75138	5e-05	0.00138986	yes
TCONS_00027553	LOC_Os10g36924.1	OS_L_C	OS_L_N	4.19377	1.50286	-1.48054	-1.83766	0.00015	0.00374983	yes
TCONS_00015573	LOC_Os01g49720.1	OS_L_C	OS_L_N	4.83724	32.0578	2.72842	2.97192	5e-05	0.00138986	yes
TCONS_00015572	LOC_Os01g49710.1	OS_L_C	OS_L_N	4.2779	17.4199	2.02576	1.60718	0.00315	0.0483105	yes
TCONS_00040609	LOC_Os12g14440.1	OS_L_C	OS_L_N	41.1623	3.93173	-3.38809	-4.60656	5e-05	0.00138986	yes
TCONS_00015649	LOC_Os01g50200.1	OS_L_C	OS_L_N	15.6993	7.45692	-1.07405	-1.6015	0.0022	0.0360309	yes
TCONS_00040679	LOC_Os12g15530.1	OS_L_C	OS_L_N	2.25779	14.9351	2.72572	3.77801	5e-05	0.00138986	yes
TCONS_00040686	LOC_Os12g15680.1	OS_L_C	OS_L_N	9.41654	20.3656	1.11287	1.66635	0.002	0.0333889	yes
TCONS_00076626	LOC_Os03g16270.1	OS_L_C	OS_L_N	1.0521	3.96561	1.91428	1.82402	0.00325	0.0495516	yes
TCONS_00064667	LOC_Os02g54830.1	OS_L_C	OS_L_N	2.98846	1.113	-1.42495	-1.62329	0.00245	0.0393553	yes
TCONS_00076686	LOC_Os03g16920.1	OS_L_C	OS_L_N	2.13741	8.63129	2.01372	2.60967	5e-05	0.00138986	yes
TCONS_00062040	LOC_Os02g37190.1	OS_L_C	OS_L_N	6.05051	0.902783	-2.7446	-2.56197	5e-05	0.00138986	yes
TCONS_00074041	LOC_Os03g63280.1	OS_L_C	OS_L_N	4.96669	14.968	1.59152	2.21837	0.0001	0.00261183	yes
TCONS_00076690	LOC_Os03g16960.1	OS_L_C	OS_L_N	0.58952	5.68869	3.27048	3.36283	5e-05	0.00138986	yes
TCONS_00001065	LOC_Os01g07950.1	OS_L_C	OS_L_N	23.7821	54.715	1.20206	1.91786	5e-05	0.00138986	yes
TCONS_00001074	LOC_Os01g08110.1	OS_L_C	OS_L_N	1.09352	3.41386	1.64242	1.81183	0.00085	0.0165295	yes
TCONS_00027662	LOC_Os10g38080.1	OS_L_C	OS_L_N	32.28	81.6596	1.33898	2.15996	0.0001	0.00261183	yes
TCONS_00015666	LOC_Os01g50410.1	OS_L_C	OS_L_N	12.6574	34.9815	1.46661	2.19966	5e-05	0.00138986	yes
TCONS_00053776	LOC_Os02g37480.1	OS_L_C	OS_L_N	0.385955	4.03914	3.38754	2.82549	0.00115	0.0211905	yes
TCONS_00014147	LOC_Os01g38090.1	OS_L_C	OS_L_N	0	14.1912	inf	#NAME?	0.0006	0.0123672	yes
TCONS_00138841	LOC_Os08g07240.1	OS_L_C	OS_L_N	0	1.92209	inf	#NAME?	5e-05	0.00138986	yes
TCONS_00100346	LOC_Os05g33410.1	OS_L_C	OS_L_N	0.222935	1.77152	2.99029	2.63974	0.00115	0.0211905	yes
TCONS_00089295	LOC_Os04g58360.1	OS_L_C	OS_L_N	0	0.999368	inf	#NAME?	5e-05	0.00138986	yes
TCONS_00114457	LOC_Os06g51440.1	OS_L_C	OS_L_N	0	0.572701	inf	#NAME?	5e-05	0.00138986	yes
TCONS_00004156	LOC_Os01g34460.1	OS_L_C	OS_L_N	0	0.583277	inf	#NAME?	5e-05	0.00138986	yes
TCONS_00018762	LOC_Os01g70590.1	OS_L_C	OS_L_N	0.366728	4.28338	3.54597	2.7934	0.00235	0.0380287	yes
TCONS_00006397	LOC_Os01g51440.1	OS_L_C	OS_L_N	0	0.746679	inf	#NAME?	5e-05	0.00138986	yes
TCONS_00055322	LOC_Os02g48280.1	OS_L_C	OS_L_N	0	1.36433	inf	#NAME?	5e-05	0.00138986	yes
TCONS_00018430	LOC_Os01g68290.1	OS_L_C	OS_L_N	0.277576	15.5429	5.80724	4.32137	0.0023	0.0373627	yes
TCONS_00079465	LOC_Os03g42870.1	OS_L_C	OS_L_N	0	1.12017	inf	#NAME?	0.00225	0.0366975	yes
TCONS_00141606	LOC_Os08g34390.1	OS_L_C	OS_L_N	0.167307	31.8006	7.57041	6.00166	0.00175	0.0299192	yes
TCONS_00126000	LOC_Os07g43240.1	OS_L_C	OS_L_N	0.382003	2.98257	2.9649	2.58762	0.0002	0.00482834	yes
TCONS_00008627	LOC_Os01g66250.1	OS_L_C	OS_L_N	0.246343	1.07652	2.12763	2.02533	0.001	0.0188821	yes
TCONS_00116211	LOC_Os06g12370.1	OS_L_C	OS_L_N	0.228575	2.10271	3.20151	3.19154	5e-05	0.00138986	yes
TCONS_00082493	LOC_Os03g64260.1	OS_L_C	OS_L_N	0.374608	2.75576	2.879	2.46786	0.0026	0.0413108	yes
TCONS_00142306	LOC_Os08g39660.1	OS_L_C	OS_L_N	0.395412	3.06251	2.95328	2.85482	0.0001	0.00261183	yes
TCONS_00048859	LOC_Os02g01780.1	OS_L_C	OS_L_N	0	0.750712	inf	#NAME?	0.0001	0.00261183	yes
TCONS_00117211	LOC_Os06g21910.1	OS_L_C	OS_L_N	0	0.906505	inf	#NAME?	5e-05	0.00138986	yes
TCONS_00107855	LOC_Os05g46750.1	OS_L_C	OS_L_N	0.106518	1.17722	3.46621	2.53212	0.0025	0.0400047	yes
TCONS_00036766	LOC_Os11g28920.1	OS_L_C	OS_L_N	0	1.33052	inf	#NAME?	0.00315	0.0483105	yes
TCONS_00073377	LOC_Os03g59010.1	OS_L_C	OS_L_N	0	1.06733	inf	#NAME?	5e-05	0.00138986	yes
TCONS_00075604	LOC_Os03g10478.1	OS_L_C	OS_L_N	0.420379	2.14321	2.35001	2.43349	0.00045	0.00970985	yes
TCONS_00087789	LOC_Os04g47320.1	OS_L_C	OS_L_N	0.227639	0.939098	2.04453	2.01804	0.0012	0.0219569	yes
TCONS_00038214	LOC_Os11g41870.1	OS_L_C	OS_L_N	0.237558	1.67365	2.81664	2.59393	0.0027	0.0426083	yes
TCONS_00051315	LOC_Os02g16690.1	OS_L_C	OS_L_N	0.327171	1.1475	1.81037	1.7259	0.0024	0.0386956	yes
TCONS_00136788	LOC_Os08g37050.1	OS_L_C	OS_L_N	0.471575	2.22012	2.23508	1.92847	0.002	0.0333889	yes
TCONS_00100769	LOC_Os05g37780.1	OS_L_C	OS_L_N	0.233656	4.45658	4.25348	3.24063	0.0004	0.00879162	yes
TCONS_00017710	LOC_Os01g63980.1	OS_L_C	OS_L_N	0.433678	1.99811	2.20394	2.16264	0.00035	0.00785221	yes
TCONS_00003124	LOC_Os01g25100.1	OS_L_C	OS_L_N	0	0.802024	inf	#NAME?	5e-05	0.00138986	yes
TCONS_00137317	LOC_Os08g40690.1	OS_L_C	OS_L_N	0.405762	19.4729	5.58469	5.7964	5e-05	0.00138986	yes
TCONS_00054650	LOC_Os02g43820.1	OS_L_C	OS_L_N	0.453243	3.09182	2.7701	2.77642	5e-05	0.00138986	yes
TCONS_00091207	LOC_Os04g20930.1	OS_L_C	OS_L_N	0	0.648316	inf	#NAME?	0.0001	0.00261183	yes
TCONS_00125092	LOC_Os07g36560.1	OS_L_C	OS_L_N	0.373283	2.64223	2.82342	2.85941	0.00015	0.00374983	yes
TCONS_00149227	LOC_Os09g20920.1	OS_L_C	OS_L_N	0	0.712785	inf	#NAME?	0.0009	0.0173122	yes
TCONS_00029420	LOC_Os11g06150.1	OS_L_C	OS_L_N	0.493892	10.0682	4.34946	4.46253	5e-05	0.00138986	yes
TCONS_00020666	LOC_Os10g08980.1	OS_L_C	OS_L_N	0	0.782232	inf	#NAME?	5e-05	0.00138986	yes
TCONS_00129621	LOC_Os07g27370.1	OS_L_C	OS_L_N	0.03842	0.553656	3.84906	2.50516	0.00295	0.0457979	yes
TCONS_00104143	LOC_Os05g11600.1	OS_L_C	OS_L_N	0	1.30632	inf	#NAME?	0.00225	0.0366975	yes
TCONS_00011546	LOC_Os01g12580.1	OS_L_C	OS_L_N	0.383507	1.76716	2.20411	1.96533	0.00235	0.0380287	yes
TCONS_00070059	LOC_Os03g29244.1	OS_L_C	OS_L_N	0	0.783138	inf	#NAME?	0.00315	0.0483105	yes
TCONS_00008067	LOC_Os01g62600.1	OS_L_C	OS_L_N	0.118579	2.61676	4.46386	3.52122	0.0016	0.0278196	yes
TCONS_00049742	LOC_Os02g06450.1	OS_L_C	OS_L_N	0	8.85106	inf	#NAME?	0.00085	0.0165295	yes
TCONS_00072266	LOC_Os03g51530.1	OS_L_C	OS_L_N	0.450435	5.75254	3.67481	2.94904	0.001	0.0188821	yes
TCONS_00131012	LOC_Os07g39740.1	OS_L_C	OS_L_N	0.321273	2.76709	3.1065	2.94912	5e-05	0.00138986	yes
TCONS_00074353	LOC_Os03g02050.1	OS_L_C	OS_L_N	0.469721	21.6193	5.52437	4.92015	0.0001	0.00261183	yes
TCONS_00098262	LOC_Os05g11580.1	OS_L_C	OS_L_N	0	0.531591	inf	#NAME?	5e-05	0.00138986	yes
TCONS_00111734	LOC_Os06g27910.1	OS_L_C	OS_L_N	0.317177	3.85821	3.60457	3.56158	5e-05	0.00138986	yes
TCONS_00025483	LOC_Os10g18170.1	OS_L_C	OS_L_N	0	0.808593	inf	#NAME?	0.00315	0.0483105	yes
TCONS_00013215	LOC_Os01g28960.1	OS_L_C	OS_L_N	0	2.16305	inf	#NAME?	5e-05	0.00138986	yes
TCONS_00025262	LOC_Os10g13560.1	OS_L_C	OS_L_N	0	2.76601	inf	#NAME?	0.00085	0.0165295	yes

## Sheet: WT_L_S vs WT_L_C
Table S4. DEPCGs.
test_id	gene_id	sample_1	sample_2	value_1	value_2	log2(fold_change)	test_stat	p_value	q_value	significant
TCONS_00124458	LOC_Os07g31190.1	WT_L_C	WT_L_S	1.42348	0.48649	-1.54894	-1.73211	0.00105	0.0196605	yes
TCONS_00089579	LOC_Os04g01874.1	WT_L_C	WT_L_S	1.34719	0.303445	-2.15045	-2.13104	0.0002	0.00482834	yes
TCONS_00051088	LOC_Os02g15130.1	WT_L_C	WT_L_S	0.680368	0	#NAME?	#NAME?	0.00265	0.0419556	yes
TCONS_00138887	LOC_Os08g07740.1	WT_L_C	WT_L_S	1.57326	0.451131	-1.80214	-1.71027	0.0019	0.0320088	yes
TCONS_00148232	LOC_Os09g10080.1	WT_L_C	WT_L_S	0.568366	0.0644204	-3.14123	-2.2623	0.00205	0.0340731	yes
TCONS_00080989	LOC_Os03g53010.1	WT_L_C	WT_L_S	5.61671	0.293519	-4.2582	-0.731775	0.003	0.0464363	yes
TCONS_00079795	LOC_Os03g45450.1	WT_L_C	WT_L_S	7.12763	0.400221	-4.15455	-3.1367	0.00025	0.00586719	yes
TCONS_00148193	LOC_Os09g09500.1	WT_L_C	WT_L_S	0.87064	0.121485	-2.8413	-2.32248	0.00025	0.00586719	yes
TCONS_00016104	LOC_Os01g54170.1	WT_L_C	WT_L_S	0.54499	0	#NAME?	#NAME?	5e-05	0.00138986	yes
TCONS_00114253	LOC_Os06g50240.1	WT_L_C	WT_L_S	0.881323	0.193706	-2.1858	-1.73189	0.0025	0.0400047	yes
TCONS_00116827	LOC_Os06g17020.1	WT_L_C	WT_L_S	1.93772	0.335774	-2.5288	-2.14959	0.0003	0.00687196	yes
TCONS_00141921	LOC_Os08g36500.1	WT_L_C	WT_L_S	2.49484	0.215878	-3.53066	-2.3715	0.0005	0.0106131	yes
TCONS_00116945	LOC_Os06g19260.1	WT_L_C	WT_L_S	3.20037	0.474411	-2.75403	-2.45193	0.00015	0.00374983	yes
TCONS_00043538	LOC_Os12g42280.1	WT_L_C	WT_L_S	4.57838	0.346419	-3.72425	-3.95566	5e-05	0.00138986	yes
TCONS_00138143	LOC_Os08g01950.1	WT_L_C	WT_L_S	2.72938	0.209954	-3.70043	-3.15217	0.0001	0.00261183	yes
TCONS_00070873	LOC_Os03g38470.1	WT_L_C	WT_L_S	1.89182	0.112421	-4.07279	-2.55756	0.0016	0.0278196	yes
TCONS_00126093	LOC_Os07g43970.1	WT_L_C	WT_L_S	0.61594	0.0979104	-2.65326	-2.07167	0.0019	0.0320088	yes
TCONS_00033613	LOC_Os11g46000.1	WT_L_C	WT_L_S	3.12247	0.270314	-3.52998	-3.50308	5e-05	0.00138986	yes
TCONS_00006005	LOC_Os01g48800.1	WT_L_C	WT_L_S	3.18242	0.363461	-3.13025	-2.98864	5e-05	0.00138986	yes
TCONS_00057505	LOC_Os02g03200.1	WT_L_C	WT_L_S	1.26561	0.350287	-1.85322	-1.72952	0.0017	0.0292125	yes
TCONS_00143989	LOC_Os09g09510.1	WT_L_C	WT_L_S	2.41509	0.334253	-2.85307	-2.94164	5e-05	0.00138986	yes
TCONS_00092084	LOC_Os04g29680.1	WT_L_C	WT_L_S	10.4393	0.420176	-4.63488	-4.43496	5e-05	0.00138986	yes
TCONS_00008695	LOC_Os01g66760.1	WT_L_C	WT_L_S	3.10822	0.21982	-3.8217	-3.59604	5e-05	0.00138986	yes
TCONS_00070656	LOC_Os03g35600.1	WT_L_C	WT_L_S	1.80839	0.354357	-2.35143	-2.00473	0.0024	0.0386956	yes
TCONS_00128167	LOC_Os07g12480.1	WT_L_C	WT_L_S	1.0308	0.170408	-2.5967	-2.0584	0.0022	0.0360309	yes
TCONS_00116349	LOC_Os06g13140.1	WT_L_C	WT_L_S	1.60767	0.441512	-1.86445	-1.7559	0.0016	0.0278196	yes
TCONS_00069481	LOC_Os03g25030.1	WT_L_C	WT_L_S	1.01413	0.177703	-2.5127	-1.98875	0.0026	0.0413108	yes
TCONS_00083442	LOC_Os04g07260.1	WT_L_C	WT_L_S	1.62158	0.0869933	-4.22035	-3.29296	0.00015	0.00374983	yes
TCONS_00083432	LOC_Os04g07110.1	WT_L_C	WT_L_S	4.64736	0.396591	-3.55069	-3.79835	5e-05	0.00138986	yes
TCONS_00009472	LOC_Os01g72760.1	WT_L_C	WT_L_S	1.54738	0.275965	-2.48727	-2.21902	5e-05	0.00138986	yes
TCONS_00034526	LOC_Os11g05760.1	WT_L_C	WT_L_S	0.961243	0.239209	-2.00663	-1.766	0.0008	0.0157104	yes
TCONS_00073894	LOC_Os03g62670.1	WT_L_C	WT_L_S	1.9806	0.281488	-2.81479	-2.03662	0.00085	0.0165295	yes
TCONS_00024832	LOC_Os10g07556.1	WT_L_C	WT_L_S	1.91337	0.297788	-2.68376	-2.70127	5e-05	0.00138986	yes
TCONS_00144693	LOC_Os09g17630.1	WT_L_C	WT_L_S	3.17303	0.262981	-3.59283	-2.87951	0.0001	0.00261183	yes
TCONS_00083334	LOC_Os04g05580.1	WT_L_C	WT_L_S	3.02247	0.408986	-2.88561	-3.08744	5e-05	0.00138986	yes
TCONS_00107845	LOC_Os05g46690.1	WT_L_C	WT_L_S	0.709614	0.0695954	-3.34997	-2.4437	0.00085	0.0165295	yes
TCONS_00144720	LOC_Os09g18050.1	WT_L_C	WT_L_S	3.00091	0.0515328	-5.86377	-5.20955	5e-05	0.00138986	yes
TCONS_00107503	LOC_Os05g44090.1	WT_L_C	WT_L_S	0.51916	0	#NAME?	#NAME?	5e-05	0.00138986	yes
TCONS_00022098	LOC_Os10g27170.1	WT_L_C	WT_L_S	1.30831	0.322844	-2.01879	-1.81479	0.0023	0.0373627	yes
TCONS_00010124	LOC_Os01g02780.1	WT_L_C	WT_L_S	2.53345	0.260716	-3.28055	-3.49561	5e-05	0.00138986	yes
TCONS_00109923	LOC_Os06g08120.1	WT_L_C	WT_L_S	2.42983	0.413118	-2.55623	-2.48629	5e-05	0.00138986	yes
TCONS_00085495	LOC_Os04g29580.1	WT_L_C	WT_L_S	3.70656	0.346109	-3.42078	-3.76177	5e-05	0.00138986	yes
TCONS_00048415	LOC_Os12g44070.1	WT_L_C	WT_L_S	0.92327	0.263782	-1.80741	-1.57836	0.003	0.0464363	yes
TCONS_00119340	LOC_Os06g43780.1	WT_L_C	WT_L_S	1.95982	0.265965	-2.88141	-2.44092	0.0005	0.0106131	yes
TCONS_00085280	LOC_Os04g27790.1	WT_L_C	WT_L_S	22.4574	0.245804	-6.51354	-6.90495	5e-05	0.00138986	yes
TCONS_00119011	LOC_Os06g41340.1	WT_L_C	WT_L_S	0.760684	0.145836	-2.38295	-2.72955	5e-05	0.00138986	yes
TCONS_00024346	LOC_Os10g02250.1	WT_L_C	WT_L_S	0.528424	0.0531965	-3.31229	-2.36868	0.00065	0.0132176	yes
TCONS_00002944	LOC_Os01g23580.1	WT_L_C	WT_L_S	1.24059	0.379022	-1.71068	-1.71224	0.00115	0.0211905	yes
TCONS_00144190	LOC_Os09g11490.1	WT_L_C	WT_L_S	0.713567	0.228913	-1.64025	-1.78902	0.0004	0.00879162	yes
TCONS_00051901	LOC_Os02g21810.1	WT_L_C	WT_L_S	2.12351	0.361726	-2.55348	-2.52967	5e-05	0.00138986	yes
TCONS_00134474	LOC_Os08g14990.1	WT_L_C	WT_L_S	2.03856	0.463358	-2.13735	-2.48899	0.0001	0.00261183	yes
TCONS_00085155	LOC_Os04g25800.1	WT_L_C	WT_L_S	2.47268	0.253806	-3.28427	-2.78557	0.00015	0.00374983	yes
TCONS_00097044	LOC_Os05g01370.1	WT_L_C	WT_L_S	3.47708	0.258835	-3.74777	-2.56172	0.0018	0.0306127	yes
TCONS_00063477	LOC_Os02g46780.1	WT_L_C	WT_L_S	3.10722	0.460137	-2.75549	-2.91161	5e-05	0.00138986	yes
TCONS_00109225	LOC_Os06g03900.1	WT_L_C	WT_L_S	4.86613	0.306022	-3.99107	-3.17626	0.0001	0.00261183	yes
TCONS_00148923	LOC_Os09g17190.1	WT_L_C	WT_L_S	1.0867	0.13889	-2.96794	-2.2728	0.00155	0.0271023	yes
TCONS_00136956	LOC_Os08g37990.1	WT_L_C	WT_L_S	1.59885	0.124549	-3.68225	-2.43782	0.0029	0.045164	yes
TCONS_00038565	LOC_Os11g45540.1	WT_L_C	WT_L_S	1.14981	0.137219	-3.06684	-2.58439	0.0002	0.00482834	yes
TCONS_00016830	LOC_Os01g58730.1	WT_L_C	WT_L_S	2.15911	0.408481	-2.40209	-2.05667	0.00065	0.0132176	yes
TCONS_00053872	LOC_Os02g38040.1	WT_L_C	WT_L_S	1.39651	0.420877	-1.73035	-1.62268	0.0024	0.0386956	yes
TCONS_00051231	LOC_Os02g16270.1	WT_L_C	WT_L_S	2.94698	0.446788	-2.72157	-2.86616	5e-05	0.00138986	yes
TCONS_00089858	LOC_Os04g05700.1	WT_L_C	WT_L_S	1.45763	0.155411	-3.22947	-2.92985	5e-05	0.00138986	yes
TCONS_00026271	LOC_Os10g25900.1	WT_L_C	WT_L_S	2.32939	0.459446	-2.34198	-2.25303	0.0001	0.00261183	yes
TCONS_00136774	LOC_Os08g36910.1	WT_L_C	WT_L_S	0.710192	0.0827539	-3.10131	-2.37294	0.00075	0.0148838	yes
TCONS_00040379	LOC_Os12g12514.1	WT_L_C	WT_L_S	1.68742	0.200646	-3.0721	-2.0217	0.0015	0.0263865	yes
TCONS_00015302	LOC_Os01g47820.1	WT_L_C	WT_L_S	0.730993	0.228923	-1.67499	-1.63364	0.00245	0.0393553	yes
TCONS_00111204	LOC_Os06g20150.1	WT_L_C	WT_L_S	80.8495	0.395112	-7.67683	-7.19358	5e-05	0.00138986	yes
TCONS_00054737	LOC_Os02g44310.1	WT_L_C	WT_L_S	1.07074	0	#NAME?	#NAME?	5e-05	0.00138986	yes
TCONS_00113520	LOC_Os06g45680.1	WT_L_C	WT_L_S	1.87273	0.456494	-2.03648	-1.85004	0.00215	0.0353541	yes
TCONS_00101552	LOC_Os05g43870.1	WT_L_C	WT_L_S	2.53043	0.424919	-2.57412	-2.37177	0.0001	0.00261183	yes
TCONS_00030790	LOC_Os11g19240.1	WT_L_C	WT_L_S	1.11547	0	#NAME?	#NAME?	5e-05	0.00138986	yes
TCONS_00111063	LOC_Os06g18930.1	WT_L_C	WT_L_S	2.31512	0.37334	-2.63253	-2.76754	5e-05	0.00138986	yes
TCONS_00111048	LOC_Os06g18780.1	WT_L_C	WT_L_S	0.711271	0.252024	-1.49684	-1.74446	0.0019	0.0320088	yes
TCONS_00125638	LOC_Os07g41170.1	WT_L_C	WT_L_S	0.842571	0	#NAME?	#NAME?	5e-05	0.00138986	yes
TCONS_00113387	LOC_Os06g44360.1	WT_L_C	WT_L_S	0.583194	0	#NAME?	#NAME?	5e-05	0.00138986	yes
TCONS_00005593	LOC_Os01g46030.1	WT_L_C	WT_L_S	2.76699	0.362329	-2.93294	-2.56007	0.0002	0.00482834	yes
TCONS_00068904	LOC_Os03g19990.1	WT_L_C	WT_L_S	16.7281	0.356243	-5.55327	-6.25292	5e-05	0.00138986	yes
TCONS_00042313	LOC_Os12g33600.1	WT_L_C	WT_L_S	0.573062	0	#NAME?	#NAME?	0.0012	0.0219569	yes
TCONS_00081874	LOC_Os03g60300.1	WT_L_C	WT_L_S	1.67027	0.43857	-1.9292	-1.79529	0.00105	0.0196605	yes
TCONS_00127543	LOC_Os07g06860.1	WT_L_C	WT_L_S	2.70911	0.151161	-4.16366	-3.15614	0.0002	0.00482834	yes
TCONS_00103660	LOC_Os05g07420.1	WT_L_C	WT_L_S	9.68844	0.270678	-5.16161	-5.77084	5e-05	0.00138986	yes
TCONS_00030237	LOC_Os11g12050.2	WT_L_C	WT_L_S	1.86799	0.402435	-2.21466	-2.64265	5e-05	0.00138986	yes
TCONS_00007896	LOC_Os01g61570.1	WT_L_C	WT_L_S	3.37487	0.4941	-2.77196	-2.81585	5e-05	0.00138986	yes
TCONS_00007849	LOC_Os01g61210.1	WT_L_C	WT_L_S	1.36374	0	#NAME?	#NAME?	5e-05	0.00138986	yes
TCONS_00044517	LOC_Os12g05840.1	WT_L_C	WT_L_S	2.99936	0.333076	-3.17073	-2.76908	5e-05	0.00138986	yes
TCONS_00044603	LOC_Os12g06660.1	WT_L_C	WT_L_S	33.8834	0.372735	-6.50628	-6.75972	5e-05	0.00138986	yes
TCONS_00081556	LOC_Os03g57680.1	WT_L_C	WT_L_S	1.53787	0.413476	-1.89505	-2.21806	5e-05	0.00138986	yes
TCONS_00020272	LOC_Os10g04730.1	WT_L_C	WT_L_S	2.39807	0.467111	-2.36003	-2.28877	0.00035	0.00785221	yes
TCONS_00007284	LOC_Os01g57310.1	WT_L_C	WT_L_S	0.57614	0.0965435	-2.57717	-2.41598	0.0001	0.00261183	yes
TCONS_00022899	LOC_Os10g34700.1	WT_L_C	WT_L_S	2.35485	0.0865017	-4.76677	-3.44938	0.0006	0.0123672	yes
TCONS_00058846	LOC_Os02g11020.1	WT_L_C	WT_L_S	1.50625	0.328579	-2.19665	-2.13062	0.00035	0.00785221	yes
TCONS_00127255	LOC_Os07g03860.1	WT_L_C	WT_L_S	1.34926	0.399346	-1.75646	-1.8157	0.00105	0.0196605	yes
TCONS_00032364	LOC_Os11g35450.1	WT_L_C	WT_L_S	0.581523	0.175379	-1.72936	-1.68855	0.0016	0.0278196	yes
TCONS_00020333	LOC_Os10g05250.1	WT_L_C	WT_L_S	0.501394	0.151014	-1.73126	-1.64491	0.0021	0.03468	yes
TCONS_00032410	LOC_Os11g35980.1	WT_L_C	WT_L_S	2.45359	0.0664516	-5.20644	-4.4666	5e-05	0.00138986	yes
TCONS_00032411	LOC_Os11g36000.1	WT_L_C	WT_L_S	3.32329	0.0495567	-6.06739	-4.39683	0.0004	0.00879162	yes
TCONS_00032409	LOC_Os11g35960.1	WT_L_C	WT_L_S	1.07286	0	#NAME?	#NAME?	5e-05	0.00138986	yes
TCONS_00032401	LOC_Os11g35840.1	WT_L_C	WT_L_S	0.97958	0.222734	-2.13684	-2.47479	5e-05	0.00138986	yes
TCONS_00044319	LOC_Os12g04340.1	WT_L_C	WT_L_S	1.17018	0.242556	-2.27034	-1.83209	0.00215	0.0353541	yes
TCONS_00130493	LOC_Os07g35750.1	WT_L_C	WT_L_S	3.63256	0.464087	-2.96852	-3.80509	5e-05	0.00138986	yes
TCONS_00082175	LOC_Os03g62330.1	WT_L_C	WT_L_S	1.56396	0.298311	-2.39031	-1.91765	0.00295	0.0457979	yes
TCONS_00035849	LOC_Os11g17720.1	WT_L_C	WT_L_S	4.46178	0.464813	-3.2629	-2.80809	0.00025	0.00586719	yes
TCONS_00141004	LOC_Os08g28400.1	WT_L_C	WT_L_S	2.15335	0.445616	-2.27271	-1.97681	0.00185	0.0313091	yes
TCONS_00118420	LOC_Os06g35550.1	WT_L_C	WT_L_S	0.555225	0.129586	-2.09917	-2.17196	0.00015	0.00374983	yes
TCONS_00131417	LOC_Os07g43910.1	WT_L_C	WT_L_S	0.895948	0	#NAME?	#NAME?	0.0006	0.0123672	yes
TCONS_00047689	LOC_Os12g38320.1	WT_L_C	WT_L_S	1.65882	0.304518	-2.44556	-1.9892	0.0022	0.0360309	yes
TCONS_00059345	LOC_Os02g15100.1	WT_L_C	WT_L_S	1.40574	0	#NAME?	#NAME?	5e-05	0.00138986	yes
TCONS_00131137	LOC_Os07g40900.1	WT_L_C	WT_L_S	1.71158	0.271977	-2.65377	-2.27162	0.00035	0.00785221	yes
TCONS_00072446	LOC_Os03g52860.1	WT_L_C	WT_L_S	3.74729	0.455801	-3.03937	-3.31887	5e-05	0.00138986	yes
TCONS_00133879	LOC_Os08g10300.1	WT_L_C	WT_L_S	2.56505	0.463104	-2.46958	-1.79997	0.00255	0.0406576	yes
TCONS_00118209	LOC_Os06g32990.1	WT_L_C	WT_L_S	22.0605	0.374929	-5.87871	-5.64925	5e-05	0.00138986	yes
TCONS_00118214	LOC_Os06g33100.1	WT_L_C	WT_L_S	8.98809	0.343571	-4.70933	-4.6727	5e-05	0.00138986	yes
TCONS_00106081	LOC_Os05g31890.1	WT_L_C	WT_L_S	18.6412	0.175896	-6.72763	-5.8095	5e-05	0.00138986	yes
TCONS_00133624	LOC_Os08g09080.2	WT_L_C	WT_L_S	6.38475	0.316916	-4.33246	-3.51701	0.00095	0.0181082	yes
TCONS_00035275	LOC_Os11g11350.1	WT_L_C	WT_L_S	1.07692	0.306044	-1.8151	-1.72605	0.00095	0.0181082	yes
TCONS_00133619	LOC_Os08g09020.1	WT_L_C	WT_L_S	1.32027	0.328328	-2.00763	-1.69239	0.0032	0.0489274	yes
TCONS_00001577	LOC_Os01g11730.1	WT_L_C	WT_L_S	14.1593	0.411419	-5.105	-5.08935	5e-05	0.00138986	yes
TCONS_00001667	LOC_Os01g12350.1	WT_L_C	WT_L_S	0.915651	0.18499	-2.30735	-2.03616	0.00105	0.0196605	yes
TCONS_00145464	LOC_Os09g25610.1	WT_L_C	WT_L_S	1.496	0.22242	-2.74976	-2.15666	0.00165	0.0285059	yes
TCONS_00027981	LOC_Os10g40660.1	WT_L_C	WT_L_S	2.596	0.389169	-2.73782	-2.65449	5e-05	0.00138986	yes
TCONS_00135760	LOC_Os08g29040.1	WT_L_C	WT_L_S	2.27714	0.141282	-4.01057	-2.94331	5e-05	0.00138986	yes
TCONS_00121093	LOC_Os07g02120.1	WT_L_C	WT_L_S	3.78084	0.406812	-3.21627	-2.45534	0.0007	0.014073	yes
TCONS_00149937	LOC_Os09g27500.1	WT_L_C	WT_L_S	2.44632	0.451465	-2.43793	-2.4771	0.00015	0.00374983	yes
TCONS_00039598	LOC_Os12g05470.1	WT_L_C	WT_L_S	0.981523	0	#NAME?	#NAME?	5e-05	0.00138986	yes
TCONS_00027525	LOC_Os10g36520.1	WT_L_C	WT_L_S	3.16377	0.235834	-3.7458	-2.77922	0.0006	0.0123672	yes
TCONS_00049040	LOC_Os02g02930.1	WT_L_C	WT_L_S	3.18022	0.21959	-3.85624	-2.85412	0.00085	0.0165295	yes
TCONS_00062040	LOC_Os02g37190.1	WT_L_C	WT_L_S	1.81285	0.298844	-2.6008	-1.92445	0.0025	0.0400047	yes
TCONS_00025083	LOC_Os10g10820.1	WT_L_C	WT_L_S	0.562301	0.103582	-2.44057	-2.17937	0.0001	0.00261183	yes
TCONS_00013032	LOC_Os01g26240.1	WT_L_C	WT_L_S	1.69911	0.401442	-2.08151	-2.61349	5e-05	0.00138986	yes
TCONS_00004639	LOC_Os01g38229.2	WT_L_C	WT_L_S	85.4144	27.8391	-1.61737	-1.66139	0.0019	0.0320088	yes
TCONS_00004645	LOC_Os01g38359.1	WT_L_C	WT_L_S	50.4864	17.0407	-1.56691	-2.39828	5e-05	0.00138986	yes
TCONS_00016600	LOC_Os01g56890.2	WT_L_C	WT_L_S	3.89924	78.1063	4.32417	3.64871	5e-05	0.00138986	yes
TCONS_00053606	LOC_Os02g36590.3	WT_L_C	WT_L_S	11.2945	2.74796	-2.0392	-1.67182	0.00205	0.0340731	yes
TCONS_00041644	LOC_Os12g25180.1	WT_L_C	WT_L_S	31.9062	13.1761	-1.27591	-1.83284	0.0005	0.0106131	yes
TCONS_00041642	LOC_Os12g25170.1	WT_L_C	WT_L_S	6.92027	2.65161	-1.38396	-1.87663	0.00025	0.00586719	yes
TCONS_00053636	LOC_Os02g36870.1	WT_L_C	WT_L_S	74.0167	137.533	0.893854	1.4589	0.00265	0.0419556	yes
TCONS_00148445	LOC_Os09g12660.1	WT_L_C	WT_L_S	7.43339	15.923	1.09902	1.70242	0.00085	0.0165295	yes
TCONS_00077630	LOC_Os03g22680.1	WT_L_C	WT_L_S	4.85297	20.4514	2.07526	2.48753	5e-05	0.00138986	yes
TCONS_00148411	LOC_Os09g12290.1	WT_L_C	WT_L_S	26.4288	8.86285	-1.57627	-2.31801	5e-05	0.00138986	yes
TCONS_00100485	LOC_Os05g34700.1	WT_L_C	WT_L_S	20.2153	53.6894	1.40919	2.09053	5e-05	0.00138986	yes
TCONS_00112484	LOC_Os06g36560.1	WT_L_C	WT_L_S	66.4803	18.6374	-1.83473	-2.86583	5e-05	0.00138986	yes
TCONS_00051035	LOC_Os02g14890.1	WT_L_C	WT_L_S	19.3693	2.39861	-3.0135	-3.53322	5e-05	0.00138986	yes
TCONS_00075003	LOC_Os03g06520.1	WT_L_C	WT_L_S	46.477	203.771	2.13236	2.55134	5e-05	0.00138986	yes
TCONS_00089571	LOC_Os04g01710.1	WT_L_C	WT_L_S	2.49396	11.8466	2.24796	2.89512	5e-05	0.00138986	yes
TCONS_00026093	LOC_Os10g25030.1	WT_L_C	WT_L_S	25.5161	74.9847	1.55519	1.94093	0.00015	0.00374983	yes
TCONS_00014099	LOC_Os01g37690.1	WT_L_C	WT_L_S	22.8536	79.0069	1.78956	2.32075	5e-05	0.00138986	yes
TCONS_00100470	LOC_Os05g34500.1	WT_L_C	WT_L_S	40.9115	19.2104	-1.09062	-1.60528	0.00155	0.0271023	yes
TCONS_00089554	LOC_Os04g01530.2	WT_L_C	WT_L_S	2.93001	8.48824	1.53456	1.75264	0.00185	0.0313091	yes
TCONS_00014018	LOC_Os01g37050.1	WT_L_C	WT_L_S	21.0158	6.86522	-1.6141	-2.40485	5e-05	0.00138986	yes
TCONS_00016687	LOC_Os01g57470.1	WT_L_C	WT_L_S	1.94358	13.3172	2.7765	1.91318	0.0024	0.0386956	yes
TCONS_00002042	LOC_Os01g15000.1	WT_L_C	WT_L_S	14.0146	27.1528	0.954169	1.54149	0.00195	0.0327042	yes
TCONS_00002041	LOC_Os01g14970.1	WT_L_C	WT_L_S	9.43894	1.10455	-3.09516	-3.33902	5e-05	0.00138986	yes
TCONS_00028651	LOC_Os11g01140.2	WT_L_C	WT_L_S	4.28095	1.73019	-1.307	-1.77821	0.0004	0.00879162	yes
TCONS_00002016	LOC_Os01g14810.1	WT_L_C	WT_L_S	30.2742	12.1436	-1.31789	-1.8775	0.0009	0.0173122	yes
TCONS_00016664	LOC_Os01g57240.1	WT_L_C	WT_L_S	4.50819	15.1092	1.7448	2.4431	5e-05	0.00138986	yes
TCONS_00028716	LOC_Os11g01330.1	WT_L_C	WT_L_S	21.867	7.59376	-1.52587	-2.08847	0.0001	0.00261183	yes
TCONS_00016705	LOC_Os01g57650.1	WT_L_C	WT_L_S	4.70234	10.709	1.18737	1.64529	0.0014	0.0249272	yes
TCONS_00016721	LOC_Os01g57730.1	WT_L_C	WT_L_S	2.47314	12.2231	2.30519	3.05333	5e-05	0.00138986	yes
TCONS_00041748	LOC_Os12g26690.1	WT_L_C	WT_L_S	8.15378	1.86957	-2.12476	-2.40753	5e-05	0.00138986	yes
TCONS_00053776	LOC_Os02g37480.1	WT_L_C	WT_L_S	0.910917	79.0213	6.43878	5.99399	5e-05	0.00138986	yes
TCONS_00053787	LOC_Os02g37590.1	WT_L_C	WT_L_S	25.5903	6.47754	-1.98208	-2.06231	0.00125	0.0227105	yes
TCONS_00075105	LOC_Os03g07180.1	WT_L_C	WT_L_S	0.972804	11.8591	3.6077	3.8402	5e-05	0.00138986	yes
TCONS_00136559	LOC_Os08g34580.1	WT_L_C	WT_L_S	8.29807	23.8263	1.52171	2.38753	5e-05	0.00138986	yes
TCONS_00136554	LOC_Os08g34550.1	WT_L_C	WT_L_S	15.3056	7.04135	-1.12014	-1.69189	0.00065	0.0132176	yes
TCONS_00087101	LOC_Os04g42420.1	WT_L_C	WT_L_S	65.9341	17.7163	-1.89594	-1.94997	0.00025	0.00586719	yes
TCONS_00063133	LOC_Os02g44870.1	WT_L_C	WT_L_S	206.812	450.978	1.12473	1.62332	0.00095	0.0181082	yes
TCONS_00063131	LOC_Os02g44860.1	WT_L_C	WT_L_S	4.88065	16.4347	1.7516	2.45727	5e-05	0.00138986	yes
TCONS_00075128	LOC_Os03g07400.1	WT_L_C	WT_L_S	6.37251	78.4469	3.62178	4.45913	5e-05	0.00138986	yes
TCONS_00136569	LOC_Os08g34800.1	WT_L_C	WT_L_S	2.54993	18.0205	2.82111	3.363	5e-05	0.00138986	yes
TCONS_00136565	LOC_Os08g34700.1	WT_L_C	WT_L_S	16.1963	5.51893	-1.55321	-2.12851	5e-05	0.00138986	yes
TCONS_00087023	LOC_Os04g41810.1	WT_L_C	WT_L_S	49.1641	21.9554	-1.16303	-1.86101	0.00045	0.00970985	yes
TCONS_00051076	LOC_Os02g14910.1	WT_L_C	WT_L_S	9.72836	3.08567	-1.65661	-2.10093	5e-05	0.00138986	yes
TCONS_00100572	LOC_Os05g35260.1	WT_L_C	WT_L_S	10.9641	62.6765	2.51514	3.36808	5e-05	0.00138986	yes
TCONS_00051087	LOC_Os02g15120.1	WT_L_C	WT_L_S	25.8439	8.39144	-1.62283	-2.24797	5e-05	0.00138986	yes
TCONS_00100584	LOC_Os05g35444.1	WT_L_C	WT_L_S	39.9166	18.7953	-1.08662	-1.75192	0.00055	0.0114956	yes
TCONS_00136517	LOC_Os08g34240.1	WT_L_C	WT_L_S	3.8214	17.0002	2.15338	3.00451	5e-05	0.00138986	yes
TCONS_00100593	LOC_Os05g35580.1	WT_L_C	WT_L_S	27.9195	13.5426	-1.04377	-1.64986	0.0007	0.014073	yes
TCONS_00100515	LOC_Os05g34820.1	WT_L_C	WT_L_S	9.87173	4.33841	-1.18614	-1.62657	0.00235	0.0380287	yes
TCONS_00100516	LOC_Os05g34830.1	WT_L_C	WT_L_S	16.6014	77.1567	2.21649	3.13011	5e-05	0.00138986	yes
TCONS_00026171	LOC_Os10g25290.1	WT_L_C	WT_L_S	26.738	180.969	2.75878	4.32854	5e-05	0.00138986	yes
TCONS_00090687	LOC_Os04g14690.1	WT_L_C	WT_L_S	7.14687	20.0349	1.48713	2.27715	5e-05	0.00138986	yes
TCONS_00038145	LOC_Os11g41150.1	WT_L_C	WT_L_S	54.4786	21.3806	-1.34939	-2.04774	5e-05	0.00138986	yes
TCONS_00100548	LOC_Os05g34980.1	WT_L_C	WT_L_S	9.96968	25.7432	1.36857	1.64462	0.0028	0.0438917	yes
TCONS_00124502	LOC_Os07g31430.1	WT_L_C	WT_L_S	0.947305	2.44882	1.37018	1.46802	0.0027	0.0426083	yes
TCONS_00014164	LOC_Os01g38190.1	WT_L_C	WT_L_S	8.15764	2.81763	-1.53367	-1.9236	5e-05	0.00138986	yes
TCONS_00002184	LOC_Os01g15970.1	WT_L_C	WT_L_S	9.97033	4.37046	-1.18986	-1.546	0.003	0.0464363	yes
TCONS_00026128	LOC_Os10g25230.1	WT_L_C	WT_L_S	0.677025	116.78	7.43037	7.25996	5e-05	0.00138986	yes
TCONS_00002164	LOC_Os01g15830.1	WT_L_C	WT_L_S	78.6018	22.1087	-1.82995	-1.9616	0.0005	0.0106131	yes
TCONS_00028749	LOC_Os11g01570.1	WT_L_C	WT_L_S	16.7809	7.44669	-1.17215	-1.80516	0.0007	0.014073	yes
TCONS_00016758	LOC_Os01g58130.1	WT_L_C	WT_L_S	2.28004	8.87446	1.9606	2.2399	5e-05	0.00138986	yes
TCONS_00016761	LOC_Os01g58150.1	WT_L_C	WT_L_S	5.4418	13.4329	1.30361	1.66385	0.00115	0.0211905	yes
TCONS_00016759	LOC_Os01g58140.1	WT_L_C	WT_L_S	10.2837	121.185	3.55877	5.09994	5e-05	0.00138986	yes
TCONS_00148240	LOC_Os09g10201.1	WT_L_C	WT_L_S	13.5967	47.1564	1.7942	2.67028	5e-05	0.00138986	yes
TCONS_00053406	LOC_Os02g34970.1	WT_L_C	WT_L_S	0.851119	7.749	3.18658	3.44297	5e-05	0.00138986	yes
TCONS_00148230	LOC_Os09g10054.1	WT_L_C	WT_L_S	12.9342	3.08587	-2.06744	-1.62862	0.0022	0.0360309	yes
TCONS_00077412	LOC_Os03g21820.1	WT_L_C	WT_L_S	2.42733	7.55496	1.63805	1.90149	0.00075	0.0148838	yes
TCONS_00114895	LOC_Os06g03810.1	WT_L_C	WT_L_S	1.38431	17.4693	3.65758	3.96407	5e-05	0.00138986	yes
TCONS_00112253	LOC_Os06g33970.1	WT_L_C	WT_L_S	1.05352	7.38425	2.80924	2.92803	5e-05	0.00138986	yes
TCONS_00041497	LOC_Os12g23180.1	WT_L_C	WT_L_S	212.349	99.947	-1.0872	-1.68235	0.001	0.0188821	yes
TCONS_00114844	LOC_Os06g03560.1	WT_L_C	WT_L_S	25.2574	5.29793	-2.25321	-2.42643	5e-05	0.00138986	yes
TCONS_00080972	LOC_Os03g52720.1	WT_L_C	WT_L_S	8.76545	1.87459	-2.22526	-2.16655	0.00035	0.00785221	yes
TCONS_00092979	LOC_Os04g37660.1	WT_L_C	WT_L_S	35.1153	17.7714	-0.982541	-1.57184	0.00205	0.0340731	yes
TCONS_00114854	LOC_Os06g03600.1	WT_L_C	WT_L_S	37.6036	9.06822	-2.05198	-2.21071	0.00065	0.0132176	yes
TCONS_00126848	LOC_Os07g48980.1	WT_L_C	WT_L_S	16.4552	32.8887	0.99905	1.53942	0.0027	0.0426083	yes
TCONS_00080998	LOC_Os03g53150.1	WT_L_C	WT_L_S	107.96	39.2971	-1.458	-1.88861	0.0003	0.00687196	yes
TCONS_00089376	LOC_Os04g58810.1	WT_L_C	WT_L_S	39.6594	436.803	3.46125	5.19696	5e-05	0.00138986	yes
TCONS_00089374	LOC_Os04g58800.1	WT_L_C	WT_L_S	80.0759	27.1182	-1.56211	-2.00359	0.0001	0.00261183	yes
TCONS_00089377	LOC_Os04g58820.1	WT_L_C	WT_L_S	3.56828	0.810855	-2.13771	-2.17201	0.0001	0.00261183	yes
TCONS_00089378	LOC_Os04g58840.1	WT_L_C	WT_L_S	7.6876	21.8139	1.50464	2.22664	5e-05	0.00138986	yes
TCONS_00102830	LOC_Os05g01140.1	WT_L_C	WT_L_S	20.6358	2.47434	-3.06003	-4.09454	5e-05	0.00138986	yes
TCONS_00092998	LOC_Os04g37904.1	WT_L_C	WT_L_S	46.5603	17.1066	-1.44455	-1.9354	0.00055	0.0114956	yes
TCONS_00092993	LOC_Os04g37790.1	WT_L_C	WT_L_S	2.51056	8.65807	1.78604	1.89607	0.001	0.0188821	yes
TCONS_00004479	LOC_Os01g37040.1	WT_L_C	WT_L_S	10.5277	22.5498	1.09893	1.64738	0.0007	0.014073	yes
TCONS_00089380	LOC_Os04g59020.1	WT_L_C	WT_L_S	6.23469	1.68937	-1.88383	-2.12609	5e-05	0.00138986	yes
TCONS_00016413	LOC_Os01g56220.1	WT_L_C	WT_L_S	1.3697	8.95218	2.70838	2.83439	5e-05	0.00138986	yes
TCONS_00016404	LOC_Os01g56070.1	WT_L_C	WT_L_S	10.5497	25.1796	1.25505	1.60658	0.002	0.0333889	yes
TCONS_00041527	LOC_Os12g23700.1	WT_L_C	WT_L_S	0.701488	5.33646	2.92739	2.84737	5e-05	0.00138986	yes
TCONS_00053520	LOC_Os02g35820.1	WT_L_C	WT_L_S	14.8653	4.34465	-1.77463	-2.57602	5e-05	0.00138986	yes
TCONS_00053522	LOC_Os02g35830.1	WT_L_C	WT_L_S	45.1619	92.5311	1.03483	1.683	0.00085	0.0165295	yes
TCONS_00041555	LOC_Os12g24020.2	WT_L_C	WT_L_S	32.7313	87.2261	1.41409	2.21549	5e-05	0.00138986	yes
TCONS_00053576	LOC_Os02g36414.1	WT_L_C	WT_L_S	10.8289	1.81769	-2.57471	-3.40839	5e-05	0.00138986	yes
TCONS_00089505	LOC_Os04g01140.1	WT_L_C	WT_L_S	114.179	39.8312	-1.51933	-2.41492	5e-05	0.00138986	yes
TCONS_00100317	LOC_Os05g33130.1	WT_L_C	WT_L_S	2.42551	8.63548	1.83199	2.27043	5e-05	0.00138986	yes
TCONS_00102981	LOC_Os05g02200.1	WT_L_C	WT_L_S	5.01269	15.2228	1.60258	2.06129	5e-05	0.00138986	yes
TCONS_00089440	LOC_Os04g59520.1	WT_L_C	WT_L_S	77.43	38.6093	-1.00394	-1.52246	0.0021	0.03468	yes
TCONS_00114970	LOC_Os06g04380.1	WT_L_C	WT_L_S	7.96971	17.679	1.14943	1.57674	0.0025	0.0400047	yes
TCONS_00126969	LOC_Os07g01110.1	WT_L_C	WT_L_S	7.50324	0.787806	-3.2516	-3.49586	5e-05	0.00138986	yes
TCONS_00077475	LOC_Os03g22020.1	WT_L_C	WT_L_S	7.65975	1.32001	-2.53675	-2.74603	5e-05	0.00138986	yes
TCONS_00089420	LOC_Os04g59440.1	WT_L_C	WT_L_S	16.8338	99.7141	2.56643	3.98817	5e-05	0.00138986	yes
TCONS_00100345	LOC_Os05g33400.1	WT_L_C	WT_L_S	4.19229	30.2973	2.85338	4.02078	5e-05	0.00138986	yes
TCONS_00114920	LOC_Os06g04070.1	WT_L_C	WT_L_S	33.3167	130.294	1.96746	3.07826	5e-05	0.00138986	yes
TCONS_00016598	LOC_Os01g56890.1	WT_L_C	WT_L_S	34.0745	123.558	1.85843	2.09111	0.00035	0.00785221	yes
TCONS_00016596	LOC_Os01g56880.1	WT_L_C	WT_L_S	17.2492	34.0239	0.980018	1.49873	0.00265	0.0419556	yes
TCONS_00114940	LOC_Os06g04240.1	WT_L_C	WT_L_S	1.78773	253.097	7.14542	8.06022	5e-05	0.00138986	yes
TCONS_00102967	LOC_Os05g02020.1	WT_L_C	WT_L_S	67.8313	16.8115	-2.0125	-3.10945	5e-05	0.00138986	yes
TCONS_00102905	LOC_Os05g01470.1	WT_L_C	WT_L_S	17.6096	1.78659	-3.30108	-2.50325	0.00065	0.0132176	yes
TCONS_00114905	LOC_Os06g03930.1	WT_L_C	WT_L_S	42.6431	80.1895	0.9111	1.46876	0.00315	0.0483105	yes
TCONS_00004530	LOC_Os01g37460.1	WT_L_C	WT_L_S	4.15082	0.922957	-2.16906	-2.20581	0.0002	0.00482834	yes
TCONS_00004543	LOC_Os01g37590.1	WT_L_C	WT_L_S	63.7757	27.5357	-1.2117	-1.86887	0.00025	0.00586719	yes
TCONS_00124081	LOC_Os07g28850.1	WT_L_C	WT_L_S	3.63278	1.08387	-1.74489	-1.92589	0.001	0.0188821	yes
TCONS_00136064	LOC_Os08g31250.1	WT_L_C	WT_L_S	0.72073	4.17938	2.53576	2.49695	5e-05	0.00138986	yes
TCONS_00148070	LOC_Os09g08130.2	WT_L_C	WT_L_S	6.47211	2.62971	-1.29933	-1.57844	0.0025	0.0400047	yes
TCONS_00136040	LOC_Os08g31090.1	WT_L_C	WT_L_S	4.45984	100.958	4.50062	6.08298	5e-05	0.00138986	yes
TCONS_00126670	LOC_Os07g48020.1	WT_L_C	WT_L_S	107.683	40.8803	-1.39732	-2.25817	5e-05	0.00138986	yes
TCONS_00126673	LOC_Os07g48040.1	WT_L_C	WT_L_S	91.6482	4.24057	-4.43378	-6.11642	5e-05	0.00138986	yes
TCONS_00100044	LOC_Os05g31020.1	WT_L_C	WT_L_S	1.20045	18.7478	3.96507	4.72291	5e-05	0.00138986	yes
TCONS_00043842	LOC_Os12g01520.1	WT_L_C	WT_L_S	4.11564	1.79587	-1.19644	-1.56964	0.0022	0.0360309	yes
TCONS_00126669	LOC_Os07g48010.1	WT_L_C	WT_L_S	12.3271	33.0257	1.42176	2.17233	5e-05	0.00138986	yes
TCONS_00079806	LOC_Os03g45619.1	WT_L_C	WT_L_S	171.431	77.102	-1.15278	-1.70072	0.0009	0.0173122	yes
TCONS_00126680	LOC_Os07g48160.1	WT_L_C	WT_L_S	15.2182	31.5268	1.05078	1.68871	0.00085	0.0165295	yes
TCONS_00126689	LOC_Os07g48340.2	WT_L_C	WT_L_S	7.86964	44.9209	2.51302	3.10405	5e-05	0.00138986	yes
TCONS_00126628	LOC_Os07g47530.1	WT_L_C	WT_L_S	49.0555	21.9001	-1.16348	-1.87316	0.0001	0.00261183	yes
TCONS_00053201	LOC_Os02g33380.1	WT_L_C	WT_L_S	5.4527	45.7078	3.0674	4.15961	5e-05	0.00138986	yes
TCONS_00126633	LOC_Os07g47650.1	WT_L_C	WT_L_S	7.58441	3.15309	-1.26627	-1.58429	0.0024	0.0386956	yes
TCONS_00079815	LOC_Os03g45730.1	WT_L_C	WT_L_S	5.2008	49.9106	3.26254	4.87607	5e-05	0.00138986	yes
TCONS_00053203	LOC_Os02g33420.1	WT_L_C	WT_L_S	0.61664	3.53172	2.51787	3.03447	5e-05	0.00138986	yes
TCONS_00079813	LOC_Os03g45720.1	WT_L_C	WT_L_S	15.2321	55.1752	1.85691	2.58815	5e-05	0.00138986	yes
TCONS_00079844	LOC_Os03g46060.1	WT_L_C	WT_L_S	12.097	104.167	3.10618	4.64745	5e-05	0.00138986	yes
TCONS_00079845	LOC_Os03g46070.1	WT_L_C	WT_L_S	15.1989	41.3458	1.44378	2.14534	5e-05	0.00138986	yes
TCONS_00079833	LOC_Os03g45960.1	WT_L_C	WT_L_S	3.34526	19.2381	2.52378	3.33304	5e-05	0.00138986	yes
TCONS_00102691	LOC_Os05g51150.1	WT_L_C	WT_L_S	34.6996	12.1033	-1.51951	-1.78367	0.00055	0.0114956	yes
TCONS_00067860	LOC_Os03g12500.1	WT_L_C	WT_L_S	34.5676	119.82	1.79338	2.89995	5e-05	0.00138986	yes
TCONS_00102617	LOC_Os05g50700.1	WT_L_C	WT_L_S	1.23775	4.875	1.97768	2.0276	0.00075	0.0148838	yes
TCONS_00102616	LOC_Os05g50680.1	WT_L_C	WT_L_S	23.0739	2.27237	-3.34399	-4.10602	5e-05	0.00138986	yes
TCONS_00114611	LOC_Os06g01950.1	WT_L_C	WT_L_S	13.158	33.4881	1.34771	1.69171	0.00185	0.0313091	yes
TCONS_00114606	LOC_Os06g01850.1	WT_L_C	WT_L_S	315.629	151.751	-1.05652	-1.57568	0.0019	0.0320088	yes
TCONS_00102636	LOC_Os05g50890.1	WT_L_C	WT_L_S	38.4063	17.4669	-1.13672	-1.78711	0.0004	0.00879162	yes
TCONS_00126607	LOC_Os07g47450.1	WT_L_C	WT_L_S	30.5761	2.36047	-3.69526	-3.7554	5e-05	0.00138986	yes
TCONS_00053140	LOC_Os02g32840.1	WT_L_C	WT_L_S	21.8664	5.99385	-1.86716	-2.35649	5e-05	0.00138986	yes
TCONS_00102640	LOC_Os05g50910.1	WT_L_C	WT_L_S	10.8545	2.45332	-2.14549	-3.17361	5e-05	0.00138986	yes
TCONS_00102644	LOC_Os05g50930.1	WT_L_C	WT_L_S	4.46756	14.791	1.72716	2.50212	5e-05	0.00138986	yes
TCONS_00102643	LOC_Os05g50920.1	WT_L_C	WT_L_S	0.503066	1.8372	1.86869	1.78882	0.00115	0.0211905	yes
TCONS_00031898	LOC_Os11g31090.1	WT_L_C	WT_L_S	20.7252	9.11753	-1.18467	-1.76744	0.0006	0.0123672	yes
TCONS_00077135	LOC_Os03g19700.1	WT_L_C	WT_L_S	2.60934	0.667084	-1.96775	-2.01681	0.0006	0.0123672	yes
TCONS_00053163	LOC_Os02g33060.1	WT_L_C	WT_L_S	14.258	2.11355	-2.75403	-3.04965	5e-05	0.00138986	yes
TCONS_00016266	LOC_Os01g55340.1	WT_L_C	WT_L_S	6.45841	16.5594	1.3584	1.78094	0.0007	0.014073	yes
TCONS_00018898	LOC_Os01g71474.1	WT_L_C	WT_L_S	21.2357	9.85652	-1.10734	-1.64368	0.00165	0.0285059	yes
TCONS_00077149	LOC_Os03g19940.1	WT_L_C	WT_L_S	18.8386	42.4412	1.17178	1.62621	0.00145	0.0256708	yes
TCONS_00089116	LOC_Os04g56740.1	WT_L_C	WT_L_S	31.3709	11.2238	-1.48287	-1.87901	0.0005	0.0106131	yes
TCONS_00018889	LOC_Os01g71320.1	WT_L_C	WT_L_S	12.6883	3.53771	-1.84261	-2.70695	5e-05	0.00138986	yes
TCONS_00077167	LOC_Os03g20090.1	WT_L_C	WT_L_S	11.8159	110.59	3.22642	5.00567	5e-05	0.00138986	yes
TCONS_00089174	LOC_Os04g57350.1	WT_L_C	WT_L_S	0.930063	2.61924	1.49375	1.65935	0.0022	0.0360309	yes
TCONS_00006870	LOC_Os01g54340.1	WT_L_C	WT_L_S	35.2016	79.3829	1.17319	1.71288	0.00075	0.0148838	yes
TCONS_00089148	LOC_Os04g57200.1	WT_L_C	WT_L_S	29.2021	357.042	3.61195	5.24675	5e-05	0.00138986	yes
TCONS_00018819	LOC_Os01g70930.1	WT_L_C	WT_L_S	15.1834	5.31157	-1.51529	-2.11686	0.0001	0.00261183	yes
TCONS_00006915	LOC_Os01g54620.1	WT_L_C	WT_L_S	92.7525	38.3181	-1.27536	-1.86904	0.00015	0.00374983	yes
TCONS_00136159	LOC_Os08g32060.1	WT_L_C	WT_L_S	1.22426	10.7313	3.13184	4.00565	5e-05	0.00138986	yes
TCONS_00043924	LOC_Os12g02030.1	WT_L_C	WT_L_S	13.1561	4.27186	-1.6228	-2.04782	5e-05	0.00138986	yes
TCONS_00148129	LOC_Os09g08990.1	WT_L_C	WT_L_S	2.94229	0.766281	-1.941	-2.03501	0.00075	0.0148838	yes
TCONS_00055903	LOC_Os02g51710.1	WT_L_C	WT_L_S	92.7872	194.881	1.0706	1.73052	0.0004	0.00879162	yes
TCONS_00136149	LOC_Os08g31850.1	WT_L_C	WT_L_S	1.84119	5.86534	1.67158	1.91501	0.00025	0.00586719	yes
TCONS_00055923	LOC_Os02g51810.1	WT_L_C	WT_L_S	0.656777	2.16477	1.72074	1.80474	0.00095	0.0181082	yes
TCONS_00055937	LOC_Os02g51930.1	WT_L_C	WT_L_S	19.3733	40.341	1.05818	1.70647	0.00045	0.00970985	yes
TCONS_00100163	LOC_Os05g32170.1	WT_L_C	WT_L_S	13.0273	5.381	-1.27559	-1.94322	0.0001	0.00261183	yes
TCONS_00136104	LOC_Os08g31580.1	WT_L_C	WT_L_S	51.9516	235.32	2.17938	3.41458	5e-05	0.00138986	yes
TCONS_00138799	LOC_Os08g06420.1	WT_L_C	WT_L_S	1.58833	3.73821	1.23483	1.56405	0.0025	0.0400047	yes
TCONS_00055959	LOC_Os02g52150.2	WT_L_C	WT_L_S	19.1544	7.89507	-1.27866	-1.9504	0.0001	0.00261183	yes
TCONS_00079924	LOC_Os03g46660.1	WT_L_C	WT_L_S	38.6175	78.5468	1.0243	1.66377	0.00095	0.0181082	yes
TCONS_00079920	LOC_Os03g46640.1	WT_L_C	WT_L_S	5.05854	13.4959	1.41573	1.82079	0.0007	0.014073	yes
TCONS_00080908	LOC_Os03g52460.1	WT_L_C	WT_L_S	50.4694	21.3894	-1.23851	-1.79122	0.0005	0.0106131	yes
TCONS_00079915	LOC_Os03g46490.1	WT_L_C	WT_L_S	14.6448	31.6054	1.10978	1.52419	0.0023	0.0373627	yes
TCONS_00055967	LOC_Os02g52210.2	WT_L_C	WT_L_S	3.50957	42.8301	3.60926	2.46756	0.00015	0.00374983	yes
TCONS_00124148	LOC_Os07g29310.1	WT_L_C	WT_L_S	7.18748	0.642151	-3.4845	-3.12683	0.0001	0.00261183	yes
TCONS_00100134	LOC_Os05g31760.1	WT_L_C	WT_L_S	61.3165	25.3395	-1.27489	-1.61061	0.00175	0.0299192	yes
TCONS_00138759	LOC_Os08g06140.2	WT_L_C	WT_L_S	28.796	72.0482	1.32309	1.93916	0.0001	0.00261183	yes
TCONS_00126765	LOC_Os07g48730.1	WT_L_C	WT_L_S	1.73592	7.18204	2.04869	2.44782	5e-05	0.00138986	yes
TCONS_00067984	LOC_Os03g13300.1	WT_L_C	WT_L_S	0.921178	21.1255	4.51936	5.6558	5e-05	0.00138986	yes
TCONS_00067888	LOC_Os03g12660.1	WT_L_C	WT_L_S	20.146	2.46423	-3.03128	-2.98031	5e-05	0.00138986	yes
TCONS_00053241	LOC_Os02g33680.1	WT_L_C	WT_L_S	4.64403	77.1842	4.05486	5.3184	5e-05	0.00138986	yes
TCONS_00102746	LOC_Os05g51470.1	WT_L_C	WT_L_S	8.70456	2.30274	-1.91842	-1.9249	0.00085	0.0165295	yes
TCONS_00053253	LOC_Os02g33780.1	WT_L_C	WT_L_S	8.14226	2.46695	-1.7227	-2.26623	5e-05	0.00138986	yes
TCONS_00053249	LOC_Os02g33720.1	WT_L_C	WT_L_S	4.97015	0.872014	-2.51087	-2.08435	0.00125	0.0227105	yes
TCONS_00079898	LOC_Os03g46440.1	WT_L_C	WT_L_S	20.8693	7.36052	-1.5035	-1.74764	0.00085	0.0165295	yes
TCONS_00077235	LOC_Os03g20600.1	WT_L_C	WT_L_S	11.4197	27.918	1.28968	1.79061	0.00055	0.0114956	yes
TCONS_00126715	LOC_Os07g48460.1	WT_L_C	WT_L_S	12.7114	65.3723	2.36256	3.70714	5e-05	0.00138986	yes
TCONS_00102769	LOC_Os05g51670.1	WT_L_C	WT_L_S	75.73	169.829	1.16515	1.77365	0.0006	0.0123672	yes
TCONS_00080869	LOC_Os03g52300.1	WT_L_C	WT_L_S	0.584735	2.23472	1.93424	1.65477	0.0029	0.045164	yes
TCONS_00126721	LOC_Os07g48500.1	WT_L_C	WT_L_S	281.819	734.679	1.38234	2.03103	5e-05	0.00138986	yes
TCONS_00004399	LOC_Os01g36350.1	WT_L_C	WT_L_S	5.28588	0.815987	-2.69552	-2.79867	5e-05	0.00138986	yes
TCONS_00004394	LOC_Os01g36294.1	WT_L_C	WT_L_S	10.7724	2.8292	-1.92888	-2.62425	5e-05	0.00138986	yes
TCONS_00077246	LOC_Os03g20740.1	WT_L_C	WT_L_S	12.6417	4.42737	-1.51367	-1.72917	0.001	0.0188821	yes
TCONS_00077244	LOC_Os03g20730.1	WT_L_C	WT_L_S	449.693	111.558	-2.01115	-2.06389	0.0001	0.00261183	yes
TCONS_00031994	LOC_Os11g32030.1	WT_L_C	WT_L_S	2.88303	0.769072	-1.9064	-1.64366	0.00295	0.0457979	yes
TCONS_00077273	LOC_Os03g21000.1	WT_L_C	WT_L_S	78.2553	190.588	1.2842	2.03558	5e-05	0.00138986	yes
TCONS_00004377	LOC_Os01g36220.1	WT_L_C	WT_L_S	12.2254	5.04334	-1.27743	-1.75265	0.00085	0.0165295	yes
TCONS_00031975	LOC_Os11g31940.1	WT_L_C	WT_L_S	6.5849	2.35935	-1.48077	-1.77547	0.00095	0.0181082	yes
TCONS_00028323	LOC_Os10g42610.1	WT_L_C	WT_L_S	54.7138	24.3553	-1.16767	-1.78763	0.0005	0.0106131	yes
TCONS_00077283	LOC_Os03g21040.2	WT_L_C	WT_L_S	25.9312	159.007	2.61633	3.3031	5e-05	0.00138986	yes
TCONS_00077281	LOC_Os03g21030.1	WT_L_C	WT_L_S	35.9086	133.378	1.89312	3.03916	5e-05	0.00138986	yes
TCONS_00077286	LOC_Os03g21060.1	WT_L_C	WT_L_S	25.8273	73.4161	1.5072	2.42581	5e-05	0.00138986	yes
TCONS_00077284	LOC_Os03g21040.3	WT_L_C	WT_L_S	34.1701	182.14	2.41424	2.0406	0.00035	0.00785221	yes
TCONS_00004365	LOC_Os01g36070.1	WT_L_C	WT_L_S	49.9619	9.39191	-2.41134	-2.14386	0.0003	0.00687196	yes
TCONS_00089298	LOC_Os04g58390.1	WT_L_C	WT_L_S	49.1608	16.7603	-1.55246	-2.47689	5e-05	0.00138986	yes
TCONS_00018973	LOC_Os01g71670.1	WT_L_C	WT_L_S	29.4958	243.525	3.04549	4.72393	5e-05	0.00138986	yes
TCONS_00090291	LOC_Os04g11400.2	WT_L_C	WT_L_S	140.723	53.767	-1.38806	-2.22162	5e-05	0.00138986	yes
TCONS_00006963	LOC_Os01g55100.1	WT_L_C	WT_L_S	7.05746	19.6218	1.47524	2.07913	0.0001	0.00261183	yes
TCONS_00151472	LOC_Os09g39770.1	WT_L_C	WT_L_S	14.6725	109.045	2.89374	4.41678	5e-05	0.00138986	yes
TCONS_00138480	LOC_Os08g04500.1	WT_L_C	WT_L_S	24.6785	5.66971	-2.12191	-3.09504	5e-05	0.00138986	yes
TCONS_00138483	LOC_Os08g04560.1	WT_L_C	WT_L_S	2.12573	7.26074	1.77216	2.31441	0.0001	0.00261183	yes
TCONS_00043630	LOC_Os12g42910.1	WT_L_C	WT_L_S	2.65249	10.028	1.91862	2.32767	5e-05	0.00138986	yes
TCONS_00055616	LOC_Os02g50174.1	WT_L_C	WT_L_S	90.7236	35.5987	-1.34965	-2.11798	5e-05	0.00138986	yes
TCONS_00055611	LOC_Os02g50140.1	WT_L_C	WT_L_S	16.3952	3.90468	-2.07	-2.09186	0.0001	0.00261183	yes
TCONS_00102427	LOC_Os05g49620.1	WT_L_C	WT_L_S	1.79654	9.12091	2.34396	2.49685	5e-05	0.00138986	yes
TCONS_00043643	LOC_Os12g43110.1	WT_L_C	WT_L_S	4.56161	0.855026	-2.4155	-1.95487	0.00095	0.0181082	yes
TCONS_00114412	LOC_Os06g51360.1	WT_L_C	WT_L_S	6.79353	16.181	1.25207	1.79693	0.00055	0.0114956	yes
TCONS_00043653	LOC_Os12g43350.1	WT_L_C	WT_L_S	8.94083	3.39887	-1.39535	-1.76526	0.00055	0.0114956	yes
TCONS_00102432	LOC_Os05g49684.1	WT_L_C	WT_L_S	4.97102	20.0376	2.0111	2.36334	5e-05	0.00138986	yes
TCONS_00043664	LOC_Os12g43450.1	WT_L_C	WT_L_S	20.2374	269.346	3.73437	5.71498	5e-05	0.00138986	yes
TCONS_00043667	LOC_Os12g43510.1	WT_L_C	WT_L_S	38.7485	12.5789	-1.62314	-2.29802	0.0001	0.00261183	yes
TCONS_00079601	LOC_Os03g43990.1	WT_L_C	WT_L_S	19.0133	4.10081	-2.21303	-2.59358	5e-05	0.00138986	yes
TCONS_00043675	LOC_Os12g43580.1	WT_L_C	WT_L_S	0.812646	5.38513	2.72828	3.23816	5e-05	0.00138986	yes
TCONS_00126400	LOC_Os07g46330.1	WT_L_C	WT_L_S	18.32	40.0286	1.12761	1.79132	0.0001	0.00261183	yes
TCONS_00102457	LOC_Os05g49940.1	WT_L_C	WT_L_S	8.18646	52.8878	2.69162	3.53003	5e-05	0.00138986	yes
TCONS_00079533	LOC_Os03g43440.1	WT_L_C	WT_L_S	107.994	45.8594	-1.23566	-2.00915	5e-05	0.00138986	yes
TCONS_00092528	LOC_Os04g33450.2	WT_L_C	WT_L_S	136.574	58.0929	-1.23325	-1.95839	5e-05	0.00138986	yes
TCONS_00055582	LOC_Os02g49950.1	WT_L_C	WT_L_S	16.3838	4.32314	-1.92212	-2.49765	5e-05	0.00138986	yes
TCONS_00079553	LOC_Os03g43650.1	WT_L_C	WT_L_S	33.9041	10.939	-1.63198	-2.5624	5e-05	0.00138986	yes
TCONS_00067573	LOC_Os03g11440.1	WT_L_C	WT_L_S	83.0046	34.2485	-1.27715	-2.079	5e-05	0.00138986	yes
TCONS_00079576	LOC_Os03g43880.1	WT_L_C	WT_L_S	0.745716	25.3193	5.08546	5.66453	5e-05	0.00138986	yes
TCONS_00079574	LOC_Os03g43860.1	WT_L_C	WT_L_S	3.11465	9.08804	1.5449	1.9747	0.0002	0.00482834	yes
TCONS_00006684	LOC_Os01g53020.1	WT_L_C	WT_L_S	83.8	38.8791	-1.10795	-1.71851	0.00065	0.0132176	yes
TCONS_00080566	LOC_Os03g50810.1	WT_L_C	WT_L_S	49.8935	24.7938	-1.00887	-1.62397	0.0012	0.0219569	yes
TCONS_00080562	LOC_Os03g50780.1	WT_L_C	WT_L_S	0.813077	2.0659	1.34531	1.55261	0.0032	0.0489274	yes
TCONS_00006619	LOC_Os01g52690.1	WT_L_C	WT_L_S	1.45978	4.10759	1.49254	1.836	0.0003	0.00687196	yes
TCONS_00043712	LOC_Os12g44060.1	WT_L_C	WT_L_S	20.3267	9.58289	-1.08484	-1.72297	0.00035	0.00785221	yes
TCONS_00126552	LOC_Os07g47250.2	WT_L_C	WT_L_S	2.4393	6.83578	1.48664	1.71874	0.00115	0.0211905	yes
TCONS_00055706	LOC_Os02g50740.1	WT_L_C	WT_L_S	6.00057	1.03842	-2.53072	-2.81279	5e-05	0.00138986	yes
TCONS_00028091	LOC_Os10g41200.1	WT_L_C	WT_L_S	53.4703	110.968	1.05334	1.65029	0.0011	0.0204365	yes
TCONS_00055741	LOC_Os02g50970.1	WT_L_C	WT_L_S	17.7621	5.02191	-1.8225	-2.42496	5e-05	0.00138986	yes
TCONS_00067746	LOC_Os03g12150.1	WT_L_C	WT_L_S	25.4478	9.32768	-1.44795	-1.73109	0.0003	0.00687196	yes
TCONS_00055754	LOC_Os02g51040.1	WT_L_C	WT_L_S	4.80432	31.9079	2.73151	3.87074	5e-05	0.00138986	yes
TCONS_00079716	LOC_Os03g44890.1	WT_L_C	WT_L_S	1.3627	3.21635	1.23896	1.57754	0.0029	0.045164	yes
TCONS_00080703	LOC_Os03g51740.1	WT_L_C	WT_L_S	0.832102	11.6933	3.81278	4.56901	5e-05	0.00138986	yes
TCONS_00067741	LOC_Os03g12140.1	WT_L_C	WT_L_S	1.18336	3.86978	1.70936	1.74712	0.0013	0.0234599	yes
TCONS_00079632	LOC_Os03g44230.1	WT_L_C	WT_L_S	18.8227	7.89009	-1.25436	-1.73336	0.0005	0.0106131	yes
TCONS_00043680	LOC_Os12g43640.1	WT_L_C	WT_L_S	13.4178	4.87022	-1.46209	-2.25872	5e-05	0.00138986	yes
TCONS_00067638	LOC_Os03g11650.1	WT_L_C	WT_L_S	20.1422	9.12245	-1.14273	-1.60557	0.0011	0.0204365	yes
TCONS_00043692	LOC_Os12g43870.1	WT_L_C	WT_L_S	8.29984	72.4868	3.12656	3.30683	5e-05	0.00138986	yes
TCONS_00016160	LOC_Os01g54670.1	WT_L_C	WT_L_S	21.3639	3.54906	-2.58966	-3.12887	5e-05	0.00138986	yes
TCONS_00031777	LOC_Os11g29710.1	WT_L_C	WT_L_S	2.51801	0.74335	-1.76017	-1.76541	0.0013	0.0234599	yes
TCONS_00018790	LOC_Os01g70790.1	WT_L_C	WT_L_S	34.2049	604.41	4.14325	6.02037	5e-05	0.00138986	yes
TCONS_00077008	LOC_Os03g18790.1	WT_L_C	WT_L_S	3.26122	6.80271	1.0607	1.47913	0.0027	0.0426083	yes
TCONS_00077007	LOC_Os03g18770.1	WT_L_C	WT_L_S	92.8948	346.799	1.90043	2.96584	5e-05	0.00138986	yes
TCONS_00080658	LOC_Os03g51459.1	WT_L_C	WT_L_S	2.91264	8.04138	1.46512	1.6864	0.0011	0.0204365	yes
TCONS_00028121	LOC_Os10g41410.2	WT_L_C	WT_L_S	38.7492	81.2329	1.0679	1.48874	0.003	0.0464363	yes
TCONS_00080652	LOC_Os03g51390.1	WT_L_C	WT_L_S	7.49785	95.1754	3.66604	5.31024	5e-05	0.00138986	yes
TCONS_00089006	LOC_Os04g56060.1	WT_L_C	WT_L_S	29.1495	10.704	-1.44532	-1.99323	5e-05	0.00138986	yes
TCONS_00016146	LOC_Os01g54480.1	WT_L_C	WT_L_S	31.7402	14.2209	-1.15829	-1.6679	0.00095	0.0181082	yes
TCONS_00006794	LOC_Os01g53710.1	WT_L_C	WT_L_S	25.2151	66.6239	1.40175	1.91514	0.0001	0.00261183	yes
TCONS_00016122	LOC_Os01g54400.1	WT_L_C	WT_L_S	35.827	70.6236	0.979104	1.5567	0.002	0.0333889	yes
TCONS_00031722	LOC_Os11g29290.1	WT_L_C	WT_L_S	11.8411	5.21378	-1.18341	-1.64585	0.00105	0.0196605	yes
TCONS_00065075	LOC_Os02g57430.1	WT_L_C	WT_L_S	20.5638	10.0128	-1.03826	-1.51653	0.0026	0.0413108	yes
TCONS_00089053	LOC_Os04g56390.1	WT_L_C	WT_L_S	8.23479	1.9724	-2.06178	-1.96136	0.00065	0.0132176	yes
TCONS_00089055	LOC_Os04g56430.1	WT_L_C	WT_L_S	192.117	827.033	2.10596	3.16487	5e-05	0.00138986	yes
TCONS_00077077	LOC_Os03g19270.3	WT_L_C	WT_L_S	82.5468	29.0432	-1.50701	-1.83805	0.00115	0.0211905	yes
TCONS_00077061	LOC_Os03g19170.1	WT_L_C	WT_L_S	5.08427	0.922644	-2.46219	-2.21114	0.00025	0.00586719	yes
TCONS_00114251	LOC_Os06g50230.1	WT_L_C	WT_L_S	289.941	80.5321	-1.84812	-2.88066	5e-05	0.00138986	yes
TCONS_00102276	LOC_Os05g48690.2	WT_L_C	WT_L_S	43.471	96.7487	1.15419	1.59344	0.00135	0.0241897	yes
TCONS_00114261	LOC_Os06g50390.1	WT_L_C	WT_L_S	11.883	31.6103	1.41149	2.23003	5e-05	0.00138986	yes
TCONS_00102293	LOC_Os05g48760.1	WT_L_C	WT_L_S	17.0803	38.1986	1.16119	1.66872	0.00105	0.0196605	yes
TCONS_00104891	LOC_Os05g19910.1	WT_L_C	WT_L_S	6.17444	0.932843	-2.7266	-3.19208	5e-05	0.00138986	yes
TCONS_00126210	LOC_Os07g44850.1	WT_L_C	WT_L_S	1.80754	9.41673	2.3812	2.79506	5e-05	0.00138986	yes
TCONS_00031389	LOC_Os11g26130.1	WT_L_C	WT_L_S	16.753	8.16693	-1.03655	-1.68406	0.00075	0.0148838	yes
TCONS_00116898	LOC_Os06g18670.1	WT_L_C	WT_L_S	348.238	158.634	-1.13438	-1.65153	0.0008	0.0157104	yes
TCONS_00126201	LOC_Os07g44690.1	WT_L_C	WT_L_S	0.79995	2.38055	1.57331	1.63773	0.0027	0.0426083	yes
TCONS_00116857	LOC_Os06g17390.1	WT_L_C	WT_L_S	16.1656	6.17978	-1.3873	-1.65769	0.00185	0.0313091	yes
TCONS_00094919	LOC_Os04g50120.1	WT_L_C	WT_L_S	55.1232	108.399	0.975615	1.57863	0.00155	0.0271023	yes
TCONS_00043338	LOC_Os12g40920.1	WT_L_C	WT_L_S	23.4931	2.44683	-3.26325	-2.58997	5e-05	0.00138986	yes
TCONS_00043337	LOC_Os12g40900.1	WT_L_C	WT_L_S	15.4187	2.65771	-2.53642	-3.54419	5e-05	0.00138986	yes
TCONS_00055322	LOC_Os02g48280.1	WT_L_C	WT_L_S	0.908299	14.9778	4.04352	4.22439	0.00025	0.00586719	yes
TCONS_00006483	LOC_Os01g52260.1	WT_L_C	WT_L_S	22.9258	43.826	0.934813	1.47997	0.00195	0.0327042	yes
TCONS_00043355	LOC_Os12g41110.1	WT_L_C	WT_L_S	3.98902	0.770161	-2.3728	-2.23171	5e-05	0.00138986	yes
TCONS_00079313	LOC_Os03g41330.1	WT_L_C	WT_L_S	10.7559	47.6105	2.14616	3.1365	5e-05	0.00138986	yes
TCONS_00006459	LOC_Os01g52100.1	WT_L_C	WT_L_S	1.02888	3.61208	1.81175	2.04601	5e-05	0.00138986	yes
TCONS_00094959	LOC_Os04g50216.1	WT_L_C	WT_L_S	130.854	35.9522	-1.8638	-2.91677	5e-05	0.00138986	yes
TCONS_00006462	LOC_Os01g52130.1	WT_L_C	WT_L_S	10.1782	22.5881	1.15008	1.84631	0.00015	0.00374983	yes
TCONS_00055347	LOC_Os02g48450.1	WT_L_C	WT_L_S	3.67399	0.542052	-2.76085	-2.90291	5e-05	0.00138986	yes
TCONS_00006437	LOC_Os01g51890.1	WT_L_C	WT_L_S	13.1099	1.90597	-2.78206	-2.84347	5e-05	0.00138986	yes
TCONS_00070991	LOC_Os03g39760.1	WT_L_C	WT_L_S	1.67367	4.08594	1.28765	1.54737	0.0025	0.0400047	yes
TCONS_00018409	LOC_Os01g68140.1	WT_L_C	WT_L_S	15.1597	2.51948	-2.58904	-3.47169	5e-05	0.00138986	yes
TCONS_00079316	LOC_Os03g41390.1	WT_L_C	WT_L_S	5.62725	23.446	2.05884	2.77764	5e-05	0.00138986	yes
TCONS_00006409	LOC_Os01g51670.1	WT_L_C	WT_L_S	6.25969	189.58	4.92057	6.87354	5e-05	0.00138986	yes
TCONS_00094973	LOC_Os04g50770.1	WT_L_C	WT_L_S	9.8417	2.57306	-1.93542	-2.5775	5e-05	0.00138986	yes
TCONS_00006403	LOC_Os01g51570.1	WT_L_C	WT_L_S	76.6732	9.61672	-2.9951	-4.49869	5e-05	0.00138986	yes
TCONS_00067381	LOC_Os03g10320.1	WT_L_C	WT_L_S	9.44316	45.1473	2.2573	2.71409	5e-05	0.00138986	yes
TCONS_00151165	LOC_Os09g37330.1	WT_L_C	WT_L_S	14.3941	5.69867	-1.33678	-1.70307	0.00175	0.0299192	yes
TCONS_00080398	LOC_Os03g49620.2	WT_L_C	WT_L_S	32.9548	14.0766	-1.22719	-1.63662	0.00175	0.0299192	yes
TCONS_00126390	LOC_Os07g46280.2	WT_L_C	WT_L_S	3.66824	24.5655	2.74348	2.78987	5e-05	0.00138986	yes
TCONS_00151334	LOC_Os09g38510.1	WT_L_C	WT_L_S	1.89369	8.51737	2.16921	2.48838	5e-05	0.00138986	yes
TCONS_00114361	LOC_Os06g51060.1	WT_L_C	WT_L_S	37.0481	175.565	2.24453	3.56446	5e-05	0.00138986	yes
TCONS_00138339	LOC_Os08g03610.1	WT_L_C	WT_L_S	13.3692	4.56098	-1.55149	-1.94977	0.00015	0.00374983	yes
TCONS_00102391	LOC_Os05g49270.1	WT_L_C	WT_L_S	31.2699	12.493	-1.32366	-1.86303	0.0004	0.00879162	yes
TCONS_00102393	LOC_Os05g49300.1	WT_L_C	WT_L_S	8.42597	26.9488	1.67731	2.42847	5e-05	0.00138986	yes
TCONS_00102399	LOC_Os05g49370.1	WT_L_C	WT_L_S	95.2915	48.1897	-0.983623	-1.59228	0.0014	0.0249272	yes
TCONS_00141998	LOC_Os08g37370.1	WT_L_C	WT_L_S	108.44	784.802	2.85544	3.84589	5e-05	0.00138986	yes
TCONS_00126316	LOC_Os07g45570.1	WT_L_C	WT_L_S	93.8822	16.4706	-2.51096	-3.60151	5e-05	0.00138986	yes
TCONS_00141952	LOC_Os08g36860.1	WT_L_C	WT_L_S	6.71887	15.1819	1.17606	1.76972	0.00035	0.00785221	yes
TCONS_00102303	LOC_Os05g48870.1	WT_L_C	WT_L_S	36.5363	14.3448	-1.3488	-1.60752	0.00225	0.0366975	yes
TCONS_00102309	LOC_Os05g48890.1	WT_L_C	WT_L_S	21.9187	4.31743	-2.34391	-2.45292	0.0001	0.00261183	yes
TCONS_00006596	LOC_Os01g52594.1	WT_L_C	WT_L_S	44.1779	243.662	2.46349	3.83414	5e-05	0.00138986	yes
TCONS_00116922	LOC_Os06g18960.1	WT_L_C	WT_L_S	3.93778	0.84971	-2.21234	-2.6612	5e-05	0.00138986	yes
TCONS_00116928	LOC_Os06g19070.1	WT_L_C	WT_L_S	16.0662	2.18279	-2.87978	-3.75939	5e-05	0.00138986	yes
TCONS_00031536	LOC_Os11g27400.1	WT_L_C	WT_L_S	6.85074	2.13902	-1.67931	-2.15721	0.0001	0.00261183	yes
TCONS_00018550	LOC_Os01g68900.1	WT_L_C	WT_L_S	7.90688	2.19765	-1.84714	-2.18631	0.0001	0.00261183	yes
TCONS_00006586	LOC_Os01g52530.1	WT_L_C	WT_L_S	8.14461	20.6762	1.34405	1.77617	0.00035	0.00785221	yes
TCONS_00055486	LOC_Os02g49310.1	WT_L_C	WT_L_S	8.09752	2.70706	-1.58075	-1.97499	5e-05	0.00138986	yes
TCONS_00018516	LOC_Os01g68720.1	WT_L_C	WT_L_S	11.5425	1.69872	-2.76443	-3.38218	5e-05	0.00138986	yes
TCONS_00067493	LOC_Os03g10950.1	WT_L_C	WT_L_S	8.33092	41.0772	2.30179	3.44421	5e-05	0.00138986	yes
TCONS_00018508	LOC_Os01g68700.2	WT_L_C	WT_L_S	64.2428	23.3632	-1.4593	-2.13012	5e-05	0.00138986	yes
TCONS_00018521	LOC_Os01g68740.1	WT_L_C	WT_L_S	20.3961	2.25738	-3.17557	-4.11553	5e-05	0.00138986	yes
TCONS_00092422	LOC_Os04g32810.1	WT_L_C	WT_L_S	20.6949	5.00642	-2.04743	-1.73839	0.002	0.0333889	yes
TCONS_00092423	LOC_Os04g32820.1	WT_L_C	WT_L_S	40.1796	6.85893	-2.55041	-3.4088	5e-05	0.00138986	yes
TCONS_00092420	LOC_Os04g32800.1	WT_L_C	WT_L_S	7.2998	1.82253	-2.00192	-2.2945	5e-05	0.00138986	yes
TCONS_00080479	LOC_Os03g50220.1	WT_L_C	WT_L_S	6.78377	21.9989	1.69727	1.85954	0.00045	0.00970985	yes
TCONS_00080476	LOC_Os03g50160.1	WT_L_C	WT_L_S	27.2749	56.874	1.06019	1.62608	0.00105	0.0196605	yes
TCONS_00092489	LOC_Os04g33240.1	WT_L_C	WT_L_S	64.0461	27.243	-1.23323	-1.93443	0.0002	0.00482834	yes
TCONS_00092483	LOC_Os04g33200.1	WT_L_C	WT_L_S	10.3795	3.72623	-1.47795	-1.83412	0.0005	0.0106131	yes
TCONS_00138291	LOC_Os08g02996.1	WT_L_C	WT_L_S	4.9174	1.40674	-1.80554	-1.8045	0.0027	0.0426083	yes
TCONS_00151288	LOC_Os09g38320.1	WT_L_C	WT_L_S	7.9045	24.3124	1.62095	1.76503	0.0014	0.0249272	yes
TCONS_00080487	LOC_Os03g50280.1	WT_L_C	WT_L_S	36.6304	17.0138	-1.10634	-1.57896	0.00175	0.0299192	yes
TCONS_00151264	LOC_Os09g38040.1	WT_L_C	WT_L_S	25.3095	9.59706	-1.39902	-1.62299	0.0019	0.0320088	yes
TCONS_00138014	LOC_Os08g01270.1	WT_L_C	WT_L_S	39.226	9.9392	-1.98061	-2.73673	5e-05	0.00138986	yes
TCONS_00141660	LOC_Os08g34790.1	WT_L_C	WT_L_S	4.72404	25.127	2.41114	3.61868	5e-05	0.00138986	yes
TCONS_00126030	LOC_Os07g43390.1	WT_L_C	WT_L_S	14.9052	42.0314	1.49566	2.36346	5e-05	0.00138986	yes
TCONS_00080192	LOC_Os03g48430.1	WT_L_C	WT_L_S	15.0256	31.0052	1.04508	1.53614	0.00295	0.0457979	yes
TCONS_00114015	LOC_Os06g48650.1	WT_L_C	WT_L_S	1.10116	4.99687	2.182	1.94904	0.0007	0.014073	yes
TCONS_00102048	LOC_Os05g46840.1	WT_L_C	WT_L_S	2.65931	8.69447	1.70905	1.95384	0.00015	0.00374983	yes
TCONS_00102047	LOC_Os05g46830.1	WT_L_C	WT_L_S	5.19955	21.8312	2.06993	2.82826	5e-05	0.00138986	yes
TCONS_00126000	LOC_Os07g43240.1	WT_L_C	WT_L_S	0.535617	1.89462	1.82264	1.63003	0.00255	0.0406576	yes
TCONS_00116621	LOC_Os06g15730.1	WT_L_C	WT_L_S	2.07676	0.605694	-1.77768	-2.15842	5e-05	0.00138986	yes
TCONS_00102003	LOC_Os05g46480.1	WT_L_C	WT_L_S	16.0215	217.158	3.76066	5.48888	5e-05	0.00138986	yes
TCONS_00128638	LOC_Os07g17220.2	WT_L_C	WT_L_S	2.9288	0.955339	-1.61622	-2.03546	0.0002	0.00482834	yes
TCONS_00031146	LOC_Os11g24070.1	WT_L_C	WT_L_S	4.93629	72.2211	3.87092	5.26933	5e-05	0.00138986	yes
TCONS_00018187	LOC_Os01g67120.1	WT_L_C	WT_L_S	112.58	47.8633	-1.23396	-1.90829	0.0002	0.00482834	yes
TCONS_00045830	LOC_Os12g17600.1	WT_L_C	WT_L_S	3116.16	979.167	-1.67014	-1.70769	0.0016	0.0278196	yes
TCONS_00033775	LOC_Os11g48110.1	WT_L_C	WT_L_S	3.04869	0.520753	-2.54952	-2.69086	5e-05	0.00138986	yes
TCONS_00006158	LOC_Os01g49910.1	WT_L_C	WT_L_S	2.02969	0.649584	-1.64367	-1.71886	0.00185	0.0313091	yes
TCONS_00116615	LOC_Os06g15680.1	WT_L_C	WT_L_S	11.3082	2.93725	-1.94483	-2.08441	0.0003	0.00687196	yes
TCONS_00045758	LOC_Os12g16720.1	WT_L_C	WT_L_S	9.58619	18.9537	0.983453	1.50117	0.00275	0.0432498	yes
TCONS_00057740	LOC_Os02g04640.1	WT_L_C	WT_L_S	4.15344	20.539	2.30598	3.25686	5e-05	0.00138986	yes
TCONS_00006219	LOC_Os01g50370.1	WT_L_C	WT_L_S	7.69486	18.5937	1.27285	1.88998	0.0003	0.00687196	yes
TCONS_00006220	LOC_Os01g50400.1	WT_L_C	WT_L_S	5.09573	55.7841	3.45249	4.97086	5e-05	0.00138986	yes
TCONS_00045789	LOC_Os12g17160.1	WT_L_C	WT_L_S	0.792639	4.05664	2.35555	2.43561	5e-05	0.00138986	yes
TCONS_00067109	LOC_Os03g08220.1	WT_L_C	WT_L_S	34.225	14.2023	-1.26892	-1.78103	0.00025	0.00586719	yes
TCONS_00008853	LOC_Os01g67810.1	WT_L_C	WT_L_S	1.31839	36.9752	4.80971	5.50497	5e-05	0.00138986	yes
TCONS_00055126	LOC_Os02g47020.1	WT_L_C	WT_L_S	348.198	159.711	-1.12444	-1.57544	0.0013	0.0234599	yes
TCONS_00008859	LOC_Os01g67850.1	WT_L_C	WT_L_S	85.4358	20.7508	-2.04167	-3.16369	5e-05	0.00138986	yes
TCONS_00008860	LOC_Os01g67950.1	WT_L_C	WT_L_S	29.346	10.0516	-1.54574	-2.25733	5e-05	0.00138986	yes
TCONS_00006200	LOC_Os01g50160.1	WT_L_C	WT_L_S	4.99524	1.5445	-1.69341	-1.9211	0.00115	0.0211905	yes
TCONS_00067105	LOC_Os03g08170.1	WT_L_C	WT_L_S	9.35264	2.20583	-2.08405	-2.62832	5e-05	0.00138986	yes
TCONS_00094759	LOC_Os04g48850.1	WT_L_C	WT_L_S	1.39448	7.95039	2.5113	3.21374	5e-05	0.00138986	yes
TCONS_00067125	LOC_Os03g08320.1	WT_L_C	WT_L_S	11.9823	72.9851	2.6067	4.08244	5e-05	0.00138986	yes
TCONS_00067126	LOC_Os03g08330.1	WT_L_C	WT_L_S	24.5068	398.428	4.02306	5.94433	5e-05	0.00138986	yes
TCONS_00094729	LOC_Os04g48490.1	WT_L_C	WT_L_S	1.42245	5.69229	2.00063	2.32669	5e-05	0.00138986	yes
TCONS_00008809	LOC_Os01g67480.1	WT_L_C	WT_L_S	171.413	67.3167	-1.34844	-2.04155	5e-05	0.00138986	yes
TCONS_00094782	LOC_Os04g49160.1	WT_L_C	WT_L_S	25.538	7.01333	-1.86447	-2.71541	5e-05	0.00138986	yes
TCONS_00094792	LOC_Os04g49210.1	WT_L_C	WT_L_S	17.0024	0.836037	-4.34603	-5.2952	5e-05	0.00138986	yes
TCONS_00080121	LOC_Os03g48030.1	WT_L_C	WT_L_S	16.6296	5.8347	-1.51102	-1.57879	0.003	0.0464363	yes
TCONS_00141597	LOC_Os08g34280.1	WT_L_C	WT_L_S	72.9914	36.6842	-0.992568	-1.61145	0.0012	0.0219569	yes
TCONS_00092116	LOC_Os04g30240.1	WT_L_C	WT_L_S	15.5736	2.93348	-2.40842	-2.3099	5e-05	0.00138986	yes
TCONS_00092287	LOC_Os04g31760.1	WT_L_C	WT_L_S	10.3295	1.57976	-2.70899	-2.85258	5e-05	0.00138986	yes
TCONS_00138120	LOC_Os08g01890.1	WT_L_C	WT_L_S	21.5371	63.1199	1.55127	2.41814	5e-05	0.00138986	yes
TCONS_00138155	LOC_Os08g02030.1	WT_L_C	WT_L_S	7.24912	19.8449	1.45289	2.13025	5e-05	0.00138986	yes
TCONS_00114199	LOC_Os06g49770.1	WT_L_C	WT_L_S	58.0547	15.6627	-1.89007	-2.66671	5e-05	0.00138986	yes
TCONS_00092275	LOC_Os04g31610.1	WT_L_C	WT_L_S	3.13438	24.0275	2.93843	3.73736	5e-05	0.00138986	yes
TCONS_00126168	LOC_Os07g44410.1	WT_L_C	WT_L_S	14.6919	32.6316	1.15125	1.86227	0.00035	0.00785221	yes
TCONS_00126117	LOC_Os07g44140.1	WT_L_C	WT_L_S	2.52272	6.12232	1.2791	1.77063	0.0006	0.0123672	yes
TCONS_00102179	LOC_Os05g48210.1	WT_L_C	WT_L_S	45.311	18.8269	-1.26706	-1.93454	0.00015	0.00374983	yes
TCONS_00102177	LOC_Os05g48200.1	WT_L_C	WT_L_S	13.9662	2.33803	-2.57858	-2.52745	5e-05	0.00138986	yes
TCONS_00102101	LOC_Os05g47700.1	WT_L_C	WT_L_S	80.8348	391.421	2.27567	3.64105	5e-05	0.00138986	yes
TCONS_00102104	LOC_Os05g47730.1	WT_L_C	WT_L_S	0.883251	176.171	7.63994	7.56174	5e-05	0.00138986	yes
TCONS_00116756	LOC_Os06g16350.1	WT_L_C	WT_L_S	16.4534	6.22447	-1.40236	-2.01647	5e-05	0.00138986	yes
TCONS_00116777	LOC_Os06g16640.1	WT_L_C	WT_L_S	46.9735	9.73364	-2.27079	-3.27366	5e-05	0.00138986	yes
TCONS_00114113	LOC_Os06g49220.1	WT_L_C	WT_L_S	9.62224	3.61414	-1.41272	-1.7549	0.0011	0.0204365	yes
TCONS_00069925	LOC_Os03g28080.1	WT_L_C	WT_L_S	48.0798	11.9215	-2.01187	-3.01599	5e-05	0.00138986	yes
TCONS_00033887	LOC_Os11g01850.2	WT_L_C	WT_L_S	3.90098	1.13874	-1.7764	-1.79916	0.00205	0.0340731	yes
TCONS_00069931	LOC_Os03g28160.1	WT_L_C	WT_L_S	177.577	89.3584	-0.990769	-1.53417	0.0021	0.03468	yes
TCONS_00057946	LOC_Os02g05744.1	WT_L_C	WT_L_S	20.2029	9.80614	-1.04281	-1.60019	0.0011	0.0204365	yes
TCONS_00045855	LOC_Os12g17880.1	WT_L_C	WT_L_S	8.74891	2.00884	-2.12274	-3.02275	5e-05	0.00138986	yes
TCONS_00043205	LOC_Os12g40260.1	WT_L_C	WT_L_S	1.80027	14.7713	3.03651	3.00955	0.0001	0.00261183	yes
TCONS_00043204	LOC_Os12g40260.1	WT_L_C	WT_L_S	0.576738	2.98169	2.37014	1.95293	0.0007	0.014073	yes
TCONS_00057848	LOC_Os02g04810.1	WT_L_C	WT_L_S	14.6104	5.19631	-1.49143	-1.65463	0.0028	0.0438917	yes
TCONS_00033956	LOC_Os11g02240.1	WT_L_C	WT_L_S	8.90443	21.0158	1.23888	1.99809	0.0001	0.00261183	yes
TCONS_00094839	LOC_Os04g49550.1	WT_L_C	WT_L_S	7.46238	28.2816	1.92216	2.70718	5e-05	0.00138986	yes
TCONS_00033940	LOC_Os11g02070.1	WT_L_C	WT_L_S	15.161	4.62226	-1.71369	-2.10381	5e-05	0.00138986	yes
TCONS_00006310	LOC_Os01g50940.1	WT_L_C	WT_L_S	5.25762	30.4978	2.53623	3.67698	5e-05	0.00138986	yes
TCONS_00043259	LOC_Os12g40470.1	WT_L_C	WT_L_S	5.53272	1.53115	-1.85338	-1.75587	0.00105	0.0196605	yes
TCONS_00021946	LOC_Os10g26520.1	WT_L_C	WT_L_S	17.7079	8.04814	-1.13766	-1.56562	0.0032	0.0489274	yes
TCONS_00006321	LOC_Os01g51010.2	WT_L_C	WT_L_S	4.69602	16.1498	1.78201	1.98556	0.0004	0.00879162	yes
TCONS_00094812	LOC_Os04g49370.1	WT_L_C	WT_L_S	30.2785	12.7782	-1.2446	-1.90312	0.0001	0.00261183	yes
TCONS_00067226	LOC_Os03g08740.1	WT_L_C	WT_L_S	10.5347	4.11129	-1.35749	-1.8282	0.0012	0.0219569	yes
TCONS_00151073	LOC_Os09g36700.1	WT_L_C	WT_L_S	7.68837	30.209	1.97423	2.90133	5e-05	0.00138986	yes
TCONS_00151074	LOC_Os09g36730.1	WT_L_C	WT_L_S	41.5579	14.1066	-1.55875	-2.4307	5e-05	0.00138986	yes
TCONS_00067256	LOC_Os03g08840.1	WT_L_C	WT_L_S	18.4128	5.61008	-1.71462	-2.05333	0.00035	0.00785221	yes
TCONS_00094880	LOC_Os04g49660.1	WT_L_C	WT_L_S	19.7416	6.75614	-1.54697	-2.15327	5e-05	0.00138986	yes
TCONS_00055282	LOC_Os02g47980.1	WT_L_C	WT_L_S	4.78645	11.6437	1.28252	1.57318	0.00215	0.0353541	yes
TCONS_00067270	LOC_Os03g08970.1	WT_L_C	WT_L_S	30.3929	115.356	1.92428	3.07193	5e-05	0.00138986	yes
TCONS_00055291	LOC_Os02g48080.1	WT_L_C	WT_L_S	11.8585	3.49758	-1.76149	-2.38273	5e-05	0.00138986	yes
TCONS_00008942	LOC_Os01g68450.1	WT_L_C	WT_L_S	60.9627	25.2284	-1.27288	-1.82611	0.0007	0.014073	yes
TCONS_00151059	LOC_Os09g36600.1	WT_L_C	WT_L_S	69.3402	28.8311	-1.26607	-1.86088	0.00015	0.00374983	yes
TCONS_00067266	LOC_Os03g08940.1	WT_L_C	WT_L_S	8.72695	58.4325	2.74322	3.2461	5e-05	0.00138986	yes
TCONS_00008913	LOC_Os01g68269.1	WT_L_C	WT_L_S	115.412	40.9573	-1.4946	-2.40697	5e-05	0.00138986	yes
TCONS_00079267	LOC_Os03g40930.1	WT_L_C	WT_L_S	8.45504	3.15523	-1.42206	-1.84521	0.00045	0.00970985	yes
TCONS_00092260	LOC_Os04g31350.1	WT_L_C	WT_L_S	6.22957	1.95404	-1.67267	-1.96231	0.0002	0.00482834	yes
TCONS_00126062	LOC_Os07g43810.1	WT_L_C	WT_L_S	532.048	237.544	-1.16336	-1.63725	0.0015	0.0263865	yes
TCONS_00126061	LOC_Os07g43800.1	WT_L_C	WT_L_S	11.4433	62.6506	2.45283	3.5775	5e-05	0.00138986	yes
TCONS_00067289	LOC_Os03g09220.2	WT_L_C	WT_L_S	36.6565	12.6366	-1.53646	-1.8529	0.001	0.0188821	yes
TCONS_00151006	LOC_Os09g36250.1	WT_L_C	WT_L_S	31.083	9.57974	-1.69807	-2.2379	5e-05	0.00138986	yes
TCONS_00080279	LOC_Os03g48780.1	WT_L_C	WT_L_S	11.3371	68.6527	2.59826	3.91145	5e-05	0.00138986	yes
TCONS_00080276	LOC_Os03g48750.1	WT_L_C	WT_L_S	2.94829	9.53195	1.69289	1.96713	0.00035	0.00785221	yes
TCONS_00079283	LOC_Os03g41060.1	WT_L_C	WT_L_S	1.54433	18.0901	3.55015	3.79268	5e-05	0.00138986	yes
TCONS_00126088	LOC_Os07g43950.1	WT_L_C	WT_L_S	9.73026	37.111	1.9313	2.74663	5e-05	0.00138986	yes
TCONS_00141409	LOC_Os08g32980.1	WT_L_C	WT_L_S	79.6759	250.703	1.65376	2.64135	5e-05	0.00138986	yes
TCONS_00141407	LOC_Os08g32960.1	WT_L_C	WT_L_S	1.92749	5.803	1.59007	1.98847	0.0001	0.00261183	yes
TCONS_00128470	LOC_Os07g15370.1	WT_L_C	WT_L_S	5.40622	1.40815	-1.94082	-2.05843	0.00135	0.0241897	yes
TCONS_00128415	LOC_Os07g14740.1	WT_L_C	WT_L_S	15.4424	3.439	-2.16684	-2.81273	5e-05	0.00138986	yes
TCONS_00021588	LOC_Os10g21860.1	WT_L_C	WT_L_S	6.85837	1.57953	-2.11837	-2.10192	0.00015	0.00374983	yes
TCONS_00021576	LOC_Os10g21670.1	WT_L_C	WT_L_S	25.4497	6.47531	-1.97463	-2.60629	5e-05	0.00138986	yes
TCONS_00008587	LOC_Os01g65830.1	WT_L_C	WT_L_S	28.3291	1.33583	-4.40648	-5.44616	5e-05	0.00138986	yes
TCONS_00008589	LOC_Os01g65880.1	WT_L_C	WT_L_S	117.249	55.0688	-1.09026	-1.67225	0.0009	0.0173122	yes
TCONS_00021538	LOC_Os10g21310.1	WT_L_C	WT_L_S	2.31299	0.775676	-1.57623	-1.74931	0.00055	0.0114956	yes
TCONS_00033519	LOC_Os11g44870.1	WT_L_C	WT_L_S	94.6413	42.8903	-1.14182	-1.77047	0.00075	0.0148838	yes
TCONS_00033611	LOC_Os11g45990.1	WT_L_C	WT_L_S	6.0035	0.8177	-2.87616	-3.48546	5e-05	0.00138986	yes
TCONS_00021608	LOC_Os10g21930.1	WT_L_C	WT_L_S	37.14	16.1455	-1.20184	-1.82872	0.00065	0.0132176	yes
TCONS_00069515	LOC_Os03g25330.1	WT_L_C	WT_L_S	19.9405	8.44748	-1.23911	-1.81438	0.0003	0.00687196	yes
TCONS_00069524	LOC_Os03g25400.1	WT_L_C	WT_L_S	48.0451	17.7817	-1.43399	-2.11757	5e-05	0.00138986	yes
TCONS_00057571	LOC_Os02g03730.1	WT_L_C	WT_L_S	17.1377	36.1092	1.07519	1.6388	0.00095	0.0181082	yes
TCONS_00057570	LOC_Os02g03710.1	WT_L_C	WT_L_S	29.3599	3.57264	-3.03879	-3.61073	5e-05	0.00138986	yes
TCONS_00116381	LOC_Os06g13560.1	WT_L_C	WT_L_S	7.25421	49.3469	2.76607	3.50419	5e-05	0.00138986	yes
TCONS_00141329	LOC_Os08g32080.1	WT_L_C	WT_L_S	151.49	59.5782	-1.34636	-1.86468	0.00025	0.00586719	yes
TCONS_00141532	LOC_Os08g33750.1	WT_L_C	WT_L_S	21.4474	9.22216	-1.21762	-1.80345	0.00065	0.0132176	yes
TCONS_00092037	LOC_Os04g29090.1	WT_L_C	WT_L_S	9.67526	2.00576	-2.27015	-2.31587	5e-05	0.00138986	yes
TCONS_00128533	LOC_Os07g15959.2	WT_L_C	WT_L_S	1.03808	53.8861	5.69792	4.51069	5e-05	0.00138986	yes
TCONS_00128528	LOC_Os07g15940.1	WT_L_C	WT_L_S	2.62822	0.801054	-1.71412	-1.95131	0.00015	0.00374983	yes
TCONS_00116502	LOC_Os06g14400.1	WT_L_C	WT_L_S	7.55404	16.8517	1.15757	1.53205	0.0031	0.0477011	yes
TCONS_00104527	LOC_Os05g15630.1	WT_L_C	WT_L_S	21.3139	8.60838	-1.30798	-1.77929	0.0004	0.00879162	yes
TCONS_00116514	LOC_Os06g14540.1	WT_L_C	WT_L_S	2.76616	7.08141	1.35615	1.71734	0.0009	0.0173122	yes
TCONS_00104534	LOC_Os05g15770.1	WT_L_C	WT_L_S	344.74	4686.27	3.76486	3.55371	5e-05	0.00138986	yes
TCONS_00021692	LOC_Os10g22950.1	WT_L_C	WT_L_S	26.1801	8.8996	-1.55666	-1.69663	0.00225	0.0366975	yes
TCONS_00033661	LOC_Os11g46980.1	WT_L_C	WT_L_S	3.00291	0.73016	-2.04008	-2.28423	5e-05	0.00138986	yes
TCONS_00018014	LOC_Os01g66200.1	WT_L_C	WT_L_S	49.4825	22.8178	-1.11676	-1.80882	0.00055	0.0114956	yes
TCONS_00045629	LOC_Os12g15470.2	WT_L_C	WT_L_S	75.9507	33.9552	-1.16143	-1.85082	0.00035	0.00785221	yes
TCONS_00021714	LOC_Os10g23090.1	WT_L_C	WT_L_S	4.91965	1.83311	-1.42426	-1.58498	0.00305	0.0470608	yes
TCONS_00021708	LOC_Os10g23050.1	WT_L_C	WT_L_S	10.271	1.60448	-2.6784	-3.24142	5e-05	0.00138986	yes
TCONS_00057666	LOC_Os02g04130.1	WT_L_C	WT_L_S	5.5985	152.029	4.76317	6.48546	5e-05	0.00138986	yes
TCONS_00069652	LOC_Os03g26210.2	WT_L_C	WT_L_S	3.15725	8.98775	1.50929	1.61748	0.00175	0.0299192	yes
TCONS_00043021	LOC_Os12g38810.1	WT_L_C	WT_L_S	16.4271	5.48587	-1.58229	-2.16332	5e-05	0.00138986	yes
TCONS_00008744	LOC_Os01g67090.1	WT_L_C	WT_L_S	50.2833	21.0464	-1.25651	-1.82608	0.00035	0.00785221	yes
TCONS_00057669	LOC_Os02g04160.1	WT_L_C	WT_L_S	28.6756	64.6223	1.17221	1.87902	0.0001	0.00261183	yes
TCONS_00067017	LOC_Os03g07570.1	WT_L_C	WT_L_S	49.6864	16.5086	-1.58964	-1.87384	0.00055	0.0114956	yes
TCONS_00043071	LOC_Os12g39120.1	WT_L_C	WT_L_S	2.42419	0.814392	-1.57371	-1.63612	0.0018	0.0306127	yes
TCONS_00141460	LOC_Os08g33160.2	WT_L_C	WT_L_S	49.9814	19.7127	-1.34226	-2.07884	5e-05	0.00138986	yes
TCONS_00141465	LOC_Os08g33200.1	WT_L_C	WT_L_S	8.7943	3.56531	-1.30254	-1.99111	5e-05	0.00138986	yes
TCONS_00080018	LOC_Os03g47280.1	WT_L_C	WT_L_S	3.24047	81.5185	4.65285	5.60666	5e-05	0.00138986	yes
TCONS_00070379	LOC_Os03g31679.1	WT_L_C	WT_L_S	200.468	85.4099	-1.2309	-2.00053	0.0001	0.00261183	yes
TCONS_00082348	LOC_Os03g63380.1	WT_L_C	WT_L_S	19.2606	43.3692	1.17101	1.79055	0.0002	0.00482834	yes
TCONS_00094395	LOC_Os04g46750.1	WT_L_C	WT_L_S	38.1008	14.3308	-1.4107	-1.7713	0.0005	0.0106131	yes
TCONS_00082399	LOC_Os03g63710.1	WT_L_C	WT_L_S	53.4098	24.245	-1.13942	-1.58672	0.00175	0.0299192	yes
TCONS_00106864	LOC_Os05g38290.2	WT_L_C	WT_L_S	16.0574	58.0071	1.85299	2.74953	5e-05	0.00138986	yes
TCONS_00118860	LOC_Os06g40080.1	WT_L_C	WT_L_S	74.4899	168.226	1.17528	1.61596	0.00115	0.0211905	yes
TCONS_00118862	LOC_Os06g40090.1	WT_L_C	WT_L_S	1.20525	4.73712	1.97467	2.05679	0.00025	0.00586719	yes
TCONS_00094385	LOC_Os04g46740.2	WT_L_C	WT_L_S	10.7684	27.0893	1.33092	1.85587	0.00015	0.00374983	yes
TCONS_00021387	LOC_Os10g19200.1	WT_L_C	WT_L_S	6.47652	1.6881	-1.93982	-1.97228	0.00045	0.00970985	yes
TCONS_00106890	LOC_Os05g38530.1	WT_L_C	WT_L_S	7.19712	16.3524	1.18401	1.65941	0.001	0.0188821	yes
TCONS_00118815	LOC_Os06g39708.1	WT_L_C	WT_L_S	3.26436	0.94667	-1.78586	-2.03834	5e-05	0.00138986	yes
TCONS_00106836	LOC_Os05g38150.1	WT_L_C	WT_L_S	20.2702	39.2508	0.953362	1.54125	0.00185	0.0313091	yes
TCONS_00008341	LOC_Os01g64620.1	WT_L_C	WT_L_S	0.791525	5.29182	2.74106	2.62543	5e-05	0.00138986	yes
TCONS_00106808	LOC_Os05g37930.1	WT_L_C	WT_L_S	51.3653	18.1717	-1.49911	-2.11437	5e-05	0.00138986	yes
TCONS_00035937	LOC_Os11g18730.1	WT_L_C	WT_L_S	58.7076	20.0395	-1.5507	-2.45676	5e-05	0.00138986	yes
TCONS_00047934	LOC_Os12g41090.1	WT_L_C	WT_L_S	7.86789	3.49601	-1.17027	-1.50705	0.0032	0.0489274	yes
TCONS_00072903	LOC_Os03g55870.1	WT_L_C	WT_L_S	10.0075	23.3249	1.22079	1.65847	0.0012	0.0219569	yes
TCONS_00047987	LOC_Os12g41600.1	WT_L_C	WT_L_S	18.8858	2.16509	-3.1248	-4.15373	5e-05	0.00138986	yes
TCONS_00141198	LOC_Os08g30540.1	WT_L_C	WT_L_S	1.87497	43.2458	4.52762	3.953	5e-05	0.00138986	yes
TCONS_00057311	LOC_Os02g02120.1	WT_L_C	WT_L_S	7.87284	2.52043	-1.64322	-1.89864	0.00055	0.0114956	yes
TCONS_00059967	LOC_Os02g20360.1	WT_L_C	WT_L_S	24.908	9.77224	-1.34985	-2.07171	0.0001	0.00261183	yes
TCONS_00059981	LOC_Os02g20410.1	WT_L_C	WT_L_S	12.7081	2.97155	-2.09646	-1.94169	0.0011	0.0204365	yes
TCONS_00141134	LOC_Os08g29669.1	WT_L_C	WT_L_S	13.5335	38.839	1.52097	1.84801	0.0007	0.014073	yes
TCONS_00057329	LOC_Os02g02310.1	WT_L_C	WT_L_S	2.42427	0.626161	-1.95295	-1.73163	0.00215	0.0353541	yes
TCONS_00059989	LOC_Os02g20560.1	WT_L_C	WT_L_S	84.6246	39.4637	-1.10055	-1.78882	0.00025	0.00586719	yes
TCONS_00072974	LOC_Os03g56430.1	WT_L_C	WT_L_S	5.37766	1.27743	-2.07373	-2.47562	5e-05	0.00138986	yes
TCONS_00069331	LOC_Os03g23010.2	WT_L_C	WT_L_S	368.016	1628.49	2.1457	2.16453	0.0001	0.00261183	yes
TCONS_00072963	LOC_Os03g56380.1	WT_L_C	WT_L_S	22.5082	9.35202	-1.2671	-1.59245	0.0029	0.045164	yes
TCONS_00069325	LOC_Os03g22960.1	WT_L_C	WT_L_S	2.79675	10.7519	1.94278	2.20247	5e-05	0.00138986	yes
TCONS_00143763	LOC_Os09g07350.1	WT_L_C	WT_L_S	156.225	48.352	-1.69198	-1.67626	0.0029	0.045164	yes
TCONS_00131783	LOC_Os07g46990.1	WT_L_C	WT_L_S	179.628	428.845	1.25544	1.90092	0.0002	0.00482834	yes
TCONS_00128134	LOC_Os07g12100.1	WT_L_C	WT_L_S	2.92704	0.644479	-2.18324	-2.54909	5e-05	0.00138986	yes
TCONS_00082313	LOC_Os03g63150.1	WT_L_C	WT_L_S	6.81323	2.50976	-1.44079	-1.95029	5e-05	0.00138986	yes
TCONS_00084993	LOC_Os04g24110.1	WT_L_C	WT_L_S	22.1312	10.6397	-1.05663	-1.62335	0.00125	0.0227105	yes
TCONS_00084994	LOC_Os04g24140.1	WT_L_C	WT_L_S	68.5187	147.824	1.10931	1.76096	0.00045	0.00970985	yes
TCONS_00082321	LOC_Os03g63200.1	WT_L_C	WT_L_S	8.75134	2.16102	-2.01779	-2.64864	5e-05	0.00138986	yes
TCONS_00070497	LOC_Os03g32420.1	WT_L_C	WT_L_S	1.78844	4.87834	1.44769	1.63227	0.00235	0.0380287	yes
TCONS_00128321	LOC_Os07g13600.1	WT_L_C	WT_L_S	5.76091	14.3035	1.312	1.67042	0.00115	0.0211905	yes
TCONS_00131999	LOC_Os07g48060.1	WT_L_C	WT_L_S	37.1393	5.19237	-2.83848	-3.95524	5e-05	0.00138986	yes
TCONS_00141307	LOC_Os08g31860.1	WT_L_C	WT_L_S	1.65518	18.046	3.44662	3.96138	5e-05	0.00138986	yes
TCONS_00118968	LOC_Os06g40940.1	WT_L_C	WT_L_S	124.721	24.9393	-2.32221	-2.00128	5e-05	0.00138986	yes
TCONS_00094486	LOC_Os04g47420.1	WT_L_C	WT_L_S	4.58173	1.02836	-2.15554	-2.42843	5e-05	0.00138986	yes
TCONS_00008495	LOC_Os01g65370.1	WT_L_C	WT_L_S	47.5198	131.925	1.47311	2.09214	5e-05	0.00138986	yes
TCONS_00106969	LOC_Os05g38860.1	WT_L_C	WT_L_S	2.21088	5.8528	1.40451	1.54453	0.003	0.0464363	yes
TCONS_00008458	LOC_Os01g65130.1	WT_L_C	WT_L_S	2.5918	0.850935	-1.60683	-1.78975	0.0011	0.0204365	yes
TCONS_00033403	LOC_Os11g43980.1	WT_L_C	WT_L_S	8.09738	3.49532	-1.21203	-1.52837	0.0022	0.0360309	yes
TCONS_00021531	LOC_Os10g21268.1	WT_L_C	WT_L_S	8.09831	3.28347	-1.3024	-1.68233	0.0013	0.0234599	yes
TCONS_00082406	LOC_Os03g63760.1	WT_L_C	WT_L_S	51.7043	24.6479	-1.06882	-1.71368	0.0003	0.00687196	yes
TCONS_00143873	LOC_Os09g08464.1	WT_L_C	WT_L_S	8.04356	2.24339	-1.84215	-1.86438	0.00075	0.0148838	yes
TCONS_00094436	LOC_Os04g46990.1	WT_L_C	WT_L_S	7.34163	2.05965	-1.8337	-2.17806	0.0001	0.00261183	yes
TCONS_00094435	LOC_Os04g46980.1	WT_L_C	WT_L_S	7.72225	17.144	1.15061	1.69074	0.00095	0.0181082	yes
TCONS_00104297	LOC_Os05g13580.1	WT_L_C	WT_L_S	82.1424	209.06	1.34772	2.18519	5e-05	0.00138986	yes
TCONS_00082457	LOC_Os03g64170.1	WT_L_C	WT_L_S	65.2155	25.1088	-1.37702	-2.13268	0.0001	0.00261183	yes
TCONS_00141233	LOC_Os08g31030.1	WT_L_C	WT_L_S	13.3866	5.16477	-1.37401	-2.00418	0.00015	0.00374983	yes
TCONS_00107993	LOC_Os05g48390.1	WT_L_C	WT_L_S	11.5581	2.90697	-1.99132	-2.63063	5e-05	0.00138986	yes
TCONS_00071463	LOC_Os03g44380.1	WT_L_C	WT_L_S	1.85626	19.7355	3.41032	4.58437	5e-05	0.00138986	yes
TCONS_00144924	LOC_Os09g20390.1	WT_L_C	WT_L_S	25.905	291.037	3.4899	4.25433	5e-05	0.00138986	yes
TCONS_00107996	LOC_Os05g48410.1	WT_L_C	WT_L_S	12.3993	27.5288	1.15068	1.75229	0.0004	0.00879162	yes
TCONS_00095445	LOC_Os04g52600.1	WT_L_C	WT_L_S	31.8796	9.54243	-1.74021	-2.45247	5e-05	0.00138986	yes
TCONS_00132932	LOC_Os08g03310.3	WT_L_C	WT_L_S	25.651	7.8375	-1.71055	-1.75091	0.00115	0.0211905	yes
TCONS_00071455	LOC_Os03g44290.1	WT_L_C	WT_L_S	2.27545	7.48235	1.71734	1.90475	0.00015	0.00374983	yes
TCONS_00119992	LOC_Os06g47800.1	WT_L_C	WT_L_S	19.2148	7.2519	-1.40578	-2.27268	5e-05	0.00138986	yes
TCONS_00130302	LOC_Os07g33910.2	WT_L_C	WT_L_S	0.967639	4.27436	2.14317	2.55982	5e-05	0.00138986	yes
TCONS_00144938	LOC_Os09g20480.1	WT_L_C	WT_L_S	34.281	10.7684	-1.67061	-2.48173	5e-05	0.00138986	yes
TCONS_00034486	LOC_Os11g05400.1	WT_L_C	WT_L_S	2.98322	9.49985	1.67103	1.7228	0.00085	0.0165295	yes
TCONS_00107950	LOC_Os05g47950.1	WT_L_C	WT_L_S	2.18907	0.610825	-1.84149	-1.86952	0.00115	0.0211905	yes
TCONS_00107952	LOC_Os05g47960.1	WT_L_C	WT_L_S	0.898159	88.3356	6.61988	6.93807	5e-05	0.00138986	yes
TCONS_00034474	LOC_Os11g05380.1	WT_L_C	WT_L_S	2.48349	98.1892	5.30512	7.08687	5e-05	0.00138986	yes
TCONS_00144909	LOC_Os09g20240.1	WT_L_C	WT_L_S	89.8349	37.0871	-1.27636	-2.05278	5e-05	0.00138986	yes
TCONS_00105312	LOC_Os05g24684.1	WT_L_C	WT_L_S	13.0797	4.05965	-1.6879	-2.09335	5e-05	0.00138986	yes
TCONS_00010450	LOC_Os01g05650.1	WT_L_C	WT_L_S	580.398	1487.8	1.35807	1.7934	0.0003	0.00687196	yes
TCONS_00022426	LOC_Os10g30640.1	WT_L_C	WT_L_S	5.2908	13.8008	1.38319	1.72366	0.00105	0.0196605	yes
TCONS_00022408	LOC_Os10g30540.1	WT_L_C	WT_L_S	0.908031	3.30006	1.86168	2.16809	0.0003	0.00687196	yes
TCONS_00009425	LOC_Os01g72360.1	WT_L_C	WT_L_S	3.77584	59.812	3.98556	5.2531	5e-05	0.00138986	yes
TCONS_00009427	LOC_Os01g72380.1	WT_L_C	WT_L_S	12.65	3.99638	-1.66238	-2.32094	5e-05	0.00138986	yes
TCONS_00022400	LOC_Os10g30450.1	WT_L_C	WT_L_S	26.4312	90.5024	1.77571	2.79888	5e-05	0.00138986	yes
TCONS_00009512	LOC_Os01g72910.1	WT_L_C	WT_L_S	4.03502	29.6499	2.87738	3.4433	5e-05	0.00138986	yes
TCONS_00142220	LOC_Os08g38960.1	WT_L_C	WT_L_S	10.3396	3.48776	-1.5678	-1.823	0.0016	0.0278196	yes
TCONS_00142254	LOC_Os08g39140.1	WT_L_C	WT_L_S	123.714	58.8874	-1.07097	-1.63612	0.00125	0.0227105	yes
TCONS_00046461	LOC_Os12g25090.1	WT_L_C	WT_L_S	6.48297	35.2383	2.44242	2.90419	5e-05	0.00138986	yes
TCONS_00130211	LOC_Os07g32790.1	WT_L_C	WT_L_S	3.42098	7.75553	1.18082	1.62603	0.0021	0.03468	yes
TCONS_00130406	LOC_Os07g35310.1	WT_L_C	WT_L_S	25.8001	2.70028	-3.2562	-3.72961	5e-05	0.00138986	yes
TCONS_00071584	LOC_Os03g45920.1	WT_L_C	WT_L_S	156.993	51.1085	-1.61906	-2.19768	5e-05	0.00138986	yes
TCONS_00130426	LOC_Os07g35480.3	WT_L_C	WT_L_S	19.3291	3.48084	-2.47326	-2.79261	5e-05	0.00138986	yes
TCONS_00095533	LOC_Os04g52700.1	WT_L_C	WT_L_S	25.6177	8.16367	-1.64985	-2.32895	5e-05	0.00138986	yes
TCONS_00130412	LOC_Os07g35370.1	WT_L_C	WT_L_S	14.348	4.45665	-1.68682	-2.50573	5e-05	0.00138986	yes
TCONS_00095582	LOC_Os04g53180.1	WT_L_C	WT_L_S	9.67633	3.53985	-1.45077	-1.67004	0.00165	0.0285059	yes
TCONS_00105433	LOC_Os05g25920.1	WT_L_C	WT_L_S	7.40385	178.08	4.58811	6.28938	5e-05	0.00138986	yes
TCONS_00022599	LOC_Os10g32580.1	WT_L_C	WT_L_S	14.4818	6.68344	-1.11558	-1.55509	0.00255	0.0406576	yes
TCONS_00009580	LOC_Os01g73110.1	WT_L_C	WT_L_S	1.88886	18.1054	3.26083	2.57652	0.00025	0.00586719	yes
TCONS_00034525	LOC_Os11g05740.1	WT_L_C	WT_L_S	3.24496	0.590669	-2.45778	-2.60209	5e-05	0.00138986	yes
TCONS_00010543	LOC_Os01g06560.2	WT_L_C	WT_L_S	0.892294	5.16187	2.5323	1.9077	0.00105	0.0196605	yes
TCONS_00022607	LOC_Os10g32810.1	WT_L_C	WT_L_S	8.61797	86.812	3.33247	5.07423	5e-05	0.00138986	yes
TCONS_00130379	LOC_Os07g34940.1	WT_L_C	WT_L_S	2.61173	7.76773	1.57249	2.0354	0.0003	0.00687196	yes
TCONS_00046588	LOC_Os12g26470.1	WT_L_C	WT_L_S	3.05593	0.589536	-2.37396	-2.31775	5e-05	0.00138986	yes
TCONS_00130329	LOC_Os07g34260.1	WT_L_C	WT_L_S	23.4829	11.3022	-1.05501	-1.61391	0.00145	0.0256708	yes
TCONS_00071542	LOC_Os03g45280.1	WT_L_C	WT_L_S	1285.98	380.961	-1.75515	-1.95104	0.0002	0.00482834	yes
TCONS_00058593	LOC_Os02g09810.1	WT_L_C	WT_L_S	17.7402	36.8367	1.05412	1.60146	0.00125	0.0227105	yes
TCONS_00144995	LOC_Os09g21120.1	WT_L_C	WT_L_S	1.24948	24.3225	4.28289	4.43809	5e-05	0.00138986	yes
TCONS_00142331	LOC_Os08g39840.1	WT_L_C	WT_L_S	28.9601	14.4823	-0.999773	-1.60875	0.001	0.0188821	yes
TCONS_00105394	LOC_Os05g25450.1	WT_L_C	WT_L_S	24.0315	3.35897	-2.83883	-2.72038	5e-05	0.00138986	yes
TCONS_00071551	LOC_Os03g45370.1	WT_L_C	WT_L_S	21.2907	95.4258	2.16415	3.48211	5e-05	0.00138986	yes
TCONS_00130340	LOC_Os07g34520.2	WT_L_C	WT_L_S	20.6023	103.393	2.32727	2.86199	5e-05	0.00138986	yes
TCONS_00085882	LOC_Os04g33030.1	WT_L_C	WT_L_S	47.6797	20.4745	-1.21954	-1.86065	5e-05	0.00138986	yes
TCONS_00097863	LOC_Os05g06920.1	WT_L_C	WT_L_S	16.032	2.06093	-2.95959	-3.98499	5e-05	0.00138986	yes
TCONS_00046288	LOC_Os12g22489.1	WT_L_C	WT_L_S	5.25509	19.1154	1.86294	2.42739	5e-05	0.00138986	yes
TCONS_00071250	LOC_Os03g42630.1	WT_L_C	WT_L_S	9.53864	1.80693	-2.40024	-2.85101	5e-05	0.00138986	yes
TCONS_00058280	LOC_Os02g07480.1	WT_L_C	WT_L_S	5.42625	1.62773	-1.7371	-1.70676	0.0026	0.0413108	yes
TCONS_00010275	LOC_Os01g04050.1	WT_L_C	WT_L_S	152.492	547.418	1.84391	2.68523	5e-05	0.00138986	yes
TCONS_00010270	LOC_Os01g03980.1	WT_L_C	WT_L_S	112.82	8.11481	-3.79732	-5.4399	5e-05	0.00138986	yes
TCONS_00034234	LOC_Os11g04070.1	WT_L_C	WT_L_S	2.13549	5.75415	1.43004	1.65128	0.00215	0.0353541	yes
TCONS_00097880	LOC_Os05g07130.2	WT_L_C	WT_L_S	39.854	16.7381	-1.25159	-1.531	0.00275	0.0432498	yes
TCONS_00010267	LOC_Os01g03940.1	WT_L_C	WT_L_S	16.5749	4.58289	-1.85467	-2.44058	5e-05	0.00138986	yes
TCONS_00009271	LOC_Os01g71310.1	WT_L_C	WT_L_S	1.29729	6.81948	2.39416	3.01862	5e-05	0.00138986	yes
TCONS_00010226	LOC_Os01g03390.1	WT_L_C	WT_L_S	153.592	1305.23	3.08713	4.25498	5e-05	0.00138986	yes
TCONS_00036855	LOC_Os11g29720.1	WT_L_C	WT_L_S	8.3209	2.54813	-1.7073	-2.27433	0.0001	0.00261183	yes
TCONS_00022205	LOC_Os10g28700.1	WT_L_C	WT_L_S	2.75095	0.739228	-1.89584	-1.71601	0.0015	0.0263865	yes
TCONS_00010210	LOC_Os01g03144.1	WT_L_C	WT_L_S	17.3062	35.4808	1.03575	1.6744	0.00115	0.0211905	yes
TCONS_00000894	LOC_Os01g06640.1	WT_L_C	WT_L_S	1.57129	11.2353	2.83801	2.22624	0.0002	0.00482834	yes
TCONS_00000896	LOC_Os01g06640.2	WT_L_C	WT_L_S	1.84978	11.1693	2.59412	2.15365	0.00045	0.00970985	yes
TCONS_00010206	LOC_Os01g03110.1	WT_L_C	WT_L_S	22.8009	7.70013	-1.56614	-2.02058	5e-05	0.00138986	yes
TCONS_00010207	LOC_Os01g03130.1	WT_L_C	WT_L_S	6.85446	50.9625	2.89432	4.17208	5e-05	0.00138986	yes
TCONS_00010220	LOC_Os01g03320.1	WT_L_C	WT_L_S	51.2737	135.603	1.40309	2.24841	5e-05	0.00138986	yes
TCONS_00012886	LOC_Os01g25560.1	WT_L_C	WT_L_S	87.2329	22.2972	-1.96801	-2.94891	5e-05	0.00138986	yes
TCONS_00010223	LOC_Os01g03360.1	WT_L_C	WT_L_S	1.11794	153.973	7.1057	8.00334	5e-05	0.00138986	yes
TCONS_00010222	LOC_Os01g03340.1	WT_L_C	WT_L_S	176.171	644.992	1.8723	2.71185	5e-05	0.00138986	yes
TCONS_00024854	LOC_Os10g08026.1	WT_L_C	WT_L_S	5.93986	1.65899	-1.84012	-2.15828	0.0002	0.00482834	yes
TCONS_00012829	LOC_Os01g24710.1	WT_L_C	WT_L_S	84.6	3243.85	5.2609	5.74375	5e-05	0.00138986	yes
TCONS_00000855	LOC_Os01g06310.1	WT_L_C	WT_L_S	1.35471	46.4379	5.09925	5.67347	5e-05	0.00138986	yes
TCONS_00130084	LOC_Os07g31960.1	WT_L_C	WT_L_S	12.6925	4.30287	-1.5606	-2.19461	0.0002	0.00482834	yes
TCONS_00142091	LOC_Os08g37660.1	WT_L_C	WT_L_S	8.85082	191.316	4.434	6.51869	5e-05	0.00138986	yes
TCONS_00144697	LOC_Os09g17660.1	WT_L_C	WT_L_S	11.6023	3.70722	-1.646	-1.90808	0.00035	0.00785221	yes
TCONS_00048823	LOC_Os02g01520.1	WT_L_C	WT_L_S	10.8995	25.9697	1.25257	1.92126	0.00025	0.00586719	yes
TCONS_00130079	LOC_Os07g31884.1	WT_L_C	WT_L_S	83.9311	165.702	0.981316	1.50675	0.003	0.0464363	yes
TCONS_00048831	LOC_Os02g01590.1	WT_L_C	WT_L_S	9.4561	59.5114	2.65385	4.10688	5e-05	0.00138986	yes
TCONS_00144635	LOC_Os09g16950.1	WT_L_C	WT_L_S	19.5472	0.865048	-4.49804	-5.56443	5e-05	0.00138986	yes
TCONS_00048869	LOC_Os02g01890.1	WT_L_C	WT_L_S	4.78489	1.37532	-1.79872	-2.0762	0.0001	0.00261183	yes
TCONS_00129038	LOC_Os07g22730.1	WT_L_C	WT_L_S	0.86761	3.52872	2.02403	1.86791	0.00255	0.0406576	yes
TCONS_00073816	LOC_Os03g62090.1	WT_L_C	WT_L_S	41.9765	13.4378	-1.64329	-2.40045	5e-05	0.00138986	yes
TCONS_00085837	LOC_Os04g32620.1	WT_L_C	WT_L_S	1.60573	8.48561	2.40179	3.00778	5e-05	0.00138986	yes
TCONS_00119656	LOC_Os06g45710.1	WT_L_C	WT_L_S	7.13935	51.9864	2.86427	4.38621	5e-05	0.00138986	yes
TCONS_00061855	LOC_Os02g35770.1	WT_L_C	WT_L_S	3.6729	16.0979	2.13188	2.0818	0.00025	0.00586719	yes
TCONS_00105021	LOC_Os05g22614.1	WT_L_C	WT_L_S	192.19	74.6448	-1.36442	-2.06825	5e-05	0.00138986	yes
TCONS_00073837	LOC_Os03g62270.1	WT_L_C	WT_L_S	10.2042	2.52036	-2.01746	-2.60649	5e-05	0.00138986	yes
TCONS_00119856	LOC_Os06g46920.1	WT_L_C	WT_L_S	18.39	7.45886	-1.30189	-1.6777	0.0013	0.0234599	yes
TCONS_00132823	LOC_Os08g02440.1	WT_L_C	WT_L_S	0.749332	2.20087	1.5544	1.73087	0.0012	0.0219569	yes
TCONS_00119876	LOC_Os06g47220.1	WT_L_C	WT_L_S	93.673	44.5477	-1.07228	-1.72977	0.00055	0.0114956	yes
TCONS_00107892	LOC_Os05g47540.1	WT_L_C	WT_L_S	59.7526	11.0906	-2.42966	-3.39134	5e-05	0.00138986	yes
TCONS_00034375	LOC_Os11g04860.1	WT_L_C	WT_L_S	16.5446	3.07488	-2.42776	-3.44387	5e-05	0.00138986	yes
TCONS_00105249	LOC_Os05g23924.1	WT_L_C	WT_L_S	1.22436	5.74563	2.23044	2.32099	0.00015	0.00374983	yes
TCONS_00010393	LOC_Os01g05064.1	WT_L_C	WT_L_S	65.0054	17.7609	-1.87186	-2.50449	5e-05	0.00138986	yes
TCONS_00034354	LOC_Os11g04710.1	WT_L_C	WT_L_S	14.8222	4.55994	-1.70067	-2.45357	5e-05	0.00138986	yes
TCONS_00071384	LOC_Os03g43720.1	WT_L_C	WT_L_S	12.6636	32.0325	1.33885	1.76101	0.0006	0.0123672	yes
TCONS_00119818	LOC_Os06g46740.1	WT_L_C	WT_L_S	10.3512	185.796	4.16585	6.18077	5e-05	0.00138986	yes
TCONS_00132807	LOC_Os08g02220.1	WT_L_C	WT_L_S	0.520249	4.06362	2.96549	3.11538	5e-05	0.00138986	yes
TCONS_00022361	LOC_Os10g30150.1	WT_L_C	WT_L_S	10.7778	2.07527	-2.37669	-2.02733	0.0026	0.0413108	yes
TCONS_00107856	LOC_Os05g46760.1	WT_L_C	WT_L_S	1.6616	72.0807	5.43897	6.94718	5e-05	0.00138986	yes
TCONS_00119846	LOC_Os06g46900.1	WT_L_C	WT_L_S	3.05774	13.1835	2.10819	2.51649	5e-05	0.00138986	yes
TCONS_00009390	LOC_Os01g72230.1	WT_L_C	WT_L_S	12.6187	5.65133	-1.1589	-1.68792	0.0009	0.0173122	yes
TCONS_00009391	LOC_Os01g72240.1	WT_L_C	WT_L_S	14.9285	28.7148	0.943723	1.51803	0.0028	0.0438917	yes
TCONS_00107864	LOC_Os05g46950.1	WT_L_C	WT_L_S	3.03142	9.36588	1.62742	1.88491	0.0004	0.00879162	yes
TCONS_00095398	LOC_Os04g52504.1	WT_L_C	WT_L_S	15.4767	44.922	1.53732	2.23539	5e-05	0.00138986	yes
TCONS_00009373	LOC_Os01g72080.1	WT_L_C	WT_L_S	57.4795	304.548	2.40555	3.79928	5e-05	0.00138986	yes
TCONS_00107802	LOC_Os05g46340.1	WT_L_C	WT_L_S	31.7768	114.555	1.84999	2.95061	5e-05	0.00138986	yes
TCONS_00009344	LOC_Os01g71790.1	WT_L_C	WT_L_S	19.0613	6.51615	-1.54856	-2.04144	0.0002	0.00482834	yes
TCONS_00009346	LOC_Os01g71830.1	WT_L_C	WT_L_S	2.78365	6.66857	1.2604	1.54109	0.00205	0.0340731	yes
TCONS_00095384	LOC_Os04g52370.1	WT_L_C	WT_L_S	61.3812	19.5104	-1.65355	-2.37076	5e-05	0.00138986	yes
TCONS_00036955	LOC_Os11g31190.1	WT_L_C	WT_L_S	18.7057	5.82079	-1.68419	-1.81525	0.00105	0.0196605	yes
TCONS_00010312	LOC_Os01g04370.1	WT_L_C	WT_L_S	0.9614	11.1772	3.53928	3.73234	5e-05	0.00138986	yes
TCONS_00010310	LOC_Os01g04330.1	WT_L_C	WT_L_S	57.945	363.931	2.65091	4.16395	5e-05	0.00138986	yes
TCONS_00010313	LOC_Os01g04390.1	WT_L_C	WT_L_S	5.60772	1.52786	-1.8759	-1.91739	0.00085	0.0165295	yes
TCONS_00024931	LOC_Os10g09240.1	WT_L_C	WT_L_S	7.26518	100.818	3.79461	5.06789	5e-05	0.00138986	yes
TCONS_00009400	LOC_Os01g72290.1	WT_L_C	WT_L_S	92.6256	24.8668	-1.89719	-2.99727	5e-05	0.00138986	yes
TCONS_00142184	LOC_Os08g38460.1	WT_L_C	WT_L_S	29.1059	124.175	2.09299	3.30186	5e-05	0.00138986	yes
TCONS_00130198	LOC_Os07g32630.1	WT_L_C	WT_L_S	12.8485	5.75563	-1.15856	-1.65714	0.0009	0.0173122	yes
TCONS_00130197	LOC_Os07g32620.1	WT_L_C	WT_L_S	34.7962	16.9811	-1.035	-1.62392	0.0014	0.0249272	yes
TCONS_00061915	LOC_Os02g36330.1	WT_L_C	WT_L_S	1.8095	10.807	2.5783	2.33442	0.00105	0.0196605	yes
TCONS_00061940	LOC_Os02g36490.1	WT_L_C	WT_L_S	11.5733	27.5397	1.25071	1.56362	0.00295	0.0457979	yes
TCONS_00061944	LOC_Os02g36530.1	WT_L_C	WT_L_S	26.9932	186.484	2.78838	3.10739	5e-05	0.00138986	yes
TCONS_00085927	LOC_Os04g33390.1	WT_L_C	WT_L_S	14.9952	60.6948	2.01707	3.17518	5e-05	0.00138986	yes
TCONS_00129169	LOC_Os07g23640.1	WT_L_C	WT_L_S	15.847	175.654	3.47045	5.37007	5e-05	0.00138986	yes
TCONS_00142124	LOC_Os08g37840.1	WT_L_C	WT_L_S	15.9871	36.8775	1.20583	1.84122	5e-05	0.00138986	yes
TCONS_00085902	LOC_Os04g33190.1	WT_L_C	WT_L_S	92.8589	17.1459	-2.43717	-2.58833	5e-05	0.00138986	yes
TCONS_00130140	LOC_Os07g32380.1	WT_L_C	WT_L_S	46.4681	20.0257	-1.21439	-1.85994	0.0003	0.00687196	yes
TCONS_00085954	LOC_Os04g33590.1	WT_L_C	WT_L_S	19.2084	7.22948	-1.40977	-1.70463	0.00115	0.0211905	yes
TCONS_00119770	LOC_Os06g46435.1	WT_L_C	WT_L_S	1.62031	0.523172	-1.63091	-1.60447	0.0027	0.0426083	yes
TCONS_00085959	LOC_Os04g33600.1	WT_L_C	WT_L_S	25.5853	4.29745	-2.57376	-3.60133	5e-05	0.00138986	yes
TCONS_00097933	LOC_Os05g07810.1	WT_L_C	WT_L_S	2.58081	7.3031	1.50068	1.74306	0.001	0.0188821	yes
TCONS_00117115	LOC_Os06g20820.1	WT_L_C	WT_L_S	1.74971	5.71094	1.70661	1.724	0.0014	0.0249272	yes
TCONS_00085965	LOC_Os04g33640.2	WT_L_C	WT_L_S	5.39118	20.0432	1.89444	2.37309	5e-05	0.00138986	yes
TCONS_00097948	LOC_Os05g07890.1	WT_L_C	WT_L_S	5.19463	58.5141	3.49369	4.27439	5e-05	0.00138986	yes
TCONS_00085968	LOC_Os04g33660.1	WT_L_C	WT_L_S	24.59	10.2846	-1.25759	-1.77607	0.0005	0.0106131	yes
TCONS_00117129	LOC_Os06g20920.1	WT_L_C	WT_L_S	14.5748	5.7003	-1.35437	-1.81616	0.0006	0.0123672	yes
TCONS_00132739	LOC_Os08g01780.1	WT_L_C	WT_L_S	8.81575	21.9694	1.31734	1.82729	0.00055	0.0114956	yes
TCONS_00119789	LOC_Os06g46500.1	WT_L_C	WT_L_S	12.4426	4.38343	-1.50515	-2.23852	5e-05	0.00138986	yes
TCONS_00117134	LOC_Os06g20960.1	WT_L_C	WT_L_S	0.888908	6.32312	2.83053	2.94714	5e-05	0.00138986	yes
TCONS_00061995	LOC_Os02g37000.1	WT_L_C	WT_L_S	4.58117	16.527	1.85104	2.21571	5e-05	0.00138986	yes
TCONS_00034049	LOC_Os11g02750.1	WT_L_C	WT_L_S	4.80424	1.21344	-1.98521	-2.03976	0.0003	0.00687196	yes
TCONS_00107512	LOC_Os05g44200.1	WT_L_C	WT_L_S	70.983	17.5284	-2.01778	-3.21149	5e-05	0.00138986	yes
TCONS_00085646	LOC_Os04g31410.1	WT_L_C	WT_L_S	58.476	28.3899	-1.04247	-1.60449	0.0013	0.0234599	yes
TCONS_00058028	LOC_Os02g05950.1	WT_L_C	WT_L_S	3.45798	1.04222	-1.73027	-2.09727	5e-05	0.00138986	yes
TCONS_00107527	LOC_Os05g44340.1	WT_L_C	WT_L_S	1.68388	0.626525	-1.42635	-1.64425	0.00215	0.0353541	yes
TCONS_00034016	LOC_Os11g02610.1	WT_L_C	WT_L_S	73.355	28.7115	-1.35327	-2.16304	5e-05	0.00138986	yes
TCONS_00119529	LOC_Os06g44890.1	WT_L_C	WT_L_S	27.1751	10.9178	-1.31561	-1.94008	0.00025	0.00586719	yes
TCONS_00024694	LOC_Os10g05970.1	WT_L_C	WT_L_S	587.657	214.199	-1.45603	-2.06429	0.00015	0.00374983	yes
TCONS_00034009	LOC_Os11g02550.1	WT_L_C	WT_L_S	6.28404	1.96112	-1.68002	-2.16189	0.0001	0.00261183	yes
TCONS_00024692	LOC_Os10g05950.1	WT_L_C	WT_L_S	104.237	39.846	-1.38737	-2.2291	5e-05	0.00138986	yes
TCONS_00024688	LOC_Os10g05860.1	WT_L_C	WT_L_S	2.99044	0.960663	-1.63826	-1.5776	0.00295	0.0457979	yes
TCONS_00024686	LOC_Os10g05820.1	WT_L_C	WT_L_S	10.8019	1.91512	-2.49577	-2.9445	5e-05	0.00138986	yes
TCONS_00024681	LOC_Os10g05780.1	WT_L_C	WT_L_S	8.90365	2.25626	-1.98047	-2.36273	5e-05	0.00138986	yes
TCONS_00085682	LOC_Os04g31870.1	WT_L_C	WT_L_S	3.77072	1.28463	-1.55349	-1.85989	0.0002	0.00482834	yes
TCONS_00085687	LOC_Os04g31900.1	WT_L_C	WT_L_S	17.3244	4.83862	-1.84014	-1.87247	0.00215	0.0353541	yes
TCONS_00024678	LOC_Os10g05730.2	WT_L_C	WT_L_S	7.92282	24.4965	1.62849	1.90909	0.001	0.0188821	yes
TCONS_00085695	LOC_Os04g31924.1	WT_L_C	WT_L_S	53.8598	11.426	-2.23689	-3.50242	5e-05	0.00138986	yes
TCONS_00085652	LOC_Os04g31520.1	WT_L_C	WT_L_S	49.8252	18.606	-1.42111	-1.76339	0.0011	0.0204365	yes
TCONS_00010015	LOC_Os01g02370.1	WT_L_C	WT_L_S	2.58983	0.705257	-1.87664	-2.0654	0.0001	0.00261183	yes
TCONS_00012652	LOC_Os01g22380.1	WT_L_C	WT_L_S	0.597441	18.8616	4.98051	4.28815	5e-05	0.00138986	yes
TCONS_00036620	LOC_Os11g26780.1	WT_L_C	WT_L_S	0.977792	72.7772	6.21782	6.98802	5e-05	0.00138986	yes
TCONS_00058096	LOC_Os02g06300.1	WT_L_C	WT_L_S	18.2572	7.41268	-1.3004	-1.65593	0.0022	0.0360309	yes
TCONS_00036621	LOC_Os11g26790.1	WT_L_C	WT_L_S	10.0606	768.74	6.2557	8.46009	5e-05	0.00138986	yes
TCONS_00095040	LOC_Os04g51150.1	WT_L_C	WT_L_S	19.9492	49.3101	1.30555	2.09189	5e-05	0.00138986	yes
TCONS_00095041	LOC_Os04g51160.1	WT_L_C	WT_L_S	2.61739	20.3339	2.95769	3.84621	5e-05	0.00138986	yes
TCONS_00083047	LOC_Os04g01590.1	WT_L_C	WT_L_S	19.2869	56.5651	1.55229	1.80236	0.0009	0.0173122	yes
TCONS_00036618	LOC_Os11g26760.1	WT_L_C	WT_L_S	3.92772	49.9943	3.67	4.82303	5e-05	0.00138986	yes
TCONS_00071057	LOC_Os03g40670.1	WT_L_C	WT_L_S	17.2786	5.82463	-1.56874	-2.29649	5e-05	0.00138986	yes
TCONS_00024631	LOC_Os10g05020.1	WT_L_C	WT_L_S	2.92715	0.780794	-1.90648	-1.95311	0.00055	0.0114956	yes
TCONS_00036600	LOC_Os11g26570.1	WT_L_C	WT_L_S	0.99635	62.4558	5.97004	7.36995	5e-05	0.00138986	yes
TCONS_00071080	LOC_Os03g40830.1	WT_L_C	WT_L_S	54.2317	22.7083	-1.25591	-2.03722	5e-05	0.00138986	yes
TCONS_00000630	LOC_Os01g04750.1	WT_L_C	WT_L_S	7.16268	1.04144	-2.78193	-2.82247	5e-05	0.00138986	yes
TCONS_00000632	LOC_Os01g04800.1	WT_L_C	WT_L_S	201.333	34.5882	-2.54123	-3.06544	5e-05	0.00138986	yes
TCONS_00000603	LOC_Os01g04580.1	WT_L_C	WT_L_S	10.7408	2.07021	-2.37525	-2.40217	0.0004	0.00879162	yes
TCONS_00119490	LOC_Os06g44500.1	WT_L_C	WT_L_S	50.6317	11.4391	-2.14607	-1.84871	0.0004	0.00879162	yes
TCONS_00144478	LOC_Os09g15370.1	WT_L_C	WT_L_S	4.84399	2.13492	-1.18201	-1.55883	0.0022	0.0360309	yes
TCONS_00119462	LOC_Os06g44250.1	WT_L_C	WT_L_S	13.5653	30.3774	1.16308	1.75477	0.0004	0.00879162	yes
TCONS_00107480	LOC_Os05g43660.1	WT_L_C	WT_L_S	1.78308	12.0946	2.76191	2.87835	5e-05	0.00138986	yes
TCONS_00061601	LOC_Os02g33790.1	WT_L_C	WT_L_S	1.64079	5.30353	1.69256	1.62328	0.0017	0.0292125	yes
TCONS_00061605	LOC_Os02g33820.1	WT_L_C	WT_L_S	237.126	88.8054	-1.41693	-2.08766	0.00015	0.00374983	yes
TCONS_00144414	LOC_Os09g14490.1	WT_L_C	WT_L_S	2.54174	0.622466	-2.02975	-2.56183	5e-05	0.00138986	yes
TCONS_00119424	LOC_Os06g44010.1	WT_L_C	WT_L_S	3.23957	23.1241	2.83552	3.74334	5e-05	0.00138986	yes
TCONS_00119444	LOC_Os06g44160.1	WT_L_C	WT_L_S	42.1794	313.07	2.89187	4.4775	5e-05	0.00138986	yes
TCONS_00061639	LOC_Os02g34410.1	WT_L_C	WT_L_S	4.51314	28.61	2.66432	3.30887	5e-05	0.00138986	yes
TCONS_00061787	LOC_Os02g35329.1	WT_L_C	WT_L_S	0.899192	85.3064	6.56788	7.72117	5e-05	0.00138986	yes
TCONS_00085761	LOC_Os04g32110.1	WT_L_C	WT_L_S	101.839	29.8819	-1.76895	-2.8355	5e-05	0.00138986	yes
TCONS_00073783	LOC_Os03g61890.2	WT_L_C	WT_L_S	12.702	5.36544	-1.24329	-1.90687	0.00015	0.00374983	yes
TCONS_00022160	LOC_Os10g28120.1	WT_L_C	WT_L_S	54.9724	115.763	1.07439	1.75461	0.0006	0.0123672	yes
TCONS_00034125	LOC_Os11g03440.1	WT_L_C	WT_L_S	7.12379	3.02609	-1.23519	-1.5884	0.0025	0.0400047	yes
TCONS_00083125	LOC_Os04g02510.1	WT_L_C	WT_L_S	11.7511	5.38743	-1.12512	-1.57394	0.00245	0.0393553	yes
TCONS_00034113	LOC_Os11g03200.1	WT_L_C	WT_L_S	2.11892	5.99859	1.5013	1.66755	0.00155	0.0271023	yes
TCONS_00107617	LOC_Os05g45210.3	WT_L_C	WT_L_S	18.8302	6.60693	-1.511	-2.05993	5e-05	0.00138986	yes
TCONS_00107612	LOC_Os05g45180.1	WT_L_C	WT_L_S	22.7904	11.7448	-0.956401	-1.47156	0.00315	0.0483105	yes
TCONS_00095108	LOC_Os04g51400.1	WT_L_C	WT_L_S	60.9078	26.8097	-1.18387	-1.77169	0.0007	0.014073	yes
TCONS_00097773	LOC_Os05g06399.1	WT_L_C	WT_L_S	4.23402	36.0804	3.09112	4.01807	5e-05	0.00138986	yes
TCONS_00009106	LOC_Os01g69960.1	WT_L_C	WT_L_S	4.05572	0.739447	-2.45544	-2.77922	5e-05	0.00138986	yes
TCONS_00024740	LOC_Os10g06720.1	WT_L_C	WT_L_S	12.649	33.2505	1.39435	2.13108	5e-05	0.00138986	yes
TCONS_00012709	LOC_Os01g22980.1	WT_L_C	WT_L_S	20.6873	6.03478	-1.77737	-2.63534	5e-05	0.00138986	yes
TCONS_00144598	LOC_Os09g16510.1	WT_L_C	WT_L_S	56.5375	143.498	1.34375	1.92588	0.0001	0.00261183	yes
TCONS_00048730	LOC_Os02g01210.1	WT_L_C	WT_L_S	21.2887	5.55988	-1.93696	-2.39636	5e-05	0.00138986	yes
TCONS_00061710	LOC_Os02g34810.1	WT_L_C	WT_L_S	172.933	81.4525	-1.08618	-1.65599	0.0008	0.0157104	yes
TCONS_00120520	LOC_Os06g51170.1	WT_L_C	WT_L_S	9.15517	3.57604	-1.35622	-1.78155	0.0009	0.0173122	yes
TCONS_00073716	LOC_Os03g61620.2	WT_L_C	WT_L_S	11.689	4.34905	-1.42638	-1.69759	0.00135	0.0241897	yes
TCONS_00120527	LOC_Os06g51260.1	WT_L_C	WT_L_S	4.99518	18.6324	1.8992	2.27325	5e-05	0.00138986	yes
TCONS_00119557	LOC_Os06g45140.1	WT_L_C	WT_L_S	15.0037	4.10741	-1.86902	-2.29451	0.00015	0.00374983	yes
TCONS_00073744	LOC_Os03g61740.1	WT_L_C	WT_L_S	20.9077	5.33054	-1.97168	-2.76253	5e-05	0.00138986	yes
TCONS_00144503	LOC_Os09g15670.1	WT_L_C	WT_L_S	5.23263	81.0312	3.95287	4.6203	5e-05	0.00138986	yes
TCONS_00073402	LOC_Os03g59180.2	WT_L_C	WT_L_S	166.597	25.4952	-2.70807	-3.83038	5e-05	0.00138986	yes
TCONS_00073406	LOC_Os03g59200.1	WT_L_C	WT_L_S	7.89006	3.38688	-1.22008	-1.69201	0.0016	0.0278196	yes
TCONS_00061446	LOC_Os02g32504.1	WT_L_C	WT_L_S	24.4905	8.13113	-1.59069	-2.23676	5e-05	0.00138986	yes
TCONS_00000496	LOC_Os01g03680.1	WT_L_C	WT_L_S	3.38415	20.6751	2.61103	3.41206	5e-05	0.00138986	yes
TCONS_00122924	LOC_Os07g17330.1	WT_L_C	WT_L_S	27.9849	85.0409	1.60351	2.41024	5e-05	0.00138986	yes
TCONS_00012454	LOC_Os01g19610.1	WT_L_C	WT_L_S	15.7835	6.68741	-1.2389	-1.81664	0.0004	0.00879162	yes
TCONS_00061465	LOC_Os02g32590.1	WT_L_C	WT_L_S	10.2579	58.1186	2.50227	3.31354	5e-05	0.00138986	yes
TCONS_00061461	LOC_Os02g32580.1	WT_L_C	WT_L_S	31.6949	458.253	3.85382	4.9651	5e-05	0.00138986	yes
TCONS_00073466	LOC_Os03g59670.1	WT_L_C	WT_L_S	8.988	2.24973	-1.99825	-2.30725	0.0002	0.00482834	yes
TCONS_00097408	LOC_Os05g03760.1	WT_L_C	WT_L_S	110.221	734.694	2.73674	3.5646	5e-05	0.00138986	yes
TCONS_00109919	LOC_Os06g08080.1	WT_L_C	WT_L_S	222.199	94.3279	-1.23609	-1.59138	0.00185	0.0313091	yes
TCONS_00061484	LOC_Os02g32650.1	WT_L_C	WT_L_S	10.9356	3.64513	-1.58499	-1.88597	0.00035	0.00785221	yes
TCONS_00000433	LOC_Os01g03080.1	WT_L_C	WT_L_S	8.55126	1.46611	-2.54415	-2.33903	0.0002	0.00482834	yes
TCONS_00097475	LOC_Os05g04380.1	WT_L_C	WT_L_S	437.398	195.763	-1.15984	-1.61165	0.001	0.0188821	yes
TCONS_00085491	LOC_Os04g29550.1	WT_L_C	WT_L_S	46.5086	5.13083	-3.18023	-4.17811	5e-05	0.00138986	yes
TCONS_00097483	LOC_Os05g04490.1	WT_L_C	WT_L_S	11.572	2.61598	-2.14521	-2.73415	5e-05	0.00138986	yes
TCONS_00120281	LOC_Os06g49750.1	WT_L_C	WT_L_S	17.359	1.7461	-3.31347	-2.91073	5e-05	0.00138986	yes
TCONS_00120280	LOC_Os06g49750.1	WT_L_C	WT_L_S	6.35125	0.776377	-3.03221	-2.58639	5e-05	0.00138986	yes
TCONS_00132220	LOC_Os07g49080.1	WT_L_C	WT_L_S	4.59398	1.91653	-1.26125	-1.56966	0.0022	0.0360309	yes
TCONS_00120249	LOC_Os06g49500.1	WT_L_C	WT_L_S	79.2309	23.4295	-1.75774	-1.66839	0.00175	0.0299192	yes
TCONS_00120248	LOC_Os06g49500.3	WT_L_C	WT_L_S	88.5314	26.9221	-1.7174	-1.85997	0.00085	0.0165295	yes
TCONS_00120275	LOC_Os06g49660.1	WT_L_C	WT_L_S	16.1554	4.67557	-1.7888	-2.46807	5e-05	0.00138986	yes
TCONS_00132244	LOC_Os07g49360.1	WT_L_C	WT_L_S	11.8398	29.1194	1.29833	1.97658	5e-05	0.00138986	yes
TCONS_00110882	LOC_Os06g16290.1	WT_L_C	WT_L_S	16.2443	34.9147	1.1039	1.62728	0.0018	0.0306127	yes
TCONS_00146824	LOC_Os09g36030.1	WT_L_C	WT_L_S	6.52237	15.202	1.22079	1.68586	0.00075	0.0148838	yes
TCONS_00146820	LOC_Os09g35940.1	WT_L_C	WT_L_S	4.89847	1.48276	-1.72405	-1.59893	0.0032	0.0489274	yes
TCONS_00146821	LOC_Os09g35940.1	WT_L_C	WT_L_S	9.69993	1.9946	-2.28188	-2.05056	0.0009	0.0173122	yes
TCONS_00110896	LOC_Os06g16370.1	WT_L_C	WT_L_S	1.0708	4.15927	1.95764	2.13151	5e-05	0.00138986	yes
TCONS_00146814	LOC_Os09g35890.1	WT_L_C	WT_L_S	2.45847	8.65833	1.81633	2.46401	5e-05	0.00138986	yes
TCONS_00107255	LOC_Os05g41130.1	WT_L_C	WT_L_S	44.1661	15.101	-1.54829	-2.47567	5e-05	0.00138986	yes
TCONS_00119242	LOC_Os06g43090.1	WT_L_C	WT_L_S	37.6025	138.986	1.88603	3.00522	5e-05	0.00138986	yes
TCONS_00109859	LOC_Os06g07560.1	WT_L_C	WT_L_S	18.2898	46.5692	1.34834	2.13145	5e-05	0.00138986	yes
TCONS_00036478	LOC_Os11g24510.1	WT_L_C	WT_L_S	23.7557	72.436	1.60843	2.57517	5e-05	0.00138986	yes
TCONS_00061545	LOC_Os02g33240.1	WT_L_C	WT_L_S	7.80795	0.739198	-3.40091	-3.50197	5e-05	0.00138986	yes
TCONS_00036576	LOC_Os11g25990.1	WT_L_C	WT_L_S	3.5844	0.947239	-1.91993	-1.99532	0.00055	0.0114956	yes
TCONS_00073541	LOC_Os03g60260.1	WT_L_C	WT_L_S	31.0902	87.3987	1.49115	2.33341	5e-05	0.00138986	yes
TCONS_00107414	LOC_Os05g42360.1	WT_L_C	WT_L_S	40.8912	5.47786	-2.90011	-3.1189	5e-05	0.00138986	yes
TCONS_00012571	LOC_Os01g21250.1	WT_L_C	WT_L_S	189.157	807.008	2.093	1.51486	0.0023	0.0373627	yes
TCONS_00000598	LOC_Os01g04550.1	WT_L_C	WT_L_S	10.5649	2.47979	-2.09098	-2.28523	5e-05	0.00138986	yes
TCONS_00024565	LOC_Os10g04090.1	WT_L_C	WT_L_S	6.48099	2.01612	-1.68463	-2.48209	5e-05	0.00138986	yes
TCONS_00061578	LOC_Os02g33560.1	WT_L_C	WT_L_S	2.11815	6.26406	1.56429	2.01199	0.00025	0.00586719	yes
TCONS_00097547	LOC_Os05g04820.1	WT_L_C	WT_L_S	19.2747	5.61896	-1.77833	-2.70834	5e-05	0.00138986	yes
TCONS_00085534	LOC_Os04g30420.1	WT_L_C	WT_L_S	14.381	85.4374	2.5707	4.01838	5e-05	0.00138986	yes
TCONS_00073593	LOC_Os03g60560.1	WT_L_C	WT_L_S	5.55263	146.98	4.72631	6.48304	5e-05	0.00138986	yes
TCONS_00000569	LOC_Os01g04280.1	WT_L_C	WT_L_S	4.75402	28.7191	2.59479	3.85688	5e-05	0.00138986	yes
TCONS_00073594	LOC_Os03g60570.1	WT_L_C	WT_L_S	3.08944	288.457	6.54487	8.12364	5e-05	0.00138986	yes
TCONS_00000575	LOC_Os01g04350.1	WT_L_C	WT_L_S	361.108	95.7717	-1.91476	-3.0334	5e-05	0.00138986	yes
TCONS_00012547	LOC_Os01g20950.1	WT_L_C	WT_L_S	2.67817	0.762272	-1.81287	-1.84019	0.00095	0.0181082	yes
TCONS_00107391	LOC_Os05g42150.1	WT_L_C	WT_L_S	2.96562	0.839944	-1.81997	-2.10391	0.00015	0.00374983	yes
TCONS_00119384	LOC_Os06g43870.2	WT_L_C	WT_L_S	33.1783	92.5773	1.48042	2.15092	5e-05	0.00138986	yes
TCONS_00120371	LOC_Os06g50330.1	WT_L_C	WT_L_S	23.1637	57.5335	1.31254	1.96524	0.00015	0.00374983	yes
TCONS_00144349	LOC_Os09g13470.1	WT_L_C	WT_L_S	5.5953	1.12808	-2.31035	-2.16559	0.0003	0.00687196	yes
TCONS_00144342	LOC_Os09g13410.1	WT_L_C	WT_L_S	3.52913	0.864713	-2.02902	-2.23688	5e-05	0.00138986	yes
TCONS_00107350	LOC_Os05g41780.1	WT_L_C	WT_L_S	68.5098	686.994	3.32592	4.98868	5e-05	0.00138986	yes
TCONS_00146942	LOC_Os09g36790.1	WT_L_C	WT_L_S	4.87433	21.5829	2.14661	2.96686	5e-05	0.00138986	yes
TCONS_00120327	LOC_Os06g50040.1	WT_L_C	WT_L_S	38.6788	20.0272	-0.949578	-1.42559	0.003	0.0464363	yes
TCONS_00144313	LOC_Os09g12780.1	WT_L_C	WT_L_S	0.895225	3.49571	1.96526	1.8139	0.00125	0.0227105	yes
TCONS_00119366	LOC_Os06g43800.1	WT_L_C	WT_L_S	45.1852	11.6165	-1.95967	-3.09801	5e-05	0.00138986	yes
TCONS_00146964	LOC_Os09g37080.1	WT_L_C	WT_L_S	2.0628	17.8909	3.11655	3.80811	5e-05	0.00138986	yes
TCONS_00146955	LOC_Os09g36930.1	WT_L_C	WT_L_S	567.902	200.025	-1.50546	-2.22374	5e-05	0.00138986	yes
TCONS_00107318	LOC_Os05g41490.1	WT_L_C	WT_L_S	2.10181	22.3402	3.40993	3.33438	5e-05	0.00138986	yes
TCONS_00109996	LOC_Os06g08600.1	WT_L_C	WT_L_S	11.8391	0.66787	-4.14785	-3.59843	5e-05	0.00138986	yes
TCONS_00109997	LOC_Os06g08610.1	WT_L_C	WT_L_S	2.36173	0.546746	-2.1109	-1.78823	0.00265	0.0419556	yes
TCONS_00109995	LOC_Os06g08580.1	WT_L_C	WT_L_S	29.9432	3.8784	-2.9487	-2.4889	0.0003	0.00687196	yes
TCONS_00073506	LOC_Os03g60080.1	WT_L_C	WT_L_S	121.199	801.746	2.72577	3.9256	5e-05	0.00138986	yes
TCONS_00107338	LOC_Os05g41640.2	WT_L_C	WT_L_S	231.698	103.631	-1.16078	-1.7181	0.0005	0.0106131	yes
TCONS_00146919	LOC_Os09g36580.1	WT_L_C	WT_L_S	28.5111	13.6683	-1.06069	-1.586	0.0011	0.0204365	yes
TCONS_00107348	LOC_Os05g41760.1	WT_L_C	WT_L_S	13.7164	90.5688	2.72311	3.79255	5e-05	0.00138986	yes
TCONS_00000286	LOC_Os01g02020.1	WT_L_C	WT_L_S	14.0837	29.4486	1.06418	1.548	0.00295	0.0457979	yes
TCONS_00012245	LOC_Os01g17214.1	WT_L_C	WT_L_S	5.94139	2.05082	-1.5346	-1.96315	5e-05	0.00138986	yes
TCONS_00048248	LOC_Os12g42860.1	WT_L_C	WT_L_S	169.535	79.8195	-1.08677	-1.66119	0.001	0.0188821	yes
TCONS_00000260	LOC_Os01g01870.1	WT_L_C	WT_L_S	10.5759	25.8302	1.28829	1.85692	0.0003	0.00687196	yes
TCONS_00061228	LOC_Os02g30470.1	WT_L_C	WT_L_S	11.1136	27.094	1.28565	1.79926	0.00055	0.0114956	yes
TCONS_00026857	LOC_Os10g31330.1	WT_L_C	WT_L_S	34.8431	119.53	1.77843	2.39677	5e-05	0.00138986	yes
TCONS_00012206	LOC_Os01g17050.1	WT_L_C	WT_L_S	1.7357	80.1069	5.52833	6.10392	5e-05	0.00138986	yes
TCONS_00085210	LOC_Os04g26870.1	WT_L_C	WT_L_S	46.5898	16.1659	-1.52706	-2.20047	5e-05	0.00138986	yes
TCONS_00002868	LOC_Os01g22352.1	WT_L_C	WT_L_S	48.0673	90.8244	0.918023	1.50015	0.00135	0.0241897	yes
TCONS_00075880	LOC_Os03g11910.1	WT_L_C	WT_L_S	2.10417	8.14154	1.95205	2.7735	5e-05	0.00138986	yes
TCONS_00073220	LOC_Os03g58020.1	WT_L_C	WT_L_S	6.84967	20.429	1.57651	2.04179	0.0001	0.00261183	yes
TCONS_00099821	LOC_Os05g28780.1	WT_L_C	WT_L_S	6.65992	0.823019	-3.01651	-2.48448	0.0006	0.0123672	yes
TCONS_00099882	LOC_Os05g29810.1	WT_L_C	WT_L_S	2.83596	9.75068	1.78166	2.05792	0.00025	0.00586719	yes
TCONS_00002862	LOC_Os01g22249.1	WT_L_C	WT_L_S	64.7441	8.04966	-3.00775	-4.47367	5e-05	0.00138986	yes
TCONS_00099864	LOC_Os05g29710.1	WT_L_C	WT_L_S	4.4516	0.72908	-2.61017	-2.62219	5e-05	0.00138986	yes
TCONS_00085230	LOC_Os04g27060.1	WT_L_C	WT_L_S	4.1299	1.04413	-1.9838	-2.29412	5e-05	0.00138986	yes
TCONS_00120082	LOC_Os06g48680.1	WT_L_C	WT_L_S	39.8857	16.434	-1.27919	-1.87028	5e-05	0.00138986	yes
TCONS_00073288	LOC_Os03g58470.1	WT_L_C	WT_L_S	283.086	129.653	-1.12659	-1.72065	0.00055	0.0114956	yes
TCONS_00132078	LOC_Os07g48280.2	WT_L_C	WT_L_S	4.14786	75.3385	4.18295	4.0525	5e-05	0.00138986	yes
TCONS_00132077	LOC_Os07g48280.1	WT_L_C	WT_L_S	6.29728	50.9598	3.01656	3.13312	5e-05	0.00138986	yes
TCONS_00144046	LOC_Os09g10274.1	WT_L_C	WT_L_S	289.029	85.2962	-1.76066	-2.83806	5e-05	0.00138986	yes
TCONS_00134679	LOC_Os08g17160.1	WT_L_C	WT_L_S	36.1701	15.1671	-1.25385	-1.84997	0.00015	0.00374983	yes
TCONS_00144036	LOC_Os09g10010.1	WT_L_C	WT_L_S	4.06765	29.9829	2.88188	3.5062	5e-05	0.00138986	yes
TCONS_00097166	LOC_Os05g02060.1	WT_L_C	WT_L_S	17.4236	63.6424	1.86895	2.86378	5e-05	0.00138986	yes
TCONS_00107033	LOC_Os05g39580.1	WT_L_C	WT_L_S	8.89953	0.783398	-3.50591	-3.786	5e-05	0.00138986	yes
TCONS_00120006	LOC_Os06g47930.1	WT_L_C	WT_L_S	13.1882	1.7514	-2.91267	-2.53692	0.00015	0.00374983	yes
TCONS_00132008	LOC_Os07g48100.1	WT_L_C	WT_L_S	70.5122	22.7554	-1.63167	-1.8787	0.00045	0.00970985	yes
[truncated: 1,611 more rows]

## Sheet: OS_L_S vs OS_L_C
Table S4. DEPCGs.
[truncated: 1,370 more rows]

## Sheet: WT_R_N vs WT_R_C
Table S6. DEPCGs.
[truncated: 1,828 more rows]

## Sheet: OS_R_N vs OS_R_C
Table S6. DEPCGs.
[truncated: 1,656 more rows]

## Sheet: WT_R_S vs WT_R_C
Table S6. DEPCGs.
[truncated: 3,402 more rows]

## Sheet: OS_R_S vs OS_R-C
Table S6. DEPCGs.
[truncated: 2,839 more rows]
