# Supplementary material for: Long Noncoding RNAs in Response to Hyperosmolarity Stress, but Not Salt Stress, Were Mainly Enriched in the Rice Roots
Source: Int J Mol Sci. 2024 Jun 5;25(11):6226. doi: 10.3390/ijms25116226 (PMC11172603; doi:10.3390/ijms25116226)
Supplement: Supplementary file 1 [file ijms-25-06226-s001.zip › Table S7. DElncRNAs.xlsx]

## Sheet: WT_L_N vs WT_L_C
Table S5. DElncRNAs.
test_id	sample_1	sample_2	value_1	value_2	log2(fold_change)	test_stat	p_value	q_value	significant
TCONS_00096753	WT_L_C	WT_L_N	3.05848	0.118922	-4.68473	-2.74829	0.00305	0.0470608	yes
TCONS_00143118	WT_L_C	WT_L_N	0.949604	0	#NAME?	#NAME?	5e-05	0.00138986	yes
TCONS_00082610	WT_L_C	WT_L_N	0.825898	0	#NAME?	#NAME?	0.00025	0.00586719	yes
TCONS_00096933	WT_L_C	WT_L_N	0.903306	0	#NAME?	#NAME?	0.00025	0.00586719	yes
TCONS_00144757	WT_L_C	WT_L_N	1.00902	0	#NAME?	#NAME?	5e-05	0.00138986	yes
TCONS_00096905	WT_L_C	WT_L_N	2.12655	0.279369	-2.92827	-2.48655	0.0001	0.00261183	yes
TCONS_00048476	WT_L_C	WT_L_N	5.25425	0.795487	-2.72358	-2.84637	5e-05	0.00138986	yes
TCONS_00096697	WT_L_C	WT_L_N	2.95232	11.5392	1.96663	2.33044	5e-05	0.00138986	yes
TCONS_00096784	WT_L_C	WT_L_N	8.84479	2.93421	-1.59185	-1.92558	0.00045	0.00970985	yes
TCONS_00025978	WT_L_C	WT_L_N	1.46365	23.186	3.98561	2.82687	5e-05	0.00138986	yes
TCONS_00062357	WT_L_C	WT_L_N	2.01848	7.20427	1.83559	2.29188	5e-05	0.00138986	yes
TCONS_00067910	WT_L_C	WT_L_N	16.779	5.82905	-1.52532	-1.60668	0.0029	0.045164	yes
TCONS_00023641	WT_L_C	WT_L_N	1.5273	6.43183	2.07425	2.24579	0.00025	0.00586719	yes
TCONS_00143197	WT_L_C	WT_L_N	1.31262	4.23827	1.69102	1.65546	0.0022	0.0360309	yes
TCONS_00054794	WT_L_C	WT_L_N	0.850587	2.63097	1.62907	1.89426	0.0009	0.0173122	yes
TCONS_00019885	WT_L_C	WT_L_N	1.09492	3.12672	1.51383	1.6468	0.00125	0.0227105	yes
TCONS_00028590	WT_L_C	WT_L_N	0.977668	3.75492	1.94137	2.2373	0.0001	0.00261183	yes
TCONS_00103929	WT_L_C	WT_L_N	0.816617	3.22521	1.98166	1.8404	0.0018	0.0306127	yes
TCONS_00109127	WT_L_C	WT_L_N	1.82136	6.47128	1.82904	2.02266	0.00015	0.00374983	yes
TCONS_00002084	WT_L_C	WT_L_N	4.80382	1.28936	-1.89752	-1.79028	0.0031	0.0477011	yes
TCONS_00019610	WT_L_C	WT_L_N	3.47656	0.636338	-2.44979	-2.05206	0.0013	0.0234599	yes
TCONS_00106052	WT_L_C	WT_L_N	67.9389	34.376	-0.982836	-1.53297	0.00235	0.0380287	yes
TCONS_00028521	WT_L_C	WT_L_N	8.20104	1.4151	-2.5349	-2.0884	0.00075	0.0148838	yes
TCONS_00024249	WT_L_C	WT_L_N	0.130134	1.40792	3.4355	2.5942	0.00015	0.00374983	yes
TCONS_00108759	WT_L_C	WT_L_N	0	0.514482	inf	#NAME?	5e-05	0.00138986	yes
TCONS_00038841	WT_L_C	WT_L_N	0	1.12614	inf	#NAME?	5e-05	0.00138986	yes
TCONS_00065825	WT_L_C	WT_L_N	0	0.617832	inf	#NAME?	0.0002	0.00482834	yes
TCONS_00008086	WT_L_C	WT_L_N	0.202478	1.10015	2.44186	2.16488	0.00085	0.0165295	yes
TCONS_00038814	WT_L_C	WT_L_N	0.44074	2.37856	2.43209	1.94386	0.00205	0.0340731	yes
TCONS_00065666	WT_L_C	WT_L_N	0	0.738538	inf	#NAME?	0.0002	0.00482834	yes
TCONS_00065576	WT_L_C	WT_L_N	0	0.912182	inf	#NAME?	5e-05	0.00138986	yes
TCONS_00019554	WT_L_C	WT_L_N	0	8.08031	inf	#NAME?	0.0003	0.00687196	yes
TCONS_00017205	WT_L_C	WT_L_N	0.331739	3.35692	3.33902	3.19862	5e-05	0.00138986	yes
TCONS_00096815	WT_L_C	WT_L_N	0	0.8581	inf	#NAME?	5e-05	0.00138986	yes
TCONS_00048543	WT_L_C	WT_L_N	0	0.982499	inf	#NAME?	0.0024	0.0386956	yes
TCONS_00015661	WT_L_C	WT_L_N	0.0838011	1.21495	3.85778	2.48309	0.0013	0.0234599	yes
TCONS_00082690	WT_L_C	WT_L_N	0	0.640964	inf	#NAME?	5e-05	0.00138986	yes
TCONS_00019911	WT_L_C	WT_L_N	0	1.32077	inf	#NAME?	5e-05	0.00138986	yes
TCONS_00019910	WT_L_C	WT_L_N	0.326895	4.32745	3.72662	2.5957	0.00145	0.0256708	yes

## Sheet: OS_L_N vs OS_L_C
Table S5. DElncRNAs.
test_id	sample_1	sample_2	value_1	value_2	log2(fold_change)	test_stat	p_value	q_value	significant
TCONS_00108602	OS_L_C	OS_L_N	0.558504	0	#NAME?	#NAME?	5e-05	0.00138986	yes
TCONS_00068908	OS_L_C	OS_L_N	0.625799	0	#NAME?	#NAME?	5e-05	0.00138986	yes
TCONS_00065566	OS_L_C	OS_L_N	0.697923	0	#NAME?	#NAME?	5e-05	0.00138986	yes
TCONS_00019796	OS_L_C	OS_L_N	1.11325	0	#NAME?	#NAME?	0.0016	0.0278196	yes
TCONS_00045308	OS_L_C	OS_L_N	0.792365	0	#NAME?	#NAME?	0.002	0.0333889	yes
TCONS_00143021	OS_L_C	OS_L_N	0.987859	0	#NAME?	#NAME?	5e-05	0.00138986	yes
TCONS_00082961	OS_L_C	OS_L_N	1.25506	0	#NAME?	#NAME?	0.00035	0.00785221	yes
TCONS_00057328	OS_L_C	OS_L_N	0.853051	0.0392311	-4.44256	-1.82586	0.00305	0.0470608	yes
TCONS_00048515	OS_L_C	OS_L_N	1.53059	0	#NAME?	#NAME?	0.00065	0.0132176	yes
TCONS_00019803	OS_L_C	OS_L_N	3.72067	0.325616	-3.51432	-2.71059	0.0006	0.0123672	yes
TCONS_00096697	OS_L_C	OS_L_N	1.92721	14.1118	2.87232	3.32433	5e-05	0.00138986	yes
TCONS_00143197	OS_L_C	OS_L_N	0.887089	6.3534	2.84038	2.89467	0.0001	0.00261183	yes
TCONS_00019885	OS_L_C	OS_L_N	0.847596	3.22958	1.9299	1.89604	0.00175	0.0299192	yes
TCONS_00019848	OS_L_C	OS_L_N	3.25798	7.52957	1.20859	1.74086	0.00095	0.0181082	yes
TCONS_00120727	OS_L_C	OS_L_N	0	1.24004	inf	#NAME?	0.00315	0.0483105	yes
TCONS_00038747	OS_L_C	OS_L_N	0	1.71745	inf	#NAME?	0.0002	0.00482834	yes
TCONS_00091190	OS_L_C	OS_L_N	0	0.933371	inf	#NAME?	0.0001	0.00261183	yes
TCONS_00143845	OS_L_C	OS_L_N	0	1.26018	inf	#NAME?	5e-05	0.00138986	yes
TCONS_00050264	OS_L_C	OS_L_N	0	1.85449	inf	#NAME?	5e-05	0.00138986	yes
TCONS_00065640	OS_L_C	OS_L_N	0	4.94469	inf	#NAME?	0.0006	0.0123672	yes
TCONS_00065428	OS_L_C	OS_L_N	0	0.558672	inf	#NAME?	0.00225	0.0366975	yes
TCONS_00065797	OS_L_C	OS_L_N	0	1.34406	inf	#NAME?	0.0001	0.00261183	yes
TCONS_00144024	OS_L_C	OS_L_N	0	0.569629	inf	#NAME?	5e-05	0.00138986	yes
TCONS_00017205	OS_L_C	OS_L_N	0.415054	3.7449	3.17356	3.16803	5e-05	0.00138986	yes
TCONS_00048610	OS_L_C	OS_L_N	0	0.529217	inf	#NAME?	5e-05	0.00138986	yes
TCONS_00019705	OS_L_C	OS_L_N	0	0.512042	inf	#NAME?	5e-05	0.00138986	yes
TCONS_00132568	OS_L_C	OS_L_N	0	0.725872	inf	#NAME?	0.0002	0.00482834	yes
TCONS_00019911	OS_L_C	OS_L_N	0	0.99542	inf	#NAME?	5e-05	0.00138986	yes

## Sheet: WT_L_S vs WT_L_C
Table S5. DElncRNAs.
test_id	sample_1	sample_2	value_1	value_2	log2(fold_change)	test_stat	p_value	q_value	significant
TCONS_00065428	WT_L_C	WT_L_S	0.510781	0	#NAME?	#NAME?	0.00265	0.0419556	yes
TCONS_00065789	WT_L_C	WT_L_S	3.58384	0	#NAME?	#NAME?	5e-05	0.00138986	yes
TCONS_00045308	WT_L_C	WT_L_S	1.10806	0.0695816	-3.99318	-2.97245	0.0004	0.00879162	yes
TCONS_00082610	WT_L_C	WT_L_S	0.825898	0	#NAME?	#NAME?	0.00025	0.00586719	yes
TCONS_00144757	WT_L_C	WT_L_S	1.00902	0	#NAME?	#NAME?	5e-05	0.00138986	yes
TCONS_00119121	WT_L_C	WT_L_S	0.936996	0.123394	-2.92477	-2.23902	0.00145	0.0256708	yes
TCONS_00027664	WT_L_C	WT_L_S	0.741941	0	#NAME?	#NAME?	5e-05	0.00138986	yes
TCONS_00048476	WT_L_C	WT_L_S	5.25425	1.26756	-2.05144	-2.28079	5e-05	0.00138986	yes
TCONS_00059028	WT_L_C	WT_L_S	3.13415	0.568326	-2.46328	-2.08157	0.00055	0.0114956	yes
TCONS_00127448	WT_L_C	WT_L_S	8.43616	2.02664	-2.0575	-1.69553	0.0029	0.045164	yes
TCONS_00096697	WT_L_C	WT_L_S	2.95232	9.32517	1.65928	1.93508	0.00015	0.00374983	yes
TCONS_00151560	WT_L_C	WT_L_S	6.22615	13.6763	1.13527	1.56492	0.00225	0.0366975	yes
TCONS_00023641	WT_L_C	WT_L_S	1.5273	6.23983	2.03053	2.35732	5e-05	0.00138986	yes
TCONS_00054794	WT_L_C	WT_L_S	0.850587	2.92187	1.78036	2.13662	0.00045	0.00970985	yes
TCONS_00100026	WT_L_C	WT_L_S	10.6336	3.81031	-1.48065	-2.02139	5e-05	0.00138986	yes
TCONS_00019885	WT_L_C	WT_L_S	1.09492	3.94687	1.84989	2.05447	5e-05	0.00138986	yes
TCONS_00028590	WT_L_C	WT_L_S	0.977668	5.68245	2.5391	3.06368	5e-05	0.00138986	yes
TCONS_00109127	WT_L_C	WT_L_S	1.82136	5.48284	1.58991	1.76712	0.00065	0.0132176	yes
TCONS_00040939	WT_L_C	WT_L_S	2.91034	6.91086	1.24768	1.62941	0.002	0.0333889	yes
TCONS_00120928	WT_L_C	WT_L_S	0.23096	3.9272	4.08778	2.99565	0.0004	0.00879162	yes
TCONS_00143190	WT_L_C	WT_L_S	0	0.858101	inf	#NAME?	5e-05	0.00138986	yes
TCONS_00065555	WT_L_C	WT_L_S	0	4.57751	inf	#NAME?	0.00015	0.00374983	yes
TCONS_00144024	WT_L_C	WT_L_S	0	0.836757	inf	#NAME?	5e-05	0.00138986	yes
TCONS_00098198	WT_L_C	WT_L_S	0	1.42666	inf	#NAME?	5e-05	0.00138986	yes
TCONS_00019774	WT_L_C	WT_L_S	0	0.946593	inf	#NAME?	0.00075	0.0148838	yes
TCONS_00017205	WT_L_C	WT_L_S	0.331739	5.43587	4.03439	3.93189	5e-05	0.00138986	yes
TCONS_00082613	WT_L_C	WT_L_S	0	1.26891	inf	#NAME?	0.0004	0.00879162	yes
TCONS_00096816	WT_L_C	WT_L_S	0	1.54121	inf	#NAME?	5e-05	0.00138986	yes
TCONS_00019706	WT_L_C	WT_L_S	0	0.530524	inf	#NAME?	5e-05	0.00138986	yes
TCONS_00019911	WT_L_C	WT_L_S	0	0.537265	inf	#NAME?	0.0012	0.0219569	yes

## Sheet: OS_L_S vs OS_L_C
Table S5. DElncRNAs.
test_id	sample_1	sample_2	value_1	value_2	log2(fold_change)	test_stat	p_value	q_value	significant
TCONS_00108803	OS_L_C	OS_L_S	0	0.71603	inf	#NAME?	0.0022	0.0360309	yes
TCONS_00140645	OS_L_C	OS_L_S	0	0.61437	inf	#NAME?	5e-05	0.00138986	yes
TCONS_00120928	OS_L_C	OS_L_S	0.322249	9.65754	4.90541	3.89888	0.0004	0.00879162	yes
TCONS_00108704	OS_L_C	OS_L_S	0	1.6462	inf	#NAME?	0.0001	0.00261183	yes
TCONS_00108701	OS_L_C	OS_L_S	0	1.05358	inf	#NAME?	5e-05	0.00138986	yes
TCONS_00065666	OS_L_C	OS_L_S	0	0.732648	inf	#NAME?	0.00055	0.0114956	yes
TCONS_00019594	OS_L_C	OS_L_S	0	0.686844	inf	#NAME?	5e-05	0.00138986	yes
TCONS_00029359	OS_L_C	OS_L_S	0	0.568445	inf	#NAME?	0.0002	0.00482834	yes
TCONS_00019886	OS_L_C	OS_L_S	0.251115	2.34285	3.22185	2.56995	0.0007	0.014073	yes
TCONS_00019774	OS_L_C	OS_L_S	0	1.36963	inf	#NAME?	0.0002	0.00482834	yes
TCONS_00017205	OS_L_C	OS_L_S	0.415054	7.47437	4.17058	4.33526	5e-05	0.00138986	yes
TCONS_00019817	OS_L_C	OS_L_S	0	1.05981	inf	#NAME?	5e-05	0.00138986	yes
TCONS_00028539	OS_L_C	OS_L_S	0	0.720133	inf	#NAME?	5e-05	0.00138986	yes
TCONS_00048654	OS_L_C	OS_L_S	0	0.854675	inf	#NAME?	5e-05	0.00138986	yes
TCONS_00130212	OS_L_C	OS_L_S	0	1.28362	inf	#NAME?	5e-05	0.00138986	yes
TCONS_00019911	OS_L_C	OS_L_S	0	0.952351	inf	#NAME?	5e-05	0.00138986	yes
TCONS_00151591	OS_L_C	OS_L_S	2.32067	12.1167	2.38438	2.71047	5e-05	0.00138986	yes
TCONS_00082589	OS_L_C	OS_L_S	0.783262	2.8522	1.86451	1.75213	0.00225	0.0366975	yes
TCONS_00096697	OS_L_C	OS_L_S	1.92721	26.2559	3.76806	4.45559	5e-05	0.00138986	yes
TCONS_00151560	OS_L_C	OS_L_S	4.73585	12.2133	1.36675	1.74112	0.0023	0.0373627	yes
TCONS_00143197	OS_L_C	OS_L_S	0.887089	3.63019	2.03289	2.00487	0.00125	0.0227105	yes
TCONS_00054794	OS_L_C	OS_L_S	0.57565	1.79758	1.6428	1.78838	0.0007	0.014073	yes
TCONS_00019885	OS_L_C	OS_L_S	0.847596	3.6847	2.1201	2.08054	0.00075	0.0148838	yes
TCONS_00132369	OS_L_C	OS_L_S	6.75698	15.0072	1.1512	1.65935	0.00155	0.0271023	yes
TCONS_00040939	OS_L_C	OS_L_S	2.11114	11.3029	2.4206	2.89869	5e-05	0.00138986	yes
TCONS_00108602	OS_L_C	OS_L_S	0.558504	0	#NAME?	#NAME?	5e-05	0.00138986	yes
TCONS_00023597	OS_L_C	OS_L_S	0.55318	0.139666	-1.98577	-1.81427	0.001	0.0188821	yes
TCONS_00019771	OS_L_C	OS_L_S	0.548732	0	#NAME?	#NAME?	5e-05	0.00138986	yes

## Sheet: WT_R_N vs WT_R_C
Table S7. DElncRNAs.
test_id	sample_1	sample_2	value_1	value_2	log2(fold_change)	test_stat	p_value	q_value	significant
TCONS_00048690	WT_R_N	WT_R_C	0.165706	0.898652	2.43914	1.82656	0.00235	0.0380287	yes
TCONS_00096933	WT_R_N	WT_R_C	0	0.656632	inf	#NAME?	0.00155	0.0271023	yes
TCONS_00019905	WT_R_N	WT_R_C	0	1.306	inf	#NAME?	5e-05	0.00138986	yes
TCONS_00038761	WT_R_N	WT_R_C	0	3.64355	inf	#NAME?	0.00155	0.0271023	yes
TCONS_00065700	WT_R_N	WT_R_C	0	0.702821	inf	#NAME?	5e-05	0.00138986	yes
TCONS_00108706	WT_R_N	WT_R_C	0	22.1786	inf	#NAME?	0.00035	0.00785221	yes
TCONS_00151511	WT_R_N	WT_R_C	0.124495	0.982225	2.97996	2.20039	0.0004	0.00879162	yes
TCONS_00065774	WT_R_N	WT_R_C	0.206204	2.53015	3.61708	2.76901	0.0008	0.0157104	yes
TCONS_00019583	WT_R_N	WT_R_C	0	1.70976	inf	#NAME?	0.0019	0.0320088	yes
TCONS_00065572	WT_R_N	WT_R_C	0	4.5882	inf	#NAME?	5e-05	0.00138986	yes
TCONS_00019597	WT_R_N	WT_R_C	0	2.03817	inf	#NAME?	5e-05	0.00138986	yes
TCONS_00132354	WT_R_N	WT_R_C	0	0.688241	inf	#NAME?	5e-05	0.00138986	yes
TCONS_00019623	WT_R_N	WT_R_C	0	0.690174	inf	#NAME?	5e-05	0.00138986	yes
TCONS_00048706	WT_R_N	WT_R_C	0.45606	4.5829	3.32896	2.83466	0.00075	0.0148838	yes
TCONS_00082626	WT_R_N	WT_R_C	0	0.875812	inf	#NAME?	5e-05	0.00138986	yes
TCONS_00132559	WT_R_N	WT_R_C	0	0.952825	inf	#NAME?	0.0006	0.0123672	yes
TCONS_00108657	WT_R_N	WT_R_C	0	1.18157	inf	#NAME?	5e-05	0.00138986	yes
TCONS_00096761	WT_R_N	WT_R_C	8.22399	23.9523	1.54225	1.9536	0.0001	0.00261183	yes
TCONS_00048493	WT_R_N	WT_R_C	16.919	35.971	1.08819	1.59048	0.0005	0.0106131	yes
TCONS_00013704	WT_R_N	WT_R_C	2.20902	5.92575	1.42359	1.53433	0.0016	0.0278196	yes
TCONS_00100026	WT_R_N	WT_R_C	21.1792	52.3829	1.30645	1.56169	0.00285	0.0445337	yes
TCONS_00137534	WT_R_N	WT_R_C	4.56578	1.11711	-2.03109	-2.35004	5e-05	0.00138986	yes
TCONS_00028445	WT_R_N	WT_R_C	7.92847	18.3737	1.21253	1.54665	0.0023	0.0373627	yes
TCONS_00057328	WT_R_N	WT_R_C	1.44518	6.45941	2.16015	1.89681	0.003	0.0464363	yes
TCONS_00096905	WT_R_N	WT_R_C	7.14609	15.2379	1.09244	1.51757	0.00195	0.0327042	yes
TCONS_00151591	WT_R_N	WT_R_C	8.71211	1.59684	-2.4478	-2.51156	5e-05	0.00138986	yes
TCONS_00096697	WT_R_N	WT_R_C	11.2743	1.24495	-3.17887	-3.19509	5e-05	0.00138986	yes
TCONS_00120820	WT_R_N	WT_R_C	0.868735	2.83737	1.70757	1.58746	0.00255	0.0406576	yes
TCONS_00020669	WT_R_N	WT_R_C	2.86888	7.67952	1.42053	1.53517	0.0032	0.0489274	yes
TCONS_00111414	WT_R_N	WT_R_C	2.26697	10.782	2.24978	2.14326	5e-05	0.00138986	yes
TCONS_00017205	WT_R_N	WT_R_C	5.32834	0.847645	-2.65215	-2.74557	5e-05	0.00138986	yes
TCONS_00132537	WT_R_N	WT_R_C	2.56813	9.02779	1.81366	1.83048	0.0007	0.014073	yes
TCONS_00132323	WT_R_N	WT_R_C	0.997764	11.9434	3.58137	3.30629	5e-05	0.00138986	yes
TCONS_00096822	WT_R_N	WT_R_C	1.00862	3.7534	1.89582	1.71297	0.0018	0.0306127	yes
TCONS_00120751	WT_R_N	WT_R_C	0.941077	0	#NAME?	#NAME?	5e-05	0.00138986	yes
TCONS_00065825	WT_R_N	WT_R_C	0.818618	0	#NAME?	#NAME?	5e-05	0.00138986	yes
TCONS_00065811	WT_R_N	WT_R_C	1.06223	0	#NAME?	#NAME?	5e-05	0.00138986	yes
TCONS_00065627	WT_R_N	WT_R_C	2.24848	0	#NAME?	#NAME?	5e-05	0.00138986	yes
TCONS_00052301	WT_R_N	WT_R_C	0.960756	0	#NAME?	#NAME?	5e-05	0.00138986	yes
TCONS_00065428	WT_R_N	WT_R_C	0.554063	0	#NAME?	#NAME?	0.0014	0.0249272	yes
TCONS_00065596	WT_R_N	WT_R_C	0.584514	0	#NAME?	#NAME?	0.00095	0.0181082	yes
TCONS_00143187	WT_R_N	WT_R_C	0.955611	0	#NAME?	#NAME?	5e-05	0.00138986	yes
TCONS_00028477	WT_R_N	WT_R_C	0.654076	0	#NAME?	#NAME?	5e-05	0.00138986	yes
TCONS_00019988	WT_R_N	WT_R_C	1.75454	0	#NAME?	#NAME?	5e-05	0.00138986	yes
TCONS_00082737	WT_R_N	WT_R_C	0.623222	0	#NAME?	#NAME?	5e-05	0.00138986	yes
TCONS_00019964	WT_R_N	WT_R_C	1.33628	0	#NAME?	#NAME?	5e-05	0.00138986	yes
TCONS_00082760	WT_R_N	WT_R_C	0.647391	0	#NAME?	#NAME?	5e-05	0.00138986	yes
TCONS_00019925	WT_R_N	WT_R_C	0.577061	0	#NAME?	#NAME?	5e-05	0.00138986	yes
TCONS_00061635	WT_R_N	WT_R_C	1.49841	0	#NAME?	#NAME?	5e-05	0.00138986	yes
TCONS_00108798	WT_R_N	WT_R_C	15.8908	0	#NAME?	#NAME?	5e-05	0.00138986	yes
TCONS_00108791	WT_R_N	WT_R_C	0.900823	0	#NAME?	#NAME?	5e-05	0.00138986	yes
TCONS_00120837	WT_R_N	WT_R_C	0.912779	0	#NAME?	#NAME?	0.00215	0.0353541	yes
TCONS_00132848	WT_R_N	WT_R_C	0.786421	0	#NAME?	#NAME?	5e-05	0.00138986	yes
TCONS_00038981	WT_R_N	WT_R_C	8.79925	0	#NAME?	#NAME?	0.00095	0.0181082	yes
TCONS_00096863	WT_R_N	WT_R_C	1.94032	0	#NAME?	#NAME?	5e-05	0.00138986	yes
TCONS_00048593	WT_R_N	WT_R_C	0.950284	0	#NAME?	#NAME?	0.0012	0.0219569	yes
TCONS_00108745	WT_R_N	WT_R_C	0.952957	0	#NAME?	#NAME?	5e-05	0.00138986	yes
TCONS_00008086	WT_R_N	WT_R_C	1.28946	0.247916	-2.37884	-2.39048	0.0001	0.00261183	yes
TCONS_00151520	WT_R_N	WT_R_C	0.855731	0	#NAME?	#NAME?	0.0002	0.00482834	yes
TCONS_00065729	WT_R_N	WT_R_C	0.864533	0	#NAME?	#NAME?	5e-05	0.00138986	yes
TCONS_00045941	WT_R_N	WT_R_C	0.766442	0	#NAME?	#NAME?	0.0005	0.0106131	yes
TCONS_00132392	WT_R_N	WT_R_C	3.14253	0	#NAME?	#NAME?	5e-05	0.00138986	yes
TCONS_00082843	WT_R_N	WT_R_C	0.792644	0	#NAME?	#NAME?	5e-05	0.00138986	yes
TCONS_00082874	WT_R_N	WT_R_C	1.60369	0	#NAME?	#NAME?	5e-05	0.00138986	yes
TCONS_00028531	WT_R_N	WT_R_C	3.85447	0	#NAME?	#NAME?	5e-05	0.00138986	yes
TCONS_00120770	WT_R_N	WT_R_C	1.26118	0	#NAME?	#NAME?	0.0021	0.03468	yes
TCONS_00108650	WT_R_N	WT_R_C	2.31081	0	#NAME?	#NAME?	5e-05	0.00138986	yes
TCONS_00019807	WT_R_N	WT_R_C	1.58747	0	#NAME?	#NAME?	5e-05	0.00138986	yes

## Sheet: OS_R_N vs OS_R_C
Table S7. DElncRNAs.
test_id	sample_1	sample_2	value_1	value_2	log2(fold_change)	test_stat	p_value	q_value	significant
TCONS_00082597	OS_R_N	OS_R_C	0	1.66753	inf	#NAME?	5e-05	0.00138986	yes
TCONS_00096774	OS_R_N	OS_R_C	0	0.624823	inf	#NAME?	5e-05	0.00138986	yes
TCONS_00096986	OS_R_N	OS_R_C	0	4.05994	inf	#NAME?	5e-05	0.00138986	yes
TCONS_00004834	OS_R_N	OS_R_C	0	9.01428	inf	#NAME?	5e-05	0.00138986	yes
TCONS_00120919	OS_R_N	OS_R_C	0	38.259	inf	#NAME?	5e-05	0.00138986	yes
TCONS_00108801	OS_R_N	OS_R_C	0	11.6448	inf	#NAME?	5e-05	0.00138986	yes
TCONS_00038830	OS_R_N	OS_R_C	0	42.0972	inf	#NAME?	5e-05	0.00138986	yes
TCONS_00065848	OS_R_N	OS_R_C	0	36.0196	inf	#NAME?	5e-05	0.00138986	yes
TCONS_00151648	OS_R_N	OS_R_C	0	0.724625	inf	#NAME?	5e-05	0.00138986	yes
TCONS_00065614	OS_R_N	OS_R_C	0	3.94785	inf	#NAME?	5e-05	0.00138986	yes
TCONS_00120901	OS_R_N	OS_R_C	0	0.696265	inf	#NAME?	5e-05	0.00138986	yes
TCONS_00143191	OS_R_N	OS_R_C	0	3.54176	inf	#NAME?	5e-05	0.00138986	yes
TCONS_00065660	OS_R_N	OS_R_C	0	3.91268	inf	#NAME?	5e-05	0.00138986	yes
TCONS_00143165	OS_R_N	OS_R_C	0	2.10355	inf	#NAME?	0.0029	0.045164	yes
TCONS_00019575	OS_R_N	OS_R_C	0	1.65131	inf	#NAME?	5e-05	0.00138986	yes
TCONS_00143180	OS_R_N	OS_R_C	0	28.071	inf	#NAME?	5e-05	0.00138986	yes
TCONS_00019559	OS_R_N	OS_R_C	0	4.02838	inf	#NAME?	5e-05	0.00138986	yes
TCONS_00019795	OS_R_N	OS_R_C	0	0.86434	inf	#NAME?	0.00135	0.0241897	yes
TCONS_00019794	OS_R_N	OS_R_C	0	6.98383	inf	#NAME?	0.00035	0.00785221	yes
TCONS_00019525	OS_R_N	OS_R_C	0	3.48268	inf	#NAME?	5e-05	0.00138986	yes
TCONS_00132477	OS_R_N	OS_R_C	0	14.4526	inf	#NAME?	5e-05	0.00138986	yes
TCONS_00019539	OS_R_N	OS_R_C	0	2.14329	inf	#NAME?	5e-05	0.00138986	yes
TCONS_00019506	OS_R_N	OS_R_C	0	3.53913	inf	#NAME?	5e-05	0.00138986	yes
TCONS_00132433	OS_R_N	OS_R_C	0	3.69954	inf	#NAME?	5e-05	0.00138986	yes
TCONS_00019739	OS_R_N	OS_R_C	0	1.2217	inf	#NAME?	5e-05	0.00138986	yes
TCONS_00120692	OS_R_N	OS_R_C	0	5.07867	inf	#NAME?	5e-05	0.00138986	yes
TCONS_00120691	OS_R_N	OS_R_C	0.0640518	0.668987	3.38467	2.18747	0.00305	0.0470608	yes
TCONS_00132421	OS_R_N	OS_R_C	0	1.67665	inf	#NAME?	0.0013	0.0234599	yes
TCONS_00028434	OS_R_N	OS_R_C	0	9.1427	inf	#NAME?	5e-05	0.00138986	yes
TCONS_00082774	OS_R_N	OS_R_C	0	26.4004	inf	#NAME?	5e-05	0.00138986	yes
TCONS_00019715	OS_R_N	OS_R_C	0	25.9356	inf	#NAME?	5e-05	0.00138986	yes
TCONS_00132435	OS_R_N	OS_R_C	0	12.9608	inf	#NAME?	5e-05	0.00138986	yes
TCONS_00120883	OS_R_N	OS_R_C	0	11.3981	inf	#NAME?	5e-05	0.00138986	yes
TCONS_00082582	OS_R_N	OS_R_C	0	3.44751	inf	#NAME?	5e-05	0.00138986	yes
TCONS_00019903	OS_R_N	OS_R_C	0	13.2412	inf	#NAME?	5e-05	0.00138986	yes
TCONS_00096942	OS_R_N	OS_R_C	0	4.01794	inf	#NAME?	0.00015	0.00374983	yes
TCONS_00132402	OS_R_N	OS_R_C	0	1.80678	inf	#NAME?	5e-05	0.00138986	yes
TCONS_00096718	OS_R_N	OS_R_C	0	50.8187	inf	#NAME?	5e-05	0.00138986	yes
TCONS_00151596	OS_R_N	OS_R_C	0	1.49377	inf	#NAME?	5e-05	0.00138986	yes
TCONS_00120837	OS_R_N	OS_R_C	0	10.051	inf	#NAME?	5e-05	0.00138986	yes
TCONS_00120850	OS_R_N	OS_R_C	0	8.61393	inf	#NAME?	0.0001	0.00261183	yes
TCONS_00048583	OS_R_N	OS_R_C	0	5.73117	inf	#NAME?	5e-05	0.00138986	yes
TCONS_00038747	OS_R_N	OS_R_C	0	1.6556	inf	#NAME?	0.00075	0.0148838	yes
TCONS_00048595	OS_R_N	OS_R_C	0	14.2698	inf	#NAME?	5e-05	0.00138986	yes
TCONS_00038964	OS_R_N	OS_R_C	0	12.6429	inf	#NAME?	5e-05	0.00138986	yes
TCONS_00151530	OS_R_N	OS_R_C	0	19.9781	inf	#NAME?	5e-05	0.00138986	yes
TCONS_00065711	OS_R_N	OS_R_C	0	1.64624	inf	#NAME?	0.00175	0.0299192	yes
TCONS_00108718	OS_R_N	OS_R_C	0	21.2267	inf	#NAME?	5e-05	0.00138986	yes
TCONS_00065505	OS_R_N	OS_R_C	0	4.81531	inf	#NAME?	5e-05	0.00138986	yes
TCONS_00050264	OS_R_N	OS_R_C	0	1.51292	inf	#NAME?	0.00115	0.0211905	yes
TCONS_00065531	OS_R_N	OS_R_C	0	6.37629	inf	#NAME?	5e-05	0.00138986	yes
TCONS_00065515	OS_R_N	OS_R_C	0	5.36237	inf	#NAME?	5e-05	0.00138986	yes
TCONS_00065790	OS_R_N	OS_R_C	0	3.05171	inf	#NAME?	5e-05	0.00138986	yes
TCONS_00019683	OS_R_N	OS_R_C	0	0.795207	inf	#NAME?	5e-05	0.00138986	yes
TCONS_00087268	OS_R_N	OS_R_C	0	1.18935	inf	#NAME?	5e-05	0.00138986	yes
TCONS_00065473	OS_R_N	OS_R_C	0	5.08822	inf	#NAME?	5e-05	0.00138986	yes
TCONS_00093701	OS_R_N	OS_R_C	0	1.43187	inf	#NAME?	5e-05	0.00138986	yes
TCONS_00065483	OS_R_N	OS_R_C	0	1.34491	inf	#NAME?	0.00045	0.00970985	yes
TCONS_00019886	OS_R_N	OS_R_C	0.449757	1.72368	1.93828	1.82777	0.00015	0.00374983	yes
TCONS_00019894	OS_R_N	OS_R_C	0	25.0839	inf	#NAME?	5e-05	0.00138986	yes
TCONS_00082821	OS_R_N	OS_R_C	0	0.746433	inf	#NAME?	5e-05	0.00138986	yes
TCONS_00028590	OS_R_N	OS_R_C	0.333578	2.03623	2.60981	2.63519	5e-05	0.00138986	yes
TCONS_00082610	OS_R_N	OS_R_C	0	3.12939	inf	#NAME?	5e-05	0.00138986	yes
TCONS_00028585	OS_R_N	OS_R_C	0	20.1139	inf	#NAME?	5e-05	0.00138986	yes
TCONS_00028581	OS_R_N	OS_R_C	0	1.49576	inf	#NAME?	5e-05	0.00138986	yes
TCONS_00096806	OS_R_N	OS_R_C	0	26.2715	inf	#NAME?	5e-05	0.00138986	yes
TCONS_00028557	OS_R_N	OS_R_C	0	2.4846	inf	#NAME?	5e-05	0.00138986	yes
TCONS_00019823	OS_R_N	OS_R_C	0	21.3689	inf	#NAME?	5e-05	0.00138986	yes
TCONS_00108649	OS_R_N	OS_R_C	0	6.83516	inf	#NAME?	5e-05	0.00138986	yes
TCONS_00120753	OS_R_N	OS_R_C	0	12.9625	inf	#NAME?	5e-05	0.00138986	yes
TCONS_00048541	OS_R_N	OS_R_C	0	7.2971	inf	#NAME?	0.0004	0.00879162	yes
TCONS_00120782	OS_R_N	OS_R_C	0	2.08626	inf	#NAME?	5e-05	0.00138986	yes
TCONS_00132512	OS_R_N	OS_R_C	0	9.67997	inf	#NAME?	5e-05	0.00138986	yes
TCONS_00038814	OS_R_N	OS_R_C	3.11152	0.576952	-2.4311	-2.16651	0.00075	0.0148838	yes
TCONS_00065631	OS_R_N	OS_R_C	0.836128	6.93786	3.0527	2.44773	0.00025	0.00586719	yes
TCONS_00151611	OS_R_N	OS_R_C	13.6263	4.17377	-1.70698	-1.59777	0.00305	0.0470608	yes
TCONS_00013704	OS_R_N	OS_R_C	1.83829	5.8791	1.67723	1.662	0.0009	0.0173122	yes
TCONS_00100026	OS_R_N	OS_R_C	6.19038	1.70908	-1.85681	-2.2087	5e-05	0.00138986	yes
TCONS_00026253	OS_R_N	OS_R_C	5.17376	31.1982	2.59218	2.85665	5e-05	0.00138986	yes
TCONS_00110835	OS_R_N	OS_R_C	1.57409	0.53234	-1.5641	-1.79221	0.002	0.0333889	yes
TCONS_00041978	OS_R_N	OS_R_C	3.45044	1.22422	-1.49492	-1.78627	0.0016	0.0278196	yes
TCONS_00000723	OS_R_N	OS_R_C	0.675168	2.97155	2.1379	1.93042	0.00035	0.00785221	yes
TCONS_00132384	OS_R_N	OS_R_C	0.784376	3.06784	1.96761	1.99621	0.00035	0.00785221	yes
TCONS_00019649	OS_R_N	OS_R_C	6.29797	0.875552	-2.84662	-2.67571	5e-05	0.00138986	yes
TCONS_00082820	OS_R_N	OS_R_C	0.948405	4.16261	2.13391	2.17305	0.00025	0.00586719	yes
TCONS_00019616	OS_R_N	OS_R_C	42.5654	1.137	-5.22637	-5.1883	5e-05	0.00138986	yes
TCONS_00132323	OS_R_N	OS_R_C	23.5281	0.706709	-5.05713	-4.95974	5e-05	0.00138986	yes
TCONS_00028521	OS_R_N	OS_R_C	17.1479	4.32828	-1.98617	-1.85313	0.00165	0.0285059	yes
TCONS_00096837	OS_R_N	OS_R_C	10.1361	1.55015	-2.70903	-2.87141	5e-05	0.00138986	yes
TCONS_00096762	OS_R_N	OS_R_C	14.3528	0	#NAME?	#NAME?	5e-05	0.00138986	yes
TCONS_00139121	OS_R_N	OS_R_C	1.34972	0	#NAME?	#NAME?	5e-05	0.00138986	yes
TCONS_00051883	OS_R_N	OS_R_C	17.3305	0	#NAME?	#NAME?	5e-05	0.00138986	yes
TCONS_00065814	OS_R_N	OS_R_C	3.02643	0	#NAME?	#NAME?	5e-05	0.00138986	yes
TCONS_00096789	OS_R_N	OS_R_C	0.706445	0	#NAME?	#NAME?	5e-05	0.00138986	yes
TCONS_00151657	OS_R_N	OS_R_C	1.20847	0	#NAME?	#NAME?	5e-05	0.00138986	yes
TCONS_00058917	OS_R_N	OS_R_C	0.854931	0	#NAME?	#NAME?	5e-05	0.00138986	yes
TCONS_00085273	OS_R_N	OS_R_C	0.75977	0	#NAME?	#NAME?	5e-05	0.00138986	yes
TCONS_00082931	OS_R_N	OS_R_C	1.12978	0	#NAME?	#NAME?	5e-05	0.00138986	yes
TCONS_00143171	OS_R_N	OS_R_C	0.956202	0	#NAME?	#NAME?	5e-05	0.00138986	yes
TCONS_00019522	OS_R_N	OS_R_C	4.95359	0	#NAME?	#NAME?	5e-05	0.00138986	yes
TCONS_00028477	OS_R_N	OS_R_C	143.734	0	#NAME?	#NAME?	5e-05	0.00138986	yes
TCONS_00019505	OS_R_N	OS_R_C	0.876817	0	#NAME?	#NAME?	5e-05	0.00138986	yes
TCONS_00028465	OS_R_N	OS_R_C	0.974538	0	#NAME?	#NAME?	5e-05	0.00138986	yes
TCONS_00090335	OS_R_N	OS_R_C	0.642692	0	#NAME?	#NAME?	5e-05	0.00138986	yes
TCONS_00019756	OS_R_N	OS_R_C	0.704094	0	#NAME?	#NAME?	5e-05	0.00138986	yes
TCONS_00143134	OS_R_N	OS_R_C	1.32007	0	#NAME?	#NAME?	0.00245	0.0393553	yes
TCONS_00019969	OS_R_N	OS_R_C	10.6737	0	#NAME?	#NAME?	5e-05	0.00138986	yes
TCONS_00132413	OS_R_N	OS_R_C	1.8825	0	#NAME?	#NAME?	5e-05	0.00138986	yes
TCONS_00019941	OS_R_N	OS_R_C	19.9809	0	#NAME?	#NAME?	0.0004	0.00879162	yes
TCONS_00108583	OS_R_N	OS_R_C	0.831719	0	#NAME?	#NAME?	5e-05	0.00138986	yes
TCONS_00120699	OS_R_N	OS_R_C	0.678682	0	#NAME?	#NAME?	5e-05	0.00138986	yes
TCONS_00082526	OS_R_N	OS_R_C	0.889693	0	#NAME?	#NAME?	5e-05	0.00138986	yes
TCONS_00096969	OS_R_N	OS_R_C	1.34586	0	#NAME?	#NAME?	0.00245	0.0393553	yes
TCONS_00130212	OS_R_N	OS_R_C	1.14263	0	#NAME?	#NAME?	5e-05	0.00138986	yes
TCONS_00028621	OS_R_N	OS_R_C	3.42145	0	#NAME?	#NAME?	5e-05	0.00138986	yes
TCONS_00096863	OS_R_N	OS_R_C	2.16641	0	#NAME?	#NAME?	5e-05	0.00138986	yes
TCONS_00108758	OS_R_N	OS_R_C	0.66457	0	#NAME?	#NAME?	5e-05	0.00138986	yes
TCONS_00140408	OS_R_N	OS_R_C	1.23456	0	#NAME?	#NAME?	5e-05	0.00138986	yes
TCONS_00113046	OS_R_N	OS_R_C	2.76333	0	#NAME?	#NAME?	0.0014	0.0249272	yes
TCONS_00019585	OS_R_N	OS_R_C	1.25464	0.249745	-2.32874	-1.79262	0.0032	0.0489274	yes
TCONS_00019583	OS_R_N	OS_R_C	1.79583	0	#NAME?	#NAME?	0.00245	0.0393553	yes
TCONS_00019598	OS_R_N	OS_R_C	2.08372	0	#NAME?	#NAME?	5e-05	0.00138986	yes
TCONS_00138957	OS_R_N	OS_R_C	3.93111	0.255826	-3.9417	-3.61769	0.00045	0.00970985	yes
TCONS_00065493	OS_R_N	OS_R_C	0.535999	0	#NAME?	#NAME?	5e-05	0.00138986	yes
TCONS_00019650	OS_R_N	OS_R_C	0.848592	0	#NAME?	#NAME?	5e-05	0.00138986	yes
TCONS_00019891	OS_R_N	OS_R_C	7.72904	0	#NAME?	#NAME?	5e-05	0.00138986	yes
TCONS_00028583	OS_R_N	OS_R_C	1.20587	0	#NAME?	#NAME?	5e-05	0.00138986	yes
TCONS_00143017	OS_R_N	OS_R_C	2.10448	0	#NAME?	#NAME?	5e-05	0.00138986	yes
TCONS_00028580	OS_R_N	OS_R_C	0.869226	0	#NAME?	#NAME?	0.00135	0.0241897	yes
TCONS_00132363	OS_R_N	OS_R_C	1.96975	0	#NAME?	#NAME?	5e-05	0.00138986	yes
TCONS_00108683	OS_R_N	OS_R_C	2.61601	0	#NAME?	#NAME?	5e-05	0.00138986	yes
TCONS_00082866	OS_R_N	OS_R_C	6.33655	0	#NAME?	#NAME?	0.0015	0.0263865	yes
TCONS_00132568	OS_R_N	OS_R_C	0.753206	0	#NAME?	#NAME?	5e-05	0.00138986	yes
TCONS_00048515	OS_R_N	OS_R_C	2.30196	0	#NAME?	#NAME?	5e-05	0.00138986	yes
TCONS_00143215	OS_R_N	OS_R_C	0.995043	0	#NAME?	#NAME?	5e-05	0.00138986	yes
TCONS_00082646	OS_R_N	OS_R_C	1.21119	0	#NAME?	#NAME?	5e-05	0.00138986	yes
TCONS_00132506	OS_R_N	OS_R_C	2.038	0	#NAME?	#NAME?	5e-05	0.00138986	yes
TCONS_00048529	OS_R_N	OS_R_C	11.5671	0	#NAME?	#NAME?	5e-05	0.00138986	yes
TCONS_00096855	OS_R_N	OS_R_C	3.84898	0.158455	-4.60234	-3.3785	0.0002	0.00482834	yes
TCONS_00028507	OS_R_N	OS_R_C	4.88708	0	#NAME?	#NAME?	5e-05	0.00138986	yes
TCONS_00108655	OS_R_N	OS_R_C	1.35132	0.189579	-2.8335	-2.24212	0.00075	0.0148838	yes
TCONS_00019807	OS_R_N	OS_R_C	0.734255	0	#NAME?	#NAME?	0.00065	0.0132176	yes
TCONS_00038789	OS_R_N	OS_R_C	1.09026	0	#NAME?	#NAME?	5e-05	0.00138986	yes
TCONS_00038783	OS_R_N	OS_R_C	1.26976	0	#NAME?	#NAME?	5e-05	0.00138986	yes

## Sheet: WT_R_S vs WT_R_C
Table S7. DElncRNAs.
test_id	sample_1	sample_2	value_1	value_2	log2(fold_change)	test_stat	p_value	q_value	significant
TCONS_00048690	WT_R_S	WT_R_C	0.126464	0.898652	2.82903	2.02023	0.00145	0.0256708	yes
TCONS_00151630	WT_R_S	WT_R_C	0	1.07091	inf	#NAME?	0.00115	0.0211905	yes
TCONS_00024863	WT_R_S	WT_R_C	0	0.845912	inf	#NAME?	5e-05	0.00138986	yes
TCONS_00065669	WT_R_S	WT_R_C	0	0.590003	inf	#NAME?	5e-05	0.00138986	yes
TCONS_00055612	WT_R_S	WT_R_C	0	0.875732	inf	#NAME?	5e-05	0.00138986	yes
TCONS_00064489	WT_R_S	WT_R_C	0	2.2458	inf	#NAME?	5e-05	0.00138986	yes
TCONS_00143122	WT_R_S	WT_R_C	0	0.934617	inf	#NAME?	5e-05	0.00138986	yes
TCONS_00143121	WT_R_S	WT_R_C	0	1.41771	inf	#NAME?	5e-05	0.00138986	yes
TCONS_00019744	WT_R_S	WT_R_C	0	1.25356	inf	#NAME?	5e-05	0.00138986	yes
TCONS_00019972	WT_R_S	WT_R_C	0	1.03151	inf	#NAME?	5e-05	0.00138986	yes
TCONS_00048623	WT_R_S	WT_R_C	0	2.3479	inf	#NAME?	5e-05	0.00138986	yes
TCONS_00132205	WT_R_S	WT_R_C	0	0.700877	inf	#NAME?	5e-05	0.00138986	yes
TCONS_00108589	WT_R_S	WT_R_C	0	2.19441	inf	#NAME?	5e-05	0.00138986	yes
TCONS_00108584	WT_R_S	WT_R_C	0.482423	3.11599	2.69132	2.22616	0.00055	0.0114956	yes
TCONS_00082526	WT_R_S	WT_R_C	0.332195	2.36252	2.83023	2.28318	0.0011	0.0204365	yes
TCONS_00082766	WT_R_S	WT_R_C	0	0.929528	inf	#NAME?	0.0004	0.00879162	yes
TCONS_00038764	WT_R_S	WT_R_C	0	0.512253	inf	#NAME?	0.0012	0.0219569	yes
TCONS_00125297	WT_R_S	WT_R_C	0	0.616142	inf	#NAME?	5e-05	0.00138986	yes
TCONS_00151572	WT_R_S	WT_R_C	0	1.63906	inf	#NAME?	5e-05	0.00138986	yes
TCONS_00065700	WT_R_S	WT_R_C	0	0.702821	inf	#NAME?	5e-05	0.00138986	yes
TCONS_00038950	WT_R_S	WT_R_C	0	0.744164	inf	#NAME?	5e-05	0.00138986	yes
TCONS_00038937	WT_R_S	WT_R_C	0	5.2594	inf	#NAME?	5e-05	0.00138986	yes
TCONS_00120820	WT_R_S	WT_R_C	0.449078	2.83737	2.65952	2.2799	0.00145	0.0256708	yes
TCONS_00147005	WT_R_S	WT_R_C	0	1.09276	inf	#NAME?	5e-05	0.00138986	yes
TCONS_00071193	WT_R_S	WT_R_C	0	0.656528	inf	#NAME?	5e-05	0.00138986	yes
TCONS_00011698	WT_R_S	WT_R_C	0.197579	1.07566	2.44473	1.95599	0.00295	0.0457979	yes
TCONS_00050264	WT_R_S	WT_R_C	0	1.45043	inf	#NAME?	0.00085	0.0165295	yes
TCONS_00065774	WT_R_S	WT_R_C	0.246643	2.53015	3.35873	2.68392	0.0005	0.0106131	yes
TCONS_00065775	WT_R_S	WT_R_C	0	1.94231	inf	#NAME?	5e-05	0.00138986	yes
TCONS_00087268	WT_R_S	WT_R_C	0	0.985748	inf	#NAME?	5e-05	0.00138986	yes
TCONS_00125403	WT_R_S	WT_R_C	0	0.935867	inf	#NAME?	5e-05	0.00138986	yes
TCONS_00028590	WT_R_S	WT_R_C	0.254613	0.981113	1.94611	1.81781	0.0008	0.0157104	yes
TCONS_00019623	WT_R_S	WT_R_C	0	0.690174	inf	#NAME?	5e-05	0.00138986	yes
TCONS_00109127	WT_R_S	WT_R_C	0.172639	1.69142	3.29241	2.09976	0.0012	0.0219569	yes
TCONS_00082626	WT_R_S	WT_R_C	0	0.875812	inf	#NAME?	5e-05	0.00138986	yes
TCONS_00108692	WT_R_S	WT_R_C	0	1.57879	inf	#NAME?	5e-05	0.00138986	yes
TCONS_00132559	WT_R_S	WT_R_C	0	0.952825	inf	#NAME?	0.0006	0.0123672	yes
TCONS_00089031	WT_R_S	WT_R_C	0	1.27334	inf	#NAME?	5e-05	0.00138986	yes
TCONS_00092015	WT_R_S	WT_R_C	0	1.22191	inf	#NAME?	5e-05	0.00138986	yes
TCONS_00108657	WT_R_S	WT_R_C	0	1.18157	inf	#NAME?	5e-05	0.00138986	yes
TCONS_00096822	WT_R_S	WT_R_C	0.278139	3.7534	3.75432	2.87144	0.0004	0.00879162	yes
TCONS_00082589	WT_R_S	WT_R_C	3.10501	0.889	-1.80434	-1.72575	0.00185	0.0313091	yes
TCONS_00120928	WT_R_S	WT_R_C	7.38228	1.07741	-2.7765	-2.69657	5e-05	0.00138986	yes
TCONS_00038825	WT_R_S	WT_R_C	16.0284	4.77032	-1.74848	-1.75085	0.00105	0.0196605	yes
TCONS_00120706	WT_R_S	WT_R_C	6.0585	21.2079	1.80757	2.13226	5e-05	0.00138986	yes
TCONS_00100026	WT_R_S	WT_R_C	15.126	52.3829	1.79207	1.9838	0.0009	0.0173122	yes
TCONS_00137534	WT_R_S	WT_R_C	7.9014	1.11711	-2.82234	-3.20104	5e-05	0.00138986	yes
TCONS_00082704	WT_R_S	WT_R_C	7.66467	15.6314	1.02815	1.44284	0.00315	0.0483105	yes
TCONS_00057328	WT_R_S	WT_R_C	1.25016	6.45941	2.3693	2.26857	0.0001	0.00261183	yes
TCONS_00096905	WT_R_S	WT_R_C	2.1322	15.2379	2.83725	3.53474	5e-05	0.00138986	yes
TCONS_00018852	WT_R_S	WT_R_C	37.8469	161.425	2.09262	2.8026	5e-05	0.00138986	yes
TCONS_00132865	WT_R_S	WT_R_C	0.835167	4.12089	2.30282	1.90162	0.0032	0.0489274	yes
TCONS_00048654	WT_R_S	WT_R_C	3.86845	0.869335	-2.15377	-1.95083	0.00025	0.00586719	yes
TCONS_00040939	WT_R_S	WT_R_C	4.45822	1.21087	-1.88042	-2.3187	5e-05	0.00138986	yes
TCONS_00038898	WT_R_S	WT_R_C	41.3626	20.4154	-1.01867	-1.56852	0.0014	0.0249272	yes
TCONS_00038890	WT_R_S	WT_R_C	4.58337	0.969969	-2.2404	-2.03632	0.0002	0.00482834	yes
TCONS_00151591	WT_R_S	WT_R_C	14.4929	1.59684	-3.18206	-3.26957	5e-05	0.00138986	yes
TCONS_00125080	WT_R_S	WT_R_C	12.1535	39.0389	1.68354	2.45414	5e-05	0.00138986	yes
TCONS_00096697	WT_R_S	WT_R_C	36.1791	1.24495	-4.861	-5.20986	5e-05	0.00138986	yes
TCONS_00120815	WT_R_S	WT_R_C	15.1577	5.16217	-1.554	-1.98723	5e-05	0.00138986	yes
TCONS_00073134	WT_R_S	WT_R_C	19.9195	3.29924	-2.59398	-2.33863	5e-05	0.00138986	yes
TCONS_00143047	WT_R_S	WT_R_C	2.42235	6.83606	1.49676	1.8449	0.0005	0.0106131	yes
TCONS_00019680	WT_R_S	WT_R_C	3.58789	10.1278	1.49711	1.68922	0.00105	0.0196605	yes
TCONS_00020669	WT_R_S	WT_R_C	2.37553	7.67952	1.69276	1.86198	0.00035	0.00785221	yes
TCONS_00111414	WT_R_S	WT_R_C	2.14604	10.782	2.32888	2.18661	0.0001	0.00261183	yes
TCONS_00017205	WT_R_S	WT_R_C	7.52165	0.847645	-3.14952	-3.43558	5e-05	0.00138986	yes
TCONS_00019857	WT_R_S	WT_R_C	1.38159	7.20283	2.38224	2.42665	5e-05	0.00138986	yes
TCONS_00132537	WT_R_S	WT_R_C	2.15888	9.02779	2.06409	1.93234	0.00065	0.0132176	yes
TCONS_00132323	WT_R_S	WT_R_C	1.02145	11.9434	3.54753	3.17726	5e-05	0.00138986	yes
TCONS_00141028	WT_R_S	WT_R_C	2.67052	13.5689	2.34511	2.04592	0.0003	0.00687196	yes
TCONS_00096849	WT_R_S	WT_R_C	144.316	72.2825	-0.997508	-1.57502	0.0013	0.0234599	yes
TCONS_00014585	WT_R_S	WT_R_C	0.781285	2.8816	1.88295	1.87669	0.0005	0.0106131	yes
TCONS_00104241	WT_R_S	WT_R_C	0.946097	0	#NAME?	#NAME?	5e-05	0.00138986	yes
TCONS_00120717	WT_R_S	WT_R_C	3.08247	0	#NAME?	#NAME?	5e-05	0.00138986	yes
TCONS_00028600	WT_R_S	WT_R_C	2.90871	0	#NAME?	#NAME?	5e-05	0.00138986	yes
TCONS_00120713	WT_R_S	WT_R_C	0.815328	0	#NAME?	#NAME?	5e-05	0.00138986	yes
TCONS_00038879	WT_R_S	WT_R_C	1.61093	0	#NAME?	#NAME?	5e-05	0.00138986	yes
TCONS_00038878	WT_R_S	WT_R_C	1.21395	0	#NAME?	#NAME?	0.00105	0.0196605	yes
TCONS_00120729	WT_R_S	WT_R_C	0.892455	0	#NAME?	#NAME?	5e-05	0.00138986	yes
TCONS_00082584	WT_R_S	WT_R_C	0.837991	0	#NAME?	#NAME?	0.00055	0.0114956	yes
TCONS_00151685	WT_R_S	WT_R_C	0.978099	0	#NAME?	#NAME?	5e-05	0.00138986	yes
TCONS_00065807	WT_R_S	WT_R_C	1.66807	0	#NAME?	#NAME?	5e-05	0.00138986	yes
TCONS_00151694	WT_R_S	WT_R_C	8.18885	0	#NAME?	#NAME?	5e-05	0.00138986	yes
TCONS_00108628	WT_R_S	WT_R_C	1.06441	0	#NAME?	#NAME?	5e-05	0.00138986	yes
TCONS_00108627	WT_R_S	WT_R_C	0.886624	0	#NAME?	#NAME?	5e-05	0.00138986	yes
TCONS_00120738	WT_R_S	WT_R_C	1.51416	0	#NAME?	#NAME?	5e-05	0.00138986	yes
TCONS_00096756	WT_R_S	WT_R_C	1.16653	0	#NAME?	#NAME?	0.00175	0.0299192	yes
TCONS_00096996	WT_R_S	WT_R_C	1.43518	0	#NAME?	#NAME?	5e-05	0.00138986	yes
TCONS_00096752	WT_R_S	WT_R_C	0.585599	0	#NAME?	#NAME?	5e-05	0.00138986	yes
TCONS_00120746	WT_R_S	WT_R_C	0.772829	0	#NAME?	#NAME?	5e-05	0.00138986	yes
TCONS_00120747	WT_R_S	WT_R_C	1.34801	0	#NAME?	#NAME?	5e-05	0.00138986	yes
TCONS_00120742	WT_R_S	WT_R_C	3.69609	0	#NAME?	#NAME?	5e-05	0.00138986	yes
TCONS_00143845	WT_R_S	WT_R_C	3.18627	0	#NAME?	#NAME?	5e-05	0.00138986	yes
TCONS_00065825	WT_R_S	WT_R_C	1.45065	0	#NAME?	#NAME?	5e-05	0.00138986	yes
TCONS_00065820	WT_R_S	WT_R_C	2.8111	0	#NAME?	#NAME?	5e-05	0.00138986	yes
TCONS_00065822	WT_R_S	WT_R_C	1.42722	0	#NAME?	#NAME?	5e-05	0.00138986	yes
TCONS_00048498	WT_R_S	WT_R_C	3.40383	0	#NAME?	#NAME?	5e-05	0.00138986	yes
TCONS_00048497	WT_R_S	WT_R_C	1.58512	0	#NAME?	#NAME?	5e-05	0.00138986	yes
TCONS_00120917	WT_R_S	WT_R_C	2.56569	0	#NAME?	#NAME?	5e-05	0.00138986	yes
TCONS_00120915	WT_R_S	WT_R_C	0.677178	0	#NAME?	#NAME?	5e-05	0.00138986	yes
TCONS_00048491	WT_R_S	WT_R_C	0.964592	0	#NAME?	#NAME?	5e-05	0.00138986	yes
TCONS_00048496	WT_R_S	WT_R_C	1.92006	0	#NAME?	#NAME?	0.00045	0.00970985	yes
TCONS_00048495	WT_R_S	WT_R_C	0.95247	0	#NAME?	#NAME?	5e-05	0.00138986	yes
TCONS_00038835	WT_R_S	WT_R_C	1.47583	0	#NAME?	#NAME?	5e-05	0.00138986	yes
TCONS_00120920	WT_R_S	WT_R_C	1.27616	0	#NAME?	#NAME?	5e-05	0.00138986	yes
TCONS_00120921	WT_R_S	WT_R_C	1.36105	0	#NAME?	#NAME?	5e-05	0.00138986	yes
TCONS_00065846	WT_R_S	WT_R_C	1.87655	0	#NAME?	#NAME?	5e-05	0.00138986	yes
TCONS_00151649	WT_R_S	WT_R_C	5.18762	0	#NAME?	#NAME?	0.0021	0.03468	yes
TCONS_00065606	WT_R_S	WT_R_C	0.906983	0	#NAME?	#NAME?	5e-05	0.00138986	yes
TCONS_00038824	WT_R_S	WT_R_C	0.589436	0	#NAME?	#NAME?	5e-05	0.00138986	yes
TCONS_00065600	WT_R_S	WT_R_C	1.23859	0	#NAME?	#NAME?	5e-05	0.00138986	yes
TCONS_00065843	WT_R_S	WT_R_C	1.17119	0	#NAME?	#NAME?	5e-05	0.00138986	yes
TCONS_00151641	WT_R_S	WT_R_C	1.37152	0	#NAME?	#NAME?	5e-05	0.00138986	yes
TCONS_00096789	WT_R_S	WT_R_C	1.7371	0	#NAME?	#NAME?	5e-05	0.00138986	yes
TCONS_00151648	WT_R_S	WT_R_C	0.907577	0	#NAME?	#NAME?	5e-05	0.00138986	yes
TCONS_00002632	WT_R_S	WT_R_C	1.46149	0	#NAME?	#NAME?	5e-05	0.00138986	yes
TCONS_00038814	WT_R_S	WT_R_C	7.0285	0.285589	-4.6212	-3.61945	0.0003	0.00687196	yes
TCONS_00096795	WT_R_S	WT_R_C	2.3951	0	#NAME?	#NAME?	5e-05	0.00138986	yes
TCONS_00120704	WT_R_S	WT_R_C	2.31334	0	#NAME?	#NAME?	0.001	0.0188821	yes
TCONS_00065840	WT_R_S	WT_R_C	3.78132	0	#NAME?	#NAME?	5e-05	0.00138986	yes
TCONS_00038807	WT_R_S	WT_R_C	8.18033	0	#NAME?	#NAME?	5e-05	0.00138986	yes
TCONS_00151628	WT_R_S	WT_R_C	1.05197	0	#NAME?	#NAME?	5e-05	0.00138986	yes
TCONS_00148217	WT_R_S	WT_R_C	1.83699	0	#NAME?	#NAME?	5e-05	0.00138986	yes
TCONS_00038802	WT_R_S	WT_R_C	1.16869	0	#NAME?	#NAME?	5e-05	0.00138986	yes
TCONS_00052301	WT_R_S	WT_R_C	3.80314	0	#NAME?	#NAME?	5e-05	0.00138986	yes
TCONS_00065611	WT_R_S	WT_R_C	2.30221	0	#NAME?	#NAME?	5e-05	0.00138986	yes
TCONS_00049390	WT_R_S	WT_R_C	4.55107	0	#NAME?	#NAME?	5e-05	0.00138986	yes
TCONS_00151632	WT_R_S	WT_R_C	1.78979	0	#NAME?	#NAME?	5e-05	0.00138986	yes
TCONS_00151600	WT_R_S	WT_R_C	9.17105	0	#NAME?	#NAME?	5e-05	0.00138986	yes
TCONS_00065638	WT_R_S	WT_R_C	5.44847	0	#NAME?	#NAME?	5e-05	0.00138986	yes
TCONS_00151614	WT_R_S	WT_R_C	1.17491	0	#NAME?	#NAME?	5e-05	0.00138986	yes
TCONS_00120907	WT_R_S	WT_R_C	1.28254	0	#NAME?	#NAME?	5e-05	0.00138986	yes
TCONS_00065428	WT_R_S	WT_R_C	2.90673	0	#NAME?	#NAME?	5e-05	0.00138986	yes
TCONS_00065665	WT_R_S	WT_R_C	3.63894	0	#NAME?	#NAME?	5e-05	0.00138986	yes
TCONS_00065666	WT_R_S	WT_R_C	1.17005	0	#NAME?	#NAME?	0.00015	0.00374983	yes
TCONS_00065658	WT_R_S	WT_R_C	1.40421	0	#NAME?	#NAME?	5e-05	0.00138986	yes
TCONS_00143198	WT_R_S	WT_R_C	0.550468	0	#NAME?	#NAME?	5e-05	0.00138986	yes
TCONS_00143196	WT_R_S	WT_R_C	1.8238	0	#NAME?	#NAME?	5e-05	0.00138986	yes
TCONS_00065413	WT_R_S	WT_R_C	0.980042	0	#NAME?	#NAME?	5e-05	0.00138986	yes
TCONS_00143193	WT_R_S	WT_R_C	7.89102	0	#NAME?	#NAME?	5e-05	0.00138986	yes
TCONS_00116828	WT_R_S	WT_R_C	6.5549	0	#NAME?	#NAME?	5e-05	0.00138986	yes
TCONS_00065422	WT_R_S	WT_R_C	1.79856	0	#NAME?	#NAME?	0.0027	0.0426083	yes
TCONS_00065449	WT_R_S	WT_R_C	3.30597	0	#NAME?	#NAME?	5e-05	0.00138986	yes
TCONS_00012825	WT_R_S	WT_R_C	4.00839	0	#NAME?	#NAME?	5e-05	0.00138986	yes
TCONS_00065695	WT_R_S	WT_R_C	0.753306	0	#NAME?	#NAME?	5e-05	0.00138986	yes
TCONS_00065676	WT_R_S	WT_R_C	1.06393	0	#NAME?	#NAME?	5e-05	0.00138986	yes
TCONS_00065444	WT_R_S	WT_R_C	2.66568	0	#NAME?	#NAME?	0.00095	0.0181082	yes
TCONS_00019569	WT_R_S	WT_R_C	2.11688	0	#NAME?	#NAME?	0.0005	0.0106131	yes
TCONS_00143169	WT_R_S	WT_R_C	2.58654	0	#NAME?	#NAME?	5e-05	0.00138986	yes
TCONS_00082914	WT_R_S	WT_R_C	0.650537	0	#NAME?	#NAME?	5e-05	0.00138986	yes
TCONS_00082911	WT_R_S	WT_R_C	10.3095	0	#NAME?	#NAME?	5e-05	0.00138986	yes
TCONS_00065596	WT_R_S	WT_R_C	1.56786	0	#NAME?	#NAME?	5e-05	0.00138986	yes
TCONS_00065597	WT_R_S	WT_R_C	7.67282	0	#NAME?	#NAME?	5e-05	0.00138986	yes
TCONS_00065593	WT_R_S	WT_R_C	0.791411	0	#NAME?	#NAME?	5e-05	0.00138986	yes
TCONS_00143155	WT_R_S	WT_R_C	2.64753	0	#NAME?	#NAME?	5e-05	0.00138986	yes
TCONS_00019574	WT_R_S	WT_R_C	2.59641	0	#NAME?	#NAME?	5e-05	0.00138986	yes
TCONS_00019572	WT_R_S	WT_R_C	1.9417	0	#NAME?	#NAME?	0.00055	0.0114956	yes
TCONS_00082906	WT_R_S	WT_R_C	1.58296	0	#NAME?	#NAME?	5e-05	0.00138986	yes
TCONS_00065581	WT_R_S	WT_R_C	0.781552	0	#NAME?	#NAME?	0.0007	0.014073	yes
TCONS_00019549	WT_R_S	WT_R_C	3.10037	0	#NAME?	#NAME?	5e-05	0.00138986	yes
TCONS_00007561	WT_R_S	WT_R_C	0.629457	0	#NAME?	#NAME?	5e-05	0.00138986	yes
TCONS_00019789	WT_R_S	WT_R_C	2.6019	0	#NAME?	#NAME?	5e-05	0.00138986	yes
TCONS_00019787	WT_R_S	WT_R_C	2.22526	0	#NAME?	#NAME?	5e-05	0.00138986	yes
TCONS_00019544	WT_R_S	WT_R_C	0.842233	0	#NAME?	#NAME?	5e-05	0.00138986	yes
TCONS_00019540	WT_R_S	WT_R_C	1.78979	0	#NAME?	#NAME?	5e-05	0.00138986	yes
TCONS_00143184	WT_R_S	WT_R_C	1.21628	0.254676	-2.25575	-1.79029	0.00235	0.0380287	yes
TCONS_00082936	WT_R_S	WT_R_C	0.846663	0	#NAME?	#NAME?	5e-05	0.00138986	yes
TCONS_00082934	WT_R_S	WT_R_C	3.00387	0	#NAME?	#NAME?	5e-05	0.00138986	yes
TCONS_00082930	WT_R_S	WT_R_C	2.0439	0	#NAME?	#NAME?	5e-05	0.00138986	yes
TCONS_00019556	WT_R_S	WT_R_C	2.11531	0	#NAME?	#NAME?	5e-05	0.00138986	yes
TCONS_00019555	WT_R_S	WT_R_C	2.82974	0	#NAME?	#NAME?	5e-05	0.00138986	yes
TCONS_00082925	WT_R_S	WT_R_C	2.13523	0	#NAME?	#NAME?	5e-05	0.00138986	yes
TCONS_00082923	WT_R_S	WT_R_C	0.666043	0	#NAME?	#NAME?	5e-05	0.00138986	yes
TCONS_00019760	WT_R_S	WT_R_C	1.35727	0	#NAME?	#NAME?	5e-05	0.00138986	yes
TCONS_00082718	WT_R_S	WT_R_C	2.41656	0	#NAME?	#NAME?	5e-05	0.00138986	yes
TCONS_00132478	WT_R_S	WT_R_C	1.30771	0	#NAME?	#NAME?	5e-05	0.00138986	yes
TCONS_00082715	WT_R_S	WT_R_C	1.15403	0	#NAME?	#NAME?	5e-05	0.00138986	yes
TCONS_00132471	WT_R_S	WT_R_C	2.76248	0	#NAME?	#NAME?	0.00065	0.0132176	yes
TCONS_00082713	WT_R_S	WT_R_C	1.37473	0	#NAME?	#NAME?	0.0017	0.0292125	yes
TCONS_00132474	WT_R_S	WT_R_C	1.50383	0	#NAME?	#NAME?	5e-05	0.00138986	yes
TCONS_00082711	WT_R_S	WT_R_C	1.87474	0	#NAME?	#NAME?	5e-05	0.00138986	yes
TCONS_00082951	WT_R_S	WT_R_C	0.967624	0	#NAME?	#NAME?	5e-05	0.00138986	yes
TCONS_00019537	WT_R_S	WT_R_C	2.26664	0	#NAME?	#NAME?	5e-05	0.00138986	yes
TCONS_00019770	WT_R_S	WT_R_C	0.789579	0	#NAME?	#NAME?	5e-05	0.00138986	yes
TCONS_00082702	WT_R_S	WT_R_C	6.28803	0	#NAME?	#NAME?	5e-05	0.00138986	yes
TCONS_00082701	WT_R_S	WT_R_C	4.48683	0	#NAME?	#NAME?	5e-05	0.00138986	yes
TCONS_00143108	WT_R_S	WT_R_C	7.58036	0	#NAME?	#NAME?	0.00035	0.00785221	yes
TCONS_00028472	WT_R_S	WT_R_C	1.5426	0	#NAME?	#NAME?	5e-05	0.00138986	yes
TCONS_00143143	WT_R_S	WT_R_C	1.92067	0	#NAME?	#NAME?	5e-05	0.00138986	yes
TCONS_00019748	WT_R_S	WT_R_C	0.865773	0	#NAME?	#NAME?	0.00075	0.0148838	yes
TCONS_00019983	WT_R_S	WT_R_C	0.876943	0	#NAME?	#NAME?	5e-05	0.00138986	yes
TCONS_00132493	WT_R_S	WT_R_C	1.60215	0	#NAME?	#NAME?	5e-05	0.00138986	yes
TCONS_00082735	WT_R_S	WT_R_C	1.24111	0	#NAME?	#NAME?	5e-05	0.00138986	yes
TCONS_00082733	WT_R_S	WT_R_C	1.50819	0	#NAME?	#NAME?	5e-05	0.00138986	yes
TCONS_00019518	WT_R_S	WT_R_C	0.987903	0	#NAME?	#NAME?	5e-05	0.00138986	yes
TCONS_00019758	WT_R_S	WT_R_C	1.8705	0	#NAME?	#NAME?	5e-05	0.00138986	yes
TCONS_00143136	WT_R_S	WT_R_C	1.05458	0	#NAME?	#NAME?	5e-05	0.00138986	yes
TCONS_00019751	WT_R_S	WT_R_C	0.793529	0	#NAME?	#NAME?	0.00085	0.0165295	yes
TCONS_00132479	WT_R_S	WT_R_C	0.852084	0	#NAME?	#NAME?	5e-05	0.00138986	yes
TCONS_00028455	WT_R_S	WT_R_C	4.71612	0	#NAME?	#NAME?	5e-05	0.00138986	yes
TCONS_00132482	WT_R_S	WT_R_C	0.993069	0	#NAME?	#NAME?	5e-05	0.00138986	yes
TCONS_00082723	WT_R_S	WT_R_C	0.879477	0	#NAME?	#NAME?	5e-05	0.00138986	yes
TCONS_00028451	WT_R_S	WT_R_C	2.07112	0	#NAME?	#NAME?	5e-05	0.00138986	yes
TCONS_00028454	WT_R_S	WT_R_C	1.28928	0	#NAME?	#NAME?	5e-05	0.00138986	yes
TCONS_00028453	WT_R_S	WT_R_C	2.35401	0	#NAME?	#NAME?	5e-05	0.00138986	yes
TCONS_00132480	WT_R_S	WT_R_C	1.73639	0	#NAME?	#NAME?	5e-05	0.00138986	yes
TCONS_00120684	WT_R_S	WT_R_C	1.22186	0	#NAME?	#NAME?	5e-05	0.00138986	yes
TCONS_00019966	WT_R_S	WT_R_C	0.743093	0	#NAME?	#NAME?	5e-05	0.00138986	yes
TCONS_00048605	WT_R_S	WT_R_C	1.27358	0	#NAME?	#NAME?	0.0003	0.00687196	yes
TCONS_00096923	WT_R_S	WT_R_C	0.813076	0	#NAME?	#NAME?	0.0002	0.00482834	yes
TCONS_00048610	WT_R_S	WT_R_C	0.992665	0	#NAME?	#NAME?	5e-05	0.00138986	yes
TCONS_00120676	WT_R_S	WT_R_C	1.90275	0	#NAME?	#NAME?	5e-05	0.00138986	yes
TCONS_00120677	WT_R_S	WT_R_C	24.6278	0	#NAME?	#NAME?	5e-05	0.00138986	yes
TCONS_00019737	WT_R_S	WT_R_C	1.74633	0	#NAME?	#NAME?	0.00015	0.00374983	yes
TCONS_00019736	WT_R_S	WT_R_C	1.99684	0	#NAME?	#NAME?	0.00095	0.0181082	yes
TCONS_00132421	WT_R_S	WT_R_C	1.05296	0	#NAME?	#NAME?	0.0009	0.0173122	yes
TCONS_00108578	WT_R_S	WT_R_C	0.694671	0	#NAME?	#NAME?	5e-05	0.00138986	yes
TCONS_00108571	WT_R_S	WT_R_C	1.17575	0	#NAME?	#NAME?	5e-05	0.00138986	yes
TCONS_00028435	WT_R_S	WT_R_C	0.774484	0	#NAME?	#NAME?	5e-05	0.00138986	yes
TCONS_00028430	WT_R_S	WT_R_C	1.60723	0	#NAME?	#NAME?	5e-05	0.00138986	yes
TCONS_00082984	WT_R_S	WT_R_C	1.36281	0	#NAME?	#NAME?	5e-05	0.00138986	yes
TCONS_00120688	WT_R_S	WT_R_C	3.35307	0	#NAME?	#NAME?	5e-05	0.00138986	yes
TCONS_00143100	WT_R_S	WT_R_C	0.944488	0	#NAME?	#NAME?	0.00015	0.00374983	yes
TCONS_00019705	WT_R_S	WT_R_C	0.569919	0	#NAME?	#NAME?	5e-05	0.00138986	yes
TCONS_00016439	WT_R_S	WT_R_C	1.62327	0	#NAME?	#NAME?	5e-05	0.00138986	yes
TCONS_00096908	WT_R_S	WT_R_C	0.871003	0	#NAME?	#NAME?	5e-05	0.00138986	yes
TCONS_00019702	WT_R_S	WT_R_C	0.906282	0	#NAME?	#NAME?	5e-05	0.00138986	yes
TCONS_00096904	WT_R_S	WT_R_C	6.05668	0	#NAME?	#NAME?	5e-05	0.00138986	yes
TCONS_00019700	WT_R_S	WT_R_C	3.10107	0	#NAME?	#NAME?	5e-05	0.00138986	yes
TCONS_00019942	WT_R_S	WT_R_C	1.37288	0	#NAME?	#NAME?	0.00065	0.0132176	yes
TCONS_00028429	WT_R_S	WT_R_C	0.800501	0	#NAME?	#NAME?	5e-05	0.00138986	yes
TCONS_00082531	WT_R_S	WT_R_C	4.07477	0	#NAME?	#NAME?	5e-05	0.00138986	yes
TCONS_00082773	WT_R_S	WT_R_C	0.741915	0	#NAME?	#NAME?	5e-05	0.00138986	yes
TCONS_00019939	WT_R_S	WT_R_C	0.697569	0	#NAME?	#NAME?	5e-05	0.00138986	yes
TCONS_00082770	WT_R_S	WT_R_C	1.05802	0	#NAME?	#NAME?	5e-05	0.00138986	yes
TCONS_00120699	WT_R_S	WT_R_C	0.817142	0	#NAME?	#NAME?	5e-05	0.00138986	yes
TCONS_00096912	WT_R_S	WT_R_C	7.84793	0	#NAME?	#NAME?	5e-05	0.00138986	yes
TCONS_00019950	WT_R_S	WT_R_C	0.633925	0	#NAME?	#NAME?	0.0005	0.0106131	yes
TCONS_00048639	WT_R_S	WT_R_C	0.984159	0	#NAME?	#NAME?	5e-05	0.00138986	yes
TCONS_00048647	WT_R_S	WT_R_C	3.09057	0	#NAME?	#NAME?	5e-05	0.00138986	yes
TCONS_00082768	WT_R_S	WT_R_C	1.81123	0	#NAME?	#NAME?	5e-05	0.00138986	yes
TCONS_00082522	WT_R_S	WT_R_C	5.83599	0	#NAME?	#NAME?	5e-05	0.00138986	yes
TCONS_00082761	WT_R_S	WT_R_C	1.72282	0	#NAME?	#NAME?	5e-05	0.00138986	yes
TCONS_00019924	WT_R_S	WT_R_C	0.683405	0	#NAME?	#NAME?	0.00075	0.0148838	yes
TCONS_00019922	WT_R_S	WT_R_C	1.42006	0	#NAME?	#NAME?	5e-05	0.00138986	yes
TCONS_00019921	WT_R_S	WT_R_C	2.51706	0	#NAME?	#NAME?	5e-05	0.00138986	yes
TCONS_00096969	WT_R_S	WT_R_C	1.90235	0	#NAME?	#NAME?	0.00015	0.00374983	yes
TCONS_00096724	WT_R_S	WT_R_C	0.805958	0	#NAME?	#NAME?	5e-05	0.00138986	yes
TCONS_00096965	WT_R_S	WT_R_C	1.79695	0	#NAME?	#NAME?	5e-05	0.00138986	yes
TCONS_00096960	WT_R_S	WT_R_C	2.26491	0	#NAME?	#NAME?	5e-05	0.00138986	yes
TCONS_00048651	WT_R_S	WT_R_C	3.83157	0	#NAME?	#NAME?	0.0026	0.0413108	yes
TCONS_00120879	WT_R_S	WT_R_C	9.64559	0	#NAME?	#NAME?	0.00085	0.0165295	yes
TCONS_00082795	WT_R_S	WT_R_C	1.45209	0	#NAME?	#NAME?	5e-05	0.00138986	yes
TCONS_00108767	WT_R_S	WT_R_C	0.687745	0	#NAME?	#NAME?	5e-05	0.00138986	yes
TCONS_00082550	WT_R_S	WT_R_C	3.49224	0	#NAME?	#NAME?	5e-05	0.00138986	yes
TCONS_00082792	WT_R_S	WT_R_C	0.696675	0	#NAME?	#NAME?	5e-05	0.00138986	yes
TCONS_00019936	WT_R_S	WT_R_C	1.97557	0	#NAME?	#NAME?	5e-05	0.00138986	yes
TCONS_00082790	WT_R_S	WT_R_C	1.05071	0	#NAME?	#NAME?	5e-05	0.00138986	yes
TCONS_00120893	WT_R_S	WT_R_C	6.28803	0	#NAME?	#NAME?	5e-05	0.00138986	yes
TCONS_00018843	WT_R_S	WT_R_C	3.20682	0	#NAME?	#NAME?	5e-05	0.00138986	yes
TCONS_00096972	WT_R_S	WT_R_C	1.49112	0	#NAME?	#NAME?	5e-05	0.00138986	yes
TCONS_00096980	WT_R_S	WT_R_C	4.43531	0	#NAME?	#NAME?	5e-05	0.00138986	yes
TCONS_00082785	WT_R_S	WT_R_C	1.39488	0	#NAME?	#NAME?	5e-05	0.00138986	yes
TCONS_00082542	WT_R_S	WT_R_C	0.721147	0	#NAME?	#NAME?	5e-05	0.00138986	yes
TCONS_00120887	WT_R_S	WT_R_C	7.84793	0	#NAME?	#NAME?	5e-05	0.00138986	yes
TCONS_00019901	WT_R_S	WT_R_C	0.703713	0	#NAME?	#NAME?	5e-05	0.00138986	yes
TCONS_00096703	WT_R_S	WT_R_C	4.11472	0	#NAME?	#NAME?	5e-05	0.00138986	yes
TCONS_00132406	WT_R_S	WT_R_C	2.92897	0	#NAME?	#NAME?	5e-05	0.00138986	yes
TCONS_00028624	WT_R_S	WT_R_C	4.09646	0	#NAME?	#NAME?	0.00115	0.0211905	yes
TCONS_00028626	WT_R_S	WT_R_C	1.52319	0	#NAME?	#NAME?	5e-05	0.00138986	yes
TCONS_00048677	WT_R_S	WT_R_C	1.00435	0	#NAME?	#NAME?	5e-05	0.00138986	yes
TCONS_00082578	WT_R_S	WT_R_C	1.23449	0	#NAME?	#NAME?	0.00035	0.00785221	yes
TCONS_00082577	WT_R_S	WT_R_C	1.37479	0	#NAME?	#NAME?	5e-05	0.00138986	yes
TCONS_00082575	WT_R_S	WT_R_C	0.93474	0	#NAME?	#NAME?	5e-05	0.00138986	yes
TCONS_00108789	WT_R_S	WT_R_C	2.65823	0	#NAME?	#NAME?	0.0009	0.0173122	yes
TCONS_00082574	WT_R_S	WT_R_C	4.0499	0	#NAME?	#NAME?	0.0003	0.00687196	yes
TCONS_00048672	WT_R_S	WT_R_C	0.74041	0	#NAME?	#NAME?	0.0012	0.0219569	yes
TCONS_00082573	WT_R_S	WT_R_C	1.47733	0	#NAME?	#NAME?	5e-05	0.00138986	yes
TCONS_00019915	WT_R_S	WT_R_C	0.916798	0	#NAME?	#NAME?	5e-05	0.00138986	yes
TCONS_00019911	WT_R_S	WT_R_C	1.09182	0	#NAME?	#NAME?	5e-05	0.00138986	yes
TCONS_00120670	WT_R_S	WT_R_C	2.31076	0	#NAME?	#NAME?	0.0012	0.0219569	yes
TCONS_00096956	WT_R_S	WT_R_C	1.77507	0	#NAME?	#NAME?	5e-05	0.00138986	yes
TCONS_00096953	WT_R_S	WT_R_C	0.765429	0	#NAME?	#NAME?	5e-05	0.00138986	yes
TCONS_00048684	WT_R_S	WT_R_C	3.15614	0	#NAME?	#NAME?	5e-05	0.00138986	yes
TCONS_00108553	WT_R_S	WT_R_C	1.55875	0	#NAME?	#NAME?	5e-05	0.00138986	yes
TCONS_00108555	WT_R_S	WT_R_C	1.91739	0	#NAME?	#NAME?	5e-05	0.00138986	yes
TCONS_00082569	WT_R_S	WT_R_C	2.60202	0	#NAME?	#NAME?	5e-05	0.00138986	yes
TCONS_00082564	WT_R_S	WT_R_C	1.25477	0	#NAME?	#NAME?	5e-05	0.00138986	yes
TCONS_00108557	WT_R_S	WT_R_C	0.855409	0	#NAME?	#NAME?	0.00085	0.0165295	yes
TCONS_00082561	WT_R_S	WT_R_C	1.28075	0	#NAME?	#NAME?	0.0015	0.0263865	yes
TCONS_00038769	WT_R_S	WT_R_C	0.838101	0	#NAME?	#NAME?	5e-05	0.00138986	yes
TCONS_00063724	WT_R_S	WT_R_C	1.65691	0	#NAME?	#NAME?	5e-05	0.00138986	yes
TCONS_00108719	WT_R_S	WT_R_C	1.49241	0	#NAME?	#NAME?	5e-05	0.00138986	yes
TCONS_00038767	WT_R_S	WT_R_C	0.611346	0	#NAME?	#NAME?	5e-05	0.00138986	yes
TCONS_00096889	WT_R_S	WT_R_C	1.08635	0	#NAME?	#NAME?	0.00195	0.0327042	yes
TCONS_00096886	WT_R_S	WT_R_C	3.2435	0	#NAME?	#NAME?	5e-05	0.00138986	yes
TCONS_00048574	WT_R_S	WT_R_C	2.11925	0	#NAME?	#NAME?	5e-05	0.00138986	yes
TCONS_00048576	WT_R_S	WT_R_C	0.956115	0	#NAME?	#NAME?	5e-05	0.00138986	yes
TCONS_00108727	WT_R_S	WT_R_C	0.55726	0	#NAME?	#NAME?	5e-05	0.00138986	yes
TCONS_00108726	WT_R_S	WT_R_C	2.3697	0	#NAME?	#NAME?	5e-05	0.00138986	yes
TCONS_00108728	WT_R_S	WT_R_C	2.44969	0	#NAME?	#NAME?	5e-05	0.00138986	yes
TCONS_00038753	WT_R_S	WT_R_C	2.00274	0	#NAME?	#NAME?	5e-05	0.00138986	yes
TCONS_00038998	WT_R_S	WT_R_C	1.15704	0	#NAME?	#NAME?	5e-05	0.00138986	yes
TCONS_00151598	WT_R_S	WT_R_C	1.15363	0	#NAME?	#NAME?	5e-05	0.00138986	yes
TCONS_00151597	WT_R_S	WT_R_C	1.09728	0	#NAME?	#NAME?	5e-05	0.00138986	yes
TCONS_00096898	WT_R_S	WT_R_C	0.74983	0	#NAME?	#NAME?	0.0009	0.0173122	yes
TCONS_00096899	WT_R_S	WT_R_C	2.49954	0	#NAME?	#NAME?	5e-05	0.00138986	yes
TCONS_00096896	WT_R_S	WT_R_C	0.650783	0	#NAME?	#NAME?	5e-05	0.00138986	yes
TCONS_00038990	WT_R_S	WT_R_C	2.2617	0	#NAME?	#NAME?	5e-05	0.00138986	yes
TCONS_00048587	WT_R_S	WT_R_C	12.0578	0	#NAME?	#NAME?	0.00075	0.0148838	yes
TCONS_00120848	WT_R_S	WT_R_C	5.23201	0	#NAME?	#NAME?	5e-05	0.00138986	yes
TCONS_00120861	WT_R_S	WT_R_C	1.31429	0	#NAME?	#NAME?	0.00105	0.0196605	yes
TCONS_00120862	WT_R_S	WT_R_C	1.25448	0	#NAME?	#NAME?	0.00255	0.0406576	yes
TCONS_00038982	WT_R_S	WT_R_C	1.56998	0	#NAME?	#NAME?	0.0009	0.0173122	yes
TCONS_00132848	WT_R_S	WT_R_C	0.814668	0	#NAME?	#NAME?	5e-05	0.00138986	yes
TCONS_00096863	WT_R_S	WT_R_C	5.29884	0	#NAME?	#NAME?	5e-05	0.00138986	yes
TCONS_00096870	WT_R_S	WT_R_C	0.797785	0	#NAME?	#NAME?	5e-05	0.00138986	yes
TCONS_00108749	WT_R_S	WT_R_C	1.50763	0	#NAME?	#NAME?	5e-05	0.00138986	yes
TCONS_00120857	WT_R_S	WT_R_C	1.33658	0	#NAME?	#NAME?	5e-05	0.00138986	yes
TCONS_00108747	WT_R_S	WT_R_C	2.49326	0	#NAME?	#NAME?	5e-05	0.00138986	yes
TCONS_00096875	WT_R_S	WT_R_C	10.3531	0	#NAME?	#NAME?	5e-05	0.00138986	yes
TCONS_00151581	WT_R_S	WT_R_C	1.37577	0	#NAME?	#NAME?	0.0006	0.0123672	yes
TCONS_00091190	WT_R_S	WT_R_C	3.31718	0	#NAME?	#NAME?	5e-05	0.00138986	yes
TCONS_00065702	WT_R_S	WT_R_C	0.649995	0	#NAME?	#NAME?	5e-05	0.00138986	yes
TCONS_00038967	WT_R_S	WT_R_C	12.3564	0	#NAME?	#NAME?	5e-05	0.00138986	yes
TCONS_00151550	WT_R_S	WT_R_C	1.75366	0	#NAME?	#NAME?	0.0004	0.00879162	yes
TCONS_00096691	WT_R_S	WT_R_C	2.0574	0	#NAME?	#NAME?	0.00065	0.0132176	yes
TCONS_00120807	WT_R_S	WT_R_C	1.24332	0	#NAME?	#NAME?	0.0002	0.00482834	yes
TCONS_00120808	WT_R_S	WT_R_C	1.63422	0	#NAME?	#NAME?	5e-05	0.00138986	yes
TCONS_00065726	WT_R_S	WT_R_C	6.97377	0	#NAME?	#NAME?	0.001	0.0188821	yes
TCONS_00065722	WT_R_S	WT_R_C	1.93526	0	#NAME?	#NAME?	5e-05	0.00138986	yes
TCONS_00120819	WT_R_S	WT_R_C	1.02033	0	#NAME?	#NAME?	0.00105	0.0196605	yes
TCONS_00108707	WT_R_S	WT_R_C	1.18237	0	#NAME?	#NAME?	5e-05	0.00138986	yes
TCONS_00108702	WT_R_S	WT_R_C	1.19455	0	#NAME?	#NAME?	5e-05	0.00138986	yes
TCONS_00108710	WT_R_S	WT_R_C	1.31019	0	#NAME?	#NAME?	5e-05	0.00138986	yes
TCONS_00151541	WT_R_S	WT_R_C	1.69368	0	#NAME?	#NAME?	5e-05	0.00138986	yes
TCONS_00120826	WT_R_S	WT_R_C	3.65583	0	#NAME?	#NAME?	5e-05	0.00138986	yes
TCONS_00038924	WT_R_S	WT_R_C	4.36883	0	#NAME?	#NAME?	5e-05	0.00138986	yes
TCONS_00108712	WT_R_S	WT_R_C	0.709407	0	#NAME?	#NAME?	5e-05	0.00138986	yes
TCONS_00065747	WT_R_S	WT_R_C	1.66651	0	#NAME?	#NAME?	5e-05	0.00138986	yes
TCONS_00065748	WT_R_S	WT_R_C	13.1213	0	#NAME?	#NAME?	5e-05	0.00138986	yes
TCONS_00065507	WT_R_S	WT_R_C	0.79173	0	#NAME?	#NAME?	0.00095	0.0181082	yes
TCONS_00038921	WT_R_S	WT_R_C	1.31756	0	#NAME?	#NAME?	0.0005	0.0106131	yes
TCONS_00065745	WT_R_S	WT_R_C	0.961262	0	#NAME?	#NAME?	5e-05	0.00138986	yes
TCONS_00022339	WT_R_S	WT_R_C	2.50128	0	#NAME?	#NAME?	5e-05	0.00138986	yes
TCONS_00065752	WT_R_S	WT_R_C	1.75129	0	#NAME?	#NAME?	5e-05	0.00138986	yes
TCONS_00049265	WT_R_S	WT_R_C	0.602522	0	#NAME?	#NAME?	5e-05	0.00138986	yes
TCONS_00065741	WT_R_S	WT_R_C	0.834891	0	#NAME?	#NAME?	5e-05	0.00138986	yes
TCONS_00038906	WT_R_S	WT_R_C	1.55344	0	#NAME?	#NAME?	0.00045	0.00970985	yes
TCONS_00065768	WT_R_S	WT_R_C	2.60312	0	#NAME?	#NAME?	5e-05	0.00138986	yes
TCONS_00065766	WT_R_S	WT_R_C	0.73484	0	#NAME?	#NAME?	5e-05	0.00138986	yes
TCONS_00151720	WT_R_S	WT_R_C	1.8258	0	#NAME?	#NAME?	5e-05	0.00138986	yes
TCONS_00151725	WT_R_S	WT_R_C	3.2805	0	#NAME?	#NAME?	0.001	0.0188821	yes
TCONS_00065758	WT_R_S	WT_R_C	9.99113	0	#NAME?	#NAME?	0.00055	0.0114956	yes
TCONS_00127658	WT_R_S	WT_R_C	0.824369	0	#NAME?	#NAME?	5e-05	0.00138986	yes
TCONS_00151706	WT_R_S	WT_R_C	1.97437	0	#NAME?	#NAME?	5e-05	0.00138986	yes
TCONS_00065788	WT_R_S	WT_R_C	1.42765	0	#NAME?	#NAME?	5e-05	0.00138986	yes
TCONS_00098475	WT_R_S	WT_R_C	3.19937	0	#NAME?	#NAME?	0.00015	0.00374983	yes
TCONS_00151716	WT_R_S	WT_R_C	5.41288	0	#NAME?	#NAME?	5e-05	0.00138986	yes
TCONS_00151718	WT_R_S	WT_R_C	3.31946	0	#NAME?	#NAME?	5e-05	0.00138986	yes
TCONS_00065541	WT_R_S	WT_R_C	0.787041	0	#NAME?	#NAME?	5e-05	0.00138986	yes
TCONS_00065543	WT_R_S	WT_R_C	2.1895	0	#NAME?	#NAME?	0.0016	0.0278196	yes
TCONS_00065781	WT_R_S	WT_R_C	3.32528	0	#NAME?	#NAME?	5e-05	0.00138986	yes
TCONS_00019582	WT_R_S	WT_R_C	1.80784	0	#NAME?	#NAME?	5e-05	0.00138986	yes
TCONS_00143099	WT_R_S	WT_R_C	0.835505	0	#NAME?	#NAME?	5e-05	0.00138986	yes
TCONS_00065799	WT_R_S	WT_R_C	1.36948	0	#NAME?	#NAME?	5e-05	0.00138986	yes
TCONS_00143096	WT_R_S	WT_R_C	0.637248	0	#NAME?	#NAME?	5e-05	0.00138986	yes
TCONS_00019594	WT_R_S	WT_R_C	1.22246	0	#NAME?	#NAME?	5e-05	0.00138986	yes
TCONS_00075358	WT_R_S	WT_R_C	0.669189	0	#NAME?	#NAME?	5e-05	0.00138986	yes
TCONS_00143044	WT_R_S	WT_R_C	1.94278	0	#NAME?	#NAME?	5e-05	0.00138986	yes
TCONS_00019683	WT_R_S	WT_R_C	0.67727	0	#NAME?	#NAME?	5e-05	0.00138986	yes
TCONS_00065474	WT_R_S	WT_R_C	2.17356	0	#NAME?	#NAME?	5e-05	0.00138986	yes
TCONS_00065472	WT_R_S	WT_R_C	2.19119	0	#NAME?	#NAME?	0.0003	0.00687196	yes
TCONS_00010883	WT_R_S	WT_R_C	2.12874	0	#NAME?	#NAME?	5e-05	0.00138986	yes
TCONS_00065462	WT_R_S	WT_R_C	1.44337	0	#NAME?	#NAME?	5e-05	0.00138986	yes
TCONS_00082816	WT_R_S	WT_R_C	1.00346	0	#NAME?	#NAME?	5e-05	0.00138986	yes
TCONS_00053017	WT_R_S	WT_R_C	1.46782	0	#NAME?	#NAME?	0.00115	0.0211905	yes
TCONS_00082810	WT_R_S	WT_R_C	1.91982	0	#NAME?	#NAME?	5e-05	0.00138986	yes
TCONS_00019674	WT_R_S	WT_R_C	1.40535	0	#NAME?	#NAME?	5e-05	0.00138986	yes
TCONS_00019888	WT_R_S	WT_R_C	5.43758	0	#NAME?	#NAME?	5e-05	0.00138986	yes
TCONS_00019884	WT_R_S	WT_R_C	3.02511	0	#NAME?	#NAME?	5e-05	0.00138986	yes
TCONS_00082835	WT_R_S	WT_R_C	0.812133	0	#NAME?	#NAME?	5e-05	0.00138986	yes
TCONS_00143237	WT_R_S	WT_R_C	1.34454	0	#NAME?	#NAME?	5e-05	0.00138986	yes
TCONS_00143231	WT_R_S	WT_R_C	1.08152	0	#NAME?	#NAME?	5e-05	0.00138986	yes
TCONS_00143236	WT_R_S	WT_R_C	1.00668	0	#NAME?	#NAME?	5e-05	0.00138986	yes
TCONS_00019899	WT_R_S	WT_R_C	1.73037	0	#NAME?	#NAME?	5e-05	0.00138986	yes
TCONS_00019655	WT_R_S	WT_R_C	11.5441	0	#NAME?	#NAME?	5e-05	0.00138986	yes
TCONS_00019654	WT_R_S	WT_R_C	5.16484	0	#NAME?	#NAME?	5e-05	0.00138986	yes
TCONS_00019651	WT_R_S	WT_R_C	0.562162	0	#NAME?	#NAME?	5e-05	0.00138986	yes
TCONS_00054383	WT_R_S	WT_R_C	0.970363	0	#NAME?	#NAME?	0.00015	0.00374983	yes
TCONS_00019890	WT_R_S	WT_R_C	1.98282	0	#NAME?	#NAME?	5e-05	0.00138986	yes
TCONS_00132344	WT_R_S	WT_R_C	2.74796	0	#NAME?	#NAME?	5e-05	0.00138986	yes
TCONS_00082828	WT_R_S	WT_R_C	2.17122	0	#NAME?	#NAME?	0.00085	0.0165295	yes
TCONS_00132346	WT_R_S	WT_R_C	0.975648	0	#NAME?	#NAME?	5e-05	0.00138986	yes
TCONS_00028599	WT_R_S	WT_R_C	2.83298	0	#NAME?	#NAME?	5e-05	0.00138986	yes
TCONS_00019626	WT_R_S	WT_R_C	1.28405	0	#NAME?	#NAME?	0.00015	0.00374983	yes
TCONS_00019860	WT_R_S	WT_R_C	0.72237	0	#NAME?	#NAME?	5e-05	0.00138986	yes
TCONS_00110338	WT_R_S	WT_R_C	1.02116	0	#NAME?	#NAME?	5e-05	0.00138986	yes
TCONS_00082616	WT_R_S	WT_R_C	0.670909	0	#NAME?	#NAME?	0.0007	0.014073	yes
TCONS_00082615	WT_R_S	WT_R_C	3.43552	0	#NAME?	#NAME?	5e-05	0.00138986	yes
TCONS_00082856	WT_R_S	WT_R_C	2.29682	0	#NAME?	#NAME?	5e-05	0.00138986	yes
TCONS_00082854	WT_R_S	WT_R_C	1.52265	0	#NAME?	#NAME?	5e-05	0.00138986	yes
TCONS_00082850	WT_R_S	WT_R_C	2.60953	0	#NAME?	#NAME?	0.0006	0.0123672	yes
TCONS_00028581	WT_R_S	WT_R_C	2.03284	0	#NAME?	#NAME?	5e-05	0.00138986	yes
TCONS_00143015	WT_R_S	WT_R_C	6.60112	0	#NAME?	#NAME?	5e-05	0.00138986	yes
TCONS_00019875	WT_R_S	WT_R_C	3.67683	0	#NAME?	#NAME?	0.00075	0.0148838	yes
TCONS_00019874	WT_R_S	WT_R_C	9.62008	0	#NAME?	#NAME?	5e-05	0.00138986	yes
TCONS_00019870	WT_R_S	WT_R_C	0.829957	0	#NAME?	#NAME?	5e-05	0.00138986	yes
TCONS_00082606	WT_R_S	WT_R_C	1.76378	0	#NAME?	#NAME?	5e-05	0.00138986	yes
TCONS_00028579	WT_R_S	WT_R_C	2.6474	0	#NAME?	#NAME?	5e-05	0.00138986	yes
TCONS_00082602	WT_R_S	WT_R_C	0.817808	0	#NAME?	#NAME?	5e-05	0.00138986	yes
TCONS_00019847	WT_R_S	WT_R_C	1.08729	0	#NAME?	#NAME?	5e-05	0.00138986	yes
TCONS_00096807	WT_R_S	WT_R_C	0.926027	0	#NAME?	#NAME?	5e-05	0.00138986	yes
TCONS_00096801	WT_R_S	WT_R_C	1.98305	0	#NAME?	#NAME?	5e-05	0.00138986	yes
TCONS_00108686	WT_R_S	WT_R_C	0.926641	0	#NAME?	#NAME?	5e-05	0.00138986	yes
TCONS_00082639	WT_R_S	WT_R_C	1.50395	0	#NAME?	#NAME?	5e-05	0.00138986	yes
TCONS_00082638	WT_R_S	WT_R_C	1.94554	0	#NAME?	#NAME?	5e-05	0.00138986	yes
TCONS_00082636	WT_R_S	WT_R_C	0.707351	0	#NAME?	#NAME?	5e-05	0.00138986	yes
TCONS_00082634	WT_R_S	WT_R_C	1.40074	0	#NAME?	#NAME?	5e-05	0.00138986	yes
TCONS_00082633	WT_R_S	WT_R_C	1.09573	0	#NAME?	#NAME?	5e-05	0.00138986	yes
TCONS_00096817	WT_R_S	WT_R_C	0.662044	0	#NAME?	#NAME?	5e-05	0.00138986	yes
TCONS_00096813	WT_R_S	WT_R_C	2.10817	0	#NAME?	#NAME?	5e-05	0.00138986	yes
TCONS_00132542	WT_R_S	WT_R_C	0.675341	0	#NAME?	#NAME?	0.00035	0.00785221	yes
TCONS_00082629	WT_R_S	WT_R_C	2.84571	0	#NAME?	#NAME?	5e-05	0.00138986	yes
TCONS_00132543	WT_R_S	WT_R_C	2.32638	0	#NAME?	#NAME?	0.00055	0.0114956	yes
TCONS_00082869	WT_R_S	WT_R_C	4.99494	0	#NAME?	#NAME?	5e-05	0.00138986	yes
TCONS_00106275	WT_R_S	WT_R_C	3.76106	0	#NAME?	#NAME?	5e-05	0.00138986	yes
TCONS_00108694	WT_R_S	WT_R_C	11.9576	0	#NAME?	#NAME?	5e-05	0.00138986	yes
TCONS_00082622	WT_R_S	WT_R_C	2.14383	0	#NAME?	#NAME?	5e-05	0.00138986	yes
TCONS_00082621	WT_R_S	WT_R_C	0.882452	0	#NAME?	#NAME?	5e-05	0.00138986	yes
TCONS_00019609	WT_R_S	WT_R_C	3.45681	0	#NAME?	#NAME?	5e-05	0.00138986	yes
TCONS_00019825	WT_R_S	WT_R_C	3.85274	0	#NAME?	#NAME?	5e-05	0.00138986	yes
TCONS_00019824	WT_R_S	WT_R_C	0.734519	0	#NAME?	#NAME?	5e-05	0.00138986	yes
TCONS_00132329	WT_R_S	WT_R_C	0.882421	0	#NAME?	#NAME?	5e-05	0.00138986	yes
TCONS_00132325	WT_R_S	WT_R_C	1.97688	0	#NAME?	#NAME?	0.0008	0.0157104	yes
TCONS_00132569	WT_R_S	WT_R_C	1.71572	0	#NAME?	#NAME?	5e-05	0.00138986	yes
TCONS_00082653	WT_R_S	WT_R_C	0.821341	0	#NAME?	#NAME?	5e-05	0.00138986	yes
TCONS_00082893	WT_R_S	WT_R_C	3.97342	0	#NAME?	#NAME?	5e-05	0.00138986	yes
TCONS_00082891	WT_R_S	WT_R_C	3.4165	0	#NAME?	#NAME?	0.0006	0.0123672	yes
TCONS_00019834	WT_R_S	WT_R_C	0.751528	0	#NAME?	#NAME?	5e-05	0.00138986	yes
TCONS_00143212	WT_R_S	WT_R_C	0.843098	0	#NAME?	#NAME?	5e-05	0.00138986	yes
TCONS_00007610	WT_R_S	WT_R_C	2.13449	0	#NAME?	#NAME?	0.00105	0.0196605	yes
TCONS_00028529	WT_R_S	WT_R_C	1.09644	0	#NAME?	#NAME?	5e-05	0.00138986	yes
TCONS_00132564	WT_R_S	WT_R_C	1.25275	0	#NAME?	#NAME?	5e-05	0.00138986	yes
TCONS_00082889	WT_R_S	WT_R_C	4.7424	0	#NAME?	#NAME?	5e-05	0.00138986	yes
TCONS_00132562	WT_R_S	WT_R_C	0.696688	0	#NAME?	#NAME?	5e-05	0.00138986	yes
TCONS_00082643	WT_R_S	WT_R_C	2.65309	0	#NAME?	#NAME?	5e-05	0.00138986	yes
TCONS_00082880	WT_R_S	WT_R_C	6.11537	0	#NAME?	#NAME?	0.00085	0.0165295	yes
TCONS_00082680	WT_R_S	WT_R_C	0.938345	0	#NAME?	#NAME?	5e-05	0.00138986	yes
TCONS_00096848	WT_R_S	WT_R_C	1.38947	0	#NAME?	#NAME?	5e-05	0.00138986	yes
TCONS_00096843	WT_R_S	WT_R_C	1.04287	0	#NAME?	#NAME?	5e-05	0.00138986	yes
TCONS_00048529	WT_R_S	WT_R_C	28.2593	0	#NAME?	#NAME?	5e-05	0.00138986	yes
TCONS_00132502	WT_R_S	WT_R_C	8.0657	0	#NAME?	#NAME?	0.00085	0.0165295	yes
TCONS_00028526	WT_R_S	WT_R_C	1.52039	0	#NAME?	#NAME?	5e-05	0.00138986	yes
TCONS_00029615	WT_R_S	WT_R_C	0.516385	0	#NAME?	#NAME?	5e-05	0.00138986	yes
TCONS_00028527	WT_R_S	WT_R_C	0.74465	0	#NAME?	#NAME?	5e-05	0.00138986	yes
TCONS_00132510	WT_R_S	WT_R_C	0.855848	0	#NAME?	#NAME?	0.00055	0.0114956	yes
TCONS_00028524	WT_R_S	WT_R_C	1.10043	0	#NAME?	#NAME?	5e-05	0.00138986	yes
TCONS_00082678	WT_R_S	WT_R_C	1.53582	0	#NAME?	#NAME?	0.0006	0.0123672	yes
TCONS_00028520	WT_R_S	WT_R_C	1.3658	0	#NAME?	#NAME?	5e-05	0.00138986	yes
TCONS_00082673	WT_R_S	WT_R_C	1.34083	0	#NAME?	#NAME?	5e-05	0.00138986	yes
TCONS_00019816	WT_R_S	WT_R_C	1.57445	0	#NAME?	#NAME?	0.0019	0.0320088	yes
TCONS_00082670	WT_R_S	WT_R_C	0.711841	0	#NAME?	#NAME?	0.00105	0.0196605	yes
TCONS_00019813	WT_R_S	WT_R_C	3.93138	0	#NAME?	#NAME?	5e-05	0.00138986	yes
TCONS_00019810	WT_R_S	WT_R_C	16.9176	0	#NAME?	#NAME?	5e-05	0.00138986	yes
TCONS_00096856	WT_R_S	WT_R_C	3.05109	0	#NAME?	#NAME?	5e-05	0.00138986	yes
TCONS_00096850	WT_R_S	WT_R_C	1.04912	0	#NAME?	#NAME?	5e-05	0.00138986	yes
TCONS_00028514	WT_R_S	WT_R_C	0.870987	0	#NAME?	#NAME?	5e-05	0.00138986	yes
TCONS_00132500	WT_R_S	WT_R_C	2.20149	0	#NAME?	#NAME?	5e-05	0.00138986	yes
TCONS_00082669	WT_R_S	WT_R_C	2.84131	0	#NAME?	#NAME?	5e-05	0.00138986	yes
TCONS_00028512	WT_R_S	WT_R_C	1.16176	0	#NAME?	#NAME?	5e-05	0.00138986	yes
TCONS_00019808	WT_R_S	WT_R_C	2.63556	0	#NAME?	#NAME?	5e-05	0.00138986	yes
TCONS_00082660	WT_R_S	WT_R_C	1.6692	0	#NAME?	#NAME?	5e-05	0.00138986	yes
TCONS_00096828	WT_R_S	WT_R_C	0.978558	0	#NAME?	#NAME?	5e-05	0.00138986	yes
TCONS_00096823	WT_R_S	WT_R_C	0.639082	0	#NAME?	#NAME?	5e-05	0.00138986	yes
TCONS_00132524	WT_R_S	WT_R_C	8.82082	0	#NAME?	#NAME?	5e-05	0.00138986	yes
TCONS_00028506	WT_R_S	WT_R_C	1.24264	0	#NAME?	#NAME?	5e-05	0.00138986	yes
TCONS_00108666	WT_R_S	WT_R_C	2.03428	0	#NAME?	#NAME?	5e-05	0.00138986	yes
TCONS_00132532	WT_R_S	WT_R_C	0.769162	0	#NAME?	#NAME?	0.00185	0.0313091	yes
TCONS_00048558	WT_R_S	WT_R_C	1.05945	0	#NAME?	#NAME?	5e-05	0.00138986	yes
TCONS_00108668	WT_R_S	WT_R_C	1.21811	0	#NAME?	#NAME?	5e-05	0.00138986	yes
TCONS_00082695	WT_R_S	WT_R_C	1.4836	0	#NAME?	#NAME?	5e-05	0.00138986	yes
TCONS_00048550	WT_R_S	WT_R_C	2.9861	0	#NAME?	#NAME?	5e-05	0.00138986	yes
TCONS_00082693	WT_R_S	WT_R_C	1.00094	0	#NAME?	#NAME?	5e-05	0.00138986	yes
TCONS_00038778	WT_R_S	WT_R_C	1.05129	0	#NAME?	#NAME?	5e-05	0.00138986	yes
TCONS_00132514	WT_R_S	WT_R_C	0.960362	0	#NAME?	#NAME?	5e-05	0.00138986	yes
TCONS_00108672	WT_R_S	WT_R_C	0.898145	0	#NAME?	#NAME?	5e-05	0.00138986	yes
TCONS_00082688	WT_R_S	WT_R_C	0.89138	0	#NAME?	#NAME?	0.0006	0.0123672	yes
TCONS_00082683	WT_R_S	WT_R_C	0.85833	0	#NAME?	#NAME?	5e-05	0.00138986	yes

## Sheet: OS_R_S vs OS_R-C
Table S7. DElncRNAs.
test_id	sample_1	sample_2	value_1	value_2	log2(fold_change)	test_stat	p_value	q_value	significant
TCONS_00096765	OS_R_C	OS_R_S	0	13.045	inf	#NAME?	5e-05	0.00138986	yes
TCONS_00024249	OS_R_C	OS_R_S	0	1.29743	inf	#NAME?	5e-05	0.00138986	yes
TCONS_00024248	OS_R_C	OS_R_S	0	5.58735	inf	#NAME?	5e-05	0.00138986	yes
TCONS_00028601	OS_R_C	OS_R_S	0	5.12061	inf	#NAME?	5e-05	0.00138986	yes
TCONS_00048691	OS_R_C	OS_R_S	0	22.3592	inf	#NAME?	5e-05	0.00138986	yes
TCONS_00082596	OS_R_C	OS_R_S	0	10.1638	inf	#NAME?	5e-05	0.00138986	yes
TCONS_00082595	OS_R_C	OS_R_S	0	6.72809	inf	#NAME?	5e-05	0.00138986	yes
TCONS_00096777	OS_R_C	OS_R_S	0	11.697	inf	#NAME?	5e-05	0.00138986	yes
TCONS_00096773	OS_R_C	OS_R_S	0	11.0193	inf	#NAME?	5e-05	0.00138986	yes
TCONS_00082588	OS_R_C	OS_R_S	0	16.8749	inf	#NAME?	5e-05	0.00138986	yes
TCONS_00038862	OS_R_C	OS_R_S	0	3.45837	inf	#NAME?	5e-05	0.00138986	yes
TCONS_00139121	OS_R_C	OS_R_S	0	1.85851	inf	#NAME?	5e-05	0.00138986	yes
TCONS_00038860	OS_R_C	OS_R_S	0	4.30887	inf	#NAME?	5e-05	0.00138986	yes
TCONS_00151689	OS_R_C	OS_R_S	0	1.23592	inf	#NAME?	5e-05	0.00138986	yes
TCONS_00096759	OS_R_C	OS_R_S	0	9.82629	inf	#NAME?	5e-05	0.00138986	yes
TCONS_00038854	OS_R_C	OS_R_S	0	8.94797	inf	#NAME?	5e-05	0.00138986	yes
TCONS_00151696	OS_R_C	OS_R_S	0	7.16785	inf	#NAME?	5e-05	0.00138986	yes
TCONS_00096752	OS_R_C	OS_R_S	0	1.27565	inf	#NAME?	5e-05	0.00138986	yes
TCONS_00151667	OS_R_C	OS_R_S	0	10.7526	inf	#NAME?	5e-05	0.00138986	yes
TCONS_00120915	OS_R_C	OS_R_S	0	1.28877	inf	#NAME?	5e-05	0.00138986	yes
TCONS_00108803	OS_R_C	OS_R_S	0	2.28659	inf	#NAME?	5e-05	0.00138986	yes
TCONS_00120910	OS_R_C	OS_R_S	0	16.1878	inf	#NAME?	5e-05	0.00138986	yes
TCONS_00108802	OS_R_C	OS_R_S	0	1.76863	inf	#NAME?	5e-05	0.00138986	yes
TCONS_00038833	OS_R_C	OS_R_S	0	5.20047	inf	#NAME?	5e-05	0.00138986	yes
TCONS_00151675	OS_R_C	OS_R_S	0	7.98582	inf	#NAME?	5e-05	0.00138986	yes
TCONS_00151677	OS_R_C	OS_R_S	0	21.7319	inf	#NAME?	5e-05	0.00138986	yes
TCONS_00120926	OS_R_C	OS_R_S	0	8.7118	inf	#NAME?	5e-05	0.00138986	yes
TCONS_00120925	OS_R_C	OS_R_S	0	16.7381	inf	#NAME?	5e-05	0.00138986	yes
TCONS_00038826	OS_R_C	OS_R_S	0	15.2417	inf	#NAME?	5e-05	0.00138986	yes
TCONS_00065604	OS_R_C	OS_R_S	0	15.811	inf	#NAME?	5e-05	0.00138986	yes
TCONS_00151649	OS_R_C	OS_R_S	0	13.2885	inf	#NAME?	5e-05	0.00138986	yes
TCONS_00038822	OS_R_C	OS_R_S	0	5.20729	inf	#NAME?	5e-05	0.00138986	yes
TCONS_00096789	OS_R_C	OS_R_S	0	1.379	inf	#NAME?	5e-05	0.00138986	yes
TCONS_00096786	OS_R_C	OS_R_S	0	12.1813	inf	#NAME?	5e-05	0.00138986	yes
TCONS_00151646	OS_R_C	OS_R_S	0	19.7385	inf	#NAME?	5e-05	0.00138986	yes
TCONS_00096794	OS_R_C	OS_R_S	0	8.00119	inf	#NAME?	5e-05	0.00138986	yes
TCONS_00096790	OS_R_C	OS_R_S	0	25.3778	inf	#NAME?	5e-05	0.00138986	yes
TCONS_00151650	OS_R_C	OS_R_S	0	0.798852	inf	#NAME?	5e-05	0.00138986	yes
TCONS_00038812	OS_R_C	OS_R_S	0	1.88276	inf	#NAME?	5e-05	0.00138986	yes
TCONS_00038811	OS_R_C	OS_R_S	0	7.9827	inf	#NAME?	5e-05	0.00138986	yes
TCONS_00151655	OS_R_C	OS_R_S	0	2.90839	inf	#NAME?	5e-05	0.00138986	yes
TCONS_00151654	OS_R_C	OS_R_S	0	5.03515	inf	#NAME?	5e-05	0.00138986	yes
TCONS_00151656	OS_R_C	OS_R_S	0	4.90832	inf	#NAME?	5e-05	0.00138986	yes
TCONS_00038803	OS_R_C	OS_R_S	0	2.85887	inf	#NAME?	5e-05	0.00138986	yes
TCONS_00038807	OS_R_C	OS_R_S	0	7.55514	inf	#NAME?	5e-05	0.00138986	yes
TCONS_00151627	OS_R_C	OS_R_S	0	15.5425	inf	#NAME?	5e-05	0.00138986	yes
TCONS_00065622	OS_R_C	OS_R_S	0	34.5265	inf	#NAME?	5e-05	0.00138986	yes
TCONS_00065624	OS_R_C	OS_R_S	0	10.4221	inf	#NAME?	5e-05	0.00138986	yes
TCONS_00151621	OS_R_C	OS_R_S	0	2.57164	inf	#NAME?	5e-05	0.00138986	yes
TCONS_00075430	OS_R_C	OS_R_S	0	3.59534	inf	#NAME?	5e-05	0.00138986	yes
TCONS_00151625	OS_R_C	OS_R_S	0	21.085	inf	#NAME?	5e-05	0.00138986	yes
TCONS_00065619	OS_R_C	OS_R_S	0	15.0389	inf	#NAME?	5e-05	0.00138986	yes
TCONS_00151602	OS_R_C	OS_R_S	0	11.2124	inf	#NAME?	5e-05	0.00138986	yes
TCONS_00024622	OS_R_C	OS_R_S	0	4.37446	inf	#NAME?	5e-05	0.00138986	yes
TCONS_00065652	OS_R_C	OS_R_S	0	17.8442	inf	#NAME?	5e-05	0.00138986	yes
TCONS_00065653	OS_R_C	OS_R_S	0	25.9594	inf	#NAME?	5e-05	0.00138986	yes
TCONS_00065637	OS_R_C	OS_R_S	0	10.648	inf	#NAME?	5e-05	0.00138986	yes
TCONS_00065639	OS_R_C	OS_R_S	0	3.94659	inf	#NAME?	5e-05	0.00138986	yes
TCONS_00120905	OS_R_C	OS_R_S	0	3.40151	inf	#NAME?	5e-05	0.00138986	yes
TCONS_00065640	OS_R_C	OS_R_S	0	6.80521	inf	#NAME?	5e-05	0.00138986	yes
TCONS_00120903	OS_R_C	OS_R_S	0	12.7853	inf	#NAME?	5e-05	0.00138986	yes
TCONS_00065665	OS_R_C	OS_R_S	0	7.08672	inf	#NAME?	5e-05	0.00138986	yes
TCONS_00037907	OS_R_C	OS_R_S	0	1.43265	inf	#NAME?	0.00105	0.0196605	yes
TCONS_00065658	OS_R_C	OS_R_S	0	1.33109	inf	#NAME?	5e-05	0.00138986	yes
TCONS_00143196	OS_R_C	OS_R_S	0	2.70188	inf	#NAME?	5e-05	0.00138986	yes
TCONS_00065654	OS_R_C	OS_R_S	0	11.5047	inf	#NAME?	5e-05	0.00138986	yes
TCONS_00065655	OS_R_C	OS_R_S	0	8.12873	inf	#NAME?	5e-05	0.00138986	yes
TCONS_00065656	OS_R_C	OS_R_S	0	1.01845	inf	#NAME?	5e-05	0.00138986	yes
TCONS_00073280	OS_R_C	OS_R_S	0	3.87342	inf	#NAME?	5e-05	0.00138986	yes
TCONS_00143192	OS_R_C	OS_R_S	0	6.8624	inf	#NAME?	5e-05	0.00138986	yes
TCONS_00065689	OS_R_C	OS_R_S	0	14.2217	inf	#NAME?	5e-05	0.00138986	yes
TCONS_00056724	OS_R_C	OS_R_S	0	5.48945	inf	#NAME?	5e-05	0.00138986	yes
TCONS_00065694	OS_R_C	OS_R_S	0	2.977	inf	#NAME?	5e-05	0.00138986	yes
TCONS_00065691	OS_R_C	OS_R_S	0	25.928	inf	#NAME?	5e-05	0.00138986	yes
TCONS_00058917	OS_R_C	OS_R_S	0	0.554807	inf	#NAME?	5e-05	0.00138986	yes
TCONS_00065683	OS_R_C	OS_R_S	0	14.037	inf	#NAME?	5e-05	0.00138986	yes
TCONS_00065684	OS_R_C	OS_R_S	0	2.14061	inf	#NAME?	5e-05	0.00138986	yes
TCONS_00143166	OS_R_C	OS_R_S	0	24.2777	inf	#NAME?	5e-05	0.00138986	yes
TCONS_00065588	OS_R_C	OS_R_S	0	17.9896	inf	#NAME?	5e-05	0.00138986	yes
TCONS_00143167	OS_R_C	OS_R_S	0	0.639217	inf	#NAME?	5e-05	0.00138986	yes
TCONS_00082912	OS_R_C	OS_R_S	0	1.46615	inf	#NAME?	5e-05	0.00138986	yes
TCONS_00082910	OS_R_C	OS_R_S	0	8.12873	inf	#NAME?	5e-05	0.00138986	yes
TCONS_00065596	OS_R_C	OS_R_S	0	1.30957	inf	#NAME?	5e-05	0.00138986	yes
TCONS_00065597	OS_R_C	OS_R_S	0	8.27807	inf	#NAME?	5e-05	0.00138986	yes
TCONS_00065598	OS_R_C	OS_R_S	0	6.74331	inf	#NAME?	5e-05	0.00138986	yes
TCONS_00065594	OS_R_C	OS_R_S	0	6.9801	inf	#NAME?	5e-05	0.00138986	yes
TCONS_00064248	OS_R_C	OS_R_S	0	1.21582	inf	#NAME?	0.0006	0.0123672	yes
TCONS_00082908	OS_R_C	OS_R_S	0	11.8348	inf	#NAME?	5e-05	0.00138986	yes
TCONS_00082906	OS_R_C	OS_R_S	0	1.40265	inf	#NAME?	5e-05	0.00138986	yes
TCONS_00082901	OS_R_C	OS_R_S	0	20.0063	inf	#NAME?	5e-05	0.00138986	yes
TCONS_00082900	OS_R_C	OS_R_S	0	23.5185	inf	#NAME?	5e-05	0.00138986	yes
TCONS_00065584	OS_R_C	OS_R_S	0	5.20094	inf	#NAME?	5e-05	0.00138986	yes
TCONS_00065580	OS_R_C	OS_R_S	0	12.9033	inf	#NAME?	5e-05	0.00138986	yes
TCONS_00065582	OS_R_C	OS_R_S	0	4.76861	inf	#NAME?	5e-05	0.00138986	yes
TCONS_00019786	OS_R_C	OS_R_S	0	2.53538	inf	#NAME?	5e-05	0.00138986	yes
TCONS_00019784	OS_R_C	OS_R_S	0	5.03256	inf	#NAME?	5e-05	0.00138986	yes
TCONS_00019781	OS_R_C	OS_R_S	0	2.184	inf	#NAME?	5e-05	0.00138986	yes
TCONS_00019780	OS_R_C	OS_R_S	0	2.72733	inf	#NAME?	5e-05	0.00138986	yes
TCONS_00143181	OS_R_C	OS_R_S	0	24.68	inf	#NAME?	5e-05	0.00138986	yes
TCONS_00082937	OS_R_C	OS_R_S	0	3.45351	inf	#NAME?	5e-05	0.00138986	yes
TCONS_00143176	OS_R_C	OS_R_S	0	6.74958	inf	#NAME?	5e-05	0.00138986	yes
TCONS_00143179	OS_R_C	OS_R_S	0	25.8949	inf	#NAME?	5e-05	0.00138986	yes
TCONS_00143178	OS_R_C	OS_R_S	0	23.5723	inf	#NAME?	5e-05	0.00138986	yes
TCONS_00143171	OS_R_C	OS_R_S	0	0.952318	inf	#NAME?	5e-05	0.00138986	yes
TCONS_00082929	OS_R_C	OS_R_S	0	5.90155	inf	#NAME?	5e-05	0.00138986	yes
TCONS_00134225	OS_R_C	OS_R_S	0	1.25035	inf	#NAME?	5e-05	0.00138986	yes
TCONS_00019768	OS_R_C	OS_R_S	0	4.09519	inf	#NAME?	5e-05	0.00138986	yes
TCONS_00019767	OS_R_C	OS_R_S	0	6.22334	inf	#NAME?	5e-05	0.00138986	yes
TCONS_00006454	OS_R_C	OS_R_S	0	11.643	inf	#NAME?	5e-05	0.00138986	yes
TCONS_00082952	OS_R_C	OS_R_S	0	7.09375	inf	#NAME?	5e-05	0.00138986	yes
TCONS_00019779	OS_R_C	OS_R_S	0.136322	0.890404	2.70744	1.96037	0.00255	0.0406576	yes
TCONS_00019778	OS_R_C	OS_R_S	0	43.1781	inf	#NAME?	5e-05	0.00138986	yes
TCONS_00132458	OS_R_C	OS_R_S	0	25.1072	inf	#NAME?	5e-05	0.00138986	yes
TCONS_00132459	OS_R_C	OS_R_S	0	3.8517	inf	#NAME?	5e-05	0.00138986	yes
TCONS_00132464	OS_R_C	OS_R_S	0	2.54646	inf	#NAME?	5e-05	0.00138986	yes
TCONS_00082943	OS_R_C	OS_R_S	0	5.79369	inf	#NAME?	5e-05	0.00138986	yes
TCONS_00082942	OS_R_C	OS_R_S	0	5.89623	inf	#NAME?	5e-05	0.00138986	yes
TCONS_00082941	OS_R_C	OS_R_S	0	0.879571	inf	#NAME?	5e-05	0.00138986	yes
TCONS_00143144	OS_R_C	OS_R_S	0	3.25037	inf	#NAME?	5e-05	0.00138986	yes
TCONS_00019748	OS_R_C	OS_R_S	0	1.45211	inf	#NAME?	5e-05	0.00138986	yes
TCONS_00143148	OS_R_C	OS_R_S	0	36.4962	inf	#NAME?	5e-05	0.00138986	yes
TCONS_00019745	OS_R_C	OS_R_S	0	8.0259	inf	#NAME?	5e-05	0.00138986	yes
TCONS_00143145	OS_R_C	OS_R_S	0	1.66976	inf	#NAME?	5e-05	0.00138986	yes
TCONS_00132498	OS_R_C	OS_R_S	0	5.51279	inf	#NAME?	5e-05	0.00138986	yes
TCONS_00132494	OS_R_C	OS_R_S	0	14.9168	inf	#NAME?	5e-05	0.00138986	yes
TCONS_00082977	OS_R_C	OS_R_S	0	22.9468	inf	#NAME?	5e-05	0.00138986	yes
TCONS_00082976	OS_R_C	OS_R_S	0	2.20033	inf	#NAME?	5e-05	0.00138986	yes
TCONS_00082973	OS_R_C	OS_R_S	0	9.39829	inf	#NAME?	5e-05	0.00138986	yes
TCONS_00143133	OS_R_C	OS_R_S	0	3.6478	inf	#NAME?	5e-05	0.00138986	yes
TCONS_00019757	OS_R_C	OS_R_S	0	2.51791	inf	#NAME?	5e-05	0.00138986	yes
TCONS_00019755	OS_R_C	OS_R_S	0	5.22784	inf	#NAME?	5e-05	0.00138986	yes
TCONS_00019750	OS_R_C	OS_R_S	0	6.05203	inf	#NAME?	5e-05	0.00138986	yes
TCONS_00132489	OS_R_C	OS_R_S	0	4.35225	inf	#NAME?	5e-05	0.00138986	yes
TCONS_00132005	OS_R_C	OS_R_S	0	2.17526	inf	#NAME?	5e-05	0.00138986	yes
TCONS_00082969	OS_R_C	OS_R_S	0	1.88185	inf	#NAME?	5e-05	0.00138986	yes
TCONS_00132485	OS_R_C	OS_R_S	0	2.4388	inf	#NAME?	5e-05	0.00138986	yes
TCONS_00082960	OS_R_C	OS_R_S	0	15.1099	inf	#NAME?	5e-05	0.00138986	yes
TCONS_00019724	OS_R_C	OS_R_S	0	19.3105	inf	#NAME?	5e-05	0.00138986	yes
TCONS_00019720	OS_R_C	OS_R_S	0	5.41467	inf	#NAME?	5e-05	0.00138986	yes
TCONS_00132424	OS_R_C	OS_R_S	0	16.8329	inf	#NAME?	5e-05	0.00138986	yes
TCONS_00132432	OS_R_C	OS_R_S	0	15.4446	inf	#NAME?	5e-05	0.00138986	yes
TCONS_00019719	OS_R_C	OS_R_S	0	3.98658	inf	#NAME?	5e-05	0.00138986	yes
TCONS_00019737	OS_R_C	OS_R_S	0	4.52922	inf	#NAME?	5e-05	0.00138986	yes
TCONS_00048618	OS_R_C	OS_R_S	0	4.98739	inf	#NAME?	5e-05	0.00138986	yes
TCONS_00048617	OS_R_C	OS_R_S	0	19.1853	inf	#NAME?	5e-05	0.00138986	yes
TCONS_00048621	OS_R_C	OS_R_S	0	1.92749	inf	#NAME?	5e-05	0.00138986	yes
TCONS_00082983	OS_R_C	OS_R_S	0	28.6675	inf	#NAME?	5e-05	0.00138986	yes
TCONS_00019701	OS_R_C	OS_R_S	0	11.2883	inf	#NAME?	5e-05	0.00138986	yes
TCONS_00143103	OS_R_C	OS_R_S	0	8.72992	inf	#NAME?	5e-05	0.00138986	yes
TCONS_00019700	OS_R_C	OS_R_S	0	1.2556	inf	#NAME?	0.00015	0.00374983	yes
TCONS_00132449	OS_R_C	OS_R_S	0	4.80089	inf	#NAME?	5e-05	0.00138986	yes
TCONS_00132454	OS_R_C	OS_R_S	0	5.11874	inf	#NAME?	5e-05	0.00138986	yes
TCONS_00132453	OS_R_C	OS_R_S	0	2.93595	inf	#NAME?	5e-05	0.00138986	yes
TCONS_00048632	OS_R_C	OS_R_S	0	20.2671	inf	#NAME?	5e-05	0.00138986	yes
TCONS_00048634	OS_R_C	OS_R_S	0	1.55309	inf	#NAME?	5e-05	0.00138986	yes
TCONS_00082535	OS_R_C	OS_R_S	0	18.9213	inf	#NAME?	5e-05	0.00138986	yes
TCONS_00082532	OS_R_C	OS_R_S	0	21.8092	inf	#NAME?	5e-05	0.00138986	yes
TCONS_00019714	OS_R_C	OS_R_S	0	5.15311	inf	#NAME?	5e-05	0.00138986	yes
TCONS_00060743	OS_R_C	OS_R_S	0	3.57486	inf	#NAME?	0.00065	0.0132176	yes
TCONS_00060745	OS_R_C	OS_R_S	0	2.67377	inf	#NAME?	5e-05	0.00138986	yes
TCONS_00132439	OS_R_C	OS_R_S	0	2.80152	inf	#NAME?	5e-05	0.00138986	yes
TCONS_00132438	OS_R_C	OS_R_S	0	6.52693	inf	#NAME?	5e-05	0.00138986	yes
TCONS_00132437	OS_R_C	OS_R_S	0	11.2586	inf	#NAME?	5e-05	0.00138986	yes
TCONS_00048640	OS_R_C	OS_R_S	0	3.97095	inf	#NAME?	5e-05	0.00138986	yes
TCONS_00132442	OS_R_C	OS_R_S	0	14.6951	inf	#NAME?	5e-05	0.00138986	yes
TCONS_00132444	OS_R_C	OS_R_S	0	22.0723	inf	#NAME?	5e-05	0.00138986	yes
TCONS_00082527	OS_R_C	OS_R_S	0	70.6547	inf	#NAME?	5e-05	0.00138986	yes
TCONS_00082523	OS_R_C	OS_R_S	0	1.77948	inf	#NAME?	5e-05	0.00138986	yes
TCONS_00082520	OS_R_C	OS_R_S	0	3.56256	inf	#NAME?	5e-05	0.00138986	yes
TCONS_00130203	OS_R_C	OS_R_S	0	13.3518	inf	#NAME?	5e-05	0.00138986	yes
TCONS_00048651	OS_R_C	OS_R_S	0	13.267	inf	#NAME?	5e-05	0.00138986	yes
TCONS_00048654	OS_R_C	OS_R_S	0	3.12111	inf	#NAME?	5e-05	0.00138986	yes
TCONS_00130212	OS_R_C	OS_R_S	0	8.81988	inf	#NAME?	5e-05	0.00138986	yes
TCONS_00048656	OS_R_C	OS_R_S	0	9.23028	inf	#NAME?	0.0021	0.03468	yes
TCONS_00108761	OS_R_C	OS_R_S	0	6.0584	inf	#NAME?	5e-05	0.00138986	yes
TCONS_00108760	OS_R_C	OS_R_S	0	13.4866	inf	#NAME?	5e-05	0.00138986	yes
TCONS_00120878	OS_R_C	OS_R_S	0	12.1931	inf	#NAME?	5e-05	0.00138986	yes
TCONS_00108766	OS_R_C	OS_R_S	0	3.77898	inf	#NAME?	5e-05	0.00138986	yes
TCONS_00048650	OS_R_C	OS_R_S	0	7.67177	inf	#NAME?	5e-05	0.00138986	yes
TCONS_00108768	OS_R_C	OS_R_S	0	2.0087	inf	#NAME?	5e-05	0.00138986	yes
TCONS_00120892	OS_R_C	OS_R_S	0	2.72421	inf	#NAME?	0.00075	0.0148838	yes
TCONS_00096736	OS_R_C	OS_R_S	0	5.11989	inf	#NAME?	5e-05	0.00138986	yes
TCONS_00096733	OS_R_C	OS_R_S	0	4.46595	inf	#NAME?	5e-05	0.00138986	yes
TCONS_00096731	OS_R_C	OS_R_S	0	14.8269	inf	#NAME?	5e-05	0.00138986	yes
TCONS_00028628	OS_R_C	OS_R_S	0.347444	1.54405	2.15187	1.8202	0.00085	0.0165295	yes
TCONS_00048663	OS_R_C	OS_R_S	0	5.99457	inf	#NAME?	5e-05	0.00138986	yes
TCONS_00108773	OS_R_C	OS_R_S	0	3.67439	inf	#NAME?	5e-05	0.00138986	yes
TCONS_00082547	OS_R_C	OS_R_S	0	4.76861	inf	#NAME?	5e-05	0.00138986	yes
TCONS_00108771	OS_R_C	OS_R_S	0	4.60813	inf	#NAME?	5e-05	0.00138986	yes
TCONS_00082543	OS_R_C	OS_R_S	0	3.38603	inf	#NAME?	5e-05	0.00138986	yes
TCONS_00108777	OS_R_C	OS_R_S	0	12.0703	inf	#NAME?	5e-05	0.00138986	yes
TCONS_00082580	OS_R_C	OS_R_S	0	5.48822	inf	#NAME?	5e-05	0.00138986	yes
TCONS_00096708	OS_R_C	OS_R_S	0	1.13083	inf	#NAME?	5e-05	0.00138986	yes
TCONS_00096702	OS_R_C	OS_R_S	0	11.3713	inf	#NAME?	5e-05	0.00138986	yes
TCONS_00132407	OS_R_C	OS_R_S	0	8.55954	inf	#NAME?	5e-05	0.00138986	yes
TCONS_00132403	OS_R_C	OS_R_S	0	4.18461	inf	#NAME?	5e-05	0.00138986	yes
TCONS_00132405	OS_R_C	OS_R_S	0	3.61473	inf	#NAME?	5e-05	0.00138986	yes
TCONS_00132404	OS_R_C	OS_R_S	0.30671	3.63856	3.56842	2.7447	0.00025	0.00586719	yes
TCONS_00028625	OS_R_C	OS_R_S	0	3.97095	inf	#NAME?	5e-05	0.00138986	yes
TCONS_00048674	OS_R_C	OS_R_S	0	5.46122	inf	#NAME?	5e-05	0.00138986	yes
TCONS_00048675	OS_R_C	OS_R_S	0	2.91836	inf	#NAME?	5e-05	0.00138986	yes
TCONS_00108786	OS_R_C	OS_R_S	0	6.36623	inf	#NAME?	5e-05	0.00138986	yes
TCONS_00108781	OS_R_C	OS_R_S	0	2.53571	inf	#NAME?	5e-05	0.00138986	yes
TCONS_00108783	OS_R_C	OS_R_S	0	2.39262	inf	#NAME?	5e-05	0.00138986	yes
TCONS_00108782	OS_R_C	OS_R_S	0	4.09243	inf	#NAME?	5e-05	0.00138986	yes
TCONS_00082579	OS_R_C	OS_R_S	0	40.5311	inf	#NAME?	5e-05	0.00138986	yes
TCONS_00048672	OS_R_C	OS_R_S	0	1.80812	inf	#NAME?	5e-05	0.00138986	yes
TCONS_00082573	OS_R_C	OS_R_S	0	1.60787	inf	#NAME?	5e-05	0.00138986	yes
TCONS_00095864	OS_R_C	OS_R_S	0	2.94337	inf	#NAME?	5e-05	0.00138986	yes
TCONS_00028607	OS_R_C	OS_R_S	0	1.60888	inf	#NAME?	5e-05	0.00138986	yes
TCONS_00028606	OS_R_C	OS_R_S	0	8.33008	inf	#NAME?	5e-05	0.00138986	yes
TCONS_00028608	OS_R_C	OS_R_S	0	18.9989	inf	#NAME?	5e-05	0.00138986	yes
TCONS_00028614	OS_R_C	OS_R_S	0	5.95111	inf	#NAME?	5e-05	0.00138986	yes
TCONS_00048685	OS_R_C	OS_R_S	0	3.41278	inf	#NAME?	5e-05	0.00138986	yes
TCONS_00108797	OS_R_C	OS_R_S	0	8.42597	inf	#NAME?	5e-05	0.00138986	yes
TCONS_00028610	OS_R_C	OS_R_S	0	3.38475	inf	#NAME?	5e-05	0.00138986	yes
TCONS_00108794	OS_R_C	OS_R_S	0	5.30558	inf	#NAME?	5e-05	0.00138986	yes
TCONS_00108793	OS_R_C	OS_R_S	0	4.42455	inf	#NAME?	5e-05	0.00138986	yes
TCONS_00082567	OS_R_C	OS_R_S	0	22.3592	inf	#NAME?	5e-05	0.00138986	yes
TCONS_00082562	OS_R_C	OS_R_S	0	4.86058	inf	#NAME?	5e-05	0.00138986	yes
TCONS_00082561	OS_R_C	OS_R_S	0	2.35973	inf	#NAME?	5e-05	0.00138986	yes
TCONS_00096889	OS_R_C	OS_R_S	0	4.58083	inf	#NAME?	5e-05	0.00138986	yes
TCONS_00096885	OS_R_C	OS_R_S	0	1.56927	inf	#NAME?	0.00135	0.0241897	yes
TCONS_00038996	OS_R_C	OS_R_S	0	10.5234	inf	#NAME?	5e-05	0.00138986	yes
TCONS_00038999	OS_R_C	OS_R_S	0	6.44008	inf	#NAME?	5e-05	0.00138986	yes
TCONS_00096896	OS_R_C	OS_R_S	0	0.810695	inf	#NAME?	5e-05	0.00138986	yes
TCONS_00096897	OS_R_C	OS_R_S	0	2.34713	inf	#NAME?	5e-05	0.00138986	yes
TCONS_00096895	OS_R_C	OS_R_S	0	2.38868	inf	#NAME?	5e-05	0.00138986	yes
TCONS_00038973	OS_R_C	OS_R_S	0	1.9834	inf	#NAME?	5e-05	0.00138986	yes
TCONS_00096872	OS_R_C	OS_R_S	0	2.37856	inf	#NAME?	5e-05	0.00138986	yes
TCONS_00096873	OS_R_C	OS_R_S	0	5.01033	inf	#NAME?	0.00015	0.00374983	yes
TCONS_00096882	OS_R_C	OS_R_S	0	8.6598	inf	#NAME?	5e-05	0.00138986	yes
TCONS_00091190	OS_R_C	OS_R_S	0	1.77809	inf	#NAME?	0.00015	0.00374983	yes
TCONS_00038960	OS_R_C	OS_R_S	0	1.98177	inf	#NAME?	5e-05	0.00138986	yes
TCONS_00065701	OS_R_C	OS_R_S	0	9.85548	inf	#NAME?	0.00115	0.0211905	yes
TCONS_00038953	OS_R_C	OS_R_S	0	2.6935	inf	#NAME?	5e-05	0.00138986	yes
TCONS_00065720	OS_R_C	OS_R_S	0	2.21385	inf	#NAME?	5e-05	0.00138986	yes
TCONS_00033258	OS_R_C	OS_R_S	0	1.48336	inf	#NAME?	5e-05	0.00138986	yes
TCONS_00038935	OS_R_C	OS_R_S	0	12.811	inf	#NAME?	5e-05	0.00138986	yes
TCONS_00059055	OS_R_C	OS_R_S	0	9.14064	inf	#NAME?	5e-05	0.00138986	yes
TCONS_00065715	OS_R_C	OS_R_S	0	12.2494	inf	#NAME?	5e-05	0.00138986	yes
TCONS_00065716	OS_R_C	OS_R_S	0	2.60421	inf	#NAME?	5e-05	0.00138986	yes
TCONS_00065717	OS_R_C	OS_R_S	0	9.89068	inf	#NAME?	5e-05	0.00138986	yes
TCONS_00038927	OS_R_C	OS_R_S	0	4.24582	inf	#NAME?	5e-05	0.00138986	yes
TCONS_00038925	OS_R_C	OS_R_S	0	11.4672	inf	#NAME?	5e-05	0.00138986	yes
TCONS_00065749	OS_R_C	OS_R_S	0	36.5324	inf	#NAME?	5e-05	0.00138986	yes
TCONS_00038923	OS_R_C	OS_R_S	0	8.9062	inf	#NAME?	5e-05	0.00138986	yes
TCONS_00038915	OS_R_C	OS_R_S	0	4.48243	inf	#NAME?	5e-05	0.00138986	yes
TCONS_00065751	OS_R_C	OS_R_S	0	9.75447	inf	#NAME?	5e-05	0.00138986	yes
TCONS_00065752	OS_R_C	OS_R_S	0	1.91897	inf	#NAME?	5e-05	0.00138986	yes
TCONS_00049265	OS_R_C	OS_R_S	0	0.550215	inf	#NAME?	5e-05	0.00138986	yes
TCONS_00065735	OS_R_C	OS_R_S	0	6.32039	inf	#NAME?	5e-05	0.00138986	yes
TCONS_00065736	OS_R_C	OS_R_S	0	7.32009	inf	#NAME?	5e-05	0.00138986	yes
TCONS_00065737	OS_R_C	OS_R_S	0	4.47475	inf	#NAME?	5e-05	0.00138986	yes
TCONS_00038905	OS_R_C	OS_R_S	0	6.98423	inf	#NAME?	5e-05	0.00138986	yes
TCONS_00038904	OS_R_C	OS_R_S	0	11.979	inf	#NAME?	5e-05	0.00138986	yes
TCONS_00065740	OS_R_C	OS_R_S	0	7.58381	inf	#NAME?	5e-05	0.00138986	yes
TCONS_00013625	OS_R_C	OS_R_S	0	0.828354	inf	#NAME?	5e-05	0.00138986	yes
TCONS_00038907	OS_R_C	OS_R_S	0	6.20668	inf	#NAME?	5e-05	0.00138986	yes
TCONS_00151727	OS_R_C	OS_R_S	0	10.8798	inf	#NAME?	5e-05	0.00138986	yes
TCONS_00065769	OS_R_C	OS_R_S	0	4.98919	inf	#NAME?	5e-05	0.00138986	yes
TCONS_00038900	OS_R_C	OS_R_S	0	6.26336	inf	#NAME?	5e-05	0.00138986	yes
TCONS_00065773	OS_R_C	OS_R_S	0	5.07916	inf	#NAME?	5e-05	0.00138986	yes
TCONS_00065759	OS_R_C	OS_R_S	0	2.18136	inf	#NAME?	5e-05	0.00138986	yes
TCONS_00065755	OS_R_C	OS_R_S	0	3.2245	inf	#NAME?	5e-05	0.00138986	yes
TCONS_00065760	OS_R_C	OS_R_S	0	3.30148	inf	#NAME?	5e-05	0.00138986	yes
TCONS_00065761	OS_R_C	OS_R_S	0	8.73138	inf	#NAME?	5e-05	0.00138986	yes
TCONS_00151705	OS_R_C	OS_R_S	0	4.65915	inf	#NAME?	0.0005	0.0106131	yes
TCONS_00151704	OS_R_C	OS_R_S	0	16.4062	inf	#NAME?	5e-05	0.00138986	yes
TCONS_00151707	OS_R_C	OS_R_S	0	6.97106	inf	#NAME?	5e-05	0.00138986	yes
TCONS_00065795	OS_R_C	OS_R_S	0	5.9711	inf	#NAME?	5e-05	0.00138986	yes
TCONS_00065796	OS_R_C	OS_R_S	0	2.59351	inf	#NAME?	5e-05	0.00138986	yes
TCONS_00065779	OS_R_C	OS_R_S	0	7.57424	inf	#NAME?	5e-05	0.00138986	yes
TCONS_00065775	OS_R_C	OS_R_S	0	3.7354	inf	#NAME?	5e-05	0.00138986	yes
TCONS_00065776	OS_R_C	OS_R_S	0	6.15407	inf	#NAME?	5e-05	0.00138986	yes
TCONS_00151719	OS_R_C	OS_R_S	0	18.2521	inf	#NAME?	5e-05	0.00138986	yes
TCONS_00065777	OS_R_C	OS_R_S	0	1.01445	inf	#NAME?	5e-05	0.00138986	yes
TCONS_00151713	OS_R_C	OS_R_S	0	11.1327	inf	#NAME?	5e-05	0.00138986	yes
TCONS_00065782	OS_R_C	OS_R_S	0	0.985226	inf	#NAME?	5e-05	0.00138986	yes
TCONS_00065783	OS_R_C	OS_R_S	0	6.78371	inf	#NAME?	5e-05	0.00138986	yes
TCONS_00065780	OS_R_C	OS_R_S	0	14.9503	inf	#NAME?	5e-05	0.00138986	yes
TCONS_00065698	OS_R_C	OS_R_S	0	6.97945	inf	#NAME?	5e-05	0.00138986	yes
TCONS_00065699	OS_R_C	OS_R_S	0	4.72166	inf	#NAME?	5e-05	0.00138986	yes
TCONS_00067885	OS_R_C	OS_R_S	0	2.60396	inf	#NAME?	5e-05	0.00138986	yes
TCONS_00136516	OS_R_C	OS_R_S	0	1.66764	inf	#NAME?	5e-05	0.00138986	yes
TCONS_00143240	OS_R_C	OS_R_S	0	2.44519	inf	#NAME?	5e-05	0.00138986	yes
TCONS_00143238	OS_R_C	OS_R_S	0	12.4824	inf	#NAME?	5e-05	0.00138986	yes
TCONS_00017237	OS_R_C	OS_R_S	0	1.72749	inf	#NAME?	5e-05	0.00138986	yes
TCONS_00039000	OS_R_C	OS_R_S	0	22.3764	inf	#NAME?	5e-05	0.00138986	yes
TCONS_00143226	OS_R_C	OS_R_S	0	18.2631	inf	#NAME?	5e-05	0.00138986	yes
TCONS_00019868	OS_R_C	OS_R_S	0	15.6621	inf	#NAME?	5e-05	0.00138986	yes
TCONS_00048704	OS_R_C	OS_R_S	0	29.8122	inf	#NAME?	5e-05	0.00138986	yes
TCONS_00048703	OS_R_C	OS_R_S	0	10.3807	inf	#NAME?	5e-05	0.00138986	yes
TCONS_00019861	OS_R_C	OS_R_S	0	4.02866	inf	#NAME?	5e-05	0.00138986	yes
TCONS_00082619	OS_R_C	OS_R_S	0	13.8188	inf	#NAME?	5e-05	0.00138986	yes
TCONS_00082615	OS_R_C	OS_R_S	0	3.76958	inf	#NAME?	5e-05	0.00138986	yes
TCONS_00082613	OS_R_C	OS_R_S	0	7.33077	inf	#NAME?	5e-05	0.00138986	yes
TCONS_00019875	OS_R_C	OS_R_S	0	3.09751	inf	#NAME?	0.00055	0.0114956	yes
TCONS_00082604	OS_R_C	OS_R_S	0	6.25266	inf	#NAME?	5e-05	0.00138986	yes
TCONS_00019845	OS_R_C	OS_R_S	0	11.3631	inf	#NAME?	5e-05	0.00138986	yes
TCONS_00143203	OS_R_C	OS_R_S	0	5.53898	inf	#NAME?	5e-05	0.00138986	yes
TCONS_00019843	OS_R_C	OS_R_S	0	7.4283	inf	#NAME?	5e-05	0.00138986	yes
TCONS_00132549	OS_R_C	OS_R_S	0	8.31109	inf	#NAME?	5e-05	0.00138986	yes
TCONS_00096800	OS_R_C	OS_R_S	0	5.16623	inf	#NAME?	5e-05	0.00138986	yes
TCONS_00132546	OS_R_C	OS_R_S	0	6.13833	inf	#NAME?	5e-05	0.00138986	yes
TCONS_00082633	OS_R_C	OS_R_S	0	0.950766	inf	#NAME?	5e-05	0.00138986	yes
TCONS_00019859	OS_R_C	OS_R_S	0	14.4499	inf	#NAME?	5e-05	0.00138986	yes
TCONS_00122753	OS_R_C	OS_R_S	0	2.7907	inf	#NAME?	0.00245	0.0393553	yes
TCONS_00019858	OS_R_C	OS_R_S	0	8.96454	inf	#NAME?	5e-05	0.00138986	yes
TCONS_00019856	OS_R_C	OS_R_S	0	27.258	inf	#NAME?	5e-05	0.00138986	yes
TCONS_00019855	OS_R_C	OS_R_S	0	12.8475	inf	#NAME?	5e-05	0.00138986	yes
TCONS_00096814	OS_R_C	OS_R_S	0	15.2417	inf	#NAME?	5e-05	0.00138986	yes
TCONS_00132536	OS_R_C	OS_R_S	0	22.0109	inf	#NAME?	5e-05	0.00138986	yes
TCONS_00082621	OS_R_C	OS_R_S	0	1.38455	inf	#NAME?	5e-05	0.00138986	yes
TCONS_00019827	OS_R_C	OS_R_S	0	7.44544	inf	#NAME?	5e-05	0.00138986	yes
TCONS_00132567	OS_R_C	OS_R_S	0	6.81252	inf	#NAME?	5e-05	0.00138986	yes
TCONS_00132575	OS_R_C	OS_R_S	0	8.66241	inf	#NAME?	5e-05	0.00138986	yes
TCONS_00132577	OS_R_C	OS_R_S	0	2.00387	inf	#NAME?	5e-05	0.00138986	yes
TCONS_00132576	OS_R_C	OS_R_S	0	7.4551	inf	#NAME?	5e-05	0.00138986	yes
TCONS_00082659	OS_R_C	OS_R_S	0	14.1467	inf	#NAME?	5e-05	0.00138986	yes
TCONS_00132570	OS_R_C	OS_R_S	0	8.16627	inf	#NAME?	5e-05	0.00138986	yes
TCONS_00132572	OS_R_C	OS_R_S	0	1.02899	inf	#NAME?	5e-05	0.00138986	yes
TCONS_00082655	OS_R_C	OS_R_S	0	2.86209	inf	#NAME?	5e-05	0.00138986	yes
TCONS_00082653	OS_R_C	OS_R_S	0	0.536885	inf	#NAME?	5e-05	0.00138986	yes
TCONS_00132558	OS_R_C	OS_R_S	0	7.35257	inf	#NAME?	5e-05	0.00138986	yes
TCONS_00068351	OS_R_C	OS_R_S	0.0785161	0.614997	2.96952	2.77556	5e-05	0.00138986	yes
TCONS_00132561	OS_R_C	OS_R_S	0	15.1099	inf	#NAME?	5e-05	0.00138986	yes
TCONS_00019829	OS_R_C	OS_R_S	0	2.36303	inf	#NAME?	5e-05	0.00138986	yes
TCONS_00019805	OS_R_C	OS_R_S	0	17.3524	inf	#NAME?	5e-05	0.00138986	yes
TCONS_00082681	OS_R_C	OS_R_S	0	4.05392	inf	#NAME?	5e-05	0.00138986	yes
TCONS_00132509	OS_R_C	OS_R_S	0	1.22448	inf	#NAME?	5e-05	0.00138986	yes
TCONS_00096848	OS_R_C	OS_R_S	0	0.920574	inf	#NAME?	5e-05	0.00138986	yes
TCONS_00096846	OS_R_C	OS_R_S	0	3.92852	inf	#NAME?	5e-05	0.00138986	yes
TCONS_00096844	OS_R_C	OS_R_S	0	5.39189	inf	#NAME?	5e-05	0.00138986	yes
TCONS_00082672	OS_R_C	OS_R_S	0	5.49007	inf	#NAME?	5e-05	0.00138986	yes
TCONS_00082671	OS_R_C	OS_R_S	0	0.722536	inf	#NAME?	5e-05	0.00138986	yes
TCONS_00082670	OS_R_C	OS_R_S	0	2.20422	inf	#NAME?	5e-05	0.00138986	yes
TCONS_00019815	OS_R_C	OS_R_S	0	26.0333	inf	#NAME?	5e-05	0.00138986	yes
TCONS_00096859	OS_R_C	OS_R_S	0	4.21323	inf	#NAME?	5e-05	0.00138986	yes
TCONS_00096857	OS_R_C	OS_R_S	0	5.95663	inf	#NAME?	5e-05	0.00138986	yes
TCONS_00082666	OS_R_C	OS_R_S	0	12.5033	inf	#NAME?	5e-05	0.00138986	yes
TCONS_00096826	OS_R_C	OS_R_S	0	5.302	inf	#NAME?	5e-05	0.00138986	yes
TCONS_00132528	OS_R_C	OS_R_S	0	3.39802	inf	#NAME?	5e-05	0.00138986	yes
TCONS_00132525	OS_R_C	OS_R_S	0	28.0528	inf	#NAME?	5e-05	0.00138986	yes
TCONS_00132530	OS_R_C	OS_R_S	0	4.83573	inf	#NAME?	5e-05	0.00138986	yes
TCONS_00132532	OS_R_C	OS_R_S	0	4.38781	inf	#NAME?	5e-05	0.00138986	yes
TCONS_00132516	OS_R_C	OS_R_S	0	3.0215	inf	#NAME?	5e-05	0.00138986	yes
TCONS_00096830	OS_R_C	OS_R_S	0	6.25348	inf	#NAME?	5e-05	0.00138986	yes
TCONS_00132513	OS_R_C	OS_R_S	0.233891	4.00049	4.09627	2.87045	0.0007	0.014073	yes
TCONS_00108607	OS_R_C	OS_R_S	0	3.75285	inf	#NAME?	5e-05	0.00138986	yes
TCONS_00108602	OS_R_C	OS_R_S	0	0.776601	inf	#NAME?	5e-05	0.00138986	yes
TCONS_00120712	OS_R_C	OS_R_S	0	8.31799	inf	#NAME?	5e-05	0.00138986	yes
TCONS_00108609	OS_R_C	OS_R_S	0	4.50042	inf	#NAME?	5e-05	0.00138986	yes
TCONS_00120727	OS_R_C	OS_R_S	0	2.59018	inf	#NAME?	0.00035	0.00785221	yes
TCONS_00120724	OS_R_C	OS_R_S	0	4.65356	inf	#NAME?	5e-05	0.00138986	yes
TCONS_00108613	OS_R_C	OS_R_S	0	16.7381	inf	#NAME?	5e-05	0.00138986	yes
TCONS_00065802	OS_R_C	OS_R_S	0	3.50319	inf	#NAME?	5e-05	0.00138986	yes
TCONS_00120741	OS_R_C	OS_R_S	0	4.7339	inf	#NAME?	5e-05	0.00138986	yes
TCONS_00096989	OS_R_C	OS_R_S	0	17.2012	inf	#NAME?	5e-05	0.00138986	yes
TCONS_00096988	OS_R_C	OS_R_S	0	8.42719	inf	#NAME?	5e-05	0.00138986	yes
TCONS_00096987	OS_R_C	OS_R_S	0	1.22018	inf	#NAME?	5e-05	0.00138986	yes
TCONS_00096985	OS_R_C	OS_R_S	0	4.28183	inf	#NAME?	5e-05	0.00138986	yes
TCONS_00096982	OS_R_C	OS_R_S	0	4.41947	inf	#NAME?	5e-05	0.00138986	yes
TCONS_00096992	OS_R_C	OS_R_S	0	3.50414	inf	#NAME?	5e-05	0.00138986	yes
TCONS_00096990	OS_R_C	OS_R_S	0	0.881143	inf	#NAME?	5e-05	0.00138986	yes
TCONS_00120737	OS_R_C	OS_R_S	0	2.80127	inf	#NAME?	5e-05	0.00138986	yes
TCONS_00120736	OS_R_C	OS_R_S	0	6.98487	inf	#NAME?	5e-05	0.00138986	yes
TCONS_00120752	OS_R_C	OS_R_S	0	2.54707	inf	#NAME?	5e-05	0.00138986	yes
TCONS_00150129	OS_R_C	OS_R_S	0	1.22653	inf	#NAME?	5e-05	0.00138986	yes
TCONS_00109969	OS_R_C	OS_R_S	0	1.50872	inf	#NAME?	0.00065	0.0132176	yes
TCONS_00048483	OS_R_C	OS_R_S	0	8.12873	inf	#NAME?	5e-05	0.00138986	yes
TCONS_00048484	OS_R_C	OS_R_S	0	34.1899	inf	#NAME?	5e-05	0.00138986	yes
TCONS_00143845	OS_R_C	OS_R_S	0	1.98202	inf	#NAME?	0.0004	0.00879162	yes
TCONS_00065825	OS_R_C	OS_R_S	0	2.11059	inf	#NAME?	5e-05	0.00138986	yes
TCONS_00065827	OS_R_C	OS_R_S	0	3.67076	inf	#NAME?	5e-05	0.00138986	yes
TCONS_00048499	OS_R_C	OS_R_S	0	4.20537	inf	#NAME?	5e-05	0.00138986	yes
TCONS_00048490	OS_R_C	OS_R_S	0	22.1726	inf	#NAME?	5e-05	0.00138986	yes
TCONS_00105551	OS_R_C	OS_R_S	0	10.3903	inf	#NAME?	5e-05	0.00138986	yes
TCONS_00065836	OS_R_C	OS_R_S	0	16.4271	inf	#NAME?	5e-05	0.00138986	yes
TCONS_00148217	OS_R_C	OS_R_S	0	1.73533	inf	#NAME?	5e-05	0.00138986	yes
TCONS_00045806	OS_R_C	OS_R_S	0	5.51356	inf	#NAME?	0.00125	0.0227105	yes
TCONS_00065428	OS_R_C	OS_R_S	0	1.45388	inf	#NAME?	5e-05	0.00138986	yes
TCONS_00065429	OS_R_C	OS_R_S	0	17.3791	inf	#NAME?	5e-05	0.00138986	yes
TCONS_00065423	OS_R_C	OS_R_S	0	6.55921	inf	#NAME?	5e-05	0.00138986	yes
TCONS_00065432	OS_R_C	OS_R_S	0	7.4012	inf	#NAME?	5e-05	0.00138986	yes
TCONS_00065421	OS_R_C	OS_R_S	0	5.96651	inf	#NAME?	5e-05	0.00138986	yes
TCONS_00065422	OS_R_C	OS_R_S	0	3.50499	inf	#NAME?	5e-05	0.00138986	yes
TCONS_00012825	OS_R_C	OS_R_S	0	7.69446	inf	#NAME?	5e-05	0.00138986	yes
TCONS_00065452	OS_R_C	OS_R_S	0	19.787	inf	#NAME?	5e-05	0.00138986	yes
TCONS_00065453	OS_R_C	OS_R_S	0	5.39029	inf	#NAME?	5e-05	0.00138986	yes
TCONS_00065454	OS_R_C	OS_R_S	0	2.04037	inf	#NAME?	5e-05	0.00138986	yes
TCONS_00065436	OS_R_C	OS_R_S	0	6.18032	inf	#NAME?	5e-05	0.00138986	yes
TCONS_00065437	OS_R_C	OS_R_S	0	11.1119	inf	#NAME?	5e-05	0.00138986	yes
TCONS_00100270	OS_R_C	OS_R_S	0	7.87145	inf	#NAME?	5e-05	0.00138986	yes
TCONS_00019579	OS_R_C	OS_R_S	0	0.643775	inf	#NAME?	5e-05	0.00138986	yes
TCONS_00019577	OS_R_C	OS_R_S	0	6.03602	inf	#NAME?	5e-05	0.00138986	yes
TCONS_00074293	OS_R_C	OS_R_S	0	1.46973	inf	#NAME?	5e-05	0.00138986	yes
TCONS_00019576	OS_R_C	OS_R_S	0	13.4949	inf	#NAME?	5e-05	0.00138986	yes
TCONS_00019573	OS_R_C	OS_R_S	0	3.19353	inf	#NAME?	5e-05	0.00138986	yes
TCONS_00017394	OS_R_C	OS_R_S	0	2.14359	inf	#NAME?	5e-05	0.00138986	yes
TCONS_00019549	OS_R_C	OS_R_S	0	5.92099	inf	#NAME?	5e-05	0.00138986	yes
TCONS_00007561	OS_R_C	OS_R_S	0	1.42959	inf	#NAME?	5e-05	0.00138986	yes
TCONS_00019547	OS_R_C	OS_R_S	0	3.36441	inf	#NAME?	5e-05	0.00138986	yes
TCONS_00019546	OS_R_C	OS_R_S	0	18.2561	inf	#NAME?	5e-05	0.00138986	yes
TCONS_00028490	OS_R_C	OS_R_S	0	1.7729	inf	#NAME?	5e-05	0.00138986	yes
TCONS_00019558	OS_R_C	OS_R_S	0	8.52153	inf	#NAME?	5e-05	0.00138986	yes
TCONS_00019551	OS_R_C	OS_R_S	0	4.64664	inf	#NAME?	5e-05	0.00138986	yes
TCONS_00028497	OS_R_C	OS_R_S	0	6.84939	inf	#NAME?	5e-05	0.00138986	yes
TCONS_00019526	OS_R_C	OS_R_S	0	2.93012	inf	#NAME?	5e-05	0.00138986	yes
TCONS_00019523	OS_R_C	OS_R_S	0	3.64731	inf	#NAME?	5e-05	0.00138986	yes
TCONS_00082719	OS_R_C	OS_R_S	0	11.9091	inf	#NAME?	5e-05	0.00138986	yes
TCONS_00082713	OS_R_C	OS_R_S	0	2.40487	inf	#NAME?	5e-05	0.00138986	yes
TCONS_00082711	OS_R_C	OS_R_S	0	7.17556	inf	#NAME?	5e-05	0.00138986	yes
TCONS_00019538	OS_R_C	OS_R_S	0	6.39314	inf	#NAME?	5e-05	0.00138986	yes
TCONS_00019532	OS_R_C	OS_R_S	0	4.48934	inf	#NAME?	5e-05	0.00138986	yes
TCONS_00019531	OS_R_C	OS_R_S	0	0.823331	inf	#NAME?	5e-05	0.00138986	yes
TCONS_00028477	OS_R_C	OS_R_S	0	292.71	inf	#NAME?	5e-05	0.00138986	yes
TCONS_00028473	OS_R_C	OS_R_S	0	4.16361	inf	#NAME?	5e-05	0.00138986	yes
TCONS_00028475	OS_R_C	OS_R_S	0	5.49264	inf	#NAME?	5e-05	0.00138986	yes
TCONS_00028472	OS_R_C	OS_R_S	0	1.30164	inf	#NAME?	5e-05	0.00138986	yes
TCONS_00019508	OS_R_C	OS_R_S	0	7.51961	inf	#NAME?	5e-05	0.00138986	yes
TCONS_00019987	OS_R_C	OS_R_S	0	4.40751	inf	#NAME?	5e-05	0.00138986	yes
TCONS_00123772	OS_R_C	OS_R_S	0	29.9421	inf	#NAME?	5e-05	0.00138986	yes
TCONS_00082738	OS_R_C	OS_R_S	0	6.61485	inf	#NAME?	5e-05	0.00138986	yes
TCONS_00028467	OS_R_C	OS_R_S	0	7.10975	inf	#NAME?	5e-05	0.00138986	yes
TCONS_00028463	OS_R_C	OS_R_S	0	5.58169	inf	#NAME?	5e-05	0.00138986	yes
TCONS_00090335	OS_R_C	OS_R_S	0	1.67718	inf	#NAME?	5e-05	0.00138986	yes
TCONS_00019514	OS_R_C	OS_R_S	0	2.93345	inf	#NAME?	5e-05	0.00138986	yes
TCONS_00019996	OS_R_C	OS_R_S	0	2.70841	inf	#NAME?	5e-05	0.00138986	yes
TCONS_00019995	OS_R_C	OS_R_S	0	4.05587	inf	#NAME?	5e-05	0.00138986	yes
TCONS_00019991	OS_R_C	OS_R_S	0	5.09817	inf	#NAME?	5e-05	0.00138986	yes
TCONS_00019990	OS_R_C	OS_R_S	0	20.7808	inf	#NAME?	5e-05	0.00138986	yes
TCONS_00082729	OS_R_C	OS_R_S	0	5.20538	inf	#NAME?	5e-05	0.00138986	yes
TCONS_00028455	OS_R_C	OS_R_S	0	8.49724	inf	#NAME?	5e-05	0.00138986	yes
TCONS_00082722	OS_R_C	OS_R_S	0	9.1839	inf	#NAME?	5e-05	0.00138986	yes
TCONS_00082720	OS_R_C	OS_R_S	0	3.24138	inf	#NAME?	5e-05	0.00138986	yes
TCONS_00028453	OS_R_C	OS_R_S	0	1.3218	inf	#NAME?	5e-05	0.00138986	yes
TCONS_00120684	OS_R_C	OS_R_S	0	1.15283	inf	#NAME?	5e-05	0.00138986	yes
TCONS_00019960	OS_R_C	OS_R_S	0	6.59101	inf	#NAME?	0.00045	0.00970985	yes
TCONS_00028449	OS_R_C	OS_R_S	0	2.53727	inf	#NAME?	5e-05	0.00138986	yes
TCONS_00028448	OS_R_C	OS_R_S	0	2.05599	inf	#NAME?	5e-05	0.00138986	yes
TCONS_00108560	OS_R_C	OS_R_S	0	5.22271	inf	#NAME?	5e-05	0.00138986	yes
TCONS_00082756	OS_R_C	OS_R_S	0	14.3986	inf	#NAME?	5e-05	0.00138986	yes
TCONS_00120694	OS_R_C	OS_R_S	0	18.3348	inf	#NAME?	5e-05	0.00138986	yes
TCONS_00019978	OS_R_C	OS_R_S	0	8.48393	inf	#NAME?	5e-05	0.00138986	yes
TCONS_00096938	OS_R_C	OS_R_S	0	10.2267	inf	#NAME?	5e-05	0.00138986	yes
TCONS_00096937	OS_R_C	OS_R_S	0	8.67535	inf	#NAME?	5e-05	0.00138986	yes
TCONS_00120690	OS_R_C	OS_R_S	0	21.4321	inf	#NAME?	5e-05	0.00138986	yes
TCONS_00096935	OS_R_C	OS_R_S	0	7.17871	inf	#NAME?	5e-05	0.00138986	yes
TCONS_00108576	OS_R_C	OS_R_S	0	6.40508	inf	#NAME?	5e-05	0.00138986	yes
TCONS_00028439	OS_R_C	OS_R_S	0	11.7321	inf	#NAME?	5e-05	0.00138986	yes
TCONS_00108577	OS_R_C	OS_R_S	0	2.35512	inf	#NAME?	5e-05	0.00138986	yes
TCONS_00108571	OS_R_C	OS_R_S	0	1.10766	inf	#NAME?	5e-05	0.00138986	yes
TCONS_00108573	OS_R_C	OS_R_S	0	1.71004	inf	#NAME?	5e-05	0.00138986	yes
TCONS_00082742	OS_R_C	OS_R_S	0	50.3995	inf	#NAME?	5e-05	0.00138986	yes
TCONS_00028431	OS_R_C	OS_R_S	0	2.52777	inf	#NAME?	5e-05	0.00138986	yes
TCONS_00096909	OS_R_C	OS_R_S	0	9.67034	inf	#NAME?	5e-05	0.00138986	yes
TCONS_00120223	OS_R_C	OS_R_S	0	14.0142	inf	#NAME?	5e-05	0.00138986	yes
TCONS_00019947	OS_R_C	OS_R_S	0	4.95286	inf	#NAME?	5e-05	0.00138986	yes
TCONS_00096907	OS_R_C	OS_R_S	0	6.29713	inf	#NAME?	5e-05	0.00138986	yes
TCONS_00096906	OS_R_C	OS_R_S	0	15.868	inf	#NAME?	5e-05	0.00138986	yes
TCONS_00019940	OS_R_C	OS_R_S	0	25.8949	inf	#NAME?	5e-05	0.00138986	yes
TCONS_00132205	OS_R_C	OS_R_S	0	0.745133	inf	#NAME?	5e-05	0.00138986	yes
TCONS_00082779	OS_R_C	OS_R_S	0	1.80027	inf	#NAME?	5e-05	0.00138986	yes
TCONS_00082778	OS_R_C	OS_R_S	0	11.0752	inf	#NAME?	5e-05	0.00138986	yes
TCONS_00082776	OS_R_C	OS_R_S	0	11.8987	inf	#NAME?	5e-05	0.00138986	yes
TCONS_00082773	OS_R_C	OS_R_S	0	2.9299	inf	#NAME?	5e-05	0.00138986	yes
TCONS_00120698	OS_R_C	OS_R_S	0	28.0445	inf	#NAME?	5e-05	0.00138986	yes
TCONS_00082770	OS_R_C	OS_R_S	0	1.21375	inf	#NAME?	5e-05	0.00138986	yes
TCONS_00120699	OS_R_C	OS_R_S	0	0.689524	inf	#NAME?	5e-05	0.00138986	yes
TCONS_00019959	OS_R_C	OS_R_S	0	5.46115	inf	#NAME?	5e-05	0.00138986	yes
TCONS_00019958	OS_R_C	OS_R_S	0	10.4747	inf	#NAME?	5e-05	0.00138986	yes
TCONS_00096917	OS_R_C	OS_R_S	0	3.61097	inf	#NAME?	5e-05	0.00138986	yes
TCONS_00019953	OS_R_C	OS_R_S	0	3.05633	inf	#NAME?	5e-05	0.00138986	yes
TCONS_00096914	OS_R_C	OS_R_S	0	5.49007	inf	#NAME?	5e-05	0.00138986	yes
TCONS_00096913	OS_R_C	OS_R_S	0	18.881	inf	#NAME?	5e-05	0.00138986	yes
TCONS_00108590	OS_R_C	OS_R_S	0	17.2245	inf	#NAME?	5e-05	0.00138986	yes
TCONS_00019950	OS_R_C	OS_R_S	0	1.23937	inf	#NAME?	5e-05	0.00138986	yes
TCONS_00096911	OS_R_C	OS_R_S	0	1.95932	inf	#NAME?	5e-05	0.00138986	yes
TCONS_00108593	OS_R_C	OS_R_S	0	9.77214	inf	#NAME?	5e-05	0.00138986	yes
TCONS_00082765	OS_R_C	OS_R_S	0	22.8589	inf	#NAME?	5e-05	0.00138986	yes
TCONS_00082763	OS_R_C	OS_R_S	0	15.1329	inf	#NAME?	5e-05	0.00138986	yes
TCONS_00019926	OS_R_C	OS_R_S	0	8.24481	inf	#NAME?	5e-05	0.00138986	yes
TCONS_00019923	OS_R_C	OS_R_S	0	3.10493	inf	#NAME?	5e-05	0.00138986	yes
TCONS_00019921	OS_R_C	OS_R_S	0	0.971969	inf	#NAME?	0.0019	0.0320088	yes
TCONS_00096969	OS_R_C	OS_R_S	0	4.44415	inf	#NAME?	5e-05	0.00138986	yes
TCONS_00096961	OS_R_C	OS_R_S	0	1.62814	inf	#NAME?	5e-05	0.00138986	yes
TCONS_00019931	OS_R_C	OS_R_S	0	20.6964	inf	#NAME?	5e-05	0.00138986	yes
TCONS_00019930	OS_R_C	OS_R_S	0	1.51878	inf	#NAME?	5e-05	0.00138986	yes
TCONS_00096978	OS_R_C	OS_R_S	0	7.61948	inf	#NAME?	5e-05	0.00138986	yes
TCONS_00096977	OS_R_C	OS_R_S	0	13.482	inf	#NAME?	5e-05	0.00138986	yes
TCONS_00096975	OS_R_C	OS_R_S	0	7.16785	inf	#NAME?	5e-05	0.00138986	yes
TCONS_00096974	OS_R_C	OS_R_S	0	17.0798	inf	#NAME?	5e-05	0.00138986	yes
TCONS_00096971	OS_R_C	OS_R_S	0	6.02655	inf	#NAME?	5e-05	0.00138986	yes
TCONS_00082785	OS_R_C	OS_R_S	0	2.92657	inf	#NAME?	5e-05	0.00138986	yes
TCONS_00082781	OS_R_C	OS_R_S	0	12.811	inf	#NAME?	5e-05	0.00138986	yes
TCONS_00120664	OS_R_C	OS_R_S	0	12.6526	inf	#NAME?	5e-05	0.00138986	yes
TCONS_00019900	OS_R_C	OS_R_S	0	12.7853	inf	#NAME?	5e-05	0.00138986	yes
TCONS_00096948	OS_R_C	OS_R_S	0	1.21173	inf	#NAME?	5e-05	0.00138986	yes
TCONS_00096944	OS_R_C	OS_R_S	0	3.7372	inf	#NAME?	5e-05	0.00138986	yes
TCONS_00108542	OS_R_C	OS_R_S	0	8.55014	inf	#NAME?	5e-05	0.00138986	yes
TCONS_00108545	OS_R_C	OS_R_S	0	5.60328	inf	#NAME?	5e-05	0.00138986	yes
TCONS_00108546	OS_R_C	OS_R_S	0	15.5861	inf	#NAME?	5e-05	0.00138986	yes
TCONS_00096957	OS_R_C	OS_R_S	0	5.36505	inf	#NAME?	5e-05	0.00138986	yes
TCONS_00108552	OS_R_C	OS_R_S	0	3.04444	inf	#NAME?	5e-05	0.00138986	yes
TCONS_00019908	OS_R_C	OS_R_S	0	7.37379	inf	#NAME?	5e-05	0.00138986	yes
TCONS_00120667	OS_R_C	OS_R_S	0	11.6444	inf	#NAME?	5e-05	0.00138986	yes
TCONS_00120665	OS_R_C	OS_R_S	0	22.0646	inf	#NAME?	5e-05	0.00138986	yes
TCONS_00108559	OS_R_C	OS_R_S	0	3.53052	inf	#NAME?	5e-05	0.00138986	yes
TCONS_00120666	OS_R_C	OS_R_S	0	8.90035	inf	#NAME?	5e-05	0.00138986	yes
TCONS_00120840	OS_R_C	OS_R_S	0	6.67207	inf	#NAME?	5e-05	0.00138986	yes
TCONS_00038759	OS_R_C	OS_R_S	0	4.15527	inf	#NAME?	5e-05	0.00138986	yes
TCONS_00120830	OS_R_C	OS_R_S	0	4.08122	inf	#NAME?	5e-05	0.00138986	yes
TCONS_00038758	OS_R_C	OS_R_S	0	8.09654	inf	#NAME?	5e-05	0.00138986	yes
TCONS_00038755	OS_R_C	OS_R_S	0	9.49032	inf	#NAME?	5e-05	0.00138986	yes
TCONS_00151598	OS_R_C	OS_R_S	0	0.87849	inf	#NAME?	5e-05	0.00138986	yes
TCONS_00120847	OS_R_C	OS_R_S	0	5.00744	inf	#NAME?	5e-05	0.00138986	yes
TCONS_00038749	OS_R_C	OS_R_S	0	8.9062	inf	#NAME?	5e-05	0.00138986	yes
TCONS_00120862	OS_R_C	OS_R_S	0	3.13137	inf	#NAME?	5e-05	0.00138986	yes
TCONS_00151565	OS_R_C	OS_R_S	0	7.83406	inf	#NAME?	5e-05	0.00138986	yes
TCONS_00151569	OS_R_C	OS_R_S	0	4.5845	inf	#NAME?	5e-05	0.00138986	yes
TCONS_00048597	OS_R_C	OS_R_S	0	3.81575	inf	#NAME?	5e-05	0.00138986	yes
TCONS_00048596	OS_R_C	OS_R_S	0	7.22945	inf	#NAME?	5e-05	0.00138986	yes
TCONS_00108747	OS_R_C	OS_R_S	0	3.38603	inf	#NAME?	5e-05	0.00138986	yes
TCONS_00048594	OS_R_C	OS_R_S	0	23.3005	inf	#NAME?	5e-05	0.00138986	yes
TCONS_00120870	OS_R_C	OS_R_S	0	16.2195	inf	#NAME?	5e-05	0.00138986	yes
TCONS_00120871	OS_R_C	OS_R_S	0	12.0976	inf	#NAME?	5e-05	0.00138986	yes
TCONS_00108752	OS_R_C	OS_R_S	0	4.23126	inf	#NAME?	5e-05	0.00138986	yes
TCONS_00108753	OS_R_C	OS_R_S	0	22.5009	inf	#NAME?	5e-05	0.00138986	yes
TCONS_00108750	OS_R_C	OS_R_S	0	4.97385	inf	#NAME?	5e-05	0.00138986	yes
TCONS_00108756	OS_R_C	OS_R_S	0	7.22226	inf	#NAME?	5e-05	0.00138986	yes
TCONS_00108755	OS_R_C	OS_R_S	0	9.53114	inf	#NAME?	5e-05	0.00138986	yes
TCONS_00120866	OS_R_C	OS_R_S	0	2.93016	inf	#NAME?	5e-05	0.00138986	yes
TCONS_00108758	OS_R_C	OS_R_S	0	0.782044	inf	#NAME?	5e-05	0.00138986	yes
TCONS_00120864	OS_R_C	OS_R_S	0	47.1188	inf	#NAME?	5e-05	0.00138986	yes
TCONS_00096689	OS_R_C	OS_R_S	0	5.33846	inf	#NAME?	5e-05	0.00138986	yes
TCONS_00096692	OS_R_C	OS_R_S	0	30.8697	inf	#NAME?	5e-05	0.00138986	yes
TCONS_00140408	OS_R_C	OS_R_S	0	0.954882	inf	#NAME?	5e-05	0.00138986	yes
TCONS_00120808	OS_R_C	OS_R_S	0	0.963748	inf	#NAME?	5e-05	0.00138986	yes
TCONS_00151562	OS_R_C	OS_R_S	0	2.06718	inf	#NAME?	5e-05	0.00138986	yes
TCONS_00096673	OS_R_C	OS_R_S	0	1.71886	inf	#NAME?	0.00045	0.00970985	yes
TCONS_00108700	OS_R_C	OS_R_S	0	15.6331	inf	#NAME?	5e-05	0.00138986	yes
TCONS_00108702	OS_R_C	OS_R_S	0	1.12694	inf	#NAME?	5e-05	0.00138986	yes
TCONS_00096679	OS_R_C	OS_R_S	0	10.8802	inf	#NAME?	5e-05	0.00138986	yes
TCONS_00096677	OS_R_C	OS_R_S	0	3.37286	inf	#NAME?	0.00075	0.0148838	yes
TCONS_00096674	OS_R_C	OS_R_S	0	3.73417	inf	#NAME?	5e-05	0.00138986	yes
TCONS_00151537	OS_R_C	OS_R_S	0	12.5065	inf	#NAME?	5e-05	0.00138986	yes
TCONS_00096684	OS_R_C	OS_R_S	0	3.43955	inf	#NAME?	5e-05	0.00138986	yes
TCONS_00120829	OS_R_C	OS_R_S	0	6.01416	inf	#NAME?	5e-05	0.00138986	yes
TCONS_00151541	OS_R_C	OS_R_S	0	0.765924	inf	#NAME?	5e-05	0.00138986	yes
TCONS_00148336	OS_R_C	OS_R_S	0	8.7728	inf	#NAME?	5e-05	0.00138986	yes
TCONS_00151513	OS_R_C	OS_R_S	0	3.99188	inf	#NAME?	5e-05	0.00138986	yes
TCONS_00151516	OS_R_C	OS_R_S	0	9.17664	inf	#NAME?	5e-05	0.00138986	yes
TCONS_00151515	OS_R_C	OS_R_S	0	4.58863	inf	#NAME?	5e-05	0.00138986	yes
TCONS_00065523	OS_R_C	OS_R_S	0	3.98059	inf	#NAME?	5e-05	0.00138986	yes
TCONS_00065518	OS_R_C	OS_R_S	0	10.7329	inf	#NAME?	5e-05	0.00138986	yes
TCONS_00143083	OS_R_C	OS_R_S	0	8.97219	inf	#NAME?	5e-05	0.00138986	yes
TCONS_00065552	OS_R_C	OS_R_S	0.455867	2.86845	2.65359	1.95265	0.0014	0.0249272	yes
TCONS_00065536	OS_R_C	OS_R_S	0	3.27449	inf	#NAME?	5e-05	0.00138986	yes
TCONS_00143074	OS_R_C	OS_R_S	0	27.015	inf	#NAME?	5e-05	0.00138986	yes
TCONS_00065568	OS_R_C	OS_R_S	0	2.90839	inf	#NAME?	5e-05	0.00138986	yes
TCONS_00019582	OS_R_C	OS_R_S	0	1.31488	inf	#NAME?	5e-05	0.00138986	yes
TCONS_00019581	OS_R_C	OS_R_S	0	9.20028	inf	#NAME?	5e-05	0.00138986	yes
TCONS_00143091	OS_R_C	OS_R_S	0	15.1992	inf	#NAME?	5e-05	0.00138986	yes
TCONS_00019594	OS_R_C	OS_R_S	0	1.15819	inf	#NAME?	5e-05	0.00138986	yes
TCONS_00143095	OS_R_C	OS_R_S	0	1.38305	inf	#NAME?	5e-05	0.00138986	yes
TCONS_00019591	OS_R_C	OS_R_S	0	0.605429	inf	#NAME?	5e-05	0.00138986	yes
TCONS_00075358	OS_R_C	OS_R_S	0	0.545633	inf	#NAME?	5e-05	0.00138986	yes
TCONS_00019590	OS_R_C	OS_R_S	0	3.41326	inf	#NAME?	5e-05	0.00138986	yes
TCONS_00065562	OS_R_C	OS_R_S	0	9.39652	inf	#NAME?	5e-05	0.00138986	yes
TCONS_00065560	OS_R_C	OS_R_S	0	23.5185	inf	#NAME?	5e-05	0.00138986	yes
TCONS_00019689	OS_R_C	OS_R_S	0	19.1685	inf	#NAME?	5e-05	0.00138986	yes
TCONS_00019682	OS_R_C	OS_R_S	0	8.16926	inf	#NAME?	5e-05	0.00138986	yes
TCONS_00132399	OS_R_C	OS_R_S	0	17.7598	inf	#NAME?	5e-05	0.00138986	yes
TCONS_00143034	OS_R_C	OS_R_S	0	38.6209	inf	#NAME?	5e-05	0.00138986	yes
TCONS_00143037	OS_R_C	OS_R_S	0	10.0955	inf	#NAME?	0.00055	0.0114956	yes
TCONS_00065458	OS_R_C	OS_R_S	0	2.82509	inf	#NAME?	5e-05	0.00138986	yes
TCONS_00065459	OS_R_C	OS_R_S	0	9.89736	inf	#NAME?	5e-05	0.00138986	yes
TCONS_00143035	OS_R_C	OS_R_S	0	4.94372	inf	#NAME?	5e-05	0.00138986	yes
TCONS_00019690	OS_R_C	OS_R_S	0	26.0687	inf	#NAME?	5e-05	0.00138986	yes
TCONS_00068973	OS_R_C	OS_R_S	0	0.540308	inf	#NAME?	5e-05	0.00138986	yes
TCONS_00065465	OS_R_C	OS_R_S	0	3.46711	inf	#NAME?	5e-05	0.00138986	yes
TCONS_00065466	OS_R_C	OS_R_S	0	7.61948	inf	#NAME?	5e-05	0.00138986	yes
TCONS_00143028	OS_R_C	OS_R_S	0	4.07511	inf	#NAME?	5e-05	0.00138986	yes
TCONS_00019668	OS_R_C	OS_R_S	0	10.2258	inf	#NAME?	5e-05	0.00138986	yes
TCONS_00138957	OS_R_C	OS_R_S	0.255826	2.23117	3.12457	2.60793	0.0016	0.0278196	yes
TCONS_00082816	OS_R_C	OS_R_S	0	0.885578	inf	#NAME?	5e-05	0.00138986	yes
TCONS_00082815	OS_R_C	OS_R_S	0	5.31899	inf	#NAME?	5e-05	0.00138986	yes
TCONS_00053017	OS_R_C	OS_R_S	0	3.91071	inf	#NAME?	5e-05	0.00138986	yes
TCONS_00065497	OS_R_C	OS_R_S	0	20.7841	inf	#NAME?	5e-05	0.00138986	yes
TCONS_00100340	OS_R_C	OS_R_S	0	8.32252	inf	#NAME?	5e-05	0.00138986	yes
TCONS_00065492	OS_R_C	OS_R_S	0	6.33974	inf	#NAME?	5e-05	0.00138986	yes
TCONS_00143055	OS_R_C	OS_R_S	0	7.52174	inf	#NAME?	5e-05	0.00138986	yes
TCONS_00143059	OS_R_C	OS_R_S	0	10.1267	inf	#NAME?	5e-05	0.00138986	yes
TCONS_00019678	OS_R_C	OS_R_S	0	15.654	inf	#NAME?	5e-05	0.00138986	yes
TCONS_00019672	OS_R_C	OS_R_S	0	11.9139	inf	#NAME?	5e-05	0.00138986	yes
TCONS_00143052	OS_R_C	OS_R_S	0	7.24043	inf	#NAME?	5e-05	0.00138986	yes
TCONS_00065480	OS_R_C	OS_R_S	0	12.2495	inf	#NAME?	5e-05	0.00138986	yes
TCONS_00065485	OS_R_C	OS_R_S	0	5.28767	inf	#NAME?	0.00035	0.00785221	yes
TCONS_00065487	OS_R_C	OS_R_S	0	7.82878	inf	#NAME?	0.00115	0.0211905	yes
TCONS_00019646	OS_R_C	OS_R_S	0	4.80781	inf	#NAME?	5e-05	0.00138986	yes
TCONS_00019640	OS_R_C	OS_R_S	0	21.5249	inf	#NAME?	5e-05	0.00138986	yes
TCONS_00132349	OS_R_C	OS_R_S	0	16.9187	inf	#NAME?	5e-05	0.00138986	yes
TCONS_00019651	OS_R_C	OS_R_S	0	0.98726	inf	#NAME?	5e-05	0.00138986	yes
TCONS_00082822	OS_R_C	OS_R_S	0.483698	4.06187	3.06996	2.28091	0.00325	0.0495516	yes
TCONS_00028594	OS_R_C	OS_R_S	0	6.99964	inf	#NAME?	5e-05	0.00138986	yes
TCONS_00028591	OS_R_C	OS_R_S	0	5.95663	inf	#NAME?	5e-05	0.00138986	yes
TCONS_00028592	OS_R_C	OS_R_S	0	4.23126	inf	#NAME?	5e-05	0.00138986	yes
TCONS_00082853	OS_R_C	OS_R_S	0	6.93807	inf	#NAME?	5e-05	0.00138986	yes
TCONS_00132371	OS_R_C	OS_R_S	0	1.6005	inf	#NAME?	5e-05	0.00138986	yes
TCONS_00121246	OS_R_C	OS_R_S	0	8.98724	inf	#NAME?	5e-05	0.00138986	yes
TCONS_00143012	OS_R_C	OS_R_S	0	2.7855	inf	#NAME?	5e-05	0.00138986	yes
TCONS_00143016	OS_R_C	OS_R_S	0	7.98582	inf	#NAME?	5e-05	0.00138986	yes
TCONS_00019633	OS_R_C	OS_R_S	0	2.33577	inf	#NAME?	5e-05	0.00138986	yes
TCONS_00082844	OS_R_C	OS_R_S	0	10.7141	inf	#NAME?	5e-05	0.00138986	yes
TCONS_00082842	OS_R_C	OS_R_S	0	2.67566	inf	#NAME?	5e-05	0.00138986	yes
TCONS_00082840	OS_R_C	OS_R_S	0	23.3865	inf	#NAME?	5e-05	0.00138986	yes
TCONS_00132309	OS_R_C	OS_R_S	0	5.58708	inf	#NAME?	5e-05	0.00138986	yes
TCONS_00132306	OS_R_C	OS_R_S	0	7.22497	inf	#NAME?	5e-05	0.00138986	yes
TCONS_00132311	OS_R_C	OS_R_S	0	11.3199	inf	#NAME?	5e-05	0.00138986	yes
TCONS_00028569	OS_R_C	OS_R_S	0	8.69639	inf	#NAME?	5e-05	0.00138986	yes
TCONS_00132310	OS_R_C	OS_R_S	0	10.1511	inf	#NAME?	5e-05	0.00138986	yes
TCONS_00019612	OS_R_C	OS_R_S	0	34.0435	inf	#NAME?	5e-05	0.00138986	yes
TCONS_00108697	OS_R_C	OS_R_S	0	22.0281	inf	#NAME?	5e-05	0.00138986	yes
TCONS_00048502	OS_R_C	OS_R_S	0	15.6331	inf	#NAME?	5e-05	0.00138986	yes
TCONS_00048501	OS_R_C	OS_R_S	0	0.65985	inf	#NAME?	5e-05	0.00138986	yes
TCONS_00048503	OS_R_C	OS_R_S	0	4.62491	inf	#NAME?	5e-05	0.00138986	yes
TCONS_00108694	OS_R_C	OS_R_S	0	5.26828	inf	#NAME?	0.0021	0.03468	yes
TCONS_00082864	OS_R_C	OS_R_S	0	4.51506	inf	#NAME?	5e-05	0.00138986	yes
TCONS_00082861	OS_R_C	OS_R_S	0	0.740025	inf	#NAME?	5e-05	0.00138986	yes
TCONS_00048508	OS_R_C	OS_R_S	0	7.6161	inf	#NAME?	5e-05	0.00138986	yes
TCONS_00132326	OS_R_C	OS_R_S	0	11.7745	inf	#NAME?	5e-05	0.00138986	yes
TCONS_00132332	OS_R_C	OS_R_S	0	2.94285	inf	#NAME?	5e-05	0.00138986	yes
TCONS_00028542	OS_R_C	OS_R_S	0	8.16626	inf	#NAME?	5e-05	0.00138986	yes
TCONS_00082895	OS_R_C	OS_R_S	0	8.51247	inf	#NAME?	5e-05	0.00138986	yes
TCONS_00082890	OS_R_C	OS_R_S	0	5.84844	inf	#NAME?	5e-05	0.00138986	yes
TCONS_00132319	OS_R_C	OS_R_S	0	2.75801	inf	#NAME?	5e-05	0.00138986	yes
TCONS_00132318	OS_R_C	OS_R_S	0	2.48324	inf	#NAME?	5e-05	0.00138986	yes
TCONS_00048522	OS_R_C	OS_R_S	0	3.95736	inf	#NAME?	5e-05	0.00138986	yes
TCONS_00048524	OS_R_C	OS_R_S	0	10.6548	inf	#NAME?	5e-05	0.00138986	yes
TCONS_00048523	OS_R_C	OS_R_S	0	3.53562	inf	#NAME?	5e-05	0.00138986	yes
TCONS_00082889	OS_R_C	OS_R_S	0	4.83919	inf	#NAME?	5e-05	0.00138986	yes
TCONS_00048525	OS_R_C	OS_R_S	0	11.9139	inf	#NAME?	5e-05	0.00138986	yes
TCONS_00028531	OS_R_C	OS_R_S	0	10.5331	inf	#NAME?	5e-05	0.00138986	yes
TCONS_00082882	OS_R_C	OS_R_S	0	2.21599	inf	#NAME?	5e-05	0.00138986	yes
TCONS_00082880	OS_R_C	OS_R_S	0	12.8579	inf	#NAME?	5e-05	0.00138986	yes
TCONS_00048529	OS_R_C	OS_R_S	0	135.796	inf	#NAME?	5e-05	0.00138986	yes
TCONS_00028525	OS_R_C	OS_R_S	0	7.54673	inf	#NAME?	5e-05	0.00138986	yes
TCONS_00108641	OS_R_C	OS_R_S	0	3.92212	inf	#NAME?	5e-05	0.00138986	yes
TCONS_00048533	OS_R_C	OS_R_S	0	1.19983	inf	#NAME?	5e-05	0.00138986	yes
TCONS_00108643	OS_R_C	OS_R_S	0	1.59576	inf	#NAME?	5e-05	0.00138986	yes
TCONS_00028522	OS_R_C	OS_R_S	0	7.70683	inf	#NAME?	5e-05	0.00138986	yes
TCONS_00048537	OS_R_C	OS_R_S	0	1.58935	inf	#NAME?	5e-05	0.00138986	yes
TCONS_00028520	OS_R_C	OS_R_S	0	1.24073	inf	#NAME?	5e-05	0.00138986	yes
TCONS_00108645	OS_R_C	OS_R_S	0	13.2276	inf	#NAME?	5e-05	0.00138986	yes
TCONS_00120756	OS_R_C	OS_R_S	0	20.8155	inf	#NAME?	5e-05	0.00138986	yes
TCONS_00038797	OS_R_C	OS_R_S	0	8.07424	inf	#NAME?	5e-05	0.00138986	yes
TCONS_00120770	OS_R_C	OS_R_S	0	3.37269	inf	#NAME?	5e-05	0.00138986	yes
TCONS_00028507	OS_R_C	OS_R_S	0	14.009	inf	#NAME?	5e-05	0.00138986	yes
TCONS_00028509	OS_R_C	OS_R_S	0	58.6842	inf	#NAME?	5e-05	0.00138986	yes
TCONS_00028513	OS_R_C	OS_R_S	0	9.60179	inf	#NAME?	5e-05	0.00138986	yes
TCONS_00108656	OS_R_C	OS_R_S	0	8.18338	inf	#NAME?	5e-05	0.00138986	yes
TCONS_00108659	OS_R_C	OS_R_S	0	0.696176	inf	#NAME?	5e-05	0.00138986	yes
TCONS_00120765	OS_R_C	OS_R_S	0	11.8304	inf	#NAME?	5e-05	0.00138986	yes
TCONS_00038784	OS_R_C	OS_R_S	0	5.25695	inf	#NAME?	5e-05	0.00138986	yes
TCONS_00120780	OS_R_C	OS_R_S	0	1.51112	inf	#NAME?	0.00015	0.00374983	yes
TCONS_00038783	OS_R_C	OS_R_S	0	2.46556	inf	#NAME?	5e-05	0.00138986	yes
TCONS_00028505	OS_R_C	OS_R_S	0	6.05461	inf	#NAME?	5e-05	0.00138986	yes
TCONS_00048558	OS_R_C	OS_R_S	0	1.51599	inf	#NAME?	5e-05	0.00138986	yes
TCONS_00048550	OS_R_C	OS_R_S	0	1.33083	inf	#NAME?	0.00015	0.00374983	yes
TCONS_00038776	OS_R_C	OS_R_S	0	11.2586	inf	#NAME?	5e-05	0.00138986	yes
TCONS_00038771	OS_R_C	OS_R_S	0	4.42455	inf	#NAME?	5e-05	0.00138986	yes
TCONS_00108675	OS_R_C	OS_R_S	0	18.794	inf	#NAME?	5e-05	0.00138986	yes
TCONS_00108674	OS_R_C	OS_R_S	0	12.1931	inf	#NAME?	5e-05	0.00138986	yes
TCONS_00048566	OS_R_C	OS_R_S	0	4.62097	inf	#NAME?	5e-05	0.00138986	yes
TCONS_00108673	OS_R_C	OS_R_S	0	7.35306	inf	#NAME?	5e-05	0.00138986	yes
TCONS_00048569	OS_R_C	OS_R_S	0	3.00423	inf	#NAME?	5e-05	0.00138986	yes
TCONS_00048562	OS_R_C	OS_R_S	0	17.8385	inf	#NAME?	5e-05	0.00138986	yes
TCONS_00038814	OS_R_C	OS_R_S	0.576952	10.4925	4.18476	3.74464	5e-05	0.00138986	yes
TCONS_00143197	OS_R_C	OS_R_S	1.60358	5.00338	1.64161	1.55822	0.00275	0.0432498	yes
TCONS_00013704	OS_R_C	OS_R_S	5.8791	1.85574	-1.6636	-1.78863	0.0005	0.0106131	yes
TCONS_00105903	OS_R_C	OS_R_S	22.4123	58.4072	1.38185	2.08779	0.00015	0.00374983	yes
TCONS_00082704	OS_R_C	OS_R_S	10.1548	2.83614	-1.84016	-2.10886	0.00045	0.00970985	yes
TCONS_00028461	OS_R_C	OS_R_S	0.661953	2.71981	2.03871	1.65105	0.003	0.0464363	yes
TCONS_00028452	OS_R_C	OS_R_S	2.3306	15.9851	2.77795	2.9995	0.00135	0.0241897	yes
TCONS_00096905	OS_R_C	OS_R_S	11.2082	1.68003	-2.738	-2.9532	5e-05	0.00138986	yes
TCONS_00048653	OS_R_C	OS_R_S	4.57814	1.0941	-2.06502	-2.18272	0.0006	0.0123672	yes
TCONS_00110835	OS_R_C	OS_R_S	0.53234	1.73381	1.70353	1.79869	0.00105	0.0196605	yes
TCONS_00108778	OS_R_C	OS_R_S	1.20703	4.95655	2.03787	1.9314	0.0004	0.00879162	yes
TCONS_00013679	OS_R_C	OS_R_S	0.868638	4.90859	2.49848	2.78621	0.0019	0.0320088	yes
TCONS_00096697	OS_R_C	OS_R_S	7.53907	27.6803	1.8764	2.36748	0.0001	0.00261183	yes
TCONS_00073134	OS_R_C	OS_R_S	4.43783	22.2269	2.32438	2.424	0.00015	0.00374983	yes
TCONS_00032105	OS_R_C	OS_R_S	0.663233	8.01787	3.59563	3.41416	5e-05	0.00138986	yes
TCONS_00079715	OS_R_C	OS_R_S	6.05651	1.189	-2.34874	-2.10332	0.00225	0.0366975	yes
TCONS_00132384	OS_R_C	OS_R_S	3.06784	0.881714	-1.79884	-1.86269	0.001	0.0188821	yes
TCONS_00019649	OS_R_C	OS_R_S	0.875552	4.2073	2.26463	2.09299	0.0001	0.00261183	yes
TCONS_00017205	OS_R_C	OS_R_S	2.48371	9.65874	1.95934	2.85757	5e-05	0.00138986	yes
TCONS_00019848	OS_R_C	OS_R_S	4.95658	2.29699	-1.1096	-1.58425	0.00145	0.0256708	yes
TCONS_00019616	OS_R_C	OS_R_S	1.137	45.7511	5.3305	4.89613	5e-05	0.00138986	yes
TCONS_00143220	OS_R_C	OS_R_S	1.88723	8.00407	2.08446	2.17975	0.0003	0.00687196	yes
TCONS_00014585	OS_R_C	OS_R_S	20.5238	2.9028	-2.82178	-3.51299	5e-05	0.00138986	yes
TCONS_00096837	OS_R_C	OS_R_S	1.55015	6.34513	2.03324	1.99491	0.001	0.0188821	yes
TCONS_00096774	OS_R_C	OS_R_S	0.624823	0	#NAME?	#NAME?	5e-05	0.00138986	yes
TCONS_00096986	OS_R_C	OS_R_S	4.05994	0	#NAME?	#NAME?	5e-05	0.00138986	yes
TCONS_00108627	OS_R_C	OS_R_S	0.988646	0	#NAME?	#NAME?	5e-05	0.00138986	yes
TCONS_00096757	OS_R_C	OS_R_S	0.96532	0	#NAME?	#NAME?	5e-05	0.00138986	yes
TCONS_00108636	OS_R_C	OS_R_S	1.39613	0	#NAME?	#NAME?	5e-05	0.00138986	yes
TCONS_00120919	OS_R_C	OS_R_S	38.259	0	#NAME?	#NAME?	5e-05	0.00138986	yes
TCONS_00108801	OS_R_C	OS_R_S	11.6448	0	#NAME?	#NAME?	5e-05	0.00138986	yes
TCONS_00038830	OS_R_C	OS_R_S	42.0972	0	#NAME?	#NAME?	5e-05	0.00138986	yes
TCONS_00065848	OS_R_C	OS_R_S	36.0196	0	#NAME?	#NAME?	5e-05	0.00138986	yes
TCONS_00038810	OS_R_C	OS_R_S	9.42087	0	#NAME?	#NAME?	5e-05	0.00138986	yes
TCONS_00096799	OS_R_C	OS_R_S	1.04718	0	#NAME?	#NAME?	5e-05	0.00138986	yes
TCONS_00038809	OS_R_C	OS_R_S	21.4163	0	#NAME?	#NAME?	5e-05	0.00138986	yes
TCONS_00054748	OS_R_C	OS_R_S	1.05217	0	#NAME?	#NAME?	5e-05	0.00138986	yes
TCONS_00002815	OS_R_C	OS_R_S	1.09286	0	#NAME?	#NAME?	5e-05	0.00138986	yes
TCONS_00065660	OS_R_C	OS_R_S	3.91268	0	#NAME?	#NAME?	5e-05	0.00138986	yes
TCONS_00125565	OS_R_C	OS_R_S	2.50155	0	#NAME?	#NAME?	5e-05	0.00138986	yes
TCONS_00143165	OS_R_C	OS_R_S	2.10355	0	#NAME?	#NAME?	0.00265	0.0419556	yes
TCONS_00143161	OS_R_C	OS_R_S	1.07947	0	#NAME?	#NAME?	5e-05	0.00138986	yes
TCONS_00143153	OS_R_C	OS_R_S	4.37038	0	#NAME?	#NAME?	5e-05	0.00138986	yes
TCONS_00019575	OS_R_C	OS_R_S	1.65131	0	#NAME?	#NAME?	5e-05	0.00138986	yes
TCONS_00143180	OS_R_C	OS_R_S	28.071	0	#NAME?	#NAME?	5e-05	0.00138986	yes
TCONS_00082926	OS_R_C	OS_R_S	1.55447	0	#NAME?	#NAME?	5e-05	0.00138986	yes
TCONS_00132477	OS_R_C	OS_R_S	14.4526	0	#NAME?	#NAME?	5e-05	0.00138986	yes
TCONS_00019539	OS_R_C	OS_R_S	2.14329	0	#NAME?	#NAME?	5e-05	0.00138986	yes
TCONS_00028471	OS_R_C	OS_R_S	1.53815	0	#NAME?	#NAME?	5e-05	0.00138986	yes
TCONS_00019506	OS_R_C	OS_R_S	3.53913	0	#NAME?	#NAME?	5e-05	0.00138986	yes
TCONS_00143140	OS_R_C	OS_R_S	8.40344	0	#NAME?	#NAME?	5e-05	0.00138986	yes
TCONS_00132488	OS_R_C	OS_R_S	4.79168	0	#NAME?	#NAME?	5e-05	0.00138986	yes
TCONS_00019727	OS_R_C	OS_R_S	6.11994	0	#NAME?	#NAME?	0.00055	0.0114956	yes
TCONS_00132426	OS_R_C	OS_R_S	0.980922	0	#NAME?	#NAME?	5e-05	0.00138986	yes
TCONS_00132434	OS_R_C	OS_R_S	16.3495	0	#NAME?	#NAME?	0.0001	0.00261183	yes
TCONS_00108561	OS_R_C	OS_R_S	1.24818	0	#NAME?	#NAME?	5e-05	0.00138986	yes
TCONS_00019739	OS_R_C	OS_R_S	1.2217	0	#NAME?	#NAME?	5e-05	0.00138986	yes
TCONS_00120692	OS_R_C	OS_R_S	5.07867	0	#NAME?	#NAME?	5e-05	0.00138986	yes
TCONS_00028434	OS_R_C	OS_R_S	9.1427	0	#NAME?	#NAME?	5e-05	0.00138986	yes
TCONS_00082980	OS_R_C	OS_R_S	1.22055	0	#NAME?	#NAME?	5e-05	0.00138986	yes
TCONS_00082775	OS_R_C	OS_R_S	3.63806	0	#NAME?	#NAME?	5e-05	0.00138986	yes
TCONS_00082774	OS_R_C	OS_R_S	26.4004	0	#NAME?	#NAME?	5e-05	0.00138986	yes
TCONS_00082530	OS_R_C	OS_R_S	11.9509	0	#NAME?	#NAME?	5e-05	0.00138986	yes
TCONS_00019715	OS_R_C	OS_R_S	25.9356	0	#NAME?	#NAME?	5e-05	0.00138986	yes
TCONS_00132435	OS_R_C	OS_R_S	12.9608	0	#NAME?	#NAME?	5e-05	0.00138986	yes
TCONS_00120883	OS_R_C	OS_R_S	11.3981	0	#NAME?	#NAME?	5e-05	0.00138986	yes
TCONS_00019903	OS_R_C	OS_R_S	13.2412	0	#NAME?	#NAME?	5e-05	0.00138986	yes
TCONS_00132402	OS_R_C	OS_R_S	1.80678	0	#NAME?	#NAME?	5e-05	0.00138986	yes
TCONS_00096718	OS_R_C	OS_R_S	50.8187	0	#NAME?	#NAME?	5e-05	0.00138986	yes
TCONS_00038768	OS_R_C	OS_R_S	0.630476	0	#NAME?	#NAME?	5e-05	0.00138986	yes
TCONS_00151590	OS_R_C	OS_R_S	3.49947	0	#NAME?	#NAME?	5e-05	0.00138986	yes
TCONS_00038747	OS_R_C	OS_R_S	1.6556	0	#NAME?	#NAME?	0.00085	0.0165295	yes
TCONS_00048595	OS_R_C	OS_R_S	14.2698	0	#NAME?	#NAME?	5e-05	0.00138986	yes
TCONS_00038964	OS_R_C	OS_R_S	12.6429	0	#NAME?	#NAME?	5e-05	0.00138986	yes
TCONS_00038943	OS_R_C	OS_R_S	2.46197	0	#NAME?	#NAME?	5e-05	0.00138986	yes
TCONS_00151530	OS_R_C	OS_R_S	19.9781	0	#NAME?	#NAME?	5e-05	0.00138986	yes
TCONS_00115009	OS_R_C	OS_R_S	8.51788	0	#NAME?	#NAME?	5e-05	0.00138986	yes
TCONS_00120827	OS_R_C	OS_R_S	1.56389	0.207527	-2.91377	-2.1014	0.0012	0.0219569	yes
TCONS_00108718	OS_R_C	OS_R_S	21.2267	0	#NAME?	#NAME?	5e-05	0.00138986	yes
TCONS_00120822	OS_R_C	OS_R_S	0.888724	0	#NAME?	#NAME?	5e-05	0.00138986	yes
TCONS_00065505	OS_R_C	OS_R_S	4.81531	0	#NAME?	#NAME?	5e-05	0.00138986	yes
TCONS_00065519	OS_R_C	OS_R_S	0.567484	0	#NAME?	#NAME?	5e-05	0.00138986	yes
TCONS_00097571	OS_R_C	OS_R_S	2.77918	0	#NAME?	#NAME?	5e-05	0.00138986	yes
TCONS_00151708	OS_R_C	OS_R_S	0.902849	0	#NAME?	#NAME?	5e-05	0.00138986	yes
TCONS_00143080	OS_R_C	OS_R_S	4.7729	0	#NAME?	#NAME?	5e-05	0.00138986	yes
TCONS_00045941	OS_R_C	OS_R_S	1.79261	0	#NAME?	#NAME?	5e-05	0.00138986	yes
TCONS_00065797	OS_R_C	OS_R_S	0.926072	0	#NAME?	#NAME?	0.0001	0.00261183	yes
TCONS_00019683	OS_R_C	OS_R_S	0.795207	0	#NAME?	#NAME?	5e-05	0.00138986	yes
TCONS_00132393	OS_R_C	OS_R_S	3.23134	0	#NAME?	#NAME?	0.00055	0.0114956	yes
TCONS_00087268	OS_R_C	OS_R_S	1.18935	0	#NAME?	#NAME?	5e-05	0.00138986	yes
TCONS_00065473	OS_R_C	OS_R_S	5.08822	0	#NAME?	#NAME?	5e-05	0.00138986	yes
TCONS_00136779	OS_R_C	OS_R_S	0.856904	0	#NAME?	#NAME?	5e-05	0.00138986	yes
TCONS_00082814	OS_R_C	OS_R_S	25.3312	0	#NAME?	#NAME?	5e-05	0.00138986	yes
TCONS_00065483	OS_R_C	OS_R_S	1.34491	0	#NAME?	#NAME?	0.00065	0.0132176	yes
TCONS_00082821	OS_R_C	OS_R_S	0.746433	0	#NAME?	#NAME?	5e-05	0.00138986	yes
TCONS_00082610	OS_R_C	OS_R_S	3.12939	0	#NAME?	#NAME?	5e-05	0.00138986	yes
TCONS_00028585	OS_R_C	OS_R_S	20.1139	0	#NAME?	#NAME?	5e-05	0.00138986	yes
TCONS_00028581	OS_R_C	OS_R_S	1.49576	0	#NAME?	#NAME?	5e-05	0.00138986	yes
TCONS_00082606	OS_R_C	OS_R_S	1.97957	0	#NAME?	#NAME?	5e-05	0.00138986	yes
TCONS_00096806	OS_R_C	OS_R_S	26.2715	0	#NAME?	#NAME?	5e-05	0.00138986	yes
TCONS_00096816	OS_R_C	OS_R_S	0.882137	0	#NAME?	#NAME?	5e-05	0.00138986	yes
TCONS_00082620	OS_R_C	OS_R_S	1.11618	0	#NAME?	#NAME?	5e-05	0.00138986	yes
TCONS_00144757	OS_R_C	OS_R_S	0.988501	0	#NAME?	#NAME?	5e-05	0.00138986	yes
TCONS_00019823	OS_R_C	OS_R_S	21.3689	0	#NAME?	#NAME?	5e-05	0.00138986	yes
TCONS_00019822	OS_R_C	OS_R_S	1.50377	0	#NAME?	#NAME?	5e-05	0.00138986	yes
TCONS_00028537	OS_R_C	OS_R_S	0.827363	0	#NAME?	#NAME?	5e-05	0.00138986	yes
TCONS_00082885	OS_R_C	OS_R_S	1.84161	0.393724	-2.22571	-1.75499	0.003	0.0464363	yes
TCONS_00108649	OS_R_C	OS_R_S	6.83516	0	#NAME?	#NAME?	5e-05	0.00138986	yes
TCONS_00120753	OS_R_C	OS_R_S	12.9625	0	#NAME?	#NAME?	5e-05	0.00138986	yes
TCONS_00048539	OS_R_C	OS_R_S	1.32731	0	#NAME?	#NAME?	5e-05	0.00138986	yes
TCONS_00027664	OS_R_C	OS_R_S	1.02085	0	#NAME?	#NAME?	5e-05	0.00138986	yes
TCONS_00038774	OS_R_C	OS_R_S	0.933846	0	#NAME?	#NAME?	5e-05	0.00138986	yes
TCONS_00132512	OS_R_C	OS_R_S	9.67997	0	#NAME?	#NAME?	5e-05	0.00138986	yes
