# Supplementary material for: Long Noncoding RNAs in Response to Hyperosmolarity Stress, but Not Salt Stress, Were Mainly Enriched in the Rice Roots
Source: Int J Mol Sci. 2024 Jun 5;25(11):6226. doi: 10.3390/ijms25116226 (PMC11172603; doi:10.3390/ijms25116226)
Supplement: Supplementary file 1 [file ijms-25-06226-s001.zip › Table S8. OsOSCA1.1-related hyperosmolarity stress-responsive lncRNAs and their cis-regulated target PCGs in the roots.xlsx]

## Sheet: sheet1
Table S6. Stress responisive, OsOSCA1.1-regulated lncRNAs and their Cis-regulated target PCGs.
Salt stress responsive, OsOSCA1.1-regulated lncRNAs in shootss and Cis-regulated target PCGs
LncRNAs	Cis-regulated target PCGs	Pearson Correlation	Pvalue
TCONS_00019848	LOC_Os01g54600	0.909042	4.20202e-05
TCONS_00065825	LOC_Os02g54254	0.952924	1.68212e-06
TCONS_00096905	LOC_Os04g45490	0.916555	2.76614e-05
TCONS_00025978	LOC_Os10g23240	0.930608	1.1269e-05
TCONS_00108759	LOC_Os05g45290	0.90649	4.80419e-05

## Sheet: sheet2
Table S6. Stress responisive, OsOSCA1.1-regulated lncRNAs and their Cis-regulated target PCGs.
Salt stress responsive, OsOSCA1.1-regulated lncRNAs in roots and Cis-regulated target PCGs
LncRNAs	Cis-regulated target PCGs	Pearson Correlation	Pvalue
TCONS_00065505	LOC_Os02g15410	0.950353	2.18486e-06
TCONS_00065614	LOC_Os02g34370	0.918971	2.3982e-05
TCONS_00132413	LOC_Os07g25360	0.90353	5.58557e-05
TCONS_00082774	LOC_Os03g29480	0.954731	1.38742e-06
TCONS_00082526	LOC_Os03g01820	0.951283	1.99099e-06
TCONS_00065483	LOC_Os02g12840	0.982597	1.221e-08
TCONS_00120919	LOC_Os06g49840	0.990566	5.79277e-10
TCONS_00108649	LOC_Os05g30610	0.905597	5.03025e-05
TCONS_00120753	LOC_Os06g15560	0.968331	2.37865e-07
TCONS_00108801	LOC_Os05g50350	0.9643	4.30086e-07
TCONS_00019539	LOC_Os01g07360	0.978637	3.38106e-08
TCONS_00019539	LOC_Os01g07450	0.940939	5.12303e-06
TCONS_00065814	LOC_Os02g53210	0.913118	3.3647e-05
TCONS_00065660	LOC_Os02g39470	0.910047	3.98184e-05
TCONS_00019506	LOC_Os01g01890	0.914595	3.09609e-05
TCONS_00028621	LOC_Os10g42020	0.954553	1.41454e-06
TCONS_00028585	LOC_Os10g36900	0.988537	1.52922e-09
TCONS_00143134	LOC_Os08g28360	0.904047	5.44247e-05
TCONS_00132512	LOC_Os07g39540	1	0
TCONS_00108718	LOC_Os05g40790	0.930228	1.15734e-05
TCONS_00108718	LOC_Os05g40870	0.964133	4.40157e-07
TCONS_00065825	LOC_Os02g54254	0.952924	1.68212e-06
TCONS_00052301	LOC_Os02g26260	0.974244	8.54848e-08
TCONS_00052301	LOC_Os02g26370	0.904979	5.19159e-05
TCONS_00048690	LOC_Os12g41730	0.968692	2.24773e-07
TCONS_00048690	LOC_Os12g41750	0.957879	9.7276e-07
TCONS_00082626	LOC_Os03g11860	0.916493	2.77613e-05
TCONS_00096905	LOC_Os04g45490	0.916555	2.76614e-05
TCONS_00038981	LOC_Os11g42210	1	0

## Sheet: Sheet3
Table S8. OsOSCA1.1-related hyperosmolarity stress-responsive lncRNAs and their cis-regulated target PCGs in the roots
LncRNAs	Cis-regulated target PCGs	Pearson Correlation	Pvalue
TCONS_00108607	LOC_Os05g15260	0.947519	2.87e-06
TCONS_00108607	LOC_Os05g15340	0.992271	2.14e-10
TCONS_00108607	LOC_Os05g15540	0.974444	8.23e-08
TCONS_00048691	LOC_Os12g41970	1	0
TCONS_00048691	LOC_Os12g41980	1	1.36e-76
TCONS_00108609	LOC_Os05g15920	0.90081	6.39e-05
TCONS_00096777	LOC_Os04g27094	0.989168	1.15e-09
TCONS_00120724	LOC_Os06g11260	0.953931	1.51e-06
TCONS_00120724	LOC_Os06g11290	0.914447	3.12e-05
TCONS_00096989	LOC_Os04g58220	0.945526	3.45e-06
TCONS_00096989	LOC_Os04g58230	0.967085	2.88e-07
TCONS_00096989	LOC_Os04g58400	1	0
TCONS_00096988	LOC_Os04g58010	0.993302	1.05e-10
TCONS_00096988	LOC_Os04g58220	0.937613	6.7e-06
TCONS_00096988	LOC_Os04g58230	0.960544	7.05e-07
TCONS_00096988	LOC_Os04g58400	0.993302	1.05e-10
TCONS_00096987	LOC_Os04g58010	1	4.25e-78
TCONS_00096987	LOC_Os04g58220	0.945526	3.45e-06
TCONS_00096987	LOC_Os04g58230	0.967085	2.88e-07
TCONS_00151689	LOC_Os09g31390	0.935666	7.79e-06
TCONS_00096990	LOC_Os04g58230	0.92023	2.22e-05
TCONS_00096990	LOC_Os04g58400	0.956657	1.12e-06
TCONS_00120736	LOC_Os06g13710	0.902144	5.98e-05
TCONS_00120736	LOC_Os06g13540	1	3.23e-77
TCONS_00120752	LOC_Os06g15500	0.963358	4.89e-07
TCONS_00096759	LOC_Os04g22500	0.983125	1.05e-08
TCONS_00150129	LOC_Os09g29160	0.917904	2.56e-05
TCONS_00048484	LOC_Os12g03630	0.918587	2.45e-05
TCONS_00048484	LOC_Os12g03660	0.957024	1.07e-06
TCONS_00048484	LOC_Os12g03670	0.987679	2.19e-09
TCONS_00120919	LOC_Os06g49840	0.990566	5.79e-10
TCONS_00048499	LOC_Os12g06090	0.958466	9.08e-07
TCONS_00120910	LOC_Os06g47960	0.95439	1.44e-06
TCONS_00108801	LOC_Os05g50350	0.9643	4.3e-07
TCONS_00151675	LOC_Os09g30180	0.961179	6.51e-07
TCONS_00120926	LOC_Os06g50789	0.94588	3.34e-06
TCONS_00038826	LOC_Os11g14250	0.971286	1.46e-07
TCONS_00065604	LOC_Os02g32690	0.972128	1.26e-07
TCONS_00096786	LOC_Os04g27830	0.941769	4.78e-06
TCONS_00096786	LOC_Os04g27840	1	0
TCONS_00151650	LOC_Os09g26900	0.938339	6.33e-06
TCONS_00038812	LOC_Os11g13490	0.93843	6.28e-06
TCONS_00038812	LOC_Os11g13500	0.987603	2.26e-09
TCONS_00038811	LOC_Os11g13490	0.91562	2.92e-05
TCONS_00038811	LOC_Os11g13500	1	4.15e-76
TCONS_00151655	LOC_Os09g26930	1	1.33e-79
TCONS_00151655	LOC_Os09g26970	0.911283	3.72e-05
TCONS_00151654	LOC_Os09g26900	0.918295	2.5e-05
TCONS_00151654	LOC_Os09g26930	0.920288	2.21e-05
TCONS_00151656	LOC_Os09g26930	0.972437	1.2e-07
TCONS_00151627	LOC_Os09g24600	0.966902	2.96e-07
TCONS_00075430	LOC_Os03g09270	0.948054	2.73e-06
TCONS_00024622	LOC_Os10g04890	0.931096	1.09e-05
TCONS_00065653	LOC_Os02g38350	0.999483	2.91e-16
TCONS_00065637	LOC_Os02g36880	0.956486	1.14e-06
TCONS_00065639	LOC_Os02g37094	0.988747	1.39e-09
TCONS_00045806	LOC_Os12g17420	0.99961	7.11e-17
TCONS_00065423	LOC_Os02g02710	0.968694	2.25e-07
TCONS_00065432	LOC_Os02g04630	0.947196	2.96e-06
TCONS_00065432	LOC_Os02g04750	0.944196	3.88e-06
TCONS_00065654	LOC_Os02g38350	0.999483	2.91e-16
TCONS_00073280	LOC_Os03g58510	0.98291	1.12e-08
TCONS_00143192	LOC_Os08g39030	0.91269	3.45e-05
TCONS_00065421	LOC_Os02g02710	0.998893	1.31e-14
TCONS_00065660	LOC_Os02g39470	0.910047	3.98e-05
TCONS_00065689	LOC_Os02g42280	0.932242	1e-05
TCONS_00056724	LOC_Os02g56400	0.909663	4.06e-05
TCONS_00056724	LOC_Os02g56550	0.914869	3.05e-05
TCONS_00065694	LOC_Os02g42750	0.981181	1.8e-08
TCONS_00065691	LOC_Os02g42280	0.932242	1e-05
TCONS_00143167	LOC_Os08g34800	0.90693	4.7e-05
TCONS_00082912	LOC_Os03g51450	0.906094	4.9e-05
TCONS_00082910	LOC_Os03g51450	0.963772	4.62e-07
TCONS_00019579	LOC_Os01g14490	0.969729	1.9e-07
TCONS_00019579	LOC_Os01g14580	0.983976	8.1e-09
TCONS_00019579	LOC_Os01g14590	0.911902	3.6e-05
TCONS_00019577	LOC_Os01g13870	1	0
TCONS_00019576	LOC_Os01g13870	1	1.33e-79
TCONS_00019573	LOC_Os01g13310	0.917716	2.58e-05
TCONS_00065580	LOC_Os02g30290	0.992098	2.39e-10
TCONS_00065582	LOC_Os02g30520	0.99197	2.59e-10
TCONS_00065582	LOC_Os02g30590	1	0
TCONS_00019786	LOC_Os01g47500	0.901903	6.06e-05
TCONS_00143181	LOC_Os08g37710	0.918482	2.47e-05
TCONS_00082937	LOC_Os03g55550	0.993183	1.15e-10
TCONS_00019558	LOC_Os01g10280	0.918169	2.52e-05
TCONS_00143179	LOC_Os08g37210	0.976014	6.01e-08
TCONS_00019551	LOC_Os01g09090	1	1.33e-79
TCONS_00082929	LOC_Os03g54160	0.971461	1.42e-07
TCONS_00134225	LOC_Os08g13020	0.996704	3.05e-12
TCONS_00019526	LOC_Os01g04960	0.903082	5.71e-05
TCONS_00006454	LOC_Os01g51880	1	4.25e-78
TCONS_00019523	LOC_Os01g04320	0.909523	4.1e-05
TCONS_00019539	LOC_Os01g07360	0.978637	3.38e-08
TCONS_00019539	LOC_Os01g07450	0.940939	5.12e-06
TCONS_00019531	LOC_Os01g06320	0.923443	1.82e-05
TCONS_00019531	LOC_Os01g06490	0.911972	3.59e-05
TCONS_00132459	LOC_Os07g33700	0.943217	4.2247e-06
TCONS_00028473	LOC_Os10g13700	0.916109	2.84e-05
TCONS_00028475	LOC_Os10g13700	0.960574	7.02e-07
TCONS_00019506	LOC_Os01g01890	0.914595	3.1e-05
TCONS_00019745	LOC_Os01g43550	0.992924	1.38071e-10
TCONS_00019745	LOC_Os01g43650	0.917927	2.55205e-05
TCONS_00019745	LOC_Os01g43750	0.950862	2.07704e-06
TCONS_00019745	LOC_Os01g43774	0.929511	1.21661e-05
TCONS_00123772	LOC_Os07g27070	0.924246	1.73e-05
TCONS_00132498	LOC_Os07g38190	0.96404	4.45798e-07
TCONS_00132494	LOC_Os07g37880	1	0
TCONS_00082977	LOC_Os03g61070	0.908743	4.26928e-05
TCONS_00019757	LOC_Os01g45350	0.904452	5.33233e-05
TCONS_00019514	LOC_Os01g03020	0.957341	1.04e-06
TCONS_00019996	LOC_Os01g74500	0.933075	9.44e-06
TCONS_00019996	LOC_Os01g74620	0.99911	4.4e-15
TCONS_00019996	LOC_Os01g74630	0.996713	3.01e-12
TCONS_00019995	LOC_Os01g74500	0.9354	7.94e-06
TCONS_00019995	LOC_Os01g74620	1	0
TCONS_00019995	LOC_Os01g74630	0.992617	1.71e-10
TCONS_00132485	LOC_Os07g37300	1	0
TCONS_00019720	LOC_Os01g39870	0.937617	6.6968e-06
TCONS_00019720	LOC_Os01g40030	0.929961	1.17918e-05
TCONS_00019960	LOC_Os01g67640	0.931292	1.07e-05
TCONS_00132424	LOC_Os07g26290	0.943213	4.22626e-06
TCONS_00028448	LOC_Os10g07114	0.979395	2.83e-08
TCONS_00082756	LOC_Os03g25100	0.940005	5.53e-06
TCONS_00082756	LOC_Os03g25270	1	4.25e-78
TCONS_00019719	LOC_Os01g39870	0.922269	1.9593e-05
TCONS_00096938	LOC_Os04g50850	0.979886	2.51e-08
TCONS_00096938	LOC_Os04g50860	0.981478	1.66e-08
TCONS_00096937	LOC_Os04g50810	1	1.36e-76
TCONS_00096937	LOC_Os04g50860	0.911582	3.66e-05
TCONS_00120690	LOC_Os06g07470	0.942871	4.35e-06
TCONS_00096935	LOC_Os04g49490	0.985067	5.7e-09
TCONS_00048618	LOC_Os12g30500	1	0
TCONS_00048618	LOC_Os12g30680	1	4.25061e-78
TCONS_00048617	LOC_Os12g30500	1	1.0329e-75
TCONS_00048617	LOC_Os12g30680	1	4.25061e-78
TCONS_00108576	LOC_Os05g10960	1	1.36e-76
TCONS_00108577	LOC_Os05g10960	0.986795	3.09e-09
TCONS_00082983	LOC_Os03g62840	0.943531	4.11e-06
TCONS_00082983	LOC_Os03g63124	0.932326	9.97e-06
TCONS_00096909	LOC_Os04g45950	0.910167	3.96e-05
TCONS_00120223	LOC_Os06g49250	0.958571	8.96e-07
TCONS_00120223	LOC_Os06g49340	0.935482	7.9e-06
TCONS_00096907	LOC_Os04g45950	0.980302	2.26e-08
TCONS_00096906	LOC_Os04g45510	0.913639	3.27e-05
TCONS_00019701	LOC_Os01g37780	0.957703	9.93e-07
TCONS_00143103	LOC_Os08g19220	0.987232	2.62e-09
TCONS_00132449	LOC_Os07g30600	1	0
TCONS_00132454	LOC_Os07g31680	0.949957	2.27e-06
TCONS_00082778	LOC_Os03g30370	0.920718	2.16e-05
TCONS_00082532	LOC_Os03g02410	0.997206	1.33e-12
TCONS_00082774	LOC_Os03g29480	0.954731	1.39e-06
TCONS_00019959	LOC_Os01g67640	0.931292	1.07e-05
TCONS_00019958	LOC_Os01g67640	0.931292	1.07e-05
TCONS_00019953	LOC_Os01g66570	0.996283	5.56e-12
TCONS_00096913	LOC_Os04g46710	1	0
TCONS_00108590	LOC_Os05g13800	1	0
TCONS_00096911	LOC_Os07g29000	1	0
TCONS_00132442	LOC_Os07g29440	0.963661	4.69e-07
TCONS_00132444	LOC_Os03g01460	0.902946	5.75e-05
TCONS_00082523	LOC_Os01g62670	0.943854	4e-06
TCONS_00019926	LOC_Os01g62740	0.921329	2.08e-05
TCONS_00019926	LOC_Os01g62820	0.991979	2.58e-10
TCONS_00019926	LOC_Os01g62170	1	4.97e-36
TCONS_00019923	LOC_Os04g54440	0.983094	1.06e-08
TCONS_00096961	LOC_Os05g46800	0.991089	4.36e-10
TCONS_00108766	LOC_Os05g46940	0.975804	6.27e-08
TCONS_00108766	LOC_Os12g34128	0.951556	1.94e-06
TCONS_00048650	LOC_Os12g34128	0.9308	1.11e-05
TCONS_00108768	LOC_Os05g46940	0.959984	7.56e-07
TCONS_00108768	LOC_Os12g34128	1	0
TCONS_00120892	LOC_Os06g43980	0.963794	4.61e-07
TCONS_00096978	LOC_Os04g56930	0.946828	3.06e-06
TCONS_00096978	LOC_Os04g56950	0.901367	6.22e-05
TCONS_00096977	LOC_Os04g56930	0.946828	3.06e-06
TCONS_00096977	LOC_Os04g56950	0.901367	6.22e-05
TCONS_00096975	LOC_Os04g56730	0.981004	1.89e-08
TCONS_00096975	LOC_Os04g56780	1	4.25e-78
TCONS_00096731	LOC_Os04g14700	0.962376	5.57e-07
TCONS_00096731	LOC_Os04g14850	0.962376	5.57e-07
TCONS_00096974	LOC_Os04g56020	0.99704	1.78e-12
TCONS_00108771	LOC_Os05g47620	0.947465	2.88e-06
TCONS_00082543	LOC_Os03g03850	0.913431	3.31e-05
TCONS_00082781	LOC_Os03g30660	0.985775	4.48e-09
TCONS_00120664	LOC_Os06g01610	1	0
TCONS_00120664	LOC_Os06g01860	0.91684	2.72e-05
TCONS_00096948	LOC_Os04g51700	0.938025	6.49e-06
TCONS_00096948	LOC_Os04g51720	0.938186	6.4e-06
TCONS_00132407	LOC_Os07g23540	0.999959	9.41e-22
TCONS_00132407	LOC_Os07g23730	0.975422	6.78e-08
TCONS_00132407	LOC_Os07g23790	0.988023	1.9e-09
TCONS_00132405	LOC_Os07g23320	0.94768	2.83e-06
TCONS_00132405	LOC_Os07g23540	0.999959	9.41e-22
TCONS_00132404	LOC_Os07g23320	0.925409	1.6e-05
TCONS_00132404	LOC_Os07g23540	0.986293	3.72e-09
TCONS_00028625	LOC_Os10g42510	0.936032	7.57e-06
TCONS_00048674	LOC_Os12g39300	1	8.57e-36
TCONS_00048674	LOC_Os12g39360	1	0
TCONS_00108542	LOC_Os05g02460	0.974669	7.87e-08
TCONS_00108542	LOC_Os05g02480	0.920223	2.22e-05
TCONS_00108545	LOC_Os05g02950	1	4.25e-78
TCONS_00108545	LOC_Os05g02960	1	1.33e-79
TCONS_00108786	LOC_Os05g49000	0.952074	1.84e-06
TCONS_00108781	LOC_Os05g48700	0.956125	1.19e-06
TCONS_00108781	LOC_Os05g48720	0.982857	1.13e-08
TCONS_00108783	LOC_Os05g48700	0.964147	4.39e-07
TCONS_00108783	LOC_Os05g48720	1	1.33e-79
TCONS_00108782	LOC_Os05g48700	0.965717	3.52e-07
TCONS_00108782	LOC_Os05g48720	0.99137	3.72e-10
TCONS_00096957	LOC_Os04g53300	0.901705	6.12e-05
TCONS_00095864	LOC_Os04g54650	0.908516	4.32e-05
TCONS_00028606	LOC_Os10g39810	0.942811	4.37e-06
TCONS_00028606	LOC_Os10g40090	0.971378	1.44e-07
TCONS_00028614	LOC_Os10g40934	0.948676	2.57e-06
TCONS_00108797	LOC_Os05g49820	0.985231	5.4e-09
TCONS_00108797	LOC_Os05g49850	0.990112	7.32e-10
TCONS_00028610	LOC_Os10g40934	0.956955	1.08e-06
TCONS_00019908	LOC_Os01g61310	0.903476	5.6e-05
TCONS_00082562	LOC_Os03g07130	0.982728	1.18e-08
TCONS_00108559	LOC_Os05g04600	0.919049	2.39e-05
TCONS_00096885	LOC_Os04g43080	0.972039	1.28e-07
TCONS_00038759	LOC_Os11g03470	0.997046	1.76e-12
TCONS_00038759	LOC_Os11g03690	0.902934	5.75e-05
TCONS_00038996	LOC_Os11g44930	0.916514	2.77e-05
TCONS_00038996	LOC_Os11g44940	0.901445	6.19e-05
TCONS_00038758	LOC_Os11g03470	0.997046	1.76e-12
TCONS_00038758	LOC_Os11g03690	0.902934	5.75e-05
TCONS_00038999	LOC_Os11g47760	0.931091	1.09e-05
TCONS_00038755	LOC_Os11g02964	1	0
TCONS_00096897	LOC_Os04g44660	0.927672	1.38e-05
TCONS_00096895	LOC_Os04g44660	0.903207	5.68e-05
TCONS_00120847	LOC_Os06g38590	0.946355	3.2e-06
TCONS_00120847	LOC_Os06g38710	0.92341	1.82e-05
TCONS_00120847	LOC_Os06g38750	0.925475	1.6e-05
TCONS_00120847	LOC_Os06g38770	0.941	5.1e-06
TCONS_00038749	LOC_Os11g02330	0.999995	2.19e-26
TCONS_00151565	LOC_Os09g13040	0.938425	6.28e-06
TCONS_00151569	LOC_Os09g13550	1	0
TCONS_00038973	LOC_Os11g40610	0.949967	2.27e-06
TCONS_00096882	LOC_Os04g42570	0.992333	2.06e-10
TCONS_00151562	LOC_Os09g12620	0.980532	2.13e-08
TCONS_00096673	LOC_Os04g01480	0.924466	1.7e-05
TCONS_00096679	LOC_Os04g01760	0.942285	4.58e-06
TCONS_00096677	LOC_Os04g01550	0.960794	6.83e-07
TCONS_00096674	LOC_Os04g01480	0.944661	3.72e-06
TCONS_00096674	LOC_Os04g01550	0.960794	6.83e-07
TCONS_00151537	LOC_Os09g08550	0.91949	2.32e-05
TCONS_00108718	LOC_Os05g40790	0.930228	1.16e-05
TCONS_00108718	LOC_Os05g40870	0.964133	4.4e-07
TCONS_00065505	LOC_Os02g15410	0.950353	2.18e-06
TCONS_00038923	LOC_Os11g33040	1	0
TCONS_00038923	LOC_Os11g33190	0.907094	4.66e-05
TCONS_00148336	LOC_Os09g11040	0.985835	4.39e-09
TCONS_00065751	LOC_Os02g48140	0.913053	3.38e-05
TCONS_00038905	LOC_Os11g29300	1	1.33e-79
TCONS_00065740	LOC_Os02g47630	1	0
TCONS_00038907	LOC_Os11g29300	0.994023	5.95e-11
TCONS_00038907	LOC_Os11g29430	0.992609	1.72e-10
TCONS_00038900	LOC_Os11g28720	1	4.25e-78
TCONS_00065759	LOC_Os02g48910	0.941284	4.98e-06
TCONS_00032105	LOC_Os11g33040	0.928881	1.27e-05
TCONS_00151705	LOC_Os09g35830	0.92139	2.07e-05
TCONS_00151707	LOC_Os09g35830	0.955554	1.27e-06
TCONS_00143080	LOC_Os08g15190	0.950629	2.13e-06
TCONS_00065779	LOC_Os02g50670	1	0
TCONS_00065779	LOC_Os02g50720	1	0
TCONS_00151713	LOC_Os09g36410	0.95697	1.08e-06
TCONS_00151713	LOC_Os09g36450	0.967259	2.8e-07
TCONS_00065780	LOC_Os02g50670	1	0
TCONS_00065780	LOC_Os02g50720	1	4.25e-78
TCONS_00065568	LOC_Os02g28180	0.969914	1.85e-07
TCONS_00019581	LOC_Os01g14980	1	3.23e-77
TCONS_00019581	LOC_Os01g15200	0.986154	3.92e-09
TCONS_00019591	LOC_Os01g16900	0.905541	5.04e-05
TCONS_00065560	LOC_Os02g26450	1	0
TCONS_00065560	LOC_Os02g26280	0.99541	1.59e-11
TCONS_00019689	LOC_Os01g36730	1	1.33e-79
TCONS_00019689	LOC_Os01g36820	1	0
TCONS_00019690	LOC_Os01g36730	1	4.25e-78
TCONS_00019690	LOC_Os01g36820	1	0
TCONS_00143028	LOC_Os08g04580	0.986157	3.91e-09
TCONS_00143028	LOC_Os08g04640	0.986157	3.91e-09
TCONS_00082815	LOC_Os03g36650	0.923412	1.82e-05
TCONS_00065497	LOC_Os02g14370	0.99434	4.53e-11
TCONS_00065497	LOC_Os02g14540	0.916176	2.83e-05
TCONS_00065497	LOC_Os02g14570	0.985119	5.61e-09
TCONS_00100340	LOC_Os05g33160	0.904983	5.19e-05
TCONS_00143052	LOC_Os08g07930	0.979661	2.65e-08
TCONS_00065480	LOC_Os02g12400	0.919287	2.35e-05
TCONS_00065480	LOC_Os02g12530	0.9651	3.85e-07
TCONS_00065480	LOC_Os02g12620	0.995139	2.12e-11
TCONS_00065485	LOC_Os02g13210	1	4.25e-78
TCONS_00065487	LOC_Os02g13210	1	0
TCONS_00065483	LOC_Os02g12840	0.982597	1.22e-08
TCONS_00143226	LOC_Os08g42880	1	4.25e-78
TCONS_00143226	LOC_Os08g42890	0.998651	3.5e-14
TCONS_00028591	LOC_Os10g37540	0.974604	7.97e-08
TCONS_00028592	LOC_Os10g37540	0.958878	8.64e-07
TCONS_00019868	LOC_Os01g56550	0.911251	3.73e-05
TCONS_00019868	LOC_Os01g56590	0.985492	4.94e-09
TCONS_00048703	LOC_Os12g43960	1	1.33e-79
TCONS_00019861	LOC_Os01g55960	0.953932	1.51e-06
TCONS_00082853	LOC_Os03g43790	0.962169	5.73e-07
TCONS_00028585	LOC_Os10g36900	0.988537	1.53e-09
TCONS_00121246	LOC_Os07g03467	0.98403	7.97e-09
TCONS_00121246	LOC_Os07g03580	0.928089	1.34e-05
TCONS_00121246	LOC_Os07g03590	0.958425	9.12e-07
TCONS_00121246	LOC_Os07g03610	0.987968	1.95e-09
TCONS_00019848	LOC_Os01g54600	0.909042	4.2e-05
TCONS_00143203	LOC_Os08g39720	0.933011	9.49e-06
TCONS_00132549	LOC_Os07g44340	1	0
TCONS_00132546	LOC_Os07g44010	0.94155	4.87e-06
TCONS_00132311	LOC_Os07g03467	0.972845	1.11e-07
TCONS_00132311	LOC_Os07g03580	0.916973	2.7e-05
TCONS_00132311	LOC_Os07g03590	0.941243	5e-06
TCONS_00132311	LOC_Os07g03610	0.982748	1.17e-08
TCONS_00028569	LOC_Os10g34020	0.959268	8.25e-07
TCONS_00132310	LOC_Os07g03319	0.943125	4.26e-06
TCONS_00019859	LOC_Os01g55200	0.974554	8.05e-08
TCONS_00019858	LOC_Os01g55200	0.974554	8.05e-08
TCONS_00019856	LOC_Os01g55200	0.974554	8.05e-08
TCONS_00019855	LOC_Os01g55200	0.921949	2e-05
TCONS_00096814	LOC_Os04g33330	0.989184	1.14e-09
TCONS_00096814	LOC_Os04g33340	1	0
TCONS_00019612	LOC_Os01g20200	0.957729	9.9e-07
TCONS_00019827	LOC_Os01g51880	1	1.33e-79
TCONS_00132332	LOC_Os07g07400	0.924902	1.66e-05
TCONS_00082895	LOC_Os03g49300	0.923516	1.81e-05
TCONS_00082895	LOC_Os03g49310	0.98392	8.24e-09
TCONS_00082895	LOC_Os03g49340	0.971887	1.32e-07
TCONS_00082890	LOC_Os03g48770	0.939749	5.65e-06
TCONS_00082890	LOC_Os03g48890	0.993012	1.3e-10
TCONS_00132319	LOC_Os07g04700	0.999927	1.61e-20
TCONS_00048522	LOC_Os12g09540	0.904477	5.33e-05
TCONS_00048523	LOC_Os12g09540	0.901658	6.13e-05
TCONS_00132561	LOC_Os07g47330	0.999433	4.59e-16
TCONS_00132561	LOC_Os07g47520	0.988106	1.84e-09
TCONS_00028525	LOC_Os10g27090	0.990837	5.01e-10
TCONS_00048537	LOC_Os12g12390	0.940879	5.15e-06
TCONS_00108649	LOC_Os05g30610	0.905597	5.03e-05
TCONS_00082672	LOC_Os03g16660	1	1.33e-79
TCONS_00082672	LOC_Os03g16790	0.912065	3.57e-05
TCONS_00120753	LOC_Os06g15560	0.968331	2.38e-07
TCONS_00019815	LOC_Os01g50330	0.981675	1.58e-08
TCONS_00019815	LOC_Os01g50360	0.924896	1.66e-05
TCONS_00096857	LOC_Os04g39250	0.929863	1.19e-05
TCONS_00082666	LOC_Os03g16260	0.976074	5.93e-08
TCONS_00108659	LOC_Os05g31660	0.983762	8.65e-09
TCONS_00120765	LOC_Os06g19370	0.904495	5.32e-05
TCONS_00132528	LOC_Os07g41014	1	0
TCONS_00132528	LOC_Os07g41070	0.953666	1.56e-06
TCONS_00132525	LOC_Os07g40280	1	0
TCONS_00132525	LOC_Os07g40434	1	0
TCONS_00028505	LOC_Os10g23290	1	0
TCONS_00038776	LOC_Os11g07460	0.9706	1.65e-07
TCONS_00038776	LOC_Os11g07690	0.941943	4.71e-06
TCONS_00038771	LOC_Os11g06040	0.969638	1.93e-07
TCONS_00038771	LOC_Os11g06070	0.907184	4.63e-05
TCONS_00132512	LOC_Os07g39540	1	0
TCONS_00108675	LOC_Os05g33430	0.941542	4.87e-06
TCONS_00108674	LOC_Os05g33160	0.917024	2.69e-05
TCONS_00108674	LOC_Os05g33430	0.923734	1.79e-05
TCONS_00108673	LOC_Os05g33430	0.926513	1.49e-05
TCONS_00048569	LOC_Os12g18960	0.943551	4.1e-06
TCONS_00048562	LOC_Os12g17420	1	0
TCONS_00108719	LOC_Os05g40970	0.901071	6.31e-05
TCONS_00038767	LOC_Os11g04940	0.959072	8.44e-07
TCONS_00096886	LOC_Os04g43090	0.992579	1.75e-10
TCONS_00096886	LOC_Os04g43120	0.992579	1.75e-10
TCONS_00096886	LOC_Os04g43270	0.992579	1.75e-10
TCONS_00048574	LOC_Os12g19610	0.983937	8.2e-09
TCONS_00048574	LOC_Os12g19630	0.927881	1.36e-05
TCONS_00108727	LOC_Os05g42070	0.921357	2.07e-05
TCONS_00048690	LOC_Os12g41730	0.968692	2.25e-07
TCONS_00048690	LOC_Os12g41750	0.957879	9.73e-07
TCONS_00038879	LOC_Os11g26840	0.90574	4.99e-05
TCONS_00038879	LOC_Os11g27000	0.924691	1.68e-05
TCONS_00038878	LOC_Os11g26630	0.976398	5.54e-08
TCONS_00038878	LOC_Os11g26720	0.985877	4.32e-09
TCONS_00038990	LOC_Os11g44240	0.954162	1.48e-06
TCONS_00038990	LOC_Os11g44260	0.972898	1.1e-07
TCONS_00120729	LOC_Os06g11920	0.972052	1.28e-07
TCONS_00120729	LOC_Os06g11940	1	0
TCONS_00120848	LOC_Os06g38640	0.981714	1.56e-08
TCONS_00108628	LOC_Os05g25914	0.976131	5.86e-08
TCONS_00120738	LOC_Os06g13870	0.901244	6.25e-05
TCONS_00065702	LOC_Os02g43470	0.915466	2.95e-05
TCONS_00038967	LOC_Os11g40070	0.93998	5.54e-06
TCONS_00048498	LOC_Os12g05529	1	0
TCONS_00048498	LOC_Os12g05730	1	0
TCONS_00048497	LOC_Os12g05529	1	0
TCONS_00048496	LOC_Os12g05529	0.960679	6.93e-07
TCONS_00048495	LOC_Os12g05529	1	0
TCONS_00120928	LOC_Os06g51360	0.949693	2.33e-06
TCONS_00120921	LOC_Os06g50260	1	1.33e-79
TCONS_00065846	LOC_Os02g57530	0.924756	1.67e-05
TCONS_00108710	LOC_Os05g39140	0.947088	2.99e-06
TCONS_00108710	LOC_Os05g39330	0.994495	3.95e-11
TCONS_00108710	LOC_Os05g39340	0.987501	2.35e-09
TCONS_00120706	LOC_Os06g09679	0.916911	2.71e-05
TCONS_00120826	LOC_Os06g35950	0.960964	6.69e-07
TCONS_00065840	LOC_Os02g55970	0.951697	1.91e-06
TCONS_00108712	LOC_Os05g39710	0.984665	6.51e-09
TCONS_00038802	LOC_Os11g11480	0.976294	5.67e-08
TCONS_00022339	LOC_Os10g30010	0.909293	4.15e-05
TCONS_00071193	LOC_Os03g42010	0.944915	3.64e-06
TCONS_00052301	LOC_Os02g26270	0.974244	8.55e-08
TCONS_00052301	LOC_Os02g26370	0.904979	5.19e-05
TCONS_00065611	LOC_Os02g33810	0.991861	2.78e-10
TCONS_00038906	LOC_Os11g29180	1	0
TCONS_00151600	LOC_Os09g21170	0.918353	2.49e-05
TCONS_00151725	LOC_Os09g39250	0.980832	1.97e-08
TCONS_00065758	LOC_Os02g48670	0.946974	3.02e-06
TCONS_00065638	LOC_Os02g36950	0.999961	7.31e-22
TCONS_00120907	LOC_Os06g47110	0.930639	1.12e-05
TCONS_00127658	LOC_Os07g07420	0.946619	3.12e-06
TCONS_00151706	LOC_Os09g35710	0.937446	6.79e-06
TCONS_00055612	LOC_Os02g50000	0.91815	2.52e-05
TCONS_00151716	LOC_Os09g36650	0.950336	2.19e-06
TCONS_00151716	LOC_Os09g36640	1	0
TCONS_00151716	LOC_Os09g36870	1	0
TCONS_00151718	LOC_Os09g36870	1	0
TCONS_00065413	LOC_Os02g01190	0.93461	8.43e-06
TCONS_00065413	LOC_Os02g01326	0.942389	4.54e-06
TCONS_00116828	LOC_Os06g17100	1	0
TCONS_00065449	LOC_Os02g07130	1	0
TCONS_00065676	LOC_Os02g40550	1	0
TCONS_00065676	LOC_Os02g40650	0.991597	3.25e-10
TCONS_00065799	LOC_Os02g51600	0.901945	6.04e-05
TCONS_00143044	LOC_Os08g06420	0.965075	3.86e-07
TCONS_00143169	LOC_Os08g35040	0.983486	9.41e-09
TCONS_00082914	LOC_Os03g51590	0.97193	1.31e-07
TCONS_00065474	LOC_Os02g12520	0.985328	5.22e-09
TCONS_00143155	LOC_Os08g31740	0.973446	9.94e-08
TCONS_00010883	LOC_Os01g08710	0.947098	2.98e-06
TCONS_00019572	LOC_Os01g13380	0.961386	6.34e-07
TCONS_00065581	LOC_Os02g30360	0.952964	1.68e-06
TCONS_00065581	LOC_Os02g30450	0.952964	1.68e-06
TCONS_00019789	LOC_Os01g47580	0.94327	4.21e-06
TCONS_00019789	LOC_Os01g47745	0.952108	1.83e-06
TCONS_00019787	LOC_Os01g47580	0.919138	2.37e-05
TCONS_00082934	LOC_Os03g54880	0.931202	1.08e-05
TCONS_00125403	LOC_Os07g39340	0.961271	6.43e-07
TCONS_00019555	LOC_Os01g09730	0.934573	8.45e-06
TCONS_00019674	LOC_Os01g34500	0.933931	8.87e-06
TCONS_00082925	LOC_Os03g53220	0.92645	1.5e-05
TCONS_00082925	LOC_Os03g53320	0.92483	1.66e-05
TCONS_00082923	LOC_Os03g53030	0.9571	1.06e-06
TCONS_00082923	LOC_Os03g53060	0.973079	1.06e-07
TCONS_00082923	LOC_Os03g53100	0.973079	1.06e-07
TCONS_00019888	LOC_Os01g58830	1	0
TCONS_00019884	LOC_Os01g58010	0.92209	1.98e-05
TCONS_00019884	LOC_Os01g58270	0.985104	5.63e-09
TCONS_00019884	LOC_Os01g58330	0.985104	5.63e-09
TCONS_00019760	LOC_Os01g45480	0.983668	8.9e-09
TCONS_00132478	LOC_Os07g36580	0.997819	3.87e-13
TCONS_00132474	LOC_Os07g35550	1	0
TCONS_00082951	LOC_Os03g56572	0.997617	6.03e-13
TCONS_00143231	LOC_Os08g44490	0.988256	1.73e-09
TCONS_00019655	LOC_Os01g29340	1	0
TCONS_00019655	LOC_Os01g29380	1	1.33e-79
TCONS_00019654	LOC_Os01g29340	1	0
TCONS_00019770	LOC_Os01g45880	0.969826	1.87e-07
TCONS_00019890	LOC_Os01g58830	0.991742	2.98e-10
TCONS_00132344	LOC_Os07g09130	0.987222	2.63e-09
TCONS_00082828	LOC_Os03g38510	1	0
TCONS_00132346	LOC_Os07g09675	0.992898	1.41e-10
TCONS_00132346	LOC_Os07g09730	0.992898	1.41e-10
TCONS_00028599	LOC_Os10g39080	0.995589	1.31e-11
TCONS_00028599	LOC_Os10g39200	0.957944	9.65e-07
TCONS_00110338	LOC_Os06g11030	0.926416	1.5e-05
TCONS_00110338	LOC_Os06g11290	0.964593	4.13e-07
TCONS_00082856	LOC_Os03g44390	0.980217	2.31e-08
TCONS_00082854	LOC_Os03g43800	0.996795	2.65e-12
TCONS_00143136	LOC_Os08g28850	1	0
TCONS_00019874	LOC_Os01g57270	0.937489	6.76e-06
TCONS_00132479	LOC_Os07g37090	0.977947	3.96e-08
TCONS_00132479	LOC_Os07g37200	0.977947	3.96e-08
TCONS_00132482	LOC_Os07g37200	0.934325	8.61e-06
TCONS_00132482	LOC_Os07g37440	0.934325	8.61e-06
TCONS_00082723	LOC_Os03g21350	0.964363	4.26e-07
TCONS_00082723	LOC_Os03g21419	0.905036	5.18e-05
TCONS_00028454	LOC_Os10g09190	1	0
TCONS_00132480	LOC_Os07g37090	0.990037	7.6e-10
TCONS_00132480	LOC_Os07g37200	0.990037	7.6e-10
TCONS_00019847	LOC_Os01g54430	0.996321	5.27e-12
TCONS_00019847	LOC_Os01g54520	0.972931	1.09e-07
TCONS_00096807	LOC_Os04g32570	1	0
TCONS_00019966	LOC_Os01g67990	0.953065	1.66e-06
TCONS_00019966	LOC_Os01g67980	1	4.25e-78
TCONS_00048605	LOC_Os12g28020	0.928638	1.29e-05
TCONS_00096923	LOC_Os04g48450	1	4.25e-78
TCONS_00096923	LOC_Os04g48490	0.911429	3.69e-05
TCONS_00096923	LOC_Os04g48540	0.979793	2.56e-08
TCONS_00082638	LOC_Os03g13920	0.98158	1.62e-08
TCONS_00082636	LOC_Os03g13920	0.98158	1.62e-08
TCONS_00120676	LOC_Os06g03860	0.935894	7.65e-06
TCONS_00120677	LOC_Os06g04060	1	0
TCONS_00096817	LOC_Os04g33790	0.903604	5.57e-05
TCONS_00096817	LOC_Os04g33930	0.903604	5.57e-05
TCONS_00019972	LOC_Os01g68870	0.968304	2.39e-07
TCONS_00132542	LOC_Os07g43170	0.992827	1.48e-10
TCONS_00108578	LOC_Os05g11610	0.921599	2.04e-05
TCONS_00082869	LOC_Os03g46430	0.922314	1.95e-05
TCONS_00082626	LOC_Os03g11860	0.916493	2.78e-05
TCONS_00019609	LOC_Os01g19920	1	0
TCONS_00120688	LOC_Os06g06890	0.906103	4.9e-05
TCONS_00096908	LOC_Os04g45950	0.941566	4.86e-06
TCONS_00019702	LOC_Os01g37940	0.983157	1.04e-08
TCONS_00019702	LOC_Os01g37780	0.980092	2.38e-08
TCONS_00019942	LOC_Os01g65300	1	0
TCONS_00018852	LOC_Os01g71050	0.906344	4.84e-05
TCONS_00132325	LOC_Os07g05680	1	0
TCONS_00132569	LOC_Os07g48440	0.91083	3.82e-05
TCONS_00108589	LOC_Os05g12420	0.903363	5.63e-05
TCONS_00108584	LOC_Os05g12000	0.981316	1.74e-08
TCONS_00082891	LOC_Os03g48690	0.973252	1.03e-07
TCONS_00082891	LOC_Os03g48740	0.961875	5.95e-07
TCONS_00082891	LOC_Os03g48980	0.973252	1.03e-07
TCONS_00048639	LOC_Os12g33962	0.956675	1.12e-06
TCONS_00048639	LOC_Os12g34012	0.945129	3.57e-06
TCONS_00048639	LOC_Os12g34016	0.9212	2.09e-05
TCONS_00048639	LOC_Os12g34018	0.947659	2.83e-06
TCONS_00048639	LOC_Os12g34040	0.980611	2.09e-08
TCONS_00048639	LOC_Os12g34052	0.93317	9.38e-06
TCONS_00048639	LOC_Os12g34022	0.903039	5.72e-05
TCONS_00048639	LOC_Os12g34100	0.992069	2.44e-10
TCONS_00048639	LOC_Os12g34108	0.984692	6.45e-09
TCONS_00028529	LOC_Os10g27140	1	0
TCONS_00028529	LOC_Os10g27200	0.99635	5.07e-12
TCONS_00132564	LOC_Os07g47850	1	0
TCONS_00082526	LOC_Os03g01820	0.951283	1.99e-06
TCONS_00048647	LOC_Os12g34040	0.994148	5.35e-11
TCONS_00048647	LOC_Os12g34052	0.948387	2.64e-06
TCONS_00048647	LOC_Os12g34210	1	0
TCONS_00048647	LOC_Os12g34100	0.984216	7.51e-09
TCONS_00048647	LOC_Os12g34108	0.978243	3.7e-08
TCONS_00082768	LOC_Os03g28204	0.971266	1.47e-07
TCONS_00082768	LOC_Os03g28220	0.971266	1.47e-07
TCONS_00082768	LOC_Os03g28270	0.967937	2.53e-07
TCONS_00082768	LOC_Os03g28289	0.901051	6.31e-05
TCONS_00132562	LOC_Os07g47550	0.947972	2.75e-06
TCONS_00082522	LOC_Os03g01280	0.955428	1.29e-06
TCONS_00082522	LOC_Os03g01436	0.955428	1.29e-06
TCONS_00082680	LOC_Os03g17570	0.999973	1.04e-22
TCONS_00096965	LOC_Os04g55400	0.997183	1.39e-12
TCONS_00096843	LOC_Os04g37890	0.916315	2.8e-05
TCONS_00132502	LOC_Os07g39020	0.972233	1.24e-07
TCONS_00028526	LOC_Os10g27100	0.998303	1.11e-13
TCONS_00028526	LOC_Os10g27140	0.998303	1.11e-13
TCONS_00028526	LOC_Os10g27200	0.99392	6.48e-11
TCONS_00029615	LOC_Os11g07060	0.930885	1.11e-05
TCONS_00029615	LOC_Os11g07080	0.968234	2.42e-07
TCONS_00028527	LOC_Os10g27100	0.932763	9.66e-06
TCONS_00028527	LOC_Os10g27140	0.932763	9.66e-06
TCONS_00028527	LOC_Os10g27200	0.924085	1.75e-05
TCONS_00082678	LOC_Os03g17330	1	0
TCONS_00082678	LOC_Os03g17410	0.935251	8.03e-06
TCONS_00082678	LOC_Os03g17570	0.999973	1.04e-22
TCONS_00082795	LOC_Os03g32250	0.975516	6.65e-08
TCONS_00108767	LOC_Os05g46874	1	0
TCONS_00082673	LOC_Os03g16680	1	0
TCONS_00082550	LOC_Os03g04620	0.947752	2.81e-06
TCONS_00082790	LOC_Os03g31500	1	0
TCONS_00082790	LOC_Os03g31700	1	0
TCONS_00019813	LOC_Os01g50220	0.985323	5.23e-09
TCONS_00018843	LOC_Os01g71020	1	0
TCONS_00028514	LOC_Os10g25270	0.953479	1.59e-06
TCONS_00028514	LOC_Os10g25280	0.953479	1.59e-06
TCONS_00082669	LOC_Os03g16680	1	0
TCONS_00019808	LOC_Os01g49790	1	4.25e-78
TCONS_00082660	LOC_Os03g15880	0.950802	2.09e-06
TCONS_00082660	LOC_Os03g15970	0.97839	3.58e-08
TCONS_00082660	LOC_Os03g15980	0.946408	3.18e-06
TCONS_00096828	LOC_Os04g34960	0.994684	3.31e-11
TCONS_00096703	LOC_Os04g10630	0.934542	8.47e-06
TCONS_00096703	LOC_Os04g10760	0.904569	5.3e-05
TCONS_00132406	LOC_Os07g23620	1	0
TCONS_00028506	LOC_Os10g23830	1	0
TCONS_00028626	LOC_Os10g42550	0.929493	1.22e-05
TCONS_00048677	LOC_Os12g39620	0.981838	1.51e-08
TCONS_00082577	LOC_Os03g08290	0.966495	3.14e-07
TCONS_00108789	LOC_Os05g49120	0.952241	1.81e-06
TCONS_00019915	LOC_Os01g61800	0.990768	5.2e-10
TCONS_00019915	LOC_Os01g61950	1	0
TCONS_00082688	LOC_Os03g18310	0.987327	2.52e-09
TCONS_00082564	LOC_Os03g07480	0.914344	3.14e-05
TCONS_00082683	LOC_Os03g17690	0.915147	3e-05
