# Supplementary material for: Long Noncoding RNAs in Response to Hyperosmolarity Stress, but Not Salt Stress, Were Mainly Enriched in the Rice Roots
Source: Int J Mol Sci. 2024 Jun 5;25(11):6226. doi: 10.3390/ijms25116226 (PMC11172603; doi:10.3390/ijms25116226)
Supplement: Supplementary file 1 [file ijms-25-06226-s001.zip › Table S9. Summary of TCONS_00017205 conversation in Oryza.xlsx]

## Sheet: Summary
Table S9. Summary of TCONS_00017205 conversation in Oryza.
ID	Species	Score (bits)	E-value
TCONS_00017205	ZH11	-	-
CNT30690260	O. sativa	1867	0
CNT3099480	O. rufipogon	1701	0
CNT30369188	O. glumipatula	1251	0
CNT30553365	O. glaberrima	216	6e-54
CNT30105997	O. longistaminata	214	2e-53
CNT30102371	O. rufipogon	206	5e-51
CNT30552074	O. glaberrima	184	2e-44
CNT30578001	O. barthii	180	3e-43
CNT30100100	O. rufipogon	167	5e-39
CNT30574991	O. barthii	151	3e-34
CNT30110227	O. longistaminata	127	4e-27
CNT30691106	O. sativa	123	6e-26
CNT30696146	O. sativa	119	1e-24
CNT30117547	O. nivara	117	4e-24
CNT30369373	O. glumipatula	115	2e-23
CNT30694504	O. sativa	111	2e-22
CNT30576143	O. barthii	96	1e-17
CNT30371472	O. glumipatula	92	2e-16
CNT30604212	O. punctata	86	1e-14
CNT30695249	O. sativa	86	1e-14
CNT30596500	O. meridionalis	84	5e-14
CNT30117412	O. nivara	76	1e-11
CNT30576512	O. barthii	64	5e-08
CNT30695327	O. sativa	62	2e-07
CNT30370743	O. glumipatula	60	8e-07
CNT30110228	O. longistaminata	58	3e-06
-	O. brachyantha	-	-
